# Supplementary material for: XAP5 CIRCADIAN TIMEKEEPER coordinates circadian rhythms and anthocyanin biosynthesis independently of splicing
Source: Plant Physiol. 2026 Apr 22;201(2):kiag235. doi: 10.1093/plphys/kiag235 (PMC13227948; doi:10.1093/plphys/kiag235)
Supplement: kiag235_Supplementary_Data [file kiag235_supplementary_data.zip]

Archive with 8 entries (8 files):
- Supplemental_Table_1.xlsx
- Supplementary Figures Revised.pdf
- Supplementary_Dataset_S1.xlsx
- Supplementary_Dataset_S2.xlsx
- Supplementary_Dataset_S3.xlsx
- Supplementary_Dataset_S4.xlsx
- Supplementary_Dataset_S5.xlsx
- Supplementary_Dataset_S6.xlsx
