# Supplementary material for: XAP5 CIRCADIAN TIMEKEEPER coordinates circadian rhythms and anthocyanin biosynthesis independently of splicing
Source: Plant Physiol. 2026 Apr 22;201(2):kiag235. doi: 10.1093/plphys/kiag235 (PMC13227948; doi:10.1093/plphys/kiag235)
Supplement: kiag235_Supplementary_Data [file kiag235_supplementary_data.zip › Supplemental_Table_1.xlsx]

## Sheet: TableS1
Supplemental Table 1. Summary of RNA sequencing read alignment. 'Uniquely Mapped Reads' indicates both R1 and R2 from the same read pair are mapped to the same unique genomic locus.
Genotype	Library	Raw Reads	Trimmed Reads	% Survived After Trimming	Total Mapped Reads	% Mapped	Uniquely Mapped Reads	% Uniquely Mapped
Col-0	A1	41754013	41730038	0.9994	41128197	0.985	38061353	0.9116
Col-0	A2	45538230	45507587	0.9993	44960713	0.9873	42617852	0.9359
Col-0	A3	44075255	44023930	0.9988	43436227	0.9855	40646593	0.9222
prp19a-1	B1	41777019	41755649	0.9995	41226497	0.9868	38678792	0.9258
prp19a-1	B2	28980170	28965931	0.9995	28557238	0.9854	26535736	0.9157
prp19a-1	B3	39340204	39293363	0.9988	38821604	0.9868	36977504	0.9399
prp19b-1	C1	36439786	36416978	0.9994	35903107	0.9853	33570379	0.9213
prp19b-1	C2	51029643	50996034	0.9993	50317386	0.986	46919248	0.9195
prp19b-1	C3	47214066	47196786	0.9996	46664696	0.9884	43749129	0.9266
prp19a-1 prp19b-1	D1	34780645	34745260	0.999	34324703	0.9869	32327484	0.9295
prp19a-1 prp19b-1	D2	49960645	49936729	0.9995	49385984	0.9885	46262473	0.926
prp19a-1 prp19b-1	D3	33121288	33082492	0.9988	32648308	0.9857	30374991	0.9171
xct-2	E1	37919320	37895682	0.9994	37355012	0.9851	33971388	0.8959
xct-2	E2	47883210	47850290	0.9993	47284049	0.9875	43936097	0.9176
xct-2	E3	35470736	35437992	0.9991	35025964	0.9875	32579476	0.9185
xct-2 prp19a-1	F1	37281433	37254512	0.9993	36820299	0.9876	34498683	0.9254
xct-2 prp19a-1	F2	40682656	40657772	0.9994	40197025	0.9881	37474956	0.9212
xct-2 prp19a-1	F3	34007095	33943049	0.9981	33501773	0.9851	30905071	0.9088
xct-2 prp19b-1	G1	35030955	35010576	0.9994	34535526	0.9859	32191965	0.919
xct-2 prp19b-1	G2	51989558	51952892	0.9993	51355020	0.9878	47868140	0.9207
xct-2 prp19b-1	G3	37790787	37736579	0.9986	37307913	0.9872	34623108	0.9162
