# Supplementary material for: XAP5 CIRCADIAN TIMEKEEPER coordinates circadian rhythms and anthocyanin biosynthesis independently of splicing
Source: Plant Physiol. 2026 Apr 22;201(2):kiag235. doi: 10.1093/plphys/kiag235 (PMC13227948; doi:10.1093/plphys/kiag235)
Supplement: kiag235_Supplementary_Data [file kiag235_supplementary_data.zip › Supplementary_Dataset_S1.xlsx]

## Sheet: Readme
Supplementary Dataset S1. List of significant differential splicing events relative to Col-0.
Event classification (Event_new): IR - intron retention, ES - exon skipping, Alt5ss - alternative 5' splice site, Alt3ss - alternative 3' splice site, Unclassified - complex splicing pattern
Bin classification (Bin): E - exonic bin, I - intronic bin, Io - intron original

## Sheet: prp19a-1 vs Col-0
Locus	Region	Strand	Genotype	Event_new	Bin.Evidence	Bin.SJ.Evidence	Anchor.Evidence	Locale.Evidence	Bin	Splicing.Index_col	Splicing.Index_prp19a	Splicing.Index_prp19b	Splicing.Index_prp19a.prp19b	Splicing.Index_xct	Splicing.Index_xct.prp19a	Splicing.Index_xct.prp19b
AT1G37130	Chr1:14159988-14160088	+	prp19a-1	Alt3ss	0	0	1	0		0.159552	1	0.287493	0.543092	0.314708	0.160055	0.671324
AT1G23310	Chr1:8270287-8270418	-	prp19a-1	Alt5ss	0	0	1	0		0.20882	0.703297	0.329032	0.932136	0.373832	1	0.535714
AT2G47020	Chr2:19320458-19320542	-	prp19a-1	IR	0	0	1	0		0.0982906	0.413223	0.176972	0.188679	0.0591716	0.151515	0.130435
AT2G47020	Chr2:19320700-19320848	-	prp19a-1	IR	0	0	1	0		0.0613108	0.365854	0.209877	0.0505415	0.0394945	0.142857	0.0666667
AT3G14420	Chr3:4823247-4823346	+	prp19a-1	Alt3ss	0	0	1	0	AT3G14420:E020	0.223097	0.523438	0.254545	0.377823	0.401993	0.152893	0.280289
AT3G06365	Chr3:14203735-14203818	+	prp19a-1	IR	0	0	1	0	AT3G06365:I001	0.56875	0.250478	0.301808	0.639053	0.53235	0.292273	0.242579
AT3G59920	Chr3:22136959-22137240	+	prp19a-1	Alt3ss	0	0	1	0		1	0.131034	0.160105	0.488722	0.581818	1	0.875
AT3G01500	Chr3:196459-197691	-	prp19a-1	Unclassified	0	0	0	1		0.995063	0.995585	0.996932	0.994901	0.997913	0.996779	0.996722
AT4G16670	Chr4:9387217-9387332	+	prp19a-1	IR	0	0	1	0		0.631501	0.243243	0.214751	0.653959	0.51505	0.455598	0.324324
AT4G31780	Chr4:15376645-15376732	+	prp19a-1	Alt3ss	0	0	1	0		0.988439	0.586957	0.754237	0.727034	0.672316	1	0.931034
AT5G14570	Chr5:4695628-4695707	-	prp19a-1	IR	0	0	1	0	AT5G14570:I001	0.180797	0.713073	0.451524	0.193878	0.170279	0.299868	0.233333
AT5G47870	Chr5:19385389-19385487	-	prp19a-1	Alt5ss	0	0	1	0		0.596708	1	1	1	1	0.905213	1
AT4G28900	Chr4:14260316-14260442	NA	prp19a-1	Unclassified	0	0	1	0		0.586207	0.284091	0.44918	0.487179	0.230769	0.68	0.428571
AT1G04510	Chr1:1228957-1229053	NA	prp19a-1	IR	1	0	0	0	AT1G04510:I010	0	0.0125	0	0.0280374	0	0.0283019	0
AT1G08830	Chr1:2828807-2829030	NA	prp19a-1	IR	1	0	0	0	AT1G08830:I008	0.00397367	0.0212264	0.00844874	0.0129586	0.00508053	0.00673471	0.00748663
AT1G12520	Chr1:4267544-4267616	NA	prp19a-1	IR	1	0	0	0	AT1G12520:I001	0.00524392	0.0297521	0.0176871	0.0481708	0.00443727	0.00810716	0.0108167
AT1G15350	Chr1:5278535-5278605	NA	prp19a-1	IR	1	0	0	0	AT1G15350:I001	0.0020202	0.0185022	0.0146667	0.0739342	0.0104914	0.00500835	0.0210863
AT1G16280	Chr1:5569096-5569179	NA	prp19a-1	IR	1	0	0	0	AT1G16280:I003	0	0.0253165	0.00128041	0.0175439	0	0.00334448	0.00702106
AT1G17450	Chr1:5991258-5991455	NA	prp19a-1	IR	1	0	0	0	AT1G17450:I007	0.048	0	0.0179212	0.0780669	0.0157729	0.0322581	0.0411985
AT1G66730	Chr1:24890696-24890802	NA	prp19a-1	IR	1	0	0	0	AT1G66730:I015	0	0	0.00230947	0.00556586	0	0.0047619	0
AT1G67410	Chr1:25252810-25253094	NA	prp19a-1	IR	1	0	0	0	AT1G67410:I002	0.0254958	0	0.0443686	0.0838323	0.0259366	0.0355987	0.0490797
AT2G16595	Chr2:7199775-7199858	NA	prp19a-1	IR	1	0	0	0	AT2G16595:I006	0	0.00361011	0.0218579	0.0735294	0.0254777	0.00862069	0.0588235
AT2G28190	Chr2:12015908-12016063	NA	prp19a-1	IR	1	0	0	0	AT2G28190:I006	0.00188002	0.0223305	0.00438657	0.00590784	0.00224893	0.00411895	0.00267312
AT2G29090	Chr2:12495953-12496189	NA	prp19a-1	IR	1	0	0	0	AT2G29090:I002	0	0.0555556	0	0.099851	0.002457	0.0193548	0.015
AT2G41650	Chr2:17362602-17362890	NA	prp19a-1	IR	1	0	0	0	AT2G41640:I003	1	1	1	1	1	1	1
AT2G47020	Chr2:19320285-19320362	NA	prp19a-1	IR	1	0	1	0	AT2G47020:E003	0.223744	0.580023	0.386364	0.247407	0.158265	0.22853	0.204134
AT2G47020	Chr2:19320701-19320823	NA	prp19a-1	IR	1	0	0	0	AT2G47020:I003	1	1	1	1	1	1	1
AT3G06440	Chr3:1974165-1974235	NA	prp19a-1	IR	1	0	0	0	AT3G06440:I005	0.00980392	0.0556492	0.0337739	0.18456	0.0345782	0.0286678	0.0477612
AT3G20440	Chr3:7123636-7123760	NA	prp19a-1	IR	1	0	0	0	AT3G20440:I001	0.0208	0	0.00606061	0.0163777	0.00228833	0.00736196	0.00938967
AT3G26430	Chr3:9673464-9673571	NA	prp19a-1	IR	1	0	0	0	AT3G26430:I004	1	1	1	1	1	1	1
AT3G33520	Chr3:14094075-14094156	NA	prp19a-1	IR	1	0	0	0	AT3G33520:I002	0	0.02331	0.0137237	0.0399088	0.0137488	0.0226757	0.0238727
AT3G45290	Chr3:16619812-16619897	NA	prp19a-1	IR	1	0	0	0	AT3G45290:I007	0.219512	0	0	0.0823529	0.0534979	0.0116279	0.0188679
AT3G58580	Chr3:21661015-21661109	NA	prp19a-1	IR	1	0	0	0	AT3G58580:I001	0	0.0187449	0.00601504	0.0197967	0.00705581	0.00994318	0.00799017
AT3G62620	Chr3:23161267-23161386	NA	prp19a-1	IR	1	0	0	0	AT3G62620:E017	0.100503	0.0031746	0.0429184	0.0800628	0.0408922	0.0271493	0.0360206
AT3G66658	Chr3:2097232-2097309	NA	prp19a-1	IR	1	0	0	0	AT3G66658:I008	0	0.00230947	0.00122699	0.0216216	0.00349243	0	0.00643501
AT4G05520	Chr4:2804781-2804920	NA	prp19a-1	IR	1	0	0	0	AT4G05520:I002	0	0	0	0.00135685	0	0	0
AT4G14096	Chr4:8125761-8125839	NA	prp19a-1	IR	1	0	0	0	AT4G14096:I004	0.0147493	0.0710572	0.071066	0.125972	0.0513274	0.0161527	0.0441001
AT4G27450	Chr4:13728395-13728471	NA	prp19a-1	IR	1	0	0	0	AT4G27450:I003	0.00483676	0.0292072	0.00983607	0.0876331	0.0265018	0.0435866	0.088729
AT4G36970	Chr4:17430255-17430326	NA	prp19a-1	IR	1	0	0	0	AT4G36970:I002	0.00765306	0.0330515	0.0384388	0.121951	0.0239906	0.027248	0.0505345
AT5G08660	Chr5:2816893-2817002	NA	prp19a-1	IR	1	0	0	0	AT5G08660:I011	0.0191693	0	0.0148368	0.0196721	0.00375469	0.0027248	0.0248902
AT5G50000	Chr5:20343377-20343449	NA	prp19a-1	IR	1	0	0	0	AT5G50000:I002	0.00037779	0.00716479	0.00261952	0.0528952	0.0036777	0.00614439	0.0115932
AT5G51510	Chr5:20921594-20921680	NA	prp19a-1	IR	1	0	0	0	AT5G51510:I001	0	0.0117494	0.00322928	0.0134933	0.00611765	0.00884956	0.0139785
AT5G63680	Chr5:25490314-25490375	NA	prp19a-1	Unclassified	1	0	0	0	AT5G63680:E003	NA	NA	NA	NA	NA	NA	NA
AT5G66210	Chr5:26457481-26457564	NA	prp19a-1	IR	1	0	0	0	AT5G66210:I007	0.0173672	0.1	0.0746706	0.208955	0.0132325	0.104267	0.176471

## Sheet: prp19b-1 vs Col-0
Locus	Region	Strand	Genotype	Event_new	Bin.Evidence	Bin.SJ.Evidence	Anchor.Evidence	Locale.Evidence	Bin	Splicing.Index_col	Splicing.Index_prp19a	Splicing.Index_prp19b	Splicing.Index_prp19a.prp19b	Splicing.Index_xct	Splicing.Index_xct.prp19a	Splicing.Index_xct.prp19b
AT1G06680	Chr1:2048558-2048620	+	prp19b-1	Alt5ss	0	0	1	0		0.599147	0.594697	0.253866	0.809342	0.78125	1	0.995381
AT1G31812	Chr1:11411634-11412088	-	prp19b-1	IR	0	0	0	1		0.944444	1	0.00129864	0.913043	0.941176	0.657143	1
AT3G06365	Chr3:14203735-14203900	+	prp19b-1	Alt3ss	0	0	1	0		0.860927	0.256881	0.218159	0.822109	0.51585	0.220807	0.170776
AT3G61440	Chr3:22737143-22737244	+	prp19b-1	Alt3ss	0	0	1	0		0.153982	0.0869565	1	0.692308	0.0293663	0.0584416	0.06814
AT4G05320	Chr4:2718784-2719469	+	prp19b-1	Unclassified	0	0	0	1		0.972376	0.972149	1	1	0.981692	0.979556	1
AT4G16670	Chr4:9387217-9387332	+	prp19b-1	IR	0	0	1	0		0.631501	0.243243	0.214751	0.653959	0.51505	0.455598	0.324324
AT4G22890	Chr4:12007248-12007316	+	prp19b-1	Unclassified	0	0	0	1		1	0.999628	0.994512	0.999384	0.999391	0.999397	1
AT4G24750	Chr4:12760284-12760402	-	prp19b-1	Alt5ss	0	0	1	0		0.325581	0.461538	0.902439	0.468354	0.734375	0.64	0.715976
AT5G04510	Chr5:1288241-1288311	+	prp19b-1	Alt3ss	0	0	1	0		0.207048	0.427136	0.578947	0.843284	0.273543	0.404651	0.632287
AT5G10180	Chr5:3196539-3196620	+	prp19b-1	Alt3ss	0	0	1	0		1	0.764706	0.459016	0.684211	1	1	1
AT5G47870	Chr5:19385389-19385487	-	prp19b-1	Alt5ss	0	0	1	0		0.596708	1	1	1	1	0.905213	1
AT1G08060	Chr1:2507819-2508108	NA	prp19b-1	IR	1	0	0	0	AT1G08060:I012	0	0	0.111111	0.0980392	0.444444	0.0285714	0.0731707
AT1G15350	Chr1:5278535-5278605	NA	prp19b-1	IR	1	0	0	0	AT1G15350:I001	0.0020202	0.0185022	0.0146667	0.0739342	0.0104914	0.00500835	0.0210863
AT1G21060	Chr1:7373672-7373761	NA	prp19b-1	IR	1	0	0	0	AT1G21060:I010	0.00420521	0.00214133	0.0430712	0.0681818	0.00848111	0.010929	0.0359281
AT1G23360	Chr1:8296659-8296749	NA	prp19b-1	IR	1	0	0	0	AT1G23360:E011	0.0141034	0.00517369	0.00179319	0.0154567	0.0130354	0.0151753	0.0227153
AT1G31812	Chr1:11411635-11412087	NA	prp19b-1	IR	1	0	0	0	AT1G31812:I003	0.944444	1	0.00143279	0.913043	0.95	0.657143	1
AT1G36180	Chr1:13548217-13550287	NA	prp19b-1	IR	1	0	0	0	AT1G36180:I007	1	1	1	1	1	1	1
AT1G48240	Chr1:17809313-17809405	NA	prp19b-1	IR	1	0	0	0	AT1G48240:I001	0	0.00849257	0.0125786	0.0137615	0.00410172	0.000926784	0.00995025
AT1G48430	Chr1:17903557-17903658	NA	prp19b-1	IR	1	0	0	0	AT1G48430:I004	0.00086881	0	0.00498504	0.0157576	0.00676329	0.00997506	0.0155689
AT1G53470	Chr1:19960524-19960603	NA	prp19b-1	IR	1	0	0	0	AT1G53470:I002	0	0	0.0478723	0.0234375	0	0.0120482	0.0319149
AT1G62860	Chr1:23274703-23274888	NA	prp19b-1	IR	1	0	0	0	AT1G62860:E003	0.0114943	0.113924	0.210084	0.351351	0.189189	0.151515	0.140187
AT1G64790	Chr1:24082539-24082720	NA	prp19b-1	Unclassified	1	0	0	0	AT1G64790:E067	NA	NA	NA	NA	NA	NA	NA
AT1G64790	Chr1:24082721-24083384	NA	prp19b-1	IR	1	0	0	0	AT1G64790:I064	1	1	1	1	1	1	1
AT1G70550	Chr1:26598446-26598761	NA	prp19b-1	IR	1	0	0	0	AT1G70550:I003	0.00232558	0.0235162	0.022869	0.0971129	0.0251716	0.0171731	0.0337972
AT1G77470	Chr1:29112480-29112557	NA	prp19b-1	IR	1	0	0	0	AT1G77470:I002	0	0.00290698	0.0075188	0.0214376	0.0137672	0.00478469	0.0273794
AT1G77990	Chr1:29322030-29322125	NA	prp19b-1	IR	1	0	0	0	AT1G77990:I008	0	0.00301205	0.00938967	0.0173103	0	0.00453858	0.00575374
AT2G03340	Chr2:1014962-1015043	NA	prp19b-1	IR	1	0	0	0	AT2G03340:I001	0	0.00201613	0.0200573	0.029052	0.00781805	0	0.0107527
AT2G16595	Chr2:7199775-7199858	NA	prp19b-1	IR	1	0	0	0	AT2G16595:I006	0	0.00361011	0.0218579	0.0735294	0.0254777	0.00862069	0.0588235
AT2G30480	Chr2:12992157-12992224	NA	prp19b-1	IR	1	0	0	0	AT2G30480:E031	0.0285714	0.0147059	0.09375	0.228916	0.012987	0.101124	0.147541
AT2G33340	Chr2:14126868-14126994	NA	prp19b-1	IR	1	0	0	0	AT2G33340:I005	0	0.000275862	0.0284091	0.0159858	0.000314762	0.000194137	0.0271399
AT2G36480	Chr2:15303129-15303258	NA	prp19b-1	IR	1	0	0	0	AT2G36480:I002	0	0.0102041	0.0234114	0.0338164	0.0326087	0.0398406	0.0562914
AT2G44500	Chr2:18375121-18375213	NA	prp19b-1	IR	1	0	0	0	AT2G44500:I001	0.00073692	0.00884956	0.0218818	0.177877	0.00168067	0.0117647	0.0706522
AT2G47390	Chr2:19442279-19442354	NA	prp19b-1	IR	1	0	0	0	AT2G47390:I001	0.0026475	0.0041958	0.0109589	0.150232	0.00126582	0.00822264	0.0196655
AT3G12340	Chr3:3925970-3926059	NA	prp19b-1	IR	1	0	0	0	AT3G12340:I002	0.00879765	0	0	0.00450857	0.00277008	0	0.0102828
AT3G12940	Chr3:4130706-4130867	NA	prp19b-1	IR	1	0	0	0	AT3G12940:I002	0.012987	0.0168675	0.0772947	0.13615	0.0518135	0.0364146	0.107246
AT3G14850	Chr3:4995878-4995940	NA	prp19b-1	IR	1	0	0	0	AT3G14850:I001	NA	1	1	1	1	1	1
AT3G23640	Chr3:8504164-8504255	NA	prp19b-1	IR	1	0	0	0	AT3G23640:I010	0	0	0	0	0.00291971	0.00900901	0.00878735
AT3G28635	Chr3:10730367-10730541	NA	prp19b-1	IR	1	0	0	0	AT3G28630:I006	NA	1	1	1	1	1	1
AT3G45290	Chr3:16619812-16619897	NA	prp19b-1	IR	1	0	0	0	AT3G45290:I007	0.219512	0	0	0.0823529	0.0534979	0.0116279	0.0188679
AT3G50910	Chr3:18921753-18921844	NA	prp19b-1	IR	1	0	0	0	AT3G50910:I003	0	0.00665188	0.0157729	0.011874	0.00614334	0.00285714	0.00541191
AT3G56870	Chr3:21055265-21055356	NA	prp19b-1	IR	1	0	0	0	AT3G56870:I006	0	0	0.0689655	0.0344828	0	0	0.0217391
AT3G58180	Chr3:21545382-21545524	NA	prp19b-1	IR	1	0	0	0	AT3G58180:I004	0	0.00544465	0.0155844	0.0420811	0.0145251	0.00621118	0.0236559
AT3G61420	Chr3:22730769-22730858	NA	prp19b-1	IR	1	0	0	0	AT3G61420:I014	0	0.00152207	0	0	0	0	0
AT4G10400	Chr4:6446602-6446669	NA	prp19b-1	IR	1	0	0	0	AT4G10400:I001	0.0223464	0.0557377	0.0844794	0.488304	0.0498084	0.0809859	0.165563
AT4G14096	Chr4:8125761-8125839	NA	prp19b-1	IR	1	0	0	0	AT4G14096:I004	0.0147493	0.0710572	0.071066	0.125972	0.0513274	0.0161527	0.0441001
AT4G16680	Chr4:9387545-9387773	NA	prp19b-1	IR	1	0	0	0	AT4G16680:I001	0.159533	0.347222	0.410526	0.25641	0.223471	0.271222	0.337995
AT4G23990	Chr4:12458526-12458606	NA	prp19b-1	IR	1	0	0	0	AT4G23990:I004	0.0103093	0.0343797	0.0734633	0.125	0.046729	0.0361446	0.0678733
AT4G26700	Chr4:13466453-13466550	NA	prp19b-1	IR	1	0	0	0	AT4G26700:I012	0	0.00947459	0.0164766	0.0321101	0.00521739	0.00743889	0.0111111
AT4G33130	Chr4:15980201-15980346	NA	prp19b-1	IR	1	0	0	0	AT4G33130:E009	0.0491803	0.106383	0.3	0.416667	0.180723	0.3	0.491525
AT4G34090	Chr4:16329864-16330025	NA	prp19b-1	Alt5ss	1	0	0	0	AT4G34090:E014	0	0	0	0	0	0	0
AT4G36970	Chr4:17430255-17430326	NA	prp19b-1	IR	1	0	0	0	AT4G36970:I002	0.00765306	0.0330515	0.0384388	0.121951	0.0239906	0.027248	0.0505345
AT4G38470	Chr4:18002125-18002222	NA	prp19b-1	IR	1	0	0	0	AT4G38470:I010	0.00289615	0.0129241	0.0165017	0.0480816	0.00438072	0.0141671	0.0284573
AT5G03960	Chr5:1069790-1069919	NA	prp19b-1	IR	1	0	0	0	AT5G03960:I004	NA	1	1	1	1	1	1
AT5G09350	Chr5:2901457-2901883	NA	prp19b-1	IR	1	0	0	0	AT5G09350:I009	0	0	0.0330579	0.0344828	0.00389105	0.00478469	0.0148148
AT5G14940	Chr5:4833248-4834039	NA	prp19b-1	IR	1	0	0	0	AT5G14940:I002	0.0463576	0.04	0.0285714	0.0327869	0.047619	0.0310559	0.0481283
AT5G22450	Chr5:7437600-7437793	NA	prp19b-1	IR	1	0	0	0	AT5G22450:I001	0.00297442	0.00643087	0.0202622	0.0462819	0.00590939	0.0122249	0.0175439
AT5G24590	Chr5:8417981-8418072	NA	prp19b-1	IR	1	0	0	0	AT5G24590:I003	0.00526316	0.0165837	0.0440165	0.276515	0.00790514	0.0235546	0.125443
AT5G43630	Chr5:17529590-17529669	NA	prp19b-1	IR	1	0	0	0	AT5G43630:I006	0.00500278	0.0263897	0.0252447	0.203722	0.0130451	0.0148305	0.0402299
AT5G44050	Chr5:17724940-17725411	NA	prp19b-1	IR	1	0	0	0	AT5G44050:I005	0.0127877	0.00341297	0	0.00819672	0.00813008	0.00869565	0.014218
AT5G45130	Chr5:18244928-18245023	NA	prp19b-1	IR	1	0	0	0	AT5G45130:I003	0.000465116	0.00222293	0.0102992	0.016109	0	0.00747715	0.0132939
AT5G46240	Chr5:18745677-18745771	NA	prp19b-1	IR	1	0	0	0	AT5G46240:I006	0	0.00269542	0.0379747	0.0638298	0.00934579	0.0184697	0.0434783
AT5G49760	Chr5:20219435-20219524	NA	prp19b-1	IR	1	0	0	0	AT5G49760:I014	0.00257954	0.00771775	0.0280778	0.0645554	0.0151057	0.0183086	0.0206101
AT5G62500	Chr5:25093752-25093829	NA	prp19b-1	IR	1	0	0	0	AT5G62500:I002	0.00275482	0.0286678	0.046729	0.15342	0.00833333	0.0758621	0.118598
AT5G63520	Chr5:25426905-25426977	NA	prp19b-1	IR	1	0	0	0	AT5G63520:I002	0	0.00184162	0.03125	0.0484581	0.00390117	0.00302115	0.0284168
AT5G64440	Chr5:25770082-25770200	NA	prp19b-1	IR	1	0	0	0	AT5G64440:I020	0.0295359	0.0274424	0.00242131	0.030303	0.0263158	0.0111449	0.0244698
AT5G65470	Chr5:26173722-26173811	NA	prp19b-1	IR	1	0	0	0	AT5G65470:I005	0.00274273	0.00854701	0.0204778	0.0353118	0.00628141	0.00913838	0.0220369

## Sheet: prp19a-1 prp19b-1 vs Col-0
Locus	Region	Strand	Genotype	Event_new	Bin.Evidence	Bin.SJ.Evidence	Anchor.Evidence	Locale.Evidence	Bin	Splicing.Index_col	Splicing.Index_prp19a	Splicing.Index_prp19b	Splicing.Index_prp19a.prp19b	Splicing.Index_xct	Splicing.Index_xct.prp19a	Splicing.Index_xct.prp19b
AT1G01520	Chr1:192299-192407	+	prp19a-1 prp19b-1	Unclassified	0	0	1	0		1	0.677419	0.678571	0.61658	0.785714	0.960396	0.738318
AT1G01550	Chr1:199763-200511	+	prp19a-1 prp19b-1	Alt3ss	0	0	1	0	AT1G01550:E004	0.338432	0.4862	0.551587	0.815355	0.445833	0.54188	0.739369
AT1G03990	Chr1:1025116-1025367	+	prp19a-1 prp19b-1	Unclassified	0	0	1	0		0.297297	0.389831	0.115385	0.918519	0.717172	0.666667	0.417722
AT1G06645	Chr1:2034756-2034824	+	prp19a-1 prp19b-1	Alt5ss	0	0	1	0		0.194118	0.265993	0.19891	0.700855	0.225225	0.306452	0.427807
AT1G06680	Chr1:2048653-2048926	+	prp19a-1 prp19b-1	Alt5ss	0	0	1	0		0.257322	0.298701	0.273879	0.64755	0.517663	0.524883	0.39918
AT1G08360	Chr1:2636109-2636197	+	prp19a-1 prp19b-1	Alt5ss	0	0	1	0		0.288889	0.102041	0.264957	0.763889	0.142857	0.291139	0.302013
AT1G08540	Chr1:2706310-2706409	+	prp19a-1 prp19b-1	Alt5ss	0	0	1	0		0.333333	0.546667	0.492537	0.7277	0.568627	0.495327	0.602273
AT1G08910	Chr1:2858160-2858241	+	prp19a-1 prp19b-1	Alt3ss	0	0	1	0		0.481928	0.517857	0.371429	0.797203	0.564669	0.588933	0.641304
AT1G11750	Chr1:3969382-3969488	+	prp19a-1 prp19b-1	Alt5ss	0	0	1	0		0.127273	0.428571	0.352113	0.52381	0.395349	0.531915	0.314286
AT1G11870	Chr1:4004099-4004176	+	prp19a-1 prp19b-1	IR	0	0	1	0	AT1G11870:E004	0.0141844	0.0347826	0.038674	0.354455	0.0335196	0.039801	0.0410959
AT1G11930	Chr1:4029951-4030058	+	prp19a-1 prp19b-1	Alt3ss	0	0	1	0		0.215686	0.0980392	0.0823529	0.570248	0.1375	0.2	0.189189
AT1G12360	Chr1:4203594-4203677	+	prp19a-1 prp19b-1	Alt3ss	0	0	1	0		0.162162	0.490909	0.309524	0.559748	0.233645	0.135802	0.383333
AT1G15120	Chr1:5203568-5203664	+	prp19a-1 prp19b-1	Alt3ss	0	0	1	0		1	0.0847458	0.135135	0.271845	0.10559	0.25	0.159574
AT1G15690	Chr1:5400616-5400721	+	prp19a-1 prp19b-1	Alt3ss	0	0	1	0		0.262295	0.509434	0.457143	0.851695	0.494737	0.57037	0.605042
AT1G18300	Chr1:6300031-6300367	+	prp19a-1 prp19b-1	IR	0	0	1	0	AT1G18300:I001	0.125652	0.207071	0.231193	0.676329	0.128049	0.214286	0.405056
AT1G19180	Chr1:6622474-6622673	+	prp19a-1 prp19b-1	IR	0	0	1	0	AT1G19180:E005	0.0568356	0.0854271	0.0835496	0.375	0.0432802	0.104148	0.176471
AT1G19350	Chr1:6688644-6688834	+	prp19a-1 prp19b-1	Alt3ss	0	0	0	1		0.94723	0.940273	0.948462	0.881064	0.855863	0.886911	0.874817
AT1G19380	Chr1:6698344-6698435	+	prp19a-1 prp19b-1	IR	0	0	1	0	AT1G19380:I001	0.125615	0.218166	0.186874	0.429194	0.138614	0.191981	0.256582
AT1G20020	Chr1:6943483-6943562	+	prp19a-1 prp19b-1	Alt3ss	0	0	1	0		0.190476	0.285714	0.163265	0.514423	0.131148	0.167702	0.180124
AT1G20693	Chr1:7178376-7178476	+	prp19a-1 prp19b-1	IR	0	0	1	0	AT1G20693:E010	0.0700389	0.0923483	0.105546	0.400295	0.111465	0.159184	0.187075
AT1G22430	Chr1:7919555-7919662	+	prp19a-1 prp19b-1	Alt3ss	0	0	1	0		0.338235	0.361345	0.374233	0.70068	0.330189	0.348624	0.354545
AT1G22630	Chr1:8003624-8003728	+	prp19a-1 prp19b-1	Alt3ss	0	0	1	0		0.255102	0.252174	0.135371	0.734767	0.969231	0.22293	0.465753
AT1G23490	Chr1:8336933-8337218	+	prp19a-1 prp19b-1	Alt5ss	0	0	1	0		0.284345	0.960784	0.445545	0.991228	1	0.511628	0.638009
AT1G26470	Chr1:9155253-9155346	+	prp19a-1 prp19b-1	Alt3ss	0	0	1	0		0.281553	0.448276	0.507692	0.675889	0.533333	0.349206	0.485714
AT1G26630	Chr1:9206891-9206972	+	prp19a-1 prp19b-1	IR	0	0	1	0	AT1G26630:I004	0.279279	0.412844	0.461538	0.75644	0.412587	0.522936	0.628866
AT1G27120	Chr1:9423160-9423245	+	prp19a-1 prp19b-1	Alt3ss	0	0	1	0		0.412844	0.619048	0.52381	0.939024	0.20197	0.26776	0.330612
AT1G30360	Chr1:10716690-10716786	+	prp19a-1 prp19b-1	Alt5ss	0	0	1	0		0.176471	0.104	0.116279	0.579487	0.122449	0.267327	0.462963
AT1G30470	Chr1:10783689-10783770	+	prp19a-1 prp19b-1	IR	0	0	1	0	AT1G30470:E015	0.0149254	0	0.0833333	0.527778	0.0714286	0.0967742	0.243902
AT1G30520	Chr1:10811917-10812007	+	prp19a-1 prp19b-1	IR	0	0	1	0	AT1G30520:Io004	0.175698	0.216216	0.278912	0.686192	0.23839	0.26259	0.377778
AT1G30520	Chr1:10811924-10812014	+	prp19a-1 prp19b-1	IR	0	0	1	0	AT1G30520:E007	0.0855207	0.117978	0.145455	0.572464	0.123596	0.157219	0.207289
AT1G31580	Chr1:11311405-11311534	+	prp19a-1 prp19b-1	Alt3ss	0	0	1	0		0.116825	0.227401	0.213276	0.694309	0.346782	0.195372	0.337457
AT1G32060	Chr1:11533544-11533647	+	prp19a-1 prp19b-1	Alt3ss	0	0	1	0		1	0.0468541	0.0880626	0.30444	0.194313	0.0798817	0.505376
AT1G32810	Chr1:11884665-11884745	+	prp19a-1 prp19b-1	Alt3ss	0	0	1	0		0.132075	0.135135	0.1875	0.681592	0.0891089	0.136364	0.333333
AT1G33110	Chr1:12008246-12008338	+	prp19a-1 prp19b-1	Alt3ss	0	0	1	0		1	0.777778	0.892857	0.553719	0.868852	0.909091	0.902439
AT1G33680	Chr1:12206431-12207164	+	prp19a-1 prp19b-1	Alt5ss	0	0	1	0		0.266881	0.345865	0.368421	0.649746	0.351931	0.363095	0.452116
AT1G34340	Chr1:12531360-12531434	+	prp19a-1 prp19b-1	IR	0	0	1	0	AT1G34340:I002	0.4375	0.490446	0.508651	0.793333	0.554307	0.497238	0.638158
AT1G34340	Chr1:12531673-12531748	+	prp19a-1 prp19b-1	IR	0	0	1	0	AT1G34340:I004	0.252269	0.222506	0.203085	0.602787	0.214724	0.282851	0.30101
AT1G34340	Chr1:12532648-12532780	+	prp19a-1 prp19b-1	Alt5ss	0	0	1	0		0.292308	0.365079	0.258621	0.622047	0.264151	0.403846	0.319728
AT1G35710	Chr1:13224015-13224100	+	prp19a-1 prp19b-1	IR	0	0	1	0	AT1G35710:I001	0.140975	0.255507	0.1875	0.519608	0.165527	0.136585	0.167907
AT1G36310	Chr1:13669542-13669625	+	prp19a-1 prp19b-1	IR	0	0	1	0	AT1G36310:E003	0.181132	0.141509	0.240356	0.504505	0.193416	0.207127	0.347913
AT1G37130	Chr1:14159988-14160088	+	prp19a-1 prp19b-1	Alt3ss	0	0	1	0		0.159552	1	0.287493	0.543092	0.314708	0.160055	0.671324
AT1G42970	Chr1:16127839-16128153	+	prp19a-1 prp19b-1	Alt3ss	0	0	1	0	AT1G42970:E003	0.232558	0.220513	0.821429	0.640167	0.522388	0.424837	0.824
AT1G42970	Chr1:16128087-16128153	+	prp19a-1 prp19b-1	Alt5ss	0	0	1	0		0.164557	0.310345	0.216216	0.918919	0.164557	0.378641	0.702128
AT1G42970	Chr1:16128718-16128806	+	prp19a-1 prp19b-1	Alt3ss	0	0	1	0		0.187348	0.332253	0.181176	0.56328	0.278066	0.241706	0.766467
AT1G44750	Chr1:16892730-16894072	+	prp19a-1 prp19b-1	IR	0	0	1	0	AT1G44750:Io004	0.239437	0.291139	0.483146	0.671924	0.305263	0.37037	0.560976
AT1G49380	Chr1:18278411-18278548	+	prp19a-1 prp19b-1	Alt3ss	0	0	1	0		0.183673	0.538462	0.464789	0.738462	0.428571	0.521739	0.575758
AT1G51110	Chr1:18935796-18935912	+	prp19a-1 prp19b-1	Alt3ss	0	0	1	0		0.139785	0.0775862	0.097561	0.50495	0.0965251	0.118812	0.121429
AT1G51430	Chr1:19068489-19068711	+	prp19a-1 prp19b-1	Alt3ss	0	0	1	0		0.687919	0.587426	0.595041	0.379877	0.577982	0.553517	0.472637
AT1G52520	Chr1:19565962-19566167	+	prp19a-1 prp19b-1	IR	0	0	1	0	AT1G52520:I001	0.0745098	0.0507246	0.147208	0.38756	0.107981	0.120332	0.153226
AT1G52870	Chr1:19687201-19687281	+	prp19a-1 prp19b-1	IR	0	0	1	0	AT1G52870:E005	0.138889	0.0666667	0.2	0.694118	0.245283	0.272727	0.294118
AT1G54270	Chr1:20260737-20260862	+	prp19a-1 prp19b-1	IR	0	0	1	0	AT1G54270:E005	0.108696	0.101449	0.193878	0.42492	0.0853659	0.171975	0.226337
AT1G54773	Chr1:20436659-20436752	+	prp19a-1 prp19b-1	IR	0	0	1	0	AT1G54773:I001	0.108696	0.152941	0.171717	0.454545	0.128834	0.163121	0.188235
AT1G56200	Chr1:21031007-21031092	+	prp19a-1 prp19b-1	Alt5ss	0	0	1	0		0.271186	0.322034	0.333333	1	0.484848	0.483871	0.828125
AT1G58370	Chr1:21687017-21687082	+	prp19a-1 prp19b-1	IR	0	0	1	0	AT1G58370:I007	0.218391	0.2	0.206667	0.518519	0.205811	0.2	0.287293
AT1G59750	Chr1:21982989-21983081	+	prp19a-1 prp19b-1	IR	0	0	1	0	AT1G59750:E016	0.285403	0.276102	0.34555	0.613821	0.3258	0.408219	0.406593
AT1G61150	Chr1:22542673-22542817	+	prp19a-1 prp19b-1	IR	0	0	1	0		0.353383	0.305085	0.355932	0.697959	0.547826	0.438017	0.641304
AT1G62480	Chr1:23128813-23129083	+	prp19a-1 prp19b-1	Alt3ss	0	0	1	0		0.974684	1	0.901235	0.634241	0.984127	0.928571	0.897436
AT1G64530	Chr1:23960927-23961024	+	prp19a-1 prp19b-1	Alt5ss	0	0	1	0		0.2	0.156627	0.247059	0.568627	0.240223	0.304348	0.257732
AT1G65930	Chr1:24541257-24541373	+	prp19a-1 prp19b-1	Alt3ss	0	0	1	0		0.436709	0.651163	0.44	0.775773	0.481884	0.561181	0.636071
AT1G66090	Chr1:24602729-24603793	+	prp19a-1 prp19b-1	IR	0	0	1	0	AT1G66090:I001	0.226816	0.412607	0.35516	0.666012	0.247601	0.407956	0.443108
AT1G67480	Chr1:25276345-25276424	+	prp19a-1 prp19b-1	Alt3ss	0	0	1	0		0.630058	0.616071	0.652968	0.953917	0.833333	0.709302	0.767677
AT1G68010	Chr1:25494672-25494767	+	prp19a-1 prp19b-1	Alt3ss	0	0	1	0		0.474747	0.527363	0.505618	0.843599	0.606557	1	0.672646
AT1G68010	Chr1:25494836-25494912	+	prp19a-1 prp19b-1	Alt3ss	0	0	1	0		0.108365	1	0.068632	0.505852	0.108021	0.171468	0.25974
AT1G68010	Chr1:25494839-25494912	+	prp19a-1 prp19b-1	Alt3ss	0	0	1	0		0.190244	1	1	0.590955	1	1	0.483235
AT1G68080	Chr1:25518107-25518261	+	prp19a-1 prp19b-1	IR	0	0	0	1		0.151515	0.245902	0.15	0.196262	0.0857143	0.145299	0.15873
AT1G69610	Chr1:26188689-26188763	+	prp19a-1 prp19b-1	Alt3ss	0	0	1	0		0.1875	0.28	0.428571	0.629139	0.391304	0.454545	0.466667
AT1G70510	Chr1:26577270-26577356	+	prp19a-1 prp19b-1	IR	0	0	1	0	AT1G70510:Io005	0.0526316	0	0.142857	0.5	0.0505051	0.0943396	0.183333
AT1G70590	Chr1:26618961-26619046	+	prp19a-1 prp19b-1	Alt3ss	0	0	1	0		0.193182	0.193548	0.428571	0.862069	0.227273	0.526882	0.568862
AT1G70610	Chr1:26623338-26623436	+	prp19a-1 prp19b-1	Alt3ss	0	0	1	0		0.282759	0.351852	0.348148	0.635417	0.248	0.210191	0.285714
AT1G71720	Chr1:26984920-26985027	+	prp19a-1 prp19b-1	Alt5ss	0	0	1	0		0.476923	0.606218	0.630332	0.849879	0.65812	0.673004	0.76
AT1G71860	Chr1:27028280-27028359	+	prp19a-1 prp19b-1	IR	0	0	1	0	AT1G71860:E009	0.178082	0.37931	0.559322	0.857798	0.295455	0.324324	0.539823
AT1G72900	Chr1:27432679-27432905	+	prp19a-1 prp19b-1	IR	0	0	1	0	AT1G72900:I001	0.241673	0.331863	0.230576	0.553344	0.329097	0.306068	0.316108
AT1G72910	Chr1:27436088-27436200	+	prp19a-1 prp19b-1	IR	0	0	1	0	AT1G72910:I001	0.0917739	0.15473	0.0807344	0.52679	0.107803	0.126883	0.152249
AT1G72920	Chr1:27438410-27438505	+	prp19a-1 prp19b-1	IR	0	0	1	0	AT1G72920:I001	0.152581	0.237672	0.150408	0.661618	0.247993	0.213204	0.247351
AT1G72940	Chr1:27442741-27442836	+	prp19a-1 prp19b-1	IR	0	0	1	0	AT1G72940:I001	0.0492902	0.10303	0.0672885	0.390782	0.08568	0.112539	0.145563
AT1G72940	Chr1:27442741-27442841	+	prp19a-1 prp19b-1	Alt3ss	0	0	1	0		0.499148	0.604082	0.571429	0.932948	0.662551	0.610087	0.691796
AT1G73060	Chr1:27480296-27480380	+	prp19a-1 prp19b-1	Alt3ss	0	0	1	0		0.0859729	0.116279	0.0708661	0.395833	0.0945946	0.122995	0.186275
AT1G73060	Chr1:27480487-27480588	+	prp19a-1 prp19b-1	Alt3ss	0	0	1	0		0.187935	0.281159	0.361111	0.511416	0.208054	0.244275	0.306667
AT1G73090	Chr1:27489574-27489685	+	prp19a-1 prp19b-1	Alt5ss	0	0	1	0		0.325444	0.424	0.505376	0.625571	0.370079	0.5625	0.537634
AT1G73990	Chr1:27825958-27826027	+	prp19a-1 prp19b-1	Alt3ss	0	0	1	0		0.0932476	0.173228	0.0876133	0.546392	0.525926	0.54902	0.646552
AT1G75290	Chr1:28254575-28254724	+	prp19a-1 prp19b-1	Unclassified	0	0	1	0		0.290909	0.322314	0.387097	0.727273	0.207207	0.283333	0.468085
AT1G76450	Chr1:28684684-28684778	+	prp19a-1 prp19b-1	Alt3ss	0	0	1	0		0.0669371	0.134921	0.114558	0.409888	0.190926	0.143654	0.206154
AT1G76450	Chr1:28684851-28684925	+	prp19a-1 prp19b-1	Alt5ss	0	0	1	0		0.219207	0.298013	0.244656	0.770079	0.282407	0.423645	0.548747
AT1G76450	Chr1:28685170-28685270	+	prp19a-1 prp19b-1	Alt3ss	0	0	1	0		0.120482	1	0.189655	1	0.147287	0.282609	0.171053
AT1G77270	Chr1:29027996-29028307	+	prp19a-1 prp19b-1	IR	0	0	1	0	AT1G77270:Io005	0.356725	0.40678	0.428571	0.74	0.441048	0.329787	0.459716
AT1G78070	Chr1:29357219-29357306	+	prp19a-1 prp19b-1	Alt3ss	0	0	1	0		0	0.0322581	0.037037	0.540984	0.0422535	0.03125	0.428571
AT1G79380	Chr1:29862079-29862197	+	prp19a-1 prp19b-1	Alt3ss	0	0	1	0		0.207547	0.473684	0.468354	0.689189	0.246753	0.220779	0.422222
AT1G80190	Chr1:30159332-30159440	+	prp19a-1 prp19b-1	IR	0	0	1	0	AT1G80190:Io001	0.29148	0.278075	0.358575	0.642691	0.358601	0.486911	0.479452
AT1G80380	Chr1:30218416-30218491	+	prp19a-1 prp19b-1	Unclassified	0	0	1	0		0.00325733	0	0.0388889	0.597765	0.0536585	0.0681818	0.123675
AT1G80380	Chr1:30218677-30218772	+	prp19a-1 prp19b-1	Alt3ss	0	0	1	0		0.290909	0.372549	0.377778	0.862595	0.495495	0.552941	0.638095
AT1G01060	Chr1:37408-37569	-	prp19a-1 prp19b-1	Alt3ss	0	0	1	0		0.597315	0.8	0.731707	0.901141	0.924242	0.83871	0.947137
AT1G01100	Chr1:50963-51064	-	prp19a-1 prp19b-1	IR	0	0	1	0	AT1G01100:I004	0.104294	0.0646766	0.111111	0.466667	0.118421	0.142857	0.240816
AT1G01320	Chr1:123495-123579	-	prp19a-1 prp19b-1	IR	0	0	1	0	AT1G01320:E004	0.457143	0.483871	0.522013	0.953339	0.410138	0.367347	0.617729
AT1G04270	Chr1:1142100-1142544	-	prp19a-1 prp19b-1	Alt5ss	0	0	1	0		0.418502	0.569966	0.73487	0.851301	0.529412	0.612121	0.742647
AT1G04830	Chr1:1360828-1361075	-	prp19a-1 prp19b-1	Alt3ss	0	0	1	0		0.212963	0.286713	0.352941	0.685279	0.333333	0.288591	0.412371
AT1G06190	Chr1:1893947-1894033	-	prp19a-1 prp19b-1	IR	0	0	1	0		0.196078	0.255814	0.552239	0.683544	0.41573	0.378151	0.567164
AT1G06710	Chr1:2056329-2056852	-	prp19a-1 prp19b-1	IR	0	0	1	0	AT1G06710:Io007	0.428571	0.269231	0.462687	0.784173	0.564516	0.772727	0.543307
AT1G06820	Chr1:2094833-2094916	-	prp19a-1 prp19b-1	Alt5ss	0	0	1	0		0.0408163	0.172414	0.135135	0.446541	0.048951	0.214286	0.173913
AT1G07640	Chr1:2355699-2355986	-	prp19a-1 prp19b-1	IR	0	0	0	1		0.75718	0.769784	0.841558	0.762406	0.763231	0.764045	0.681877
AT1G07745	Chr1:2402458-2402755	-	prp19a-1 prp19b-1	IR	0	0	0	1		0.302326	0.336323	0.352227	0.543353	0.335907	0.376344	0.435065
AT1G07770	Chr1:2408511-2408682	-	prp19a-1 prp19b-1	Alt5ss	0	0	1	0		1	0.833333	0.916667	0.407008	0.882353	1	0.803922
AT1G07940	Chr1:2464814-2464998	-	prp19a-1 prp19b-1	Alt5ss	0	0	1	0		0.364103	0.428571	0.55	0.966292	0.527027	0.647059	0.772021
AT1G08610	Chr1:2735634-2735716	-	prp19a-1 prp19b-1	IR	0	0	1	0	AT1G08610:I001	0.131222	0.168675	0.190698	0.648855	0.276923	0.336283	0.403846
AT1G09195	Chr1:2968403-2968475	-	prp19a-1 prp19b-1	IR	0	0	1	0	AT1G09195:E005	0.41844	0.352113	0.437126	0.754386	0.471366	0.531646	0.461255
AT1G10320	Chr1:3386466-3386577	-	prp19a-1 prp19b-1	Alt5ss	0	0	1	0		0.316327	0.261261	0.490909	0.779006	0.407407	0.455882	0.545455
AT1G10590	Chr1:3503049-3503374	-	prp19a-1 prp19b-1	IR	0	0	1	0	AT1G10590:Io003	0.189189	0.513514	0.65	0.633028	0.368421	0.490909	0.833333
AT1G12800	Chr1:4364033-4364116	-	prp19a-1 prp19b-1	Alt3ss	0	0	1	0		0.288889	0.329843	0.420635	0.74321	0.250674	0.295699	0.307902
AT1G14030	Chr1:4806891-4806977	-	prp19a-1 prp19b-1	Alt3ss	0	0	1	0		0.176	0.0892019	0.122449	0.559524	0.134454	0.162162	0.201646
AT1G15270	Chr1:5250914-5251452	-	prp19a-1 prp19b-1	Unclassified	0	0	1	0		0.266667	0.275862	0.495652	0.795181	0.224806	0.457944	0.740741
AT1G15270	Chr1:5250951-5251450	-	prp19a-1 prp19b-1	Alt3ss	0	0	1	0		1	1	1	0.307692	1	1	0.710843
AT1G16240	Chr1:5555314-5555510	-	prp19a-1 prp19b-1	Alt5ss	0	0	1	0		1	0.766667	0.83908	0.2	0.878788	0.892473	0.689655
AT1G16460	Chr1:5620559-5620637	-	prp19a-1 prp19b-1	Alt3ss	0	0	1	0		0.230769	0.150685	0.1	0.848101	0.0952381	0.208333	0.222222
AT1G17890	Chr1:6155470-6155575	-	prp19a-1 prp19b-1	IR	0	0	1	0	AT1G17890:E004	0.333333	0.241935	0.435028	0.700787	0.245902	0.344828	0.482759
AT1G19720	Chr1:6819818-6819898	-	prp19a-1 prp19b-1	IR	0	0	1	0	AT1G19720:I001	0.128521	0.0885246	0.112613	0.586107	0.116398	0.182979	0.274831
AT1G21190	Chr1:7420487-7420697	-	prp19a-1 prp19b-1	Alt5ss	0	0	1	0		0.259259	0.353659	0.365591	0.704348	0.432836	0.495146	0.557895
AT1G21350	Chr1:7477406-7477498	-	prp19a-1 prp19b-1	Alt3ss	0	0	1	0		0.0434783	0.134328	0.317647	0.4	0.0560748	0.0666667	0.111111
AT1G23310	Chr1:8270232-8270385	-	prp19a-1 prp19b-1	Unclassified	0	0	1	0		0.594436	1	0.588608	1	0.682288	1	1
AT1G23310	Chr1:8270232-8270418	-	prp19a-1 prp19b-1	Unclassified	0	0	1	0		0.629615	0.683915	0.619972	1	0.510941	0.476342	0.442135
AT1G23310	Chr1:8270287-8270385	-	prp19a-1 prp19b-1	Alt5ss	0	0	1	0		0.181696	0.214815	0.221893	0.740558	0.209524	0.190972	0.346939
AT1G23310	Chr1:8270287-8270418	-	prp19a-1 prp19b-1	Alt5ss	0	0	1	0		0.20882	0.703297	0.329032	0.932136	0.373832	1	0.535714
AT1G23310	Chr1:8270979-8271214	-	prp19a-1 prp19b-1	Unclassified	0	0	1	0		0.0584795	0.0849673	0.0992736	0.470942	0.100346	0.12462	0.197452
AT1G23400	Chr1:8313672-8314068	-	prp19a-1 prp19b-1	Alt5ss	0	0	1	0	AT1G23400:E005	0.06	1	0.145161	0.983051	0.333333	0.118182	0.430233
AT1G23400	Chr1:8313986-8314068	-	prp19a-1 prp19b-1	Alt3ss	0	0	1	0		0.0704225	0.444444	0.219512	0.674074	0.2	0.349398	0.513514
AT1G26230	Chr1:9075031-9075105	-	prp19a-1 prp19b-1	IR	0	0	1	0	AT1G26230:Io013	0.262032	0.33758	0.270833	0.71754	0.202934	0.314394	0.375262
AT1G32470	Chr1:11740029-11740135	-	prp19a-1 prp19b-1	Alt3ss	0	0	1	0		0.1	0.911111	0.339623	0.700535	0.0590476	0.12656	0.187396
AT1G35320	Chr1:12960600-12960681	-	prp19a-1 prp19b-1	Alt3ss	0	0	1	0		0.5	0.583333	0.549296	0.868263	0.368421	0.391304	0.62963
AT1G41880	Chr1:15651303-15651413	-	prp19a-1 prp19b-1	IR	0	0	1	0	AT1G41880:I001	0.0707071	0.186667	0.125	0.411765	0.28125	0.186667	0.232472
AT1G41880	Chr1:15651303-15651585	-	prp19a-1 prp19b-1	IR	0	0	1	0	AT1G41880:Io005	0.140187	0.208054	0.198157	0.631206	0.222222	0.22293	0.410256
AT1G43620	Chr1:16429558-16429643	-	prp19a-1 prp19b-1	IR	0	0	1	0	AT1G43620:E016	0.353043	0.326613	0.347368	0.694611	0.405694	0.432653	0.480207
AT1G45249	Chr1:17165782-17165935	-	prp19a-1 prp19b-1	IR	0	0	1	0	AT1G45249:Io005	0.215827	0.314554	0.388889	0.55477	0.295154	0.323232	0.355072
AT1G47128	Chr1:17284589-17285135	-	prp19a-1 prp19b-1	Alt3ss	0	0	1	0		0.498008	0.907285	1	0.961538	0.51	0.697674	0.683673
AT1G47830	Chr1:17614190-17614468	-	prp19a-1 prp19b-1	Alt3ss	0	0	1	0		0.372549	0.444444	0.468354	0.6875	0.655172	0.525	0.789474
AT1G48030	Chr1:17717316-17717421	-	prp19a-1 prp19b-1	IR	0	0	1	0	AT1G48030:E004	0.474906	0.488838	0.524023	0.817582	0.406964	0.509995	0.598534
AT1G48310	Chr1:17849812-17849891	-	prp19a-1 prp19b-1	IR	0	0	1	0		0.0731707	0.0438247	0.0833333	0.491525	0.0699301	0.0976744	0.185841
AT1G51500	Chr1:19099577-19099673	-	prp19a-1 prp19b-1	Alt3ss	0	0	1	0		0.222222	0.891892	0.5	0.792453	0.138889	0.153153	0.346774
AT1G51500	Chr1:19099584-19099673	-	prp19a-1 prp19b-1	Alt3ss	0	0	1	0		0.333333	0.540984	0.353846	0.814241	0.280899	0.411765	0.590164
AT1G52220	Chr1:19454273-19454381	-	prp19a-1 prp19b-1	IR	0	0	1	0	AT1G52220:E008	0.211538	0.308989	0.302064	0.517787	0.381924	0.400545	0.428023
AT1G53780	Chr1:20077745-20078080	-	prp19a-1 prp19b-1	IR	0	0	0	1		0.19803	0.216138	0.150852	0.0847458	0.216915	0.213462	0.176331
AT1G54380	Chr1:20299244-20300122	-	prp19a-1 prp19b-1	IR	0	0	0	1		0.138122	0.135624	0.120879	0.0512334	0.203822	0.145729	0.151832
AT1G55490	Chr1:20718681-20718831	-	prp19a-1 prp19b-1	IR	0	0	1	0	AT1G55490:Io016	0.232323	0.252747	0.242424	0.78125	0.584906	0.547619	0.6875
AT1G56280	Chr1:21073974-21074060	-	prp19a-1 prp19b-1	IR	0	0	1	0	AT1G56280:E005	0.365517	0.216867	0.487603	0.679389	0.326425	0.426752	0.560976
AT1G57860	Chr1:21430337-21430591	-	prp19a-1 prp19b-1	Alt3ss	0	0	1	0		0.364407	0.506849	0.491071	0.834862	0.627907	0.645161	0.779817
AT1G58080	Chr1:21505747-21505852	-	prp19a-1 prp19b-1	Unclassified	0	0	1	0		0.549784	0.604278	0.73399	0.981567	0.505618	0.572464	0.63142
AT1G58080	Chr1:21506132-21506413	-	prp19a-1 prp19b-1	Alt5ss	0	0	1	0		0.111811	0.078125	0.180723	1	0.0718232	0.351351	0.138462
AT1G60270	Chr1:22224054-22224129	-	prp19a-1 prp19b-1	Alt3ss	0	0	0	1		0.352	0.38206	0.360341	0.533719	0.425926	0.579618	0.625418
AT1G60800	Chr1:22385317-22385418	-	prp19a-1 prp19b-1	Alt3ss	0	0	1	0		0.106599	0.122302	0.197183	0.463807	0.10241	0.136691	0.184783
AT1G61660	Chr1:22755214-22755320	-	prp19a-1 prp19b-1	IR	0	0	1	0	AT1G61660:E015	0.182796	0.186813	0.210084	0.605381	0.0699088	0.0646388	0.190751
AT1G61740	Chr1:22799153-22799671	-	prp19a-1 prp19b-1	Alt5ss	0	0	1	0		0.432911	0.619048	0.511551	0.758621	0.386441	0.428571	0.492424
AT1G62180	Chr1:22977026-22977114	-	prp19a-1 prp19b-1	Alt3ss	0	0	1	0		0.289037	0.731092	0.313846	0.683367	0.138047	0.286344	0.442681
AT1G63100	Chr1:23400868-23400944	-	prp19a-1 prp19b-1	IR	0	0	1	0	AT1G63100:E002	0.420026	0.543554	0.550296	0.797468	0.537102	0.648221	0.702341
AT1G63240	Chr1:23457933-23458016	-	prp19a-1 prp19b-1	Alt5ss	0	0	0	1		0.0265487	0.05	0.0413223	0.19685	0.0649351	0.044586	0.164179
AT1G64140	Chr1:23806302-23806924	-	prp19a-1 prp19b-1	Alt3ss	0	0	1	0		0.0689655	0.0823529	0.0909091	0.418919	0.0909091	0.0810811	0.238095
AT1G64720	Chr1:24048196-24048297	-	prp19a-1 prp19b-1	Alt5ss	0	0	1	0		0.0633663	0.123103	0.0899358	0.379817	0.0680787	0.133462	0.277147
AT1G64980	Chr1:24138639-24138731	-	prp19a-1 prp19b-1	IR	0	0	1	0	AT1G64980:E003	0.22973	0.246914	0.304348	0.670286	0.378238	0.283019	0.536232
AT1G66260	Chr1:24697904-24698295	-	prp19a-1 prp19b-1	Alt3ss	0	0	1	0		0.509934	0.52	0.6	0.830508	0.583333	0.63871	0.731602
AT1G68030	Chr1:25501082-25501156	-	prp19a-1 prp19b-1	IR	0	0	1	0	AT1G68030:I002	0.183333	0.188679	0.148515	0.65445	0.287129	0.205674	0.285714
AT1G70200	Chr1:26433455-26433534	-	prp19a-1 prp19b-1	Alt3ss	0	0	1	0		0.336449	0.448649	0.437229	0.708029	0.177665	0.26087	0.383929
AT1G70280	Chr1:26466934-26467040	-	prp19a-1 prp19b-1	Alt3ss	0	0	1	0		0.140496	0.368421	0.428571	0.765258	0.140187	0.267857	0.34715
AT1G70410	Chr1:26534330-26534412	-	prp19a-1 prp19b-1	Alt3ss	0	0	1	0		1	0.982379	1	0.688022	0.93361	1	1
AT1G70490	Chr1:26565161-26565302	-	prp19a-1 prp19b-1	IR	0	0	1	0	AT1G70490:Io011	0.104167	0.0723404	0.127726	0.545205	0.146444	0.166667	0.298246
AT1G70490	Chr1:26565161-26565318	-	prp19a-1 prp19b-1	IR	0	0	1	0	AT1G70490:Io008	0.294118	0.154472	0.275362	0.758491	0.360825	0.301587	0.44
AT1G71810	Chr1:27002943-27003011	-	prp19a-1 prp19b-1	Alt5ss	0	0	1	0		0.333333	0.411765	0.368421	0.740113	0.426901	0.37037	0.442786
AT1G73230	Chr1:27541364-27541743	-	prp19a-1 prp19b-1	Alt5ss	0	0	1	0		0.008	0.0172414	0.0967742	0.491713	0.0327869	0.0638298	0.162562
AT1G73390	Chr1:27591637-27591782	-	prp19a-1 prp19b-1	Alt3ss	0	0	1	0		0.38835	0.467742	0.453659	0.805556	0.246512	0.38403	0.4
AT1G73540	Chr1:27646282-27646378	-	prp19a-1 prp19b-1	IR	0	0	1	0	AT1G73540:I001	0.0899753	0.134664	0.156574	0.491509	0.134291	0.162823	0.258894
AT1G73650	Chr1:27688457-27688561	-	prp19a-1 prp19b-1	IR	0	0	1	0	AT1G73650:Io010	0.332071	0.358818	0.345502	0.724092	0.409875	0.420854	0.481878
AT1G74170	Chr1:27893980-27894085	-	prp19a-1 prp19b-1	Alt3ss	0	0	1	0		0.127869	0.15736	0.117949	0.429907	0.14	0.25731	0.28382
AT1G74880	Chr1:28130304-28130375	-	prp19a-1 prp19b-1	Alt3ss	0	0	1	0		0.12	0.322034	0.365079	0.77561	0.344262	0.46875	0.650794
AT1G75690	Chr1:28422551-28422854	-	prp19a-1 prp19b-1	Alt3ss	0	0	1	0	AT1G75690:E003	0.453237	0.489051	0.401274	0.775701	0.51087	0.448819	0.54918
AT1G75690	Chr1:28422933-28423021	-	prp19a-1 prp19b-1	Alt3ss	0	0	1	0		0.0553191	0.126761	0.168539	0.702703	0.25641	0.140845	0.3125
AT1G76170	Chr1:28585523-28585598	-	prp19a-1 prp19b-1	IR	0	0	1	0		0.0504202	0.046729	0.0909091	0.363636	0.0778443	0.109635	0.154412
AT1G76460	Chr1:28688130-28688300	-	prp19a-1 prp19b-1	Alt3ss	0	0	1	0		0.261745	0.354331	0.266667	0.591837	0.240741	0.205882	0.260274
AT1G78800	Chr1:29626619-29626729	-	prp19a-1 prp19b-1	Alt5ss	0	0	1	0		0.165468	0.0784314	0.221239	0.486034	0.112903	0.311475	0.304965
AT2G04270	Chr2:1475781-1475973	+	prp19a-1 prp19b-1	IR	0	0	1	0	AT2G04270:E013	0.5	0.643836	0.573604	0.818182	0.663158	0.597315	0.755396
AT2G04690	Chr2:1646066-1646155	+	prp19a-1 prp19b-1	IR	0	0	1	0	AT2G04690:E011	0.323502	0.318033	0.333333	0.669492	0.392265	0.417687	0.509804
AT2G05518	Chr2:2023457-2023545	+	prp19a-1 prp19b-1	IR	0	0	1	0	AT2G05518:I001	0.539568	0.591837	0.512195	0.901639	0.638095	0.695652	0.719298
AT2G05840	Chr2:2234641-2234737	+	prp19a-1 prp19b-1	Alt3ss	0	0	1	0		0.163636	0.45098	0.388889	0.735537	0.253012	0.269231	0.411765
AT2G16930	Chr2:7341247-7341489	+	prp19a-1 prp19b-1	IR	0	0	1	0	AT2G16930:Io001	0.443709	0.393701	0.511111	0.792916	0.444444	0.465409	0.741742
AT2G17240	Chr2:7498411-7498811	+	prp19a-1 prp19b-1	Alt3ss	0	0	1	0		0.387755	0.378378	0.45	0.691589	0.37037	0.45	0.57513
AT2G17800	Chr2:7740170-7740269	+	prp19a-1 prp19b-1	IR	0	0	0	1		0.951928	0.941137	0.949541	0.969286	0.927168	0.944212	0.970085
AT2G18280	Chr2:7946410-7946686	+	prp19a-1 prp19b-1	Alt3ss	0	0	1	0		0.347518	0.229167	0.802817	0.719697	0.6	0.882353	0.878049
AT2G19280	Chr2:8365547-8365621	+	prp19a-1 prp19b-1	IR	0	0	1	0	AT2G19280:E008	0.136364	0.142857	0.177914	0.688889	0.162264	0.172775	0.457627
AT2G19730	Chr2:8511591-8511739	+	prp19a-1 prp19b-1	IR	0	0	1	0	AT2G19730:I002	0.115385	0.303571	0.236111	0.661692	0.352941	0.389831	0.382979
AT2G19880	Chr2:8584261-8584469	+	prp19a-1 prp19b-1	IR	0	0	1	0	AT2G19880:E013	0.36	0.592593	0.444444	0.876033	0.681159	0.59322	0.813084
AT2G20060	Chr2:8659459-8659565	+	prp19a-1 prp19b-1	Alt3ss	0	0	1	0		0.133333	0.272727	0.2	0.531707	0	0.142857	0.387755
AT2G20260	Chr2:8737046-8737540	+	prp19a-1 prp19b-1	Alt3ss	0	0	1	0	AT2G20260:E002	0.978723	0.481481	0.904762	0.422819	0.751295	0.955556	1
AT2G20820	Chr2:8964879-8965022	+	prp19a-1 prp19b-1	IR	0	0	1	0	AT2G20820:E004	0.182482	0.348837	0.389831	0.66879	0.507246	0.551724	0.39726
AT2G21940	Chr2:9352569-9352669	+	prp19a-1 prp19b-1	IR	0	0	1	0		0.0905861	0.134868	0.13615	0.55414	0.100575	0.128028	0.21902
AT2G22730	Chr2:9662453-9662533	+	prp19a-1 prp19b-1	IR	0	0	1	0	AT2G22730:I008	0.280899	0.178082	0.372263	0.662921	0.373626	0.382353	0.627119
AT2G22980	Chr2:9780143-9780245	+	prp19a-1 prp19b-1	IR	0	0	1	0	AT2G22980:I006	0.456862	0.35924	0.403202	0.759511	0.351102	0.365007	0.413965
AT2G22980	Chr2:9780267-9780351	+	prp19a-1 prp19b-1	IR	0	0	1	0	AT2G22980:I007	0.22	0.164179	0.17688	0.550201	0.177402	0.180205	0.212013
AT2G24060	Chr2:10229860-10229928	+	prp19a-1 prp19b-1	Alt3ss	0	0	1	0		0.167702	0.139785	0.158537	0.504065	0.0488432	0.0883191	0.207921
AT2G24280	Chr2:10335495-10335591	+	prp19a-1 prp19b-1	Alt3ss	0	0	1	0		0.388535	0.456311	0.70297	0.71134	0.310345	0.5	0.525424
AT2G25590	Chr2:10891382-10891453	+	prp19a-1 prp19b-1	Unclassified	0	0	1	0		0.323077	0.322344	0.43128	0.846667	0.358289	0.432217	0.448175
AT2G26340	Chr2:11216013-11216101	+	prp19a-1 prp19b-1	IR	0	0	1	0	AT2G26340:E006	0.142857	0.294118	0.173333	0.565217	0.333333	0.275862	0.347107
AT2G27710	Chr2:11816840-11816935	+	prp19a-1 prp19b-1	Alt3ss	0	0	1	0		0.683292	0.415075	0.414264	0.218072	0.510132	0.348473	0.263379
AT2G29210	Chr2:12559155-12559242	+	prp19a-1 prp19b-1	Alt3ss	0	0	1	0		0.0325733	0.0367776	0.0442478	0.486553	0.0314843	0.0614525	0.123404
AT2G29290	Chr2:12586522-12586657	+	prp19a-1 prp19b-1	IR	0	0	1	0	AT2G29290:E003	0.315942	0.360996	0.302326	0.686275	0.411765	0.307692	0.453901
AT2G30020	Chr2:12814940-12815218	+	prp19a-1 prp19b-1	IR	0	0	1	0	AT2G30020:I001	0.0395275	0.0832795	0.115445	0.483146	0.017301	0.10654	0.219904
AT2G32040	Chr2:13635706-13635790	+	prp19a-1 prp19b-1	Alt3ss	0	0	1	0		0.0923077	0.0967742	0.171642	0.717949	0.164835	0.191977	0.28841
AT2G32700	Chr2:13869591-13869665	+	prp19a-1 prp19b-1	Alt3ss	0	0	1	0		0.0930233	0.0617284	0.28	0.702703	0.0983607	0.185841	0.325581
AT2G33435	Chr2:14170221-14170812	+	prp19a-1 prp19b-1	Unclassified	0	0	1	0		0.263889	0.398058	0.362832	0.666667	0.356522	0.392857	0.525424
AT2G35260	Chr2:14850464-14850550	+	prp19a-1 prp19b-1	Alt5ss	0	0	1	0		0.436364	0.5	0.562914	0.865889	0.575221	0.491803	0.796721
AT2G35800	Chr2:15046746-15046881	+	prp19a-1 prp19b-1	Alt3ss	0	0	1	0		0.270588	0.421053	0.3	0.752577	0.375	0.606557	0.325301
AT2G35840	Chr2:15053812-15053933	+	prp19a-1 prp19b-1	Alt5ss	0	0	1	0		0.376744	0.368421	0.514019	0.82716	0.490196	0.470588	0.698925
AT2G35840	Chr2:15053834-15053933	+	prp19a-1 prp19b-1	Alt5ss	0	0	1	0		0.481865	0.474359	0.534483	0.904192	0.514563	0.757576	0.733333
AT2G39580	Chr2:16514695-16514775	+	prp19a-1 prp19b-1	IR	0	0	1	0	AT2G39580:Io009	0.209235	0.234568	0.251969	0.564394	0.449735	0.402504	0.403509
AT2G40140	Chr2:16772253-16772533	+	prp19a-1 prp19b-1	IR	0	0	1	0	AT2G40140:E003	0.429952	0.549451	0.735484	0.921569	0.351351	0.723831	0.837655
AT2G40630	Chr2:16959883-16960106	+	prp19a-1 prp19b-1	Alt3ss	0	0	1	0		0.234043	0.280899	0.508475	0.628319	0.338983	0.414013	0.39726
AT2G42750	Chr2:17794251-17794359	+	prp19a-1 prp19b-1	Alt3ss	0	0	1	0		0.461224	0.505882	0.455556	0.881922	0.63754	0.605263	0.697329
AT2G44620	Chr2:18414511-18414619	+	prp19a-1 prp19b-1	Alt3ss	0	0	1	0		0.295455	0.290323	0.653846	1	0.449275	0.652174	0.585366
AT2G45270	Chr2:18668571-18668632	+	prp19a-1 prp19b-1	Alt3ss	0	0	1	0		0.0222222	0.107692	0.0654206	0.777778	0.0752688	0.0943396	0.464286
AT2G45480	Chr2:18745484-18745583	+	prp19a-1 prp19b-1	IR	0	0	1	0	AT2G45480:E003	0.546512	0.68	0.593985	0.87234	0.6	0.614458	0.69697
AT2G46450	Chr2:19066626-19066704	+	prp19a-1 prp19b-1	Alt5ss	0	0	1	0		0.431818	0.661972	1	0.793103	0.559322	0.566434	0.809524
AT2G46800	Chr2:19237582-19238128	+	prp19a-1 prp19b-1	IR	0	0	1	0	AT2G46800:E006	0.275748	0.420118	0.323232	0.796954	0.423841	0.407407	0.547511
AT2G48120	Chr2:19680130-19680219	+	prp19a-1 prp19b-1	IR	0	0	1	0	AT2G48120:E003	0.619718	0.78022	0.669565	0.944056	0.589744	0.666667	0.653846
AT2G02570	Chr2:699137-699296	-	prp19a-1 prp19b-1	Alt5ss	0	0	1	0		1	0.913043	0.413793	0.67	1	1	0.626168
AT2G02710	Chr2:759603-759701	-	prp19a-1 prp19b-1	Alt5ss	0	0	1	0		0.224806	0.0769231	0.325581	0.733333	0.26087	0.358779	0.628319
AT2G04050	Chr2:1338086-1338389	-	prp19a-1 prp19b-1	Alt3ss	0	0	1	0		0.476636	0.818182	1	0.880077	0.886792	0.76	0.964912
AT2G04050	Chr2:1338293-1338389	-	prp19a-1 prp19b-1	IR	0	0	1	0	AT2G04050:I004	0.333333	0.578947	0.214286	0.656464	0.527027	0.459459	0.559322
AT2G04800	Chr2:1687616-1687722	-	prp19a-1 prp19b-1	IR	0	0	1	0	AT2G04800:E003	0.50495	0.587302	0.672727	0.876923	0.538462	0.411765	0.644068
AT2G06530	Chr2:2589590-2589672	-	prp19a-1 prp19b-1	Alt5ss	0	0	1	0		0.415929	0.528302	0.592233	0.897727	0.382114	0.752577	0.761273
AT2G11000	Chr2:4347379-4347549	-	prp19a-1 prp19b-1	IR	0	0	1	0	AT2G11000:E019	0.296296	0.176471	0.55102	0.755319	0.321429	0.55	0.627119
AT2G14285	Chr2:6053404-6053488	-	prp19a-1 prp19b-1	Alt3ss	0	0	1	0		0.510791	0.455621	0.587045	0.843137	0.672414	0.625	0.606838
AT2G15890	Chr2:6921653-6921762	-	prp19a-1 prp19b-1	Alt3ss	0	0	1	0		0.272993	0.492823	0.297114	0.714086	0.655172	0.356239	0.475269
AT2G17340	Chr2:7542563-7542668	-	prp19a-1 prp19b-1	Alt3ss	0	0	1	0		0.134021	0.133333	0.14	0.56	0.191176	0.188235	0.267857
AT2G17640	Chr2:7669130-7669204	-	prp19a-1 prp19b-1	Alt3ss	0	0	1	0		0.314815	0.565217	0.588235	0.796748	0.418327	0.54902	0.795122
AT2G18300	Chr2:7953310-7953392	-	prp19a-1 prp19b-1	IR	0	0	1	0	AT2G18300:E007	0.160305	0.142857	0.180442	0.516484	0.122398	0.122179	0.21275
AT2G20780	Chr2:8948862-8948957	-	prp19a-1 prp19b-1	IR	0	0	1	0	AT2G20780:Io001	0.0657439	0.0883392	0.1584	0.52605	0.0488889	0.116371	0.275495
AT2G21280	Chr2:9110740-9110830	-	prp19a-1 prp19b-1	Alt3ss	0	0	1	0		0.372549	1	0.875	0.902778	1	0.655172	0.793939
AT2G23810	Chr2:10136173-10136846	-	prp19a-1 prp19b-1	IR	0	0	1	0	AT2G23810:I001	0.0659038	0.137621	0.104736	0.369342	0.0710364	0.137015	0.181073
AT2G23980	Chr2:10202911-10203941	-	prp19a-1 prp19b-1	Alt5ss	0	0	1	0	AT2G23980:E006	0.942857	0.950617	0.837838	0.579365	0.815951	0.871795	0.591489
AT2G24020	Chr2:10218092-10218239	-	prp19a-1 prp19b-1	Alt5ss	0	0	1	0		0.310345	0.333333	0.344262	0.76087	0.381818	0.269231	0.537037
AT2G24690	Chr2:10500981-10501170	-	prp19a-1 prp19b-1	Alt5ss	0	0	0	1		0.78125	0.892857	0.625899	0.504854	0.735849	0.748503	0.748837
AT2G25460	Chr2:10834241-10834316	-	prp19a-1 prp19b-1	IR	0	0	1	0	AT2G25460:I002	0.211155	0.28125	0.245033	0.60479	0.376147	0.325714	0.507463
AT2G26350	Chr2:11219399-11219489	-	prp19a-1 prp19b-1	Alt5ss	0	0	1	0		0.102041	0.179487	0.323077	0.470085	0.23913	0.333333	0.514286
AT2G27530	Chr2:11763791-11763869	-	prp19a-1 prp19b-1	Alt5ss	0	0	1	0		0.212389	0.652174	0.268085	1	0.945946	0.771429	0.659341
AT2G28430	Chr2:12160222-12160367	-	prp19a-1 prp19b-1	Alt3ss	0	0	1	0		0.241379	0.44086	0.273973	0.587379	0.329545	0.246073	0.351351
AT2G28800	Chr2:12357091-12357453	-	prp19a-1 prp19b-1	Alt3ss	0	0	1	0		0.471376	0.480892	0.750958	0.772021	0.441135	0.795724	0.601218
AT2G28910	Chr2:12417023-12417126	-	prp19a-1 prp19b-1	IR	0	0	1	0	AT2G28910:E002	0.146667	0.133333	0.235955	0.503448	0.176471	0.16129	0.391304
AT2G31510	Chr2:13417183-13417365	-	prp19a-1 prp19b-1	Alt5ss	0	0	1	0		0.852174	0.714286	0.795918	0.5154	0.864662	0.738776	0.724928
AT2G34310	Chr2:14477985-14478360	-	prp19a-1 prp19b-1	IR	0	0	1	0	AT2G34310:E007	0.365854	0.4	0.6	0.70297	0.34	0.48538	0.412371
AT2G34310	Chr2:14478487-14478558	-	prp19a-1 prp19b-1	IR	0	0	1	0	AT2G34310:E010	0.508197	0.531429	0.454545	0.830986	0.679144	0.565714	0.59799
AT2G36060	Chr2:15143152-15143229	-	prp19a-1 prp19b-1	IR	0	0	1	0	AT2G36060:E003	0.110266	0.170732	0.153846	0.518685	0.119741	0.136778	0.261708
AT2G37340	Chr2:15670946-15671032	-	prp19a-1 prp19b-1	Alt3ss	0	0	1	0		0.157895	0.473684	0.130435	0.557047	0	0.0606061	0.388889
AT2G38860	Chr2:16234382-16234471	-	prp19a-1 prp19b-1	Alt3ss	0	0	1	0		0.457143	0.710526	0.68254	0.933884	0.102857	0.172619	0.168539
AT2G39250	Chr2:16389680-16389827	-	prp19a-1 prp19b-1	Alt3ss	0	0	1	0		0.106599	0.293413	0.188034	0.435115	0.0639386	0.111842	0.100244
AT2G39730	Chr2:16572408-16572503	-	prp19a-1 prp19b-1	Alt5ss	0	0	1	0		0.251613	0.326923	0.25	0.804481	0.5	0.68	0.646154
AT2G42065	Chr2:17551709-17551781	-	prp19a-1 prp19b-1	IR	0	0	1	0	AT2G42065:I002	0	0.0666667	0	0.311005	0.0769231	0.166667	0.0526316
AT2G42330	Chr2:17631125-17631802	-	prp19a-1 prp19b-1	IR	0	0	1	0	AT2G42330:Io001	0.892857	0.821053	0.665072	0.482402	0.764075	0.735714	0.706037
AT2G43235	Chr2:17969865-17969932	-	prp19a-1 prp19b-1	Alt5ss	0	0	1	0		0.164179	0.0684932	0.181818	0.531532	0.116279	0.171429	0.320388
AT2G43640	Chr2:18098408-18099028	-	prp19a-1 prp19b-1	Alt5ss	0	0	1	0	AT2G43640:E006	0.2	0.4	0.323944	0.583756	0.363636	0.23913	0.551724
AT2G43910	Chr2:18184696-18185023	-	prp19a-1 prp19b-1	IR	0	0	1	0	AT2G43910:E004	0.366667	0.466667	0.372727	0.745455	0.495413	0.369369	0.636792
AT2G43910	Chr2:18185096-18185607	-	prp19a-1 prp19b-1	Alt5ss	0	0	1	0	AT2G43910:E007	0.445378	0.653333	0.457944	0.889231	0.763838	0.731481	0.873518
AT2G44650	Chr2:18419566-18419690	-	prp19a-1 prp19b-1	Alt3ss	0	0	1	0		0.560656	0.415385	0.460355	0.982759	0.465772	0.51938	0.524815
AT2G45640	Chr2:18800107-18800514	-	prp19a-1 prp19b-1	IR	0	0	1	0	AT2G45640:E004	0.181818	0.253731	0.302752	0.533835	0.277778	0.40625	0.333333
AT3G01150	Chr3:53911-54129	+	prp19a-1 prp19b-1	IR	0	0	1	0	AT3G01150:E011	0.290323	0.223301	0.298246	0.640625	0.444444	0.309524	0.447368
AT3G02065	Chr3:358996-359061	+	prp19a-1 prp19b-1	IR	0	0	1	0		0.273927	0.262821	0.219219	0.67507	0.242718	0.295775	0.372434
AT3G02180	Chr3:405258-405364	+	prp19a-1 prp19b-1	IR	0	0	1	0	AT3G02180:E006	0.228216	0.281633	0.354497	0.57377	0.114793	0.101124	0.151822
AT3G04120	Chr3:1081215-1081315	+	prp19a-1 prp19b-1	Alt3ss	0	0	1	0		0.319728	1	0.560976	0.62256	0.198738	0.106719	0.260204
AT3G04630	Chr3:1258820-1259227	+	prp19a-1 prp19b-1	Alt5ss	0	0	1	0		0.394595	0.387097	0.572193	0.834197	0.433735	0.477707	0.649289
AT3G06760	Chr3:2133577-2133686	+	prp19a-1 prp19b-1	Alt5ss	0	0	1	0		0.554286	0.767123	0.6	0.989637	0.728814	0.826667	0.68559
AT3G07360	Chr3:2355337-2355522	+	prp19a-1 prp19b-1	IR	0	0	1	0	AT3G07360:Io003	0.384279	0.461078	0.502959	0.830116	0.335616	0.574297	0.685619
AT3G07550	Chr3:2409820-2409931	+	prp19a-1 prp19b-1	IR	0	0	1	0	AT3G07550:E004	0.450617	0.487395	0.475806	0.78169	0.498471	0.46988	0.55942
AT3G07760	Chr3:2476776-2477127	+	prp19a-1 prp19b-1	IR	0	0	1	0	AT3G07760:Io007	0.433628	0.55102	0.462687	0.810811	0.770492	0.605263	0.771429
AT3G08690	Chr3:2641365-2641468	+	prp19a-1 prp19b-1	IR	0	0	1	0	AT3G08690:I002	0.275362	0.238095	0.2	0.758242	0.348148	0.189655	0.350993
AT3G10760	Chr3:3370839-3370918	+	prp19a-1 prp19b-1	IR	0	0	1	0	AT3G10760:I001	0.388947	0.381443	0.420561	0.792208	0.390185	0.447493	0.488964
AT3G12080	Chr3:3851564-3851672	+	prp19a-1 prp19b-1	IR	0	0	1	0	AT3G12080:E012	0.103448	0.134328	0.240506	0.433735	0.170732	0.192982	0.274074
AT3G12550	Chr3:3980944-3981142	+	prp19a-1 prp19b-1	IR	0	0	1	0	AT3G12550:E009	0.226667	0.4375	0.282051	0.674074	0.37931	0.565217	0.493333
AT3G14010	Chr3:4638932-4639007	+	prp19a-1 prp19b-1	IR	0	0	1	0	AT3G14010:E015	0.0687285	0.079646	0.123457	0.392265	0.125506	0.114583	0.212389
AT3G14210	Chr3:4730147-4730290	+	prp19a-1 prp19b-1	Alt3ss	0	0	1	0		0.119639	0.192547	0.172571	0.471802	0.491651	0.482639	0.460123
AT3G14420	Chr3:4822309-4822432	+	prp19a-1 prp19b-1	Alt3ss	0	0	1	0		0.814815	1	0.72093	0.326489	0.659574	0.493671	0.688312
AT3G16030	Chr3:5441869-5441936	+	prp19a-1 prp19b-1	IR	0	0	1	0	AT3G16030:E017	0.32093	0.333333	0.283422	0.730337	0.303448	0.431818	0.527273
AT3G17100	Chr3:5831383-5831466	+	prp19a-1 prp19b-1	IR	0	0	1	0	AT3G17100:E002	0.266366	0.28722	0.286681	0.625073	0.284094	0.342059	0.422457
AT3G17650	Chr3:6035540-6035620	+	prp19a-1 prp19b-1	Alt3ss	0	0	1	0		0.185185	0.210526	0.216495	0.582278	0.235165	0.257143	0.484277
AT3G18290	Chr3:6276498-6276631	+	prp19a-1 prp19b-1	Alt3ss	0	0	1	0		0.166667	0	0.116279	0.761124	0.1875	0.2	0.208333
AT3G19840	Chr3:6892288-6892402	+	prp19a-1 prp19b-1	IR	0	0	0	1		0.0893617	0.0901288	0.0804598	0.0974843	0.106383	0.0626703	0.0945055
AT3G22970	Chr3:8152996-8153084	+	prp19a-1 prp19b-1	IR	0	0	1	0	AT3G22970:E002	0.46988	0.377778	0.37415	0.895447	0.322034	0.358974	0.703863
AT3G23250	Chr3:8309624-8309704	+	prp19a-1 prp19b-1	IR	0	0	1	0	AT3G23250:E003	0.169811	0.104478	0.164557	0.496063	0	0.0416667	0.287129
AT3G23600	Chr3:8474895-8474999	+	prp19a-1 prp19b-1	IR	0	0	1	0	AT3G23600:E006	0.0515464	0.0357143	0.0444444	0.38835	0.0359712	0.083871	0.0854271
AT3G26070	Chr3:9527437-9527791	+	prp19a-1 prp19b-1	Alt3ss	0	0	1	0	AT3G26070:E003	0.896552	0.694444	0.452632	0.326425	0.482587	0.29703	0.400881
AT3G26395	Chr3:9665719-9665952	+	prp19a-1 prp19b-1	Alt3ss	0	0	0	1		0.854509	0.869973	0.813747	0.891941	0.849474	0.818372	0.810376
AT3G26650	Chr3:9795440-9795626	+	prp19a-1 prp19b-1	Alt5ss	0	0	1	0		0.621849	0.894737	0.700441	0.977444	0.82439	0.751553	0.934307
AT3G44750	Chr3:16298814-16298899	+	prp19a-1 prp19b-1	Alt3ss	0	0	1	0		1	1	1	0.637066	1	0.813333	0.946429
AT3G45590	Chr3:16732670-16732748	+	prp19a-1 prp19b-1	IR	0	0	1	0	AT3G45590:E002	0.207547	0.220588	0.192982	0.634783	0.164557	0.285714	0.1875
AT3G46780	Chr3:17229932-17230054	+	prp19a-1 prp19b-1	Alt5ss	0	0	1	0		0.181719	0.231373	0.219791	0.527273	0.178782	0.214815	0.315315
AT3G49680	Chr3:18422893-18422975	+	prp19a-1 prp19b-1	IR	0	0	1	0	AT3G49680:E003	0.0841584	0.116279	0.0725552	0.485904	0.155172	0.154639	0.207273
AT3G50430	Chr3:18715660-18715759	+	prp19a-1 prp19b-1	IR	0	0	1	0		0.117647	0.180851	0.137931	0.420561	0.154185	0.238095	0.285714
AT3G52380	Chr3:19422643-19422719	+	prp19a-1 prp19b-1	Alt3ss	0	0	1	0		0.178571	0.264249	0.266667	0.702532	0.274611	0.29771	0.41954
AT3G52590	Chr3:19506065-19506551	+	prp19a-1 prp19b-1	Unclassified	0	0	1	0		0.594828	1	0.251497	0.215445	0.5	0.161585	0.530387
AT3G55440	Chr3:20555078-20555188	+	prp19a-1 prp19b-1	Alt3ss	0	0	1	0		1	0.359649	0.890909	0.178026	0.0325085	0.0255341	0.0749601
AT3G55460	Chr3:20561377-20561852	+	prp19a-1 prp19b-1	Alt3ss	0	0	1	0		0.0595238	0.126316	0.130952	0.411168	0.0849673	0.0909091	0.193182
AT3G55770	Chr3:20703441-20703510	+	prp19a-1 prp19b-1	IR	0	0	1	0	AT3G55770:E009	0.426087	0.5	0.605263	1	0.384615	0.7	0.849462
AT3G56010	Chr3:20788793-20789098	+	prp19a-1 prp19b-1	Alt3ss	0	0	1	0		0.525773	0.74026	0.670103	0.883008	0.509554	0.376271	0.587744
AT3G56275	Chr3:20872987-20873118	+	prp19a-1 prp19b-1	IR	0	0	1	0	AT3G56275:E002	0.18239	0.257294	0.296804	0.496503	0.284672	0.39823	0.414894
AT3G56720	Chr3:21012460-21012665	+	prp19a-1 prp19b-1	Alt5ss	0	0	1	0		1	1	0.929825	0.579487	0.914894	0.932203	0.818182
AT3G57220	Chr3:21175414-21175490	+	prp19a-1 prp19b-1	Alt5ss	0	0	1	0		0.0769231	0.307692	0.47619	0.606838	0	0.4	0.570776
AT3G57770	Chr3:21398300-21398371	+	prp19a-1 prp19b-1	IR	0	0	1	0	AT3G57770:I001	0.191223	0.25	0.215789	0.568627	0.246006	0.275862	0.235521
AT3G58180	Chr3:21545381-21545546	+	prp19a-1 prp19b-1	Alt3ss	0	0	1	0		0.107143	0.263158	0.344262	0.54	0.321429	0.0833333	0.432836
AT3G59780	Chr3:22089583-22089650	+	prp19a-1 prp19b-1	Alt3ss	0	0	1	0		0.192308	0.268817	0.156463	0.63871	0.172414	0.176471	0.402062
AT3G60300	Chr3:22286689-22286777	+	prp19a-1 prp19b-1	Alt3ss	0	0	1	0		0.16129	0.460317	0.450549	0.471698	0.17037	0.198238	0.329949
AT3G60910	Chr3:22502425-22502678	+	prp19a-1 prp19b-1	Alt3ss	0	0	1	0		0.577778	0.708029	0.7	0.918605	0.874016	0.614679	0.863636
AT3G61080	Chr3:22607906-22607976	+	prp19a-1 prp19b-1	Alt3ss	0	0	1	0		0.427562	0.476703	0.413978	0.886792	0.452941	0.438462	0.53168
AT3G61440	Chr3:22737143-22737244	+	prp19a-1 prp19b-1	Alt3ss	0	0	1	0		0.153982	0.0869565	1	0.692308	0.0293663	0.0584416	0.06814
AT3G61470	Chr3:22745788-22746094	+	prp19a-1 prp19b-1	Alt3ss	0	0	1	0		0.473684	0.511111	0.542435	0.839142	0.475177	0.55	0.680473
AT3G62010	Chr3:22969983-22970059	+	prp19a-1 prp19b-1	Alt3ss	0	0	1	0		0.238095	0.189189	0.181818	0.694737	0.333333	0.234568	0.364341
AT3G62920	Chr3:23260766-23260983	+	prp19a-1 prp19b-1	Alt3ss	0	0	1	0		0.2	0.192982	0.365079	0.55102	0.404255	0.24	0.36
AT3G63070	Chr3:23307049-23307313	+	prp19a-1 prp19b-1	Alt3ss	0	0	1	0		0.282051	0.15	0.105263	0.59633	0.242424	0.415385	0.333333
AT3G63510	Chr3:23450905-23450993	+	prp19a-1 prp19b-1	Alt3ss	0	0	1	0		0.429603	0.440678	0.43038	0.892169	0.474088	0.43038	0.549451
AT3G01130	Chr3:45377-45495	-	prp19a-1 prp19b-1	Alt5ss	0	0	1	0		0.322751	0.356322	0.510204	0.646377	0.438849	0.445087	0.414449
AT3G01500	Chr3:196725-196848	-	prp19a-1 prp19b-1	IR	0	0	1	0	AT3G01500:I010	0.248074	0.289655	0.22316	0.589862	0.458101	0.380531	0.421642
AT3G01910	Chr3:316283-316372	-	prp19a-1 prp19b-1	Alt5ss	0	0	1	0		0.180328	0.294118	0.182796	0.84	0.181818	0.188679	0.280899
AT3G02570	Chr3:545048-545140	-	prp19a-1 prp19b-1	Alt3ss	0	0	1	0		0.0422535	0.0958904	0.0444444	0.536232	0.133333	0.0714286	0.102564
AT3G06080	Chr3:1836129-1836241	-	prp19a-1 prp19b-1	Alt5ss	0	0	1	0		0.62069	0.735849	0.795455	0.944828	0.830508	0.773585	0.943396
AT3G06290	Chr3:1905655-1905958	-	prp19a-1 prp19b-1	IR	0	0	0	1		0.246512	0.2	0.167421	0.0559441	0.327044	0.222615	0.19685
AT3G07310	Chr3:2328807-2329048	-	prp19a-1 prp19b-1	IR	0	0	1	0	AT3G07310:I001	0.209302	0.375	0.23	0.525974	0.258741	0.30719	0.434978
AT3G09160	Chr3:2806334-2806421	-	prp19a-1 prp19b-1	IR	0	0	1	0	AT3G09160:I003	0.416107	0.524528	0.401993	0.727079	0.472313	0.476636	0.438849
AT3G09260	Chr3:2841881-2841988	-	prp19a-1 prp19b-1	Alt3ss	0	0	1	0		1	0.370149	1	0.51265	0.79845	1	1
AT3G10260	Chr3:3171991-3172073	-	prp19a-1 prp19b-1	Alt3ss	0	0	1	0		0.583333	0.744361	0.680556	0.984496	0.862069	0.894737	0.847059
AT3G11510	Chr3:3624046-3624132	-	prp19a-1 prp19b-1	Alt3ss	0	0	1	0		0.0483871	0.125	0.117949	0.408034	0.09375	0.125257	0.107246
AT3G12120	Chr3:3861747-3862748	-	prp19a-1 prp19b-1	Alt5ss	0	0	1	0		0.198238	0.160763	0.207207	0.972028	0.115727	0.231405	0.323615
AT3G12780	Chr3:4062122-4062220	-	prp19a-1 prp19b-1	Unclassified	0	0	1	0		0.195652	0.405405	0.442623	0.866667	0.612903	0.234043	0.676471
AT3G13460	Chr3:4385446-4385524	-	prp19a-1 prp19b-1	Alt3ss	0	0	1	0		0.0517241	0.0740741	0.0422535	0.766234	0.0606061	0.151515	0.428571
AT3G14310	Chr3:4772905-4772996	-	prp19a-1 prp19b-1	Alt5ss	0	0	1	0		0.3125	0.345679	0.407643	0.675258	0.498542	0.434066	0.621118
AT3G15354	Chr3:5171673-5171773	-	prp19a-1 prp19b-1	IR	0	0	1	0		0.47486	0.565217	0.487179	0.797665	0.461538	0.642857	0.606557
AT3G15840	Chr3:5357880-5357966	-	prp19a-1 prp19b-1	IR	0	0	1	0	AT3G15840:E012	0.288136	0.285714	0.243243	0.834586	0.24359	0.117021	0.284553
AT3G16250	Chr3:5507624-5507747	-	prp19a-1 prp19b-1	Alt3ss	0	0	1	0		0.333333	0.412698	0.311111	0.664122	0.236364	0.259843	0.407821
AT3G17020	Chr3:5802925-5803115	-	prp19a-1 prp19b-1	Alt5ss	0	0	1	0		0.16763	0.259259	0.275862	0.481752	0.148148	0.436364	0.171831
AT3G19670	Chr3:6833177-6833270	-	prp19a-1 prp19b-1	Alt5ss	0	0	1	0		0.185841	0.25	0.394958	0.506726	0.242424	0.338843	0.342466
AT3G22170	Chr3:7822415-7822639	-	prp19a-1 prp19b-1	Alt5ss	0	0	1	0	AT3G22170:E003	1	1	0.358491	0.5	1	1	0.284672
AT3G23080	Chr3:8208540-8208616	-	prp19a-1 prp19b-1	Alt3ss	0	0	1	0		0.395683	0.474453	0.368932	0.796296	0.504762	0.561404	0.607595
AT3G24010	Chr3:8676853-8677002	-	prp19a-1 prp19b-1	Alt3ss	0	0	1	0		0.159574	0.100592	0.127072	0.49763	0.171103	0.135371	0.198473
AT3G25805	Chr3:9427136-9427220	-	prp19a-1 prp19b-1	Alt3ss	0	0	1	0		0.102564	0.126984	0.153285	0.482927	0.154762	0.144509	0.255319
AT3G29160	Chr3:11129794-11129883	-	prp19a-1 prp19b-1	IR	0	0	1	0	AT3G29160:E005	0.119266	0.186047	0.253731	0.684588	0.172131	0.132812	0.306667
AT3G32980	Chr3:13527111-13527616	-	prp19a-1 prp19b-1	Alt3ss	0	0	1	0		0.277778	0.65	0.515152	0.783784	0.33557	0.337931	0.681818
AT3G44010	Chr3:15800306-15801071	-	prp19a-1 prp19b-1	Alt3ss	0	0	1	0		0.39604	0.590643	0.608247	0.933747	0.391304	0.551282	0.594096
AT3G47470	Chr3:17493748-17493843	-	prp19a-1 prp19b-1	Alt3ss	0	0	1	0		0.999379	0.638812	0.554441	0.572149	0.709883	0.59674	0.527422
AT3G47630	Chr3:17564424-17564580	-	prp19a-1 prp19b-1	Alt3ss	0	0	1	0		0.298969	0.354839	0.492537	0.627119	0.466667	0.364706	0.44
AT3G49140	Chr3:18214016-18214121	-	prp19a-1 prp19b-1	Alt3ss	0	0	1	0		0.0319829	0.0183486	0.0461538	0.368421	0.039823	0.0523691	0.115152
AT3G49720	Chr3:18441702-18442068	-	prp19a-1 prp19b-1	IR	0	0	1	0	AT3G49720:Io006	0.0608696	0.0569948	0.15847	0.398058	0.0322581	0.103139	0.353116
AT3G50690	Chr3:18835899-18835991	-	prp19a-1 prp19b-1	Alt3ss	0	0	1	0		0.641026	0.647059	0.75641	0.974684	0.751825	0.912088	0.959459
AT3G50790	Chr3:18881475-18881557	-	prp19a-1 prp19b-1	Alt3ss	0	0	1	0		0.186147	0.384615	0.2	0.698565	0.229508	0.28	0.413613
AT3G51820	Chr3:19218563-19218658	-	prp19a-1 prp19b-1	Alt3ss	0	0	1	0		0.364486	0.275862	0.398496	0.773256	0.464286	0.412281	0.660606
AT3G52180	Chr3:19350015-19350097	-	prp19a-1 prp19b-1	Alt5ss	0	0	1	0		0.440994	0.424528	0.505618	0.917012	0.545455	0.553488	0.607306
AT3G52870	Chr3:19594652-19595232	-	prp19a-1 prp19b-1	Alt5ss	0	0	1	0	AT3G52870:E006	0.37037	0.540984	0.448276	1	1	0.272727	0.786408
AT3G53460	Chr3:19820376-19820724	-	prp19a-1 prp19b-1	IR	0	0	1	0	AT3G53460:I004	0.165829	0.152542	0.221088	0.669643	0.204225	0.283082	0.403287
AT3G53890	Chr3:19956080-19956226	-	prp19a-1 prp19b-1	Alt5ss	0	0	1	0		0.133333	0.0781893	0.158416	0.491803	0.116883	0.169399	0.242525
AT3G54640	Chr3:20223465-20223544	-	prp19a-1 prp19b-1	Alt5ss	0	0	1	0		0.809524	0.684211	0.68	0.225	0.666667	0.642857	0.462687
AT3G54910	Chr3:20344636-20344734	-	prp19a-1 prp19b-1	IR	0	0	1	0	AT3G54910:Io005	0.328063	0.444934	0.277487	0.665796	0.391026	0.345912	0.509434
AT3G55330	Chr3:20514504-20514580	-	prp19a-1 prp19b-1	Alt3ss	0	0	1	0		0.381215	0.803922	0.362998	0.90409	0.678049	0.495283	0.688488
AT3G55330	Chr3:20514698-20514781	-	prp19a-1 prp19b-1	Alt3ss	0	0	1	0		0.121622	0.295082	0.382857	0.788889	0.453333	0.393258	0.551867
AT3G56160	Chr3:20838692-20838782	-	prp19a-1 prp19b-1	Alt3ss	0	0	1	0		0.236364	0.375	0.416268	0.76699	0.347921	0.384164	0.434921
AT3G56340	Chr3:20893042-20893138	-	prp19a-1 prp19b-1	Alt3ss	0	0	1	0		0.0178926	0.916667	0.0280172	1	0.0150987	0.0825243	0.0332851
AT3G57530	Chr3:21298721-21298824	-	prp19a-1 prp19b-1	Alt3ss	0	0	1	0		0.294118	0.319149	0.53719	0.93586	0.0645161	0.489655	0.839572
AT3G57880	Chr3:21433556-21434268	-	prp19a-1 prp19b-1	IR	0	0	1	0	AT3G57880:E003	0.162011	0.145455	0.133858	0.5	0.113924	0.232558	0.372263
AT3G59020	Chr3:21811605-21811684	-	prp19a-1 prp19b-1	IR	0	0	1	0	AT3G59020:E005	0.129032	0.192308	0.181818	0.831622	0.166667	0.259259	0.44
AT3G59060	Chr3:21828302-21828386	-	prp19a-1 prp19b-1	IR	0	0	1	0	AT3G59060:E004	0.309255	0.41896	0.357798	0.627072	0.169421	0.172996	0.292605
AT3G61890	Chr3:22914693-22914886	-	prp19a-1 prp19b-1	Alt3ss	0	0	1	0		0.425532	0.553398	0.676768	0.748252	0.56129	0.622047	0.6125
AT3G63460	Chr3:23432771-23432870	-	prp19a-1 prp19b-1	Alt3ss	0	0	1	0		0.126984	0.164835	0.123288	0.434783	0.0617284	0.107692	0.210526
AT4G00060	Chr4:25218-25294	+	prp19a-1 prp19b-1	IR	0	0	1	0		0.171329	0.142285	0.138686	0.527928	0.18209	0.168317	0.26839
AT4G00100	Chr4:37834-38090	+	prp19a-1 prp19b-1	Alt5ss	0	0	1	0		0.459184	0.461538	0.370844	0.887955	0.748148	1	0.985816
AT4G01510	Chr4:642979-643087	+	prp19a-1 prp19b-1	IR	0	0	0	1		0.261538	0.0967742	0.142857	0.136	0.267327	0.205479	0.26087
AT4G01690	Chr4:730592-730681	+	prp19a-1 prp19b-1	Alt3ss	0	0	1	0		0.191489	0.234828	0.233645	0.49353	0.308271	0.255507	0.388889
AT4G01710	Chr4:736019-736116	+	prp19a-1 prp19b-1	Alt3ss	0	0	0	1		0.046875	0.044335	0.0909091	0.122222	0.0294906	0.0451613	0.107317
AT4G02920	Chr4:1293917-1293998	+	prp19a-1 prp19b-1	Alt3ss	0	0	1	0		0	0.00990099	0.00628931	0.34359	0.08	0	0.0909091
AT4G05320	Chr4:2718784-2719469	+	prp19a-1 prp19b-1	Unclassified	0	0	0	1		0.972376	0.972149	1	1	0.981692	0.979556	1
AT4G08280	Chr4:5231053-5231126	+	prp19a-1 prp19b-1	Alt3ss	0	0	1	0		0.0609756	0.0344828	0.0666667	0.375566	0.0374332	0.0853659	0.12426
AT4G10340	Chr4:6408389-6408483	+	prp19a-1 prp19b-1	Alt3ss	0	0	1	0		0.221529	0.494705	0.393222	1	0.279197	0.210912	0.324881
AT4G12460	Chr4:7394557-7394835	+	prp19a-1 prp19b-1	Alt3ss	0	0	1	0		0.325843	0.777778	0.6	0.8125	0.516129	0.761905	0.698113
AT4G13495	Chr4:7843444-7843545	+	prp19a-1 prp19b-1	Alt5ss	0	0	1	0		0.28	0.203125	0.242424	0.810345	0.253333	0.405405	0.278195
AT4G13615	Chr4:7924767-7924914	+	prp19a-1 prp19b-1	Alt3ss	0	0	1	0		0.323944	0.692308	0.589404	0.667984	0.474359	0.730769	0.429752
AT4G14410	Chr4:8300132-8300299	+	prp19a-1 prp19b-1	IR	0	0	1	0	AT4G14410:E003	0.5	0.464968	0.437037	0.803571	0.573034	0.534247	0.590909
AT4G14965	Chr4:8552747-8552924	+	prp19a-1 prp19b-1	IR	0	0	1	0	AT4G14965:E007	0.208556	0.363636	0.2	0.581633	0.336245	0.38756	0.426966
AT4G15540	Chr4:8873848-8873934	+	prp19a-1 prp19b-1	Unclassified	0	0	1	0		0.244037	0.334728	0.340659	0.735736	0.337531	0.396011	0.353383
AT4G15540	Chr4:8874605-8874701	+	prp19a-1 prp19b-1	Alt3ss	0	0	1	0		0.128571	0.2	0.157233	0.558974	0.215385	0.202703	0.307692
AT4G16360	Chr4:9246304-9246390	+	prp19a-1 prp19b-1	Alt3ss	0	0	1	0		0.62249	0.766082	0.706161	0.971989	0.843866	0.85	0.803509
AT4G17560	Chr4:9781026-9781120	+	prp19a-1 prp19b-1	Alt3ss	0	0	1	0		0.338843	0.349593	0.318182	0.746114	0.192429	0.253968	0.255435
AT4G17600	Chr4:9804152-9804253	+	prp19a-1 prp19b-1	Alt3ss	0	0	1	0		0.250608	0.371758	0.363825	0.657283	0.344828	0.36	0.494681
AT4G18070	Chr4:10032335-10032424	+	prp19a-1 prp19b-1	IR	0	0	1	0	AT4G18070:E009	0.431193	0.469388	0.52381	0.819549	0.278689	0.487179	0.681818
AT4G20300	Chr4:10958086-10958205	+	prp19a-1 prp19b-1	Alt3ss	0	0	1	0		0.0655738	0.105882	0.168539	0.4875	0.118881	0.141243	0.21519
AT4G20320	Chr4:10974852-10974943	+	prp19a-1 prp19b-1	IR	0	0	1	0	AT4G20320:E007	0.232143	0.322581	0.25641	0.619835	0.230769	0.471698	0.490909
AT4G23800	Chr4:12391978-12392085	+	prp19a-1 prp19b-1	IR	0	0	1	0	AT4G23800:E006	0.0367647	0.0666667	0.102473	0.368852	0.0925926	0.0659898	0.137546
AT4G23895	Chr4:12423010-12423091	+	prp19a-1 prp19b-1	Alt3ss	0	0	1	0		0.00564972	0.025	0.0483871	0.306773	0.038961	0.152941	0.0721649
AT4G23940	Chr4:12440245-12440374	+	prp19a-1 prp19b-1	Alt3ss	0	0	1	0		0.155963	0.130435	0.349398	0.481481	0.262411	0.389313	0.424837
AT4G24290	Chr4:12597028-12597123	+	prp19a-1 prp19b-1	Alt5ss	0	0	1	0		0.25	0.580247	0.5	0.865546	0.240741	0.34375	0.53719
AT4G25050	Chr4:12870239-12870390	+	prp19a-1 prp19b-1	Unclassified	0	0	1	0		0.217391	0.255814	0.266187	0.69112	0.288889	0.263158	0.611511
AT4G26650	Chr4:13445267-13445737	+	prp19a-1 prp19b-1	IR	0	0	1	0	AT4G26650:E003	0.0594595	0.115044	0.154639	0.452229	0.0994152	0.189189	0.194245
AT4G26900	Chr4:13518922-13519003	+	prp19a-1 prp19b-1	Alt3ss	0	0	1	0		0.146667	0.333333	0.626667	0.882927	0.292308	0.272727	0.56129
AT4G27745	Chr4:13840196-13840361	+	prp19a-1 prp19b-1	IR	0	0	1	0	AT4G27745:E004	0.238806	0.244635	0.166667	0.63038	0.23741	0.219251	0.322449
AT4G28660	Chr4:14150077-14150432	+	prp19a-1 prp19b-1	Alt3ss	0	0	1	0		0.106383	0.05	0.153846	0.661538	0.0952381	0.0598291	0.327103
AT4G28660	Chr4:14150122-14150452	+	prp19a-1 prp19b-1	IR	0	0	1	0	AT4G28660:I002	0.125	0.152174	0.152778	0.509804	0.208955	0.088	0.347518
AT4G28755	Chr4:14203219-14203631	+	prp19a-1 prp19b-1	Alt5ss	0	0	1	0		0.152411	0.144068	0.31384	0.463415	0.182879	0.216995	0.230626
AT4G28880	Chr4:14252731-14252871	+	prp19a-1 prp19b-1	Alt3ss	0	0	1	0		0.155556	0.2	0.12766	0.50495	0.0819672	0.0884354	0.179941
AT4G29060	Chr4:14320054-14321031	+	prp19a-1 prp19b-1	IR	0	0	1	0	AT4G29060:E006	0.0931677	0.105455	0.100257	0.481663	0.0566038	0.152738	0.229885
AT4G30010	Chr4:14673255-14673899	+	prp19a-1 prp19b-1	Alt5ss	0	0	1	0		1	0.3	0.942857	0.559748	0.384615	0.942857	0.767442
AT4G30020	Chr4:14678737-14678820	+	prp19a-1 prp19b-1	Alt3ss	0	0	1	0		0.010989	0.0526316	0.0444444	0.614035	0.142857	0.153153	0.337423
AT4G30100	Chr4:14715430-14715515	+	prp19a-1 prp19b-1	Alt3ss	0	0	1	0		0.587629	0.746479	0.606557	0.891304	0.718519	0.835294	0.790698
AT4G30310	Chr4:14833626-14833702	+	prp19a-1 prp19b-1	Alt3ss	0	0	1	0		0.078125	0.173913	0.157143	0.663082	0.123596	0.153285	0.333333
AT4G30310	Chr4:14833810-14833899	+	prp19a-1 prp19b-1	Alt5ss	0	0	1	0		0.340659	0.319149	0.409091	0.863248	0.392857	0.269231	0.967742
AT4G30650	Chr4:14954492-14954571	+	prp19a-1 prp19b-1	Alt3ss	0	0	1	0		0.531646	0.522936	0.688679	0.858268	0.69697	0.733906	0.613833
AT4G31000	Chr4:15103960-15104035	+	prp19a-1 prp19b-1	IR	0	0	1	0	AT4G31000:I005	0.222656	0.118227	0.208431	0.53	0.0612245	0.181818	0.247788
AT4G32030	Chr4:15491288-15492354	+	prp19a-1 prp19b-1	Unclassified	0	0	1	0		0.368421	0.560976	0.617647	0.896226	0.515152	0.662338	0.785714
AT4G32330	Chr4:15611305-15611394	+	prp19a-1 prp19b-1	Alt3ss	0	0	1	0		0.0985075	0.111675	0.0946882	0.418848	0.169811	0.179661	0.270195
AT4G32890	Chr4:15875816-15875908	+	prp19a-1 prp19b-1	IR	0	0	1	0	AT4G32890:I001	0.0868167	0.0629371	0.0638298	0.421488	0.0993658	0.0603175	0.169811
AT4G33000	Chr4:15925556-15925725	+	prp19a-1 prp19b-1	Unclassified	0	0	1	0		0.464567	0.5	0.426087	0.824176	0.5375	0.585714	0.641026
AT4G34150	Chr4:16355073-16355187	+	prp19a-1 prp19b-1	Alt5ss	0	0	1	0		0.514563	0.953917	0.705382	0.994937	0.890909	0.946588	0.956081
AT4G34150	Chr4:16355080-16355201	+	prp19a-1 prp19b-1	Alt3ss	0	0	1	0		0.372624	0.6	0.512088	0.974359	0.322034	0.70283	0.846645
AT4G34150	Chr4:16355688-16356378	+	prp19a-1 prp19b-1	IR	0	0	1	0	AT4G34150:I004	0.131653	0.296117	0.210076	0.461007	0.148841	0.284328	0.35767
AT4G34670	Chr4:16549103-16549189	+	prp19a-1 prp19b-1	Alt3ss	0	0	1	0		0.0263158	0.105263	0.0333333	0.844828	0.0625	0	0.512195
AT4G36190	Chr4:17125390-17125478	+	prp19a-1 prp19b-1	Alt3ss	0	0	0	1		0.777391	0.775176	0.769231	0.831202	0.767025	0.763052	0.778157
AT4G36540	Chr4:17244553-17244644	+	prp19a-1 prp19b-1	IR	0	0	1	0	AT4G36540:E004	0.0679012	0.0858896	0.162095	0.371257	0.104247	0.0596745	0.132841
AT4G01800	Chr4:774099-774202	-	prp19a-1 prp19b-1	Alt3ss	0	0	1	0		0.236364	0.291339	0.272727	0.666667	0.175824	0.22619	0.145631
AT4G02210	Chr4:975942-976037	-	prp19a-1 prp19b-1	Alt5ss	0	0	1	0		0.531532	0.483871	0.520661	0.942529	0.628571	0.507937	0.637306
AT4G08869	Chr4:5657508-5659085	-	prp19a-1 prp19b-1	IR	0	0	1	0	AT4G08869:Io002	0.476923	0.5	NA	0.807898	0.538951	0.565022	0.514851
AT4G08869	Chr4:5659169-5659245	-	prp19a-1 prp19b-1	IR	0	0	1	0	AT4G08869:I003	0.553191	0.647059	0.428571	0.923491	0.772595	0.751073	0.677419
AT4G09010	Chr4:5777828-5777911	-	prp19a-1 prp19b-1	Alt3ss	0	0	1	0		0.185309	0.258216	0.330454	0.742138	0.659091	0.356322	0.537662
AT4G10070	Chr4:6297568-6298227	-	prp19a-1 prp19b-1	Alt3ss	0	0	1	0		0.380952	0.457143	0.447368	0.794872	0.459459	0.446429	0.387097
AT4G10070	Chr4:6297606-6298227	-	prp19a-1 prp19b-1	Alt3ss	0	0	1	0		0.219178	0.339623	0.294118	0.525	0.542857	0.46	0.663551
AT4G10430	Chr4:6455374-6455797	-	prp19a-1 prp19b-1	IR	0	0	1	0	AT4G10430:Io013	0.147727	0.311475	0.150838	0.465839	0.310734	0.275362	0.340782
AT4G11830	Chr4:7116888-7116999	-	prp19a-1 prp19b-1	IR	0	0	1	0	AT4G11830:E006	0.279352	0.293617	0.266667	0.693827	0.35865	0.361345	0.425926
AT4G13460	Chr4:7826732-7826854	-	prp19a-1 prp19b-1	Alt3ss	0	0	1	0		0.401575	0.578313	0.47651	0.802632	0.409639	0.411168	0.678571
AT4G15780	Chr4:8980855-8981505	-	prp19a-1 prp19b-1	Alt3ss	0	0	1	0		0.137931	0.270833	0.418182	0.442857	0.208333	0.402597	0.366667
AT4G17310	Chr4:9685454-9686444	-	prp19a-1 prp19b-1	IR	0	0	1	0	AT4G17310:Io007	0.270588	0.342105	0.506173	0.669903	0.431579	0.566667	0.522727
AT4G17330	Chr4:9690644-9690806	-	prp19a-1 prp19b-1	Alt5ss	0	0	1	0		0.925	1	0.931034	0.52381	0.947368	0.909091	0.745763
AT4G18010	Chr4:9993518-9993716	-	prp19a-1 prp19b-1	Alt5ss	0	0	1	0		0.25	0.309091	0.301587	0.699571	0.160305	0.316129	0.449541
AT4G26140	Chr4:13243630-13243732	-	prp19a-1 prp19b-1	Unclassified	0	0	1	0		0.197279	0.267176	0.339623	0.634703	0.283422	0.280788	0.481928
AT4G26555	Chr4:13405472-13405835	-	prp19a-1 prp19b-1	Unclassified	0	0	1	0		0.238095	0.255814	0.347826	0.64539	0.195122	0.240506	0.439024
AT4G27700	Chr4:13826838-13826974	-	prp19a-1 prp19b-1	Alt5ss	0	0	1	0		0.515695	0.456359	0.46281	0.855626	0.473684	0.520408	0.440252
AT4G28060	Chr4:13944071-13944194	-	prp19a-1 prp19b-1	Alt5ss	0	0	1	0		0.133333	0.510204	0.813953	0.53125	0.268817	0.833333	0.22314
AT4G30220	Chr4:14803170-14803412	-	prp19a-1 prp19b-1	Unclassified	0	0	1	0		0.137931	0.542857	0.6	0.461538	0.318182	0.276596	0.494737
AT4G30490	Chr4:14900047-14900122	-	prp19a-1 prp19b-1	Unclassified	0	0	1	0		0.256757	0.268293	0.378151	0.753086	0.378151	0.259259	0.291339
AT4G31040	Chr4:15112375-15112498	-	prp19a-1 prp19b-1	Alt5ss	0	0	1	0		0.0886076	0.111111	0.101124	0.39267	0.0892857	0.2	0.450549
AT4G33010	Chr4:15927156-15927258	-	prp19a-1 prp19b-1	IR	0	0	1	0	AT4G33010:Io014	0.113978	0.214953	0.159483	0.544204	0.269321	0.187692	0.293827
AT4G33050	Chr4:15945161-15945275	-	prp19a-1 prp19b-1	Alt5ss	0	0	1	0		0.445714	0.751724	0.723077	0.769231	0.704082	0.626536	0.733333
AT4G33130	Chr4:15979502-15979583	-	prp19a-1 prp19b-1	Alt5ss	0	0	1	0		0.163934	0.166667	0.192982	0.692308	0.0487805	0.139535	0.339286
AT4G33530	Chr4:16128160-16128238	-	prp19a-1 prp19b-1	Alt5ss	0	0	1	0		0.0703125	0.0746269	0.17094	0.688442	0.0598802	0.0979021	0.289796
AT4G33760	Chr4:16192353-16192435	-	prp19a-1 prp19b-1	Alt3ss	0	0	1	0		0.0714286	0.0666667	0.0666667	0.640553	0	0.0736842	0.262295
AT4G34350	Chr4:16429358-16429457	-	prp19a-1 prp19b-1	Alt3ss	0	0	1	0		0.0819672	0.0606061	0.12426	0.382166	0.242857	1	0.203463
AT4G34620	Chr4:16535246-16535843	-	prp19a-1 prp19b-1	Alt5ss	0	0	1	0		1	1	1	0.162757	0.5	1	1
AT4G34900	Chr4:16629114-16629187	-	prp19a-1 prp19b-1	IR	0	0	1	0	AT4G34900:I011	0.602273	0.492188	0.625468	0.926316	0.548223	0.666667	0.614679
AT4G35785	Chr4:16953592-16953970	-	prp19a-1 prp19b-1	IR	0	0	0	1		0.158813	0.14009	0.118832	0.128075	0.163774	0.136042	0.12987
AT4G36690	Chr4:17296226-17296388	-	prp19a-1 prp19b-1	Alt5ss	0	0	1	0		0.285714	0.25	0.277108	0.728916	0.357143	0.374233	0.518519
AT4G36690	Chr4:17296445-17296660	-	prp19a-1 prp19b-1	Alt3ss	0	0	1	0		0.154545	0.445783	0.284672	0.585139	0.337423	0.337349	0.536232
AT4G36850	Chr4:17354282-17354376	-	prp19a-1 prp19b-1	Alt3ss	0	0	1	0		0.123596	0.283019	0.304348	0.690608	0.24	0.139896	0.52381
AT4G37830	Chr4:17787923-17788198	-	prp19a-1 prp19b-1	IR	0	0	1	0	AT4G37830:E004	0.0645161	0.0857143	0.117021	0.380952	0.0931677	0.106383	0.127451
AT4G38090	Chr4:17884052-17884135	-	prp19a-1 prp19b-1	Alt5ss	0	0	1	0		0.475083	0.341772	0.415	0.777778	0.513699	0.448052	0.641944
AT4G39040	Chr4:18189312-18189398	-	prp19a-1 prp19b-1	IR	0	0	1	0	AT4G39040:E003	0.320513	0.385621	0.488372	0.703971	0.50838	0.525253	0.55303
AT4G39710	Chr4:18427482-18427563	-	prp19a-1 prp19b-1	IR	0	0	1	0	AT4G39710:E007	0.153846	0.337838	0.20904	0.807018	0.283582	0.25	0.478261
AT4G40040	Chr4:18558236-18558565	-	prp19a-1 prp19b-1	Alt5ss	0	0	1	0		0.108614	0.166362	0.165932	0.558209	0.135678	0.220859	0.398473
AT5G01920	Chr5:360446-360528	+	prp19a-1 prp19b-1	Alt3ss	0	0	1	0		0.438017	0.506329	0.505155	0.850667	0.347985	0.615764	0.68693
AT5G02610	Chr5:588135-588220	+	prp19a-1 prp19b-1	IR	0	0	1	0	AT5G02610:I004	0.0786517	0.189189	0.179487	0.419355	0.173913	0.139785	0.393258
AT5G04360	Chr5:1224605-1224708	+	prp19a-1 prp19b-1	Alt3ss	0	0	1	0		0.163265	0.166667	0.235294	0.638298	0.192053	0.209677	0.222222
AT5G04510	Chr5:1288241-1288311	+	prp19a-1 prp19b-1	Alt3ss	0	0	1	0		0.207048	0.427136	0.578947	0.843284	0.273543	0.404651	0.632287
AT5G05140	Chr5:1521281-1521360	+	prp19a-1 prp19b-1	Alt3ss	0	0	1	0		0.142857	0.193548	0.0784314	0.806452	0.183099	0.208333	0.4
AT5G06265	Chr5:1905383-1905779	+	prp19a-1 prp19b-1	IR	0	0	1	0		0.11054	0.0921986	0.139949	0.410714	0.0898438	0.146067	0.236025
AT5G06290	Chr5:1920450-1920544	+	prp19a-1 prp19b-1	Alt3ss	0	0	1	0		0.596899	0.727273	0.675439	0.933962	0.854305	0.705263	0.897196
AT5G06980	Chr5:2168109-2168219	+	prp19a-1 prp19b-1	IR	0	0	1	0	AT5G06980:Io007	0.194444	0.182482	0.277419	0.531746	0.211268	0.378378	0.230769
AT5G06980	Chr5:2168378-2168595	+	prp19a-1 prp19b-1	Alt3ss	0	0	1	0		0.137931	0.297297	0.325301	0.502439	0.0769231	0.111111	0.25
AT5G08620	Chr5:2797007-2797282	+	prp19a-1 prp19b-1	Alt3ss	0	0	1	0		1	1	0.647059	0.517857	0.473684	0.25	0.590909
AT5G10278	Chr5:3232475-3232562	+	prp19a-1 prp19b-1	IR	0	0	1	0		0.186047	0.346535	0.212121	0.590909	0.333333	0.291667	0.2
AT5G11380	Chr5:3632653-3632733	+	prp19a-1 prp19b-1	IR	0	0	1	0	AT5G11380:Io008	0.306667	0.402062	0.378641	0.654135	0.444444	0.38843	0.558621
AT5G11650	Chr5:3745742-3745811	+	prp19a-1 prp19b-1	Alt3ss	0	0	1	0		0.257426	0.238095	0.527273	0.916084	0.138462	0.596154	0.579545
AT5G11720	Chr5:3778967-3779039	+	prp19a-1 prp19b-1	Alt3ss	0	0	1	0		0.164384	0.27027	0.289157	0.525581	0.242291	0.358491	0.341176
AT5G13110	Chr5:4161121-4161195	+	prp19a-1 prp19b-1	Alt3ss	0	0	1	0		0.364486	0.416667	0.517241	0.857143	0.6	0.809524	0.686275
AT5G13740	Chr5:4435313-4435560	+	prp19a-1 prp19b-1	Alt3ss	0	0	1	0		0.205128	0.333333	0.333333	0.539084	0.3	0.253499	0.242762
AT5G14740	Chr5:4760053-4760525	+	prp19a-1 prp19b-1	IR	0	0	1	0	AT5G14740:Io012	0.351145	0.36478	0.407519	0.670588	0.340659	0.44741	0.521127
AT5G14740	Chr5:4761279-4761440	+	prp19a-1 prp19b-1	Alt3ss	0	0	1	0		0.180092	0.31295	0.220867	0.732584	0.214617	0.277624	0.332722
AT5G14740	Chr5:4762066-4762221	+	prp19a-1 prp19b-1	IR	0	0	1	0	AT5G14740:Io015	0.13279	0.199584	0.175024	0.442759	0.162399	0.214847	0.262335
AT5G16540	Chr5:5403935-5404030	+	prp19a-1 prp19b-1	Alt5ss	0	0	1	0		0.313131	0.333333	0.428571	0.917241	0.447368	0.451327	0.494505
AT5G16715	Chr5:5485996-5486231	+	prp19a-1 prp19b-1	IR	0	0	0	1		0.00475867	0.00340136	0.0104603	0.0578512	0.0171821	0.0188953	0.0207305
AT5G17450	Chr5:5755463-5755810	+	prp19a-1 prp19b-1	Alt3ss	0	0	1	0		0.188679	0.14	0.210526	0.514286	0.163934	0.228346	0.258741
AT5G17920	Chr5:5937632-5937733	+	prp19a-1 prp19b-1	Alt5ss	0	0	1	0		0.0807453	0.125	0.217742	0.978142	0.0769231	0.172185	0.319672
AT5G17920	Chr5:5937898-5937992	+	prp19a-1 prp19b-1	Unclassified	0	0	1	0		0.0173913	0.168142	0.0491803	0.608696	0.06	0.218543	0.358209
AT5G17920	Chr5:5937898-5937994	+	prp19a-1 prp19b-1	Alt5ss	0	0	1	0		0.0115607	0.131034	0.189873	0.738462	0.0314136	0.080292	0.192623
AT5G18650	Chr5:6219464-6219567	+	prp19a-1 prp19b-1	Alt5ss	0	0	1	0		0.541176	0.831579	0.860465	1	0.974194	0.958549	0.950178
AT5G19430	Chr5:6554214-6554508	+	prp19a-1 prp19b-1	IR	0	0	1	0	AT5G19430:Io005	0.405405	0.570093	0.522124	0.853659	0.842697	0.837838	0.875
AT5G20010	Chr5:6760587-6760815	+	prp19a-1 prp19b-1	Alt3ss	0	0	1	0		1	0.820513	1	0.465438	1	1	1
AT5G20250	Chr5:6833895-6834005	+	prp19a-1 prp19b-1	IR	0	0	1	0	AT5G20250:E004	0.0798917	0.0709318	0.115385	0.433469	0.0752798	0.124575	0.241689
AT5G21430	Chr5:7223204-7223295	+	prp19a-1 prp19b-1	Alt3ss	0	0	1	0		0.423729	0.466667	0.508772	0.728938	0.744681	0.8125	0.73913
AT5G24314	Chr5:8277791-8277999	+	prp19a-1 prp19b-1	Alt3ss	0	0	1	0	AT5G24314:E003	0.917808	0.918367	0.846154	0.577167	0.81982	0.816667	0.774892
AT5G24314	Chr5:8277920-8278017	+	prp19a-1 prp19b-1	Alt3ss	0	0	1	0		0.170732	0.382199	0.164502	0.61744	0.294372	0.262787	0.41321
AT5G27950	Chr5:9985334-9985402	+	prp19a-1 prp19b-1	Alt3ss	0	0	1	0		0.0844278	0.128609	0.177378	0.57037	0.113445	0.151648	0.200893
AT5G40950	Chr5:16411569-16411659	+	prp19a-1 prp19b-1	Alt3ss	0	0	1	0		1	1	0.646123	0.596577	0.501075	0.770609	0.97561
AT5G43930	Chr5:17678605-17678678	+	prp19a-1 prp19b-1	IR	0	0	1	0	AT5G43930:E012	0.0138889	0.0189873	0.0225225	0.325077	0.0051458	0.0158228	0.0506329
AT5G47840	Chr5:19375652-19375730	+	prp19a-1 prp19b-1	Alt3ss	0	0	1	0		0.498392	0.592233	0.592593	0.806763	0.6	0.521739	0.552448
AT5G50850	Chr5:20689530-20689613	+	prp19a-1 prp19b-1	Alt3ss	0	0	1	0		0.0181818	0.0284238	0.0445104	0.6	0.0503979	0.0862944	0.142857
AT5G51460	Chr5:20902800-20902919	+	prp19a-1 prp19b-1	Alt3ss	0	0	1	0		0.0344828	0.101449	0.114504	0.405405	0.0884354	0.0825688	0.217391
AT5G52440	Chr5:21287998-21288317	+	prp19a-1 prp19b-1	Alt3ss	0	0	1	0		0.245283	0.44	0.333333	0.629032	0.487179	0.55102	0.452381
AT5G52470	Chr5:21295491-21296168	+	prp19a-1 prp19b-1	IR	0	0	1	0	AT5G52470:Io007	0.362398	0.448276	0.482051	0.69873	0.469484	0.491525	0.602537
AT5G53450	Chr5:21689791-21689870	+	prp19a-1 prp19b-1	Unclassified	0	0	1	0		0.442623	0.513514	0.652174	0.96505	0.622642	0.617391	0.73913
AT5G53450	Chr5:21690247-21690512	+	prp19a-1 prp19b-1	Alt3ss	0	0	1	0	AT5G53450:E009	1	1	1	0.329268	0.347496	0.326449	0.465776
AT5G53620	Chr5:21782260-21782484	+	prp19a-1 prp19b-1	Alt3ss	0	0	1	0		0.0877193	0.142857	0.125	0.515924	0.131579	0.0989011	0.288889
AT5G54600	Chr5:22184102-22184195	+	prp19a-1 prp19b-1	Alt3ss	0	0	1	0		1	0.385965	0.540925	0.471366	0.633333	0.365079	0.390071
AT5G58140	Chr5:23527651-23527737	+	prp19a-1 prp19b-1	Alt3ss	0	0	1	0		0.351171	0.476395	0.369565	0.728614	0.345212	0.457778	0.538168
AT5G58140	Chr5:23529357-23529453	+	prp19a-1 prp19b-1	Alt5ss	0	0	1	0		0.240642	0.557252	0.35426	0.846743	0.397849	0.337349	0.796178
AT5G60600	Chr5:24361189-24361269	+	prp19a-1 prp19b-1	IR	0	0	1	0	AT5G60600:E014	0.12963	0.139535	0.162791	0.573333	0.109244	0.142857	0.275591
AT5G61010	Chr5:24554051-24554156	+	prp19a-1 prp19b-1	IR	0	0	1	0	AT5G61010:E003	0.591093	0.579961	0.622081	0.898649	0.532308	0.681941	0.643836
AT5G61440	Chr5:24707843-24707952	+	prp19a-1 prp19b-1	Alt3ss	0	0	1	0		0.382199	0.388889	0.482456	0.802632	0.269725	0.363958	0.469729
AT5G64330	Chr5:25729858-25729926	+	prp19a-1 prp19b-1	Alt5ss	0	0	1	0		0.367876	0.48913	0.5	0.797217	0.289256	0.395349	0.514066
AT5G64960	Chr5:25956276-25956353	+	prp19a-1 prp19b-1	Alt3ss	0	0	1	0		0.130435	0.0869565	0.4375	0.58011	0.435897	0.565217	0.445783
AT5G66070	Chr5:26422347-26422452	+	prp19a-1 prp19b-1	Alt3ss	0	0	1	0		0.587879	0.866667	0.666667	0.899642	0.62069	0.830688	0.859375
AT5G67320	Chr5:26859537-26859639	+	prp19a-1 prp19b-1	Alt5ss	0	0	1	0		0.955556	0.636364	0.521368	0.639216	0.743119	0.885714	0.819672
AT5G01010	Chr5:1780-1884	-	prp19a-1 prp19b-1	Alt5ss	0	0	1	0		0.369369	0.475	0.594203	0.815385	0.461538	0.616438	0.75
AT5G01350	Chr5:146923-147069	-	prp19a-1 prp19b-1	Alt5ss	0	0	1	0		0.221675	0.236364	0.229437	0.575758	0.317647	0.229508	0.538462
AT5G01970	Chr5:373568-373655	-	prp19a-1 prp19b-1	Alt5ss	0	0	1	0		0.206897	0.425532	0.352941	0.614679	0.522388	0.419355	0.547619
AT5G04740	Chr5:1369506-1370689	-	prp19a-1 prp19b-1	IR	0	0	1	0	AT5G04740:E007	0.305263	0.167702	0.202454	0.717277	0.293103	0.230769	0.373134
AT5G05670	Chr5:1696332-1696419	-	prp19a-1 prp19b-1	Alt5ss	0	0	1	0		0.393939	0.61039	0.666667	0.774194	0.432258	0.420561	0.482517
AT5G05690	Chr5:1703232-1703326	-	prp19a-1 prp19b-1	IR	0	0	1	0	AT5G05690:E004	0.259843	0.262032	0.408163	0.612632	0.23871	0.302632	0.512195
AT5G09650	Chr5:2991603-2991702	-	prp19a-1 prp19b-1	Alt3ss	0	0	1	0		0.264286	0.455696	0.280528	0.575758	0.0484904	0.0381426	0.0735395
AT5G09660	Chr5:2994458-2994548	-	prp19a-1 prp19b-1	Alt3ss	0	0	1	0		0.0484669	0.121535	0.0563166	0.430303	0.0786517	0.103841	0.111372
AT5G09660	Chr5:2994462-2994551	-	prp19a-1 prp19b-1	IR	0	0	1	0	AT5G09660:E008	0.0536779	0.0753769	0.0561798	0.432606	0.0989583	0.178571	0.187032
AT5G09690	Chr5:3001533-3001608	-	prp19a-1 prp19b-1	IR	0	0	1	0		0.106719	0.168421	0.142857	0.514019	0.164948	0.194245	0.237113
AT5G12840	Chr5:4053354-4053442	-	prp19a-1 prp19b-1	IR	0	0	1	0	AT5G12840:Io008	0.518782	0.612091	0.606977	0.860724	0.608371	0.667162	0.723514
AT5G13050	Chr5:4137281-4137553	-	prp19a-1 prp19b-1	IR	0	0	1	0	AT5G13050:E004	0.253012	0.6	0.5	0.721311	0.642105	0.477477	0.660377
AT5G15190	Chr5:4933034-4933118	-	prp19a-1 prp19b-1	IR	0	0	1	0	AT5G15190:E002	0.32093	0.378788	0.444444	0.793103	0.338776	0.346614	0.527273
AT5G16140	Chr5:5271083-5271162	-	prp19a-1 prp19b-1	Alt3ss	0	0	1	0		0.167702	0.306452	0.155844	0.483146	0.292135	0.26087	0.371981
AT5G17230	Chr5:5660973-5661386	-	prp19a-1 prp19b-1	IR	0	0	1	0	AT5G17230:I004	0.191919	0.294118	0.216495	0.622517	0.242424	0.333333	0.523316
AT5G17300	Chr5:5691388-5691699	-	prp19a-1 prp19b-1	Alt5ss	0	0	1	0	AT5G17300:E004	0.287879	0.347222	0.342561	0.726708	0.426644	0.252006	0.500879
AT5G18230	Chr5:6025209-6025279	-	prp19a-1 prp19b-1	Alt5ss	0	0	1	0		0.465116	0.375	0.574468	0.77591	0.472222	0.649485	0.577236
AT5G18980	Chr5:6337099-6337171	-	prp19a-1 prp19b-1	IR	0	0	1	0		0.0904762	0.137725	0.157895	0.555957	0.172414	0.157303	0.168478
AT5G19510	Chr5:6582461-6582678	-	prp19a-1 prp19b-1	Unclassified	0	0	1	0		0.222222	0.192982	0.777778	0.687764	0.1875	0.215686	0.496503
AT5G19590	Chr5:6610956-6611060	-	prp19a-1 prp19b-1	IR	0	0	1	0	AT5G19590:I001	0.208054	0.174603	0.242553	0.545763	0.298507	0.308176	0.277955
AT5G22110	Chr5:7331211-7331283	-	prp19a-1 prp19b-1	IR	0	0	1	0		0.117021	0.171548	0.158576	0.449275	0.141994	0.241379	0.192982
AT5G23900	Chr5:8064882-8064976	-	prp19a-1 prp19b-1	Alt3ss	0	0	1	0		0.256198	0.209302	0.344262	0.622642	0.16129	0.287879	0.452381
AT5G24520	Chr5:8371000-8371707	-	prp19a-1 prp19b-1	IR	0	0	1	0	AT5G24520:E006	0.154574	0.172093	0.194444	0.48184	0.191489	0.189041	0.223529
AT5G24630	Chr5:8434162-8434236	-	prp19a-1 prp19b-1	IR	0	0	1	0	AT5G24630:Io008	0.0308789	0.0532915	0.129213	0.333333	0.0721649	0.150617	0.173077
AT5G24760	Chr5:8497125-8497194	-	prp19a-1 prp19b-1	IR	0	0	1	0	AT5G24760:Io009	0.0946237	0.105211	0.134844	0.455128	0.183575	0.229197	0.242175
AT5G26000	Chr5:9080741-9080927	-	prp19a-1 prp19b-1	Alt5ss	0	0	1	0		0.995951	0.995455	0.973568	0.388163	0.941606	0.718901	0.955645
AT5G26170	Chr5:9147691-9147870	-	prp19a-1 prp19b-1	IR	0	0	1	0	AT5G26170:I002	0.828571	0.661538	0.866667	0.367816	0.571429	0.488372	0.435185
AT5G27290	Chr5:9618786-9618869	-	prp19a-1 prp19b-1	Alt3ss	0	0	1	0		0.44898	0.736842	0.641618	0.837838	0.61086	0.714286	0.778571
AT5G27390	Chr5:9675022-9675129	-	prp19a-1 prp19b-1	IR	0	0	1	0	AT5G27390:E008	0.304348	0.317073	0.276382	0.709544	0.307692	0.421569	0.508475
AT5G27460	Chr5:9694464-9694543	-	prp19a-1 prp19b-1	IR	0	0	1	0	AT5G27460:I001	0.103448	0.184615	0.212121	0.504854	0.130952	0.162393	0.204082
AT5G28050	Chr5:10045104-10045470	-	prp19a-1 prp19b-1	Alt5ss	0	0	1	0		0.266667	0.489796	0.573034	1	0.626168	0.433155	1
AT5G28050	Chr5:10045484-10045740	-	prp19a-1 prp19b-1	IR	0	0	1	0	AT5G28050:I006	0.451327	0.371429	0.319149	0.881481	0.504587	0.654545	0.797468
AT5G28840	Chr5:10864044-10864726	-	prp19a-1 prp19b-1	IR	0	0	1	0	AT5G28840:I007	0.12766	0.126437	0.152	0.608333	0.17037	0.232143	0.338583
AT5G34850	Chr5:13108786-13109232	-	prp19a-1 prp19b-1	Alt5ss	0	0	1	0		1	0.2125	0.173653	0.359155	0.968254	1	0.419355
AT5G37370	Chr5:14813582-14814028	-	prp19a-1 prp19b-1	Alt5ss	0	0	1	0		0.275	0.137255	0.291667	0.690909	0.3125	0.294118	0.254237
AT5G37380	Chr5:14818457-14819063	-	prp19a-1 prp19b-1	IR	0	0	1	0	AT5G37380:Io007	0.11588	0.228261	0.232704	0.474801	0.222857	0.187817	0.392523
AT5G37380	Chr5:14818457-14819192	-	prp19a-1 prp19b-1	IR	0	0	1	0	AT5G37380:Io001	0.0822511	0.157895	0.170507	0.529412	0.156627	0.178947	0.375
AT5G42030	Chr5:16812861-16812989	-	prp19a-1 prp19b-1	Alt3ss	0	0	1	0		0.45	0.833333	0.448276	0.867769	0.120192	0.158163	0.21626
AT5G43320	Chr5:17386576-17386658	-	prp19a-1 prp19b-1	IR	0	0	1	0		0.415584	0.438849	0.607843	0.725594	0.511364	0.567568	0.650655
AT5G45350	Chr5:18382329-18382560	-	prp19a-1 prp19b-1	Alt3ss	0	0	1	0		1	0.865169	1	0.641509	0.968254	0.858407	0.730337
AT5G47110	Chr5:19134695-19134832	-	prp19a-1 prp19b-1	Alt5ss	0	0	1	0		0.583333	0.793103	0.741667	0.909449	0.810651	0.752381	0.854342
AT5G47210	Chr5:19169774-19169878	-	prp19a-1 prp19b-1	Alt3ss	0	0	1	0		0.380645	0.392593	0.475655	0.709287	0.483709	0.465263	0.500795
AT5G47870	Chr5:19385389-19385487	-	prp19a-1 prp19b-1	Alt5ss	0	0	1	0		0.596708	1	1	1	1	0.905213	1
AT5G48690	Chr5:19747590-19747662	-	prp19a-1 prp19b-1	IR	0	0	1	0	AT5G48690:E002	0.121693	0.149171	0.107914	0.450704	0.153153	0.333333	0.232323
AT5G48690	Chr5:19747745-19747812	-	prp19a-1 prp19b-1	IR	0	0	1	0	AT5G48690:I002	0.146497	0.29078	0.145038	0.458065	0.147541	0.324324	0.13253
AT5G49230	Chr5:19959467-19959574	-	prp19a-1 prp19b-1	IR	0	0	1	0	AT5G49230:E003	0.446602	0.706294	0.556701	0.819209	0.570732	0.636364	0.619048
AT5G51100	Chr5:20773648-20773874	-	prp19a-1 prp19b-1	IR	0	0	1	0	AT5G51100:Io009	0.224	0.163842	0.25	0.647577	0.253561	0.255034	0.329513
AT5G53180	Chr5:21570891-21571044	-	prp19a-1 prp19b-1	IR	0	0	1	0	AT5G53180:Io008	0.0797546	0.163636	0.129944	0.38756	0.27027	0.129534	0.288889
AT5G53300	Chr5:21633318-21633404	-	prp19a-1 prp19b-1	Alt5ss	0	0	1	0		0.50365	0.581395	0.792683	0.992908	0.5	0.611511	0.907563
AT5G53490	Chr5:21723728-21723803	-	prp19a-1 prp19b-1	Alt3ss	0	0	1	0		0.116883	0.0722892	0.146789	0.441176	0.152838	0.154762	0.273973
AT5G53570	Chr5:21762099-21762186	-	prp19a-1 prp19b-1	Unclassified	0	0	1	0		0.154639	0.212121	0.172414	0.547009	0.115385	0.356643	0.565714
AT5G53580	Chr5:21766111-21766215	-	prp19a-1 prp19b-1	Alt3ss	0	0	1	0		0.452055	0.560976	0.654545	0.842887	0.415584	0.367442	0.645669
AT5G53580	Chr5:21766120-21766215	-	prp19a-1 prp19b-1	Alt3ss	0	0	1	0		0.276596	0.5	0.517241	0.871681	0.508772	0.566038	0.870588
AT5G56360	Chr5:22824587-22824663	-	prp19a-1 prp19b-1	Alt5ss	0	0	1	0		0.0857143	0	0.0927835	0.4	0.0810811	0.0133333	0.195402
AT5G57560	Chr5:23307889-23307975	-	prp19a-1 prp19b-1	IR	0	0	1	0	AT5G57560:I001	0.0405692	0.0831211	0.0760528	0.36994	0.0522876	0.10806	0.191676
AT5G61410	Chr5:24684998-24685113	-	prp19a-1 prp19b-1	Alt3ss	0	0	1	0		0.545064	0.59276	0.659574	1	0.47027	0.639098	0.364341
AT5G61410	Chr5:24685440-24685727	-	prp19a-1 prp19b-1	Alt3ss	0	0	1	0		0.0712009	0.105528	0.116279	0.472637	0.118421	0.315789	0.283293
AT5G62300	Chr5:25022246-25022356	-	prp19a-1 prp19b-1	IR	0	0	1	0	AT5G62300:E005	0.113402	0.146974	0.165217	0.414248	0.103876	0.101161	0.156597
AT5G63180	Chr5:25341333-25341954	-	prp19a-1 prp19b-1	Alt5ss	0	0	1	0	AT5G63180:E002	0.272727	0.435484	0.4	0.921788	0.444444	0.309237	0.444181
AT5G64340	Chr5:25732823-25733044	-	prp19a-1 prp19b-1	Alt5ss	0	0	1	0		0.247525	0.326733	0.509091	0.633803	0.222222	0.486111	0.593909
AT5G65380	Chr5:26124845-26125069	-	prp19a-1 prp19b-1	Alt3ss	0	0	1	0		0.156627	0.103448	0.186441	0.481132	0.192308	0.162162	0.268817
AT5G65430	Chr5:26149488-26149770	-	prp19a-1 prp19b-1	Alt3ss	0	0	1	0		0.15942	0.266667	0.724138	0.584906	0.0801688	0.0643275	0.157088
AT5G65575	Chr5:26207162-26207261	-	prp19a-1 prp19b-1	IR	0	0	1	0	AT5G65575:E004	0.157895	0.207547	0.428571	0.518987	0.362637	0.380282	0.327103
AT5G65740	Chr5:26302904-26302973	-	prp19a-1 prp19b-1	IR	0	0	1	0	AT5G65740:E009	0.274725	0.293617	0.402214	0.664706	0.433121	0.375	0.501618
AT5G66030	Chr5:26406114-26406265	-	prp19a-1 prp19b-1	Alt3ss	0	0	1	0		0.510638	0.529412	0.444444	0.893617	0.685714	0.67619	0.513514
AT5G66030	Chr5:26406384-26406495	-	prp19a-1 prp19b-1	Alt5ss	0	0	1	0		0.128205	0.060241	0.354167	0.503268	0.236842	0.358025	0.384615
AT5G66055	Chr5:26417908-26418000	-	prp19a-1 prp19b-1	Alt3ss	0	0	1	0		0.160494	0.2	0.242718	0.556818	0.317073	0.470588	0.530612
AT5G66190	Chr5:26452103-26452189	-	prp19a-1 prp19b-1	Alt5ss	0	0	1	0		0.119438	0.494253	0.307937	0.444181	0.231527	0.555556	0.277955
AT5G66290	Chr5:26478102-26478693	-	prp19a-1 prp19b-1	Alt5ss	0	0	1	0	AT5G66290:E006	1	0.833333	0.835616	0.527638	0.848485	0.571429	0.661538
AT5G66650	Chr5:26603638-26603727	-	prp19a-1 prp19b-1	IR	0	0	1	0	AT5G66650:I001	0.0753275	0.132468	0.121896	0.394757	0.0945674	0.12506	0.224891
AT5G66960	Chr5:26737470-26737551	-	prp19a-1 prp19b-1	IR	0	0	1	0	AT5G66960:I004	0.32	0.402299	0.306122	0.64977	0.24812	0.391304	0.534884
AT1G64270	Chr1:23850697-23850901	NA	prp19a-1 prp19b-1	Unclassified	0	0	1	0		0.384615	0.566879	0.435583	0.687075	0.524138	0.585492	0.457143
AT2G23330	Chr2:9929381-9929457	NA	prp19a-1 prp19b-1	Unclassified	0	0	1	0		0.514286	0.641026	0.777778	0.897727	0.759494	0.730233	0.566138
AT1G01010	Chr1:5096-5173	NA	prp19a-1 prp19b-1	IR	1	0	0	0	AT1G01010:I004	0	0.0113208	0.0114943	0.0641026	0.00278552	0.0151057	0.0138889
AT1G01020	Chr1:8326-8416	NA	prp19a-1 prp19b-1	IR	1	0	0	0	AT1G01020:E009	0.0474383	0.0853242	0.0849421	0.283951	0.119119	0.133998	0.170916
AT1G01040	Chr1:30066-30146	NA	prp19a-1 prp19b-1	IR	1	0	0	0	AT1G01040:I018	0	0	0.00463679	0.0324074	0.00189394	0.00329308	0.00287081
AT1G01040	Chr1:30817-30901	NA	prp19a-1 prp19b-1	IR	1	0	0	0	AT1G01040:I020	0.00414938	0.0187668	0.0166976	0.0579235	0.01373	0.0197628	0.0283768
AT1G01040	Chr1:28806-28889	NA	prp19a-1 prp19b-1	IR	1	0	0	0	AT1G01040:I016	0.0104895	0.0108108	0.0185185	0.11437	0.00849858	0.0529412	0.0410095
AT1G01060	Chr1:35964-35999	NA	prp19a-1 prp19b-1	Alt3ss	1	0	0	0	AT1G01060:E011	0	0	0	0	0	0	0
AT1G01060	Chr1:34328-34400	NA	prp19a-1 prp19b-1	IR	1	0	0	0	AT1G01060:I002	0.000948317	0.00412201	0.00202566	0.0360129	0.000793966	0.00129433	0.00833719
AT1G01060	Chr1:36000-36089	NA	prp19a-1 prp19b-1	IR	1	0	0	0	AT1G01060:I007	1	1	1	1	1	1	1
AT1G01070	Chr1:39815-40212	NA	prp19a-1 prp19b-1	IR	1	0	0	0	AT1G01070:I003	0	0	0	0.0548523	0.00634249	0	0.012987
AT1G01140	Chr1:65457-65562	NA	prp19a-1 prp19b-1	IR	1	0	0	0	AT1G01140:I007	0.00294985	0.000838223	0.00408998	0.0301747	0	0.00158814	0.00655022
AT1G01140	Chr1:65018-65109	NA	prp19a-1 prp19b-1	IR	1	0	0	0	AT1G01140:I005	0.00213068	0.0103093	0.00257069	0.0318218	0.00229885	0.00475984	0.00786749
AT1G01140	Chr1:65653-65732	NA	prp19a-1 prp19b-1	IR	1	0	1	0	AT1G01140:I008	0.12	0.2	0.153846	0.508772	0.04	0.139535	0.131579
AT1G01220	Chr1:92502-92568	NA	prp19a-1 prp19b-1	IR	1	0	1	0	AT1G01220:E009	0.161937	0.206299	0.208406	0.621622	0.10582	0.223005	0.349293
AT1G01290	Chr1:114434-114618	NA	prp19a-1 prp19b-1	IR	1	0	0	0	AT1G01290:I001	0.00318134	0.00535906	0.0105263	0.0205174	0.00550747	0	0.00595238
AT1G01320	Chr1:123502-123578	NA	prp19a-1 prp19b-1	IR	1	0	0	0	AT1G01320:I003	0.00181113	0.00227169	0.00425653	0.158414	0.00426707	0.00616523	0.0250877
AT1G01320	Chr1:127574-127650	NA	prp19a-1 prp19b-1	IR	1	0	0	0	AT1G01320:I019	0.000276625	0	0.000807103	0.0398406	0.00214133	0	0.004563
AT1G01360	Chr1:142282-142423	NA	prp19a-1 prp19b-1	IR	1	0	0	0	AT1G01360:I001	0.0140845	0.0173293	0.0168196	0.0929042	0.0116086	0.0229885	0.046875
AT1G01440	Chr1:162281-162486	NA	prp19a-1 prp19b-1	IR	1	0	0	0	AT1G01440:I004	0.00273224	0	0.0084317	0.0315789	0.00591716	0.00588928	0.01
AT1G01520	Chr1:191259-191340	NA	prp19a-1 prp19b-1	IR	1	0	0	0	AT1G01520:E005	0.0407674	0.095082	0.0774194	0.310138	0.0608108	0.0878378	0.0825083
AT1G01520	Chr1:190829-190940	NA	prp19a-1 prp19b-1	IR	1	0	0	0	AT1G01520:I001	0	0	0	0.0264966	0.00529101	0	0.00851064
AT1G01570	Chr1:207244-207324	NA	prp19a-1 prp19b-1	IR	1	0	0	0	AT1G01570:I002	0	0.0679612	0.0201342	0.168	0.048	0.0612245	0.0819672
AT1G01580	Chr1:210620-211051	NA	prp19a-1 prp19b-1	IR	1	0	0	0	AT1G01580:I004	0.0155078	0.0245478	0.0129516	0.08742	0.0160183	0.0163652	0.0207394
AT1G01580	Chr1:211718-211854	NA	prp19a-1 prp19b-1	IR	1	0	0	0	AT1G01580:I006	0.00391815	0.00832342	0.00678295	0.0370774	0.0108652	0.00565771	0.00852459
AT1G01610	Chr1:223867-223944	NA	prp19a-1 prp19b-1	IR	1	0	0	0	AT1G01610:I003	0.00196464	0	0.00347625	0.0226804	0.00499287	0.00526529	0.00810144
AT1G01620	Chr1:226312-226395	NA	prp19a-1 prp19b-1	IR	1	0	0	0	AT1G01620:I002	0.0120471	0.0129319	0.0162794	0.0740581	0.0146251	0.0145173	0.0300675
AT1G01620	Chr1:226692-226848	NA	prp19a-1 prp19b-1	IR	1	0	0	0	AT1G01620:I003	0.0056556	0.00612765	0.00945926	0.0343179	0.00638847	0.00893047	0.0199623
AT1G01690	Chr1:250152-250535	NA	prp19a-1 prp19b-1	IR	1	0	0	0	AT1G01690:I006	0	0	0.00833333	0.0212766	0	0.00469484	0.0212766
AT1G01690	Chr1:251595-251679	NA	prp19a-1 prp19b-1	IR	1	0	0	0	AT1G01690:I013	0.00588235	0.00821918	0.00904977	0.0314233	0.0161663	0.00755668	0.0285714
AT1G01690	Chr1:251067-251142	NA	prp19a-1 prp19b-1	IR	1	0	0	0	AT1G01690:I009	0	0.00763359	0	0.0320513	0	0	0.00666667
AT1G01690	Chr1:250589-250668	NA	prp19a-1 prp19b-1	IR	1	0	0	0	AT1G01690:I007	0.00236407	0.008	0.00218818	0.055409	0	0.00257069	0.0047619
AT1G01710	Chr1:263573-263644	NA	prp19a-1 prp19b-1	IR	1	0	0	0	AT1G01710:I005	0.00605245	0.0176744	0.00846805	0.12024	0.0364763	0.0336134	0.0428571
AT1G01710	Chr1:263771-263856	NA	prp19a-1 prp19b-1	IR	1	0	0	0	AT1G01710:I006	0	0	0	0.0191726	0	0.00200803	0
AT1G01710	Chr1:264583-264656	NA	prp19a-1 prp19b-1	IR	1	0	0	0	AT1G01710:I010	0	0	0	0.00657414	0.000637349	0.00141643	0.00184162
AT1G01720	Chr1:268631-268716	NA	prp19a-1 prp19b-1	IR	1	0	0	0	AT1G01720:I001	0.0865922	0.104594	0.112039	0.353079	0.0803922	0.0817156	0.174587
AT1G01730	Chr1:271290-271378	NA	prp19a-1 prp19b-1	IR	1	0	0	0	AT1G01730:I001	0.00476515	0.0139809	0.017316	0.054755	0.0141224	0.0289103	0.0340514
AT1G01740	Chr1:273789-273862	NA	prp19a-1 prp19b-1	IR	1	0	0	0	AT1G01740:I008	0.00363636	0.0206897	0.00847458	0.17603	0.0162602	0.012766	0.0506912
AT1G01740	Chr1:272556-272650	NA	prp19a-1 prp19b-1	IR	1	0	0	0	AT1G01740:I003	0.0151515	0.0114943	0.0186335	0.138298	0.0394737	0.0363636	0.0894309
AT1G01760	Chr1:278253-278315	NA	prp19a-1 prp19b-1	IR	1	0	1	0	AT1G01760:I010	0.0258621	0.0331126	0.0632184	0.488927	0.028133	0.0892857	0.152815
AT1G01760	Chr1:277402-277492	NA	prp19a-1 prp19b-1	IR	1	0	0	0	AT1G01760:I007	0	0	0.00980392	0.178218	0	0.0220264	0.0482759
AT1G01770	Chr1:279911-279973	NA	prp19a-1 prp19b-1	IR	1	0	1	0	AT1G01770:I006	0.119804	0.112903	0.142012	0.545455	0.0828402	0.161994	0.247278
AT1G01790	Chr1:290653-290746	NA	prp19a-1 prp19b-1	IR	1	0	0	0	AT1G01790:I020	0.00063065	0.00147399	0.000753296	0.0123636	0.00106633	0.00250627	0.0017755
AT1G01790	Chr1:290347-290438	NA	prp19a-1 prp19b-1	IR	1	0	0	0	AT1G01790:I018	0.000893655	0.00186306	0.000978282	0.0103261	0.00112892	0.0023027	0.00156863
AT1G01820	Chr1:296249-296361	NA	prp19a-1 prp19b-1	IR	1	0	0	0	AT1G01820:I001	0.00156006	0.00160128	0.00324006	0.0139824	0.00463106	0.00640615	0.00535906
AT1G01920	Chr1:316523-316538	NA	prp19a-1 prp19b-1	Alt3ss	1	0	0	0	AT1G01920:E006	0.0268293	0.0259259	0.0727273	0.201794	0.0939227	0.0689655	0.066474
AT1G01920	Chr1:317440-317456	NA	prp19a-1 prp19b-1	Alt5ss	1	0	0	0	AT1G01920:E012	0	0	0	0	0	0	0
AT1G01950	Chr1:329699-329780	NA	prp19a-1 prp19b-1	IR	1	0	0	0	AT1G01950:I020	0.00873908	0.0122699	0.029484	0.0640114	0.0199734	0.0179445	0.0323353
AT1G01950	Chr1:327577-327662	NA	prp19a-1 prp19b-1	IR	1	0	0	0	AT1G01950:I008	0	0	0.00473934	0.0194004	0.00142653	0	0.00525394
AT1G01950	Chr1:327085-327236	NA	prp19a-1 prp19b-1	IR	1	0	0	0	AT1G01950:I006	0.00417246	0	0.00643087	0.0288066	0.00529101	0.0037594	0.00161551
AT1G01960	Chr1:333046-333128	NA	prp19a-1 prp19b-1	IR	1	0	0	0	AT1G01960:I004	0	0	0.00143472	0.0183299	0.0023015	0.00126743	0.00123916
AT1G02020	Chr1:353163-353237	NA	prp19a-1 prp19b-1	IR	1	0	0	0	AT1G02020:E004	0.0200927	0.0465753	0.0240385	0.191589	0.032381	0.0274841	0.0427011
AT1G02080	Chr1:384841-384907	NA	prp19a-1 prp19b-1	IR	1	0	0	0	AT1G02080:I045	0.00767677	0.00678952	0.00643501	0.0459574	0.00769231	0.00670141	0.0184003
AT1G02080	Chr1:385818-385908	NA	prp19a-1 prp19b-1	IR	1	0	0	0	AT1G02080:I049	0.000884956	0.00217628	0.000487092	0.023614	0	0.001638	0.00589722
AT1G02080	Chr1:386334-386427	NA	prp19a-1 prp19b-1	IR	1	0	0	0	AT1G02080:I051	0.00120822	0.00356824	0.00384212	0.015417	0.000601323	0.00185805	0.00697527
AT1G02080	Chr1:385325-385431	NA	prp19a-1 prp19b-1	IR	1	0	0	0	AT1G02080:I047	0.00203335	0.00153925	0.00246184	0.00949668	0.00285714	0.00556745	0.00751285
AT1G02145	Chr1:406519-406720	NA	prp19a-1 prp19b-1	IR	1	0	0	0	AT1G02145:I012	0.0769231	0.150396	0.122807	0.292835	0.0853333	0.095935	0.0985155
AT1G02145	Chr1:406133-406246	NA	prp19a-1 prp19b-1	IR	1	0	0	0	AT1G02145:I010	0	0.0017452	0.00331126	0.0160692	0.00277778	0.0144	0.0052356
AT1G02145	Chr1:405111-405229	NA	prp19a-1 prp19b-1	IR	1	0	0	0	AT1G02145:I004	0.00258398	0	0.00995733	0.0147992	0.000938967	0.00402685	0.00755124
AT1G02160	Chr1:411254-411335	NA	prp19a-1 prp19b-1	IR	1	0	0	0	AT1G02160:E004	0.0606362	0.0619048	0.0867787	0.263732	0.0717545	0.0845214	0.116872
AT1G02170	Chr1:413296-413366	NA	prp19a-1 prp19b-1	IR	1	0	0	0	AT1G02170:I004	0	0	0.0909091	0.235294	0.0232558	0.0181818	0.0510949
AT1G02205	Chr1:419895-420513	NA	prp19a-1 prp19b-1	IR	1	0	0	0	AT1G02205:E010	0.0106171	0.016734	0.026975	0.0829639	0.0211268	0.0297872	0.0378235
AT1G02220	Chr1:429777-429850	NA	prp19a-1 prp19b-1	IR	1	0	1	0	AT1G02220:I003	0.223022	0.266332	0.249097	0.568345	0.123675	0.1375	0.134199
AT1G02300	Chr1:455041-455111	NA	prp19a-1 prp19b-1	IR	1	0	1	0	AT1G02300:I008	0.0456349	0.0673077	0.0574929	0.366469	0.0632689	0.090411	0.100094
AT1G02305	Chr1:457136-457210	NA	prp19a-1 prp19b-1	IR	1	0	0	0	AT1G02305:I007	0	0	0.000955718	0.0231267	0.000625391	0.0010627	0.00603622
AT1G02330	Chr1:462801-462875	NA	prp19a-1 prp19b-1	IR	1	0	0	0	AT1G02330:I003	0.00550826	0.00823529	0.00634249	0.0852965	0.00555793	0.0055607	0.00693029
AT1G02330	Chr1:463000-463122	NA	prp19a-1 prp19b-1	IR	1	0	0	0	AT1G02330:I004	0	0.00175131	0.00224215	0.0193992	0.000647249	0.000395413	0.00362917
AT1G02330	Chr1:462633-462726	NA	prp19a-1 prp19b-1	IR	1	0	0	0	AT1G02330:I002	0.00212314	0.00363636	0.00831601	0.0196078	0.00574967	0.0029703	0.0121288
AT1G02330	Chr1:462384-462474	NA	prp19a-1 prp19b-1	IR	1	0	0	0	AT1G02330:I001	0.00475221	0.00455235	0.0076087	0.0297229	0.000550358	0	0.00243546
AT1G02340	Chr1:467553-467683	NA	prp19a-1 prp19b-1	IR	1	0	0	0	AT1G02340:E006	0.00263852	0.00591716	0.015625	0.056338	0.00534759	0	0.015625
AT1G02340	Chr1:466798-466957	NA	prp19a-1 prp19b-1	IR	1	0	0	0	AT1G02340:I002	0.00552486	0	0.00833333	0.0456026	0.0113895	0	0.00350877
AT1G02340	Chr1:466248-466731	NA	prp19a-1 prp19b-1	IR	1	0	0	0	AT1G02340:I001	0.0084507	0	0.0305677	0.0285714	0.020595	0.0248447	0.0188679
AT1G02340	Chr1:467087-467185	NA	prp19a-1 prp19b-1	IR	1	0	0	0	AT1G02340:I003	0.00404858	0.0052356	0.0103093	0.0632911	0.0169492	0.00819672	0.0391061
AT1G02380	Chr1:477206-477715	NA	prp19a-1 prp19b-1	IR	1	0	0	0	AT1G02380:I001	0.0027248	0.0133333	0.0104167	0.0407524	0.00392157	0.0220264	0.018315
AT1G02400	Chr1:489063-489145	NA	prp19a-1 prp19b-1	IR	1	0	0	0	AT1G02400:E004	0.0714286	0.0736842	0.0733945	0.313433	0.038961	0.104294	0.0755556
AT1G02475	Chr1:514035-514105	NA	prp19a-1 prp19b-1	IR	1	0	0	0	AT1G02475:I001	0.0224267	0.0239411	0.0182246	0.169024	0.0136808	0.0443038	0.0564035
AT1G02520	Chr1:525139-525223	NA	prp19a-1 prp19b-1	IR	1	0	0	0	AT1G02520:I006	0.0142857	0.0204082	0.0105263	0.218935	0	0.0833333	0.0566038
AT1G02640	Chr1:565954-566042	NA	prp19a-1 prp19b-1	IR	1	0	0	0	AT1G02640:I003	0.00817439	0.012987	0.0140845	0.115523	0.00396301	0.038961	0.068323
AT1G02640	Chr1:565712-565783	NA	prp19a-1 prp19b-1	IR	1	0	0	0	AT1G02640:I002	0.0265781	0.0277778	0.0519187	0.144766	0.0132159	0.0374753	0.122047
AT1G02660	Chr1:572760-572835	NA	prp19a-1 prp19b-1	IR	1	0	1	0	AT1G02660:I001	0.0584153	0.102362	0.203991	0.361361	0.066313	0.141829	0.265823
AT1G02660	Chr1:573253-573337	NA	prp19a-1 prp19b-1	IR	1	0	0	0	AT1G02660:I002	0.0190769	0.0623819	0.0516854	0.275701	0.0246914	0.0704728	0.190776
AT1G02660	Chr1:573398-573488	NA	prp19a-1 prp19b-1	IR	1	0	0	0	AT1G02660:I003	0.0168116	0.0467626	0.0292887	0.229333	0.00703235	0.0392314	0.129098
AT1G02660	Chr1:573954-574119	NA	prp19a-1 prp19b-1	IR	1	0	0	0	AT1G02660:I004	0.0209719	0.0695187	0.049545	0.192785	0.0106838	0.042807	0.0975143
AT1G02690	Chr1:586321-586438	NA	prp19a-1 prp19b-1	IR	1	0	0	0	AT1G02690:I009	0.00191205	0.0103734	0.000931966	0.0405827	0.00368324	0.00558659	0.0240137
AT1G02740	Chr1:600235-600433	NA	prp19a-1 prp19b-1	IR	1	0	0	0	AT1G02740:I003	0.00147275	0	0	0.0135747	0	0.00176991	0.014827
AT1G02750	Chr1:602755-602979	NA	prp19a-1 prp19b-1	IR	1	0	0	0	AT1G02750:I001	0	0.0027027	0.00114286	0.0203417	0.000799361	0.0036036	0.0031348
AT1G02850	Chr1:632349-632420	NA	prp19a-1 prp19b-1	IR	1	0	0	0	AT1G02850:I010	0.000935454	0.00657895	0.00865266	0.0454854	0.00364166	0.000656599	0.00149477
AT1G02850	Chr1:632450-632527	NA	prp19a-1 prp19b-1	IR	1	0	0	0	AT1G02850:I011	0.00740741	0.00484653	0.0047619	0.038381	0.00295421	0.0025	0.00600601
AT1G02860	Chr1:635652-635738	NA	prp19a-1 prp19b-1	IR	1	0	0	0	AT1G02860:I001	0.00413223	0.0268817	0.00458716	0.0361757	0.0129032	0.0368852	0.0226087
AT1G02880	Chr1:644262-644349	NA	prp19a-1 prp19b-1	IR	1	0	0	0	AT1G02880:I007	0.0025974	0.00469484	0.00884956	0.11883	0	0.00255754	0.0456432
AT1G02890	Chr1:649460-649550	NA	prp19a-1 prp19b-1	IR	1	0	0	0	AT1G02890:I021	0.00164564	0.00173511	0.00110988	0.0387324	0.000543183	0.00358056	0.00281373
AT1G02910	Chr1:656506-656587	NA	prp19a-1 prp19b-1	IR	1	0	0	0	AT1G02910:I004	0.0016176	0.00183352	0.00340874	0.0133235	0.00220588	0.00188466	0.00858653
AT1G02930	Chr1:661950-662041	NA	prp19a-1 prp19b-1	IR	1	0	0	0	AT1G02930:I002	0.00187222	0.0020932	0.00458783	0.0134642	0.003003	0.00504573	0.00861429
AT1G02950	Chr1:665911-666113	NA	prp19a-1 prp19b-1	IR	1	0	0	0	AT1G02950:I004	1	1	1	1	1	1	1
AT1G02960	Chr1:667465-667540	NA	prp19a-1 prp19b-1	IR	1	0	0	0	AT1G02960:E006	0.329932	0.324561	0.354201	0.533432	0.314685	0.284672	0.377709
AT1G02990	Chr1:686606-686678	NA	prp19a-1 prp19b-1	IR	1	0	0	0	AT1G02990:I012	0	0	0	0.025	0	0.00442478	0.00911854
AT1G03000	Chr1:690899-691120	NA	prp19a-1 prp19b-1	IR	1	0	0	0	AT1G03000:I010	0.00292398	0.00185529	0.00934579	0.0273973	0.011465	0.00518135	0.0237203
AT1G03000	Chr1:689410-689531	NA	prp19a-1 prp19b-1	IR	1	0	0	0	AT1G03000:I006	0.00282486	0	0.0015361	0.0313779	0.00414938	0	0.0135747
AT1G03030	Chr1:701876-701975	NA	prp19a-1 prp19b-1	IR	1	0	0	0	AT1G03030:I002	0.00190476	0.00525762	0.00692841	0.0236052	0.00373134	0.00105374	0.00363636
AT1G03060	Chr1:714207-714316	NA	prp19a-1 prp19b-1	IR	1	0	0	0	AT1G03060:I001	0	0.00218341	0	0.0199005	0	0	0.0049554
AT1G03060	Chr1:714865-715006	NA	prp19a-1 prp19b-1	IR	1	0	0	0	AT1G03060:I003	0.00338983	0	0.00633714	0.0246305	0.00326442	0.00579374	0.0163934
AT1G03090	Chr1:740051-740123	NA	prp19a-1 prp19b-1	IR	1	0	1	0	AT1G03090:I001	0.0146819	0.00240964	0.0332681	0.461741	0.0118265	0.0343643	0.109462
AT1G03090	Chr1:742737-742821	NA	prp19a-1 prp19b-1	IR	1	0	0	0	AT1G03090:I012	0.000591366	0	0.00610501	0.0216329	0.00556881	0.0062422	0.0220162
AT1G03110	Chr1:750299-750415	NA	prp19a-1 prp19b-1	IR	1	0	0	0	AT1G03110:I003	0	0.00770416	0.00821918	0.0393901	0.0115533	0.00441826	0.0136054
AT1G03110	Chr1:750875-750956	NA	prp19a-1 prp19b-1	IR	1	0	0	0	AT1G03110:I006	0	0.012844	0.00742312	0.0258065	0	0.0116279	0.00310881
AT1G03150	Chr1:756539-756644	NA	prp19a-1 prp19b-1	IR	1	0	0	0	AT1G03150:I001	0.00117371	0.00302572	0.00460224	0.0141767	0	0.00131062	0.00109051
AT1G03180	Chr1:774154-774223	NA	prp19a-1 prp19b-1	IR	1	0	0	0	AT1G03180:I003	0.0833333	0.190476	0.25	0.631579	0.16129	0.2	0.409091
AT1G03190	Chr1:777238-777335	NA	prp19a-1 prp19b-1	IR	1	0	0	0	AT1G03190:I004	0.00215054	0	0.00696056	0.0329218	0	0	0
AT1G03190	Chr1:779251-779537	NA	prp19a-1 prp19b-1	IR	1	0	0	0	AT1G03190:I011	0	0	0	0.0327456	0	0	0.0174081
AT1G03190	Chr1:778897-779001	NA	prp19a-1 prp19b-1	IR	1	0	0	0	AT1G03190:I009	0.0120482	0.00628931	0.00229885	0.0239234	0.00162602	0.0126582	0.0126582
AT1G03210	Chr1:783176-783317	NA	prp19a-1 prp19b-1	IR	1	0	1	0	AT1G03210:I001	0.269388	0.271654	0.255144	0.612335	0.27234	0.23192	0.304348
AT1G03270	Chr1:801040-801184	NA	prp19a-1 prp19b-1	IR	1	0	0	0	AT1G03270:I007	0	0	0	0.0526316	0.0102041	0.00591716	0.026178
AT1G03280	Chr1:806410-806660	NA	prp19a-1 prp19b-1	IR	1	0	0	0	AT1G03280:I012	0.00302115	0.00119904	0.00241896	0.0243902	0.00295858	0.00287853	0.0113379
AT1G03360	Chr1:825656-825744	NA	prp19a-1 prp19b-1	IR	1	0	0	0	AT1G03360:I006	0.00199601	0.0165485	0.00967458	0.0178571	0.00725953	0.010989	0.0277325
AT1G03370	Chr1:832936-833083	NA	prp19a-1 prp19b-1	IR	1	0	0	0	AT1G03370:I003	0.00687285	0.00564972	0.00921659	0.0403587	0.0133333	0.0136986	0.0170778
AT1G03380	Chr1:840412-840507	NA	prp19a-1 prp19b-1	IR	1	0	0	0	AT1G03380:I008	0.0179283	0.0360046	0.030303	0.112124	0.0359572	0.0250569	0.033264
AT1G03380	Chr1:839470-839677	NA	prp19a-1 prp19b-1	IR	1	0	0	0	AT1G03380:I006	0.00141844	0.00699301	0.00401606	0.0171294	0.0040253	0.00446429	0.00581395
AT1G03380	Chr1:839228-839311	NA	prp19a-1 prp19b-1	IR	1	0	0	0	AT1G03380:I005	0.00118624	0	0.00142653	0.0261661	0	0.00133869	0.00847458
AT1G03380	Chr1:837909-838068	NA	prp19a-1 prp19b-1	IR	1	0	0	0	AT1G03380:I003	0.0107759	0.0163447	0.00550964	0.0492126	0.0120706	0.0186335	0.0199005
AT1G03430	Chr1:848714-848807	NA	prp19a-1 prp19b-1	IR	1	0	0	0	AT1G03430:I003	0	0.00493827	0	0.0149254	0	0	0.00184843
AT1G03457	Chr1:861512-861605	NA	prp19a-1 prp19b-1	IR	1	0	0	0	AT1G03457:I002	0	0.00940439	0.0260417	0.0467836	0.00754717	0.0155039	0.0271605
AT1G03475	Chr1:869371-869453	NA	prp19a-1 prp19b-1	IR	1	0	0	0	AT1G03475:I001	0.000842318	0.00310217	0.00298295	0.0120901	0.00440116	0.0041117	0.00595238
AT1G03590	Chr1:894945-895029	NA	prp19a-1 prp19b-1	IR	1	0	0	0	AT1G03590:I001	0.0149254	0.0106509	0.0371156	0.099455	0.0330396	0.0354957	0.0647182
AT1G03610	Chr1:901397-901485	NA	prp19a-1 prp19b-1	IR	1	0	0	0	AT1G03610:I001	0.0190275	0.0197775	0.019082	0.123907	0.0111421	0.0205162	0.0514286
AT1G03750	Chr1:940368-940452	NA	prp19a-1 prp19b-1	IR	1	0	0	0	AT1G03750:I005	0	0.00578035	0.021645	0.106383	0.015748	0.0207469	0.00763359
AT1G03760	Chr1:941268-941365	NA	prp19a-1 prp19b-1	IR	1	0	0	0	AT1G03760:I001	0.00793651	0.00821918	0.0117188	0.0420954	0.00564972	0.00995025	0.0268336
AT1G03780	Chr1:950126-950197	NA	prp19a-1 prp19b-1	IR	1	0	0	0	AT1G03780:I015	0.00993377	0.00653595	0.0175879	0.175258	0.010219	0.0200364	0.0220913
AT1G03780	Chr1:948993-949075	NA	prp19a-1 prp19b-1	IR	1	0	0	0	AT1G03780:I009	0.00167504	0.00387597	0.00794913	0.05	0.00626959	0.00512821	0.0117371
AT1G03780	Chr1:949453-949540	NA	prp19a-1 prp19b-1	IR	1	0	0	0	AT1G03780:I011	0.00124533	0	0.00346021	0.0535332	0	0.00727802	0.0180807
AT1G03780	Chr1:948344-948428	NA	prp19a-1 prp19b-1	IR	1	0	0	0	AT1G03780:I004	0.00392157	0.0171607	0.0177778	0.0319328	0.00402685	0.0296684	0.0314465
AT1G03910	Chr1:999412-999503	NA	prp19a-1 prp19b-1	IR	1	0	0	0	AT1G03910:I012	0	0	0.00196078	0.0207188	0.000732601	0	0.00437318
AT1G03910	Chr1:999681-999759	NA	prp19a-1 prp19b-1	IR	1	0	0	0	AT1G03910:I013	0.00471451	0.00660502	0.00351582	0.0159827	0.0110392	0.00707881	0.00977199
AT1G03930	Chr1:1007376-1007458	NA	prp19a-1 prp19b-1	IR	1	0	0	0	AT1G03930:I011	0.0734767	0.0633363	0.0511364	0.285799	0.0736664	0.112474	0.145738
AT1G03930	Chr1:1007526-1007601	NA	prp19a-1 prp19b-1	IR	1	0	0	0	AT1G03930:I012	0.0161812	0.0190736	0.0188153	0.159041	0.0164218	0.0287413	0.0346767
AT1G03930	Chr1:1006798-1006916	NA	prp19a-1 prp19b-1	IR	1	0	0	0	AT1G03930:I008	0	0	0.000626174	0.00988142	0.00192678	0.00145349	0.00223714
AT1G03950	Chr1:1011859-1011941	NA	prp19a-1 prp19b-1	IR	1	0	0	0	AT1G03950:I004	0	0	0	0.0186199	0.00561167	0.00636943	0.00112233
AT1G03960	Chr1:1014873-1014913	NA	prp19a-1 prp19b-1	IR	1	0	0	0	AT1G03960:I007	1	1	1	1	1	1	1
AT1G03990	Chr1:1025096-1025292	NA	prp19a-1 prp19b-1	IR	1	0	0	0	AT1G03990:I001	0.461538	0.5	0.545455	0.198675	0.186275	0.171429	0.311828
AT1G04120	Chr1:1065856-1065934	NA	prp19a-1 prp19b-1	IR	1	0	0	0	AT1G04120:I005	0.00143062	0.00105042	0.00183824	0.0085796	0.0020202	0.000933707	0
AT1G04140	Chr1:1079331-1079409	NA	prp19a-1 prp19b-1	IR	1	0	0	0	AT1G04140:I012	0	0.000968992	0.00189274	0.0604027	0.00162999	0.00490852	0.0171103
AT1G04140	Chr1:1076011-1076118	NA	prp19a-1 prp19b-1	IR	1	0	1	0	AT1G04140:I001	0.0153846	0.0231023	0.0553936	0.358491	0.0474138	0.0744681	0.0936556
AT1G04160	Chr1:1095968-1096034	NA	prp19a-1 prp19b-1	IR	1	0	0	0	AT1G04160:I037	0.012987	0.0294118	0.059322	0.285714	0.0078125	0.047619	0.099631
AT1G04160	Chr1:1095178-1095346	NA	prp19a-1 prp19b-1	IR	1	0	0	0	AT1G04160:I033	0	0.00740741	0.00473934	0.150943	0	0.027027	0.0144928
AT1G04170	Chr1:1099298-1099399	NA	prp19a-1 prp19b-1	IR	1	0	0	0	AT1G04170:I009	0.00175076	0.000545355	0.00212074	0.0181393	0.00136649	0.00215054	0.00318049
AT1G04200	Chr1:1111229-1111304	NA	prp19a-1 prp19b-1	IR	1	0	0	0	AT1G04200:I006	0.00234742	0.00134953	0	0.0278114	0.0017762	0	0.0179211
AT1G04210	Chr1:1119070-1119152	NA	prp19a-1 prp19b-1	IR	1	0	0	0	AT1G04210:I010	0.00160858	0.00502513	0.0107284	0.0371191	0.00441393	0.00773481	0.0120361
AT1G04210	Chr1:1118882-1118967	NA	prp19a-1 prp19b-1	IR	1	0	0	0	AT1G04210:I009	0.00862069	0.00727273	0.0107991	0.0643275	0.0044164	0.00644238	0.0186593
AT1G04210	Chr1:1118448-1118530	NA	prp19a-1 prp19b-1	IR	1	0	0	0	AT1G04210:I008	0.00147929	0.00213675	0	0.0185874	0.00511509	0.00317965	0.00144092
AT1G04280	Chr1:1144557-1144654	NA	prp19a-1 prp19b-1	IR	1	0	0	0	AT1G04280:I003	0.0139688	0.0133038	0.0147203	0.0947832	0.0162162	0.0300601	0.028621
AT1G04300	Chr1:1150320-1150391	NA	prp19a-1 prp19b-1	IR	1	0	0	0	AT1G04300:I002	0.0234414	0.0439276	0.043573	0.130699	0.0335224	0.0340592	0.0376963
AT1G04300	Chr1:1151852-1151953	NA	prp19a-1 prp19b-1	IR	1	0	1	0	AT1G04300:I006	0.297297	0.333333	0.323308	0.739726	0.364341	0.275591	0.526882
AT1G04390	Chr1:1180632-1180716	NA	prp19a-1 prp19b-1	IR	1	0	0	0	AT1G04390:I002	0	0.0117647	0.00512821	0.108527	0.00892857	0	0.0552764
AT1G04400	Chr1:1188074-1188186	NA	prp19a-1 prp19b-1	IR	1	0	1	0	AT1G04400:I005	0.15	0.294118	0.4	0.849315	0.269565	0.341463	0.770492
AT1G04420	Chr1:1193061-1193142	NA	prp19a-1 prp19b-1	IR	1	0	0	0	AT1G04420:I006	0.0023663	0.00578282	0.00598991	0.0175615	0.00382816	0.00863558	0.00979451
AT1G04430	Chr1:1199642-1199709	NA	prp19a-1 prp19b-1	IR	1	0	0	0	AT1G04430:I006	0.00205128	0.000526593	0.00250376	0.0186214	0.0011396	0.00158178	0.00915631
AT1G04510	Chr1:1228957-1229053	NA	prp19a-1 prp19b-1	IR	1	0	0	0	AT1G04510:I010	0	0.0125	0	0.0280374	0	0.0283019	0
AT1G04530	Chr1:1235109-1235184	NA	prp19a-1 prp19b-1	IR	1	0	0	0	AT1G04530:I003	0.00208943	0.00186047	0.00199867	0.0585321	0.00506586	0.00586907	0.0113314
AT1G04620	Chr1:1282960-1283067	NA	prp19a-1 prp19b-1	IR	1	0	0	0	AT1G04620:I001	0.0101266	0.00443787	0.0151771	0.0629067	0.0104408	0.0211538	0.0323415
AT1G04620	Chr1:1283541-1283638	NA	prp19a-1 prp19b-1	IR	1	0	0	0	AT1G04620:I004	0.00189994	0.00167504	0.00404858	0.0265957	0.00327439	0.0120192	0.00521376
AT1G04730	Chr1:1326968-1327043	NA	prp19a-1 prp19b-1	IR	1	0	0	0	AT1G04730:I007	0.00411523	0.00900901	0.0305677	0.21147	0.0168067	0.0212766	0.0701754
AT1G04730	Chr1:1325439-1325589	NA	prp19a-1 prp19b-1	IR	1	0	0	0	AT1G04730:I001	0	0	0.0113208	0.01875	0.011236	0	0.0191571
AT1G04750	Chr1:1332510-1332588	NA	prp19a-1 prp19b-1	IR	1	0	0	0	AT1G04750:I003	0.000611995	0.00274173	0.00136426	0.0136528	0.000959035	0.00205274	0.00252224
AT1G04770	Chr1:1337243-1337343	NA	prp19a-1 prp19b-1	IR	1	0	0	0	AT1G04770:I002	0.0237893	0.0289855	0.0502124	0.163493	0.0233894	0.0482977	0.0853774
AT1G04770	Chr1:1337557-1337647	NA	prp19a-1 prp19b-1	IR	1	0	0	0	AT1G04770:I003	0.00594127	0.00955332	0.0172494	0.102965	0.00881489	0.0177515	0.0497214
AT1G04810	Chr1:1351635-1351712	NA	prp19a-1 prp19b-1	IR	1	0	0	0	AT1G04810:I004	0	0	0	0.0197568	0	0.00144509	0.000913242
AT1G04810	Chr1:1354154-1354239	NA	prp19a-1 prp19b-1	IR	1	0	0	0	AT1G04810:I011	0	0.000938086	0	0.0174622	0.000749064	0	0.00379703
AT1G04830	Chr1:1360537-1360679	NA	prp19a-1 prp19b-1	IR	1	0	0	0	AT1G04830:I007	0.0047619	0.00176991	0.00613497	0.0413408	0.00263158	0.00643087	0.00878294
AT1G04900	Chr1:1386570-1386640	NA	prp19a-1 prp19b-1	IR	1	0	0	0	AT1G04900:I009	0.00977199	0.015873	0.026362	0.110285	0.0196592	0.0200364	0.0336788
AT1G04900	Chr1:1387069-1387202	NA	prp19a-1 prp19b-1	IR	1	0	0	0	AT1G04900:I011	0.00531915	0.0120898	0	0.0247525	0.00442478	0.0129199	0.00958466
AT1G04900	Chr1:1386339-1386409	NA	prp19a-1 prp19b-1	IR	1	0	0	0	AT1G04900:I008	0.00943396	0.00894454	0.00996678	0.0722222	0.0265957	0.00574713	0.0240811
AT1G04910	Chr1:1388716-1388880	NA	prp19a-1 prp19b-1	IR	1	0	0	0	AT1G04910:I001	0	0.00205339	0.00363636	0.0258981	0.00320513	0.00204918	0.00782473
AT1G04930	Chr1:1396628-1396785	NA	prp19a-1 prp19b-1	IR	1	0	0	0	AT1G04930:I001	0	0	0.0127389	0.0513595	0.0111524	0.00769231	0.00833333
AT1G04960	Chr1:1409442-1409527	NA	prp19a-1 prp19b-1	IR	1	0	0	0	AT1G04960:I006	0.00627943	0.00201613	0.00300903	0.0213115	0.00175747	0.00564972	0.00471698
AT1G04970	Chr1:1412055-1412159	NA	prp19a-1 prp19b-1	IR	1	0	0	0	AT1G04970:I003	0.00497512	0.0178971	0.0114286	0.0293283	0.00140252	0.00841622	0.0165587
AT1G04980	Chr1:1414563-1414645	NA	prp19a-1 prp19b-1	IR	1	0	1	0	AT1G04980:I003	0.0342205	0.0349462	0.072	0.338658	0.0782281	0.151635	0.211589
AT1G04980	Chr1:1414056-1414155	NA	prp19a-1 prp19b-1	IR	1	0	0	0	AT1G04980:I001	0.00499168	0.00274474	0.0151307	0.0224525	0.00620476	0.0144201	0.0147945
AT1G04990	Chr1:1420374-1420447	NA	prp19a-1 prp19b-1	IR	1	0	0	0	AT1G04990:I007	0.00470958	0.00703518	0.0119435	0.138535	0.00164745	0.0168889	0.0408327
AT1G05010	Chr1:1432519-1432590	NA	prp19a-1 prp19b-1	IR	1	0	0	0	AT1G05010:I003	0.00346836	0.00418799	0.00866345	0.0558538	0.00273896	0.00896601	0.0226743
AT1G05010	Chr1:1432141-1432291	NA	prp19a-1 prp19b-1	IR	1	0	0	0	AT1G05010:I002	0.00527344	0.00695009	0.00987516	0.0308027	0.00483901	0.00735835	0.0161918
AT1G05030	Chr1:1439659-1439734	NA	prp19a-1 prp19b-1	IR	1	0	0	0	AT1G05030:I006	0.00796813	0	0.00982318	0.0333988	0	0.0042735	0.0127505
AT1G05055	Chr1:1449062-1449236	NA	prp19a-1 prp19b-1	IR	1	0	0	0	AT1G05055:I001	0.00338983	0	0	0.0232558	0	0.0126582	0.00966184
AT1G05060	Chr1:1451363-1451450	NA	prp19a-1 prp19b-1	IR	1	0	0	0	AT1G05060:I001	0.00270027	0.00595238	0.00638978	0.0121251	0.00324675	0.0059676	0.00931677
AT1G05120	Chr1:1472478-1472602	NA	prp19a-1 prp19b-1	IR	1	0	0	0	AT1G05120:I005	0.00232019	0	0.00097561	0.0464058	0	0.0025974	0.014333
AT1G05170	Chr1:1491609-1491939	NA	prp19a-1 prp19b-1	IR	1	0	0	0	AT1G05170:E003	0.00740741	0.0135922	0.00777605	0.0352941	0.0108303	0.00429185	0.0143369
AT1G05170	Chr1:1492262-1492335	NA	prp19a-1 prp19b-1	IR	1	0	1	0	AT1G05170:I003	0.0261519	0.0310702	0.0561555	0.337319	0.0360248	0.0240642	0.0666667
AT1G05230	Chr1:1514791-1514861	NA	prp19a-1 prp19b-1	IR	1	0	0	0	AT1G05230:I007	0	0	0.0022779	0.0342466	0	0.00509338	0.00155521
AT1G05240	Chr1:1521949-1522034	NA	prp19a-1 prp19b-1	IR	1	0	0	0	AT1G05240:I003	0.026455	0.0214797	0.0263566	0.12	0.0705394	0.060241	0.0909091
AT1G05250	Chr1:1526337-1526422	NA	prp19a-1 prp19b-1	IR	1	0	0	0	AT1G05250:I001	0.0248756	0.0205011	0.0247453	0.114504	0.0677618	0.047619	0.0917874
AT1G05260	Chr1:1530337-1530429	NA	prp19a-1 prp19b-1	IR	1	0	0	0	AT1G05260:I002	0.00245298	0.00381971	0.00786517	0.0222772	0.00609756	0.00673401	0.00998004
AT1G05270	Chr1:1532365-1532483	NA	prp19a-1 prp19b-1	IR	1	0	0	0	AT1G05270:I003	0.000526593	0.00254453	0.00272183	0.0212982	0.00130265	0.00253421	0.00525394
AT1G05310	Chr1:1550772-1550860	NA	prp19a-1 prp19b-1	IR	1	0	0	0	AT1G05310:I001	0	0.0238095	0.015015	0.083612	0.0199203	0	0.0207469
AT1G05310	Chr1:1551419-1551798	NA	prp19a-1 prp19b-1	IR	1	0	0	0	AT1G05310:I003	0.00791557	0.013986	0.0173697	0.140496	0.00645161	0.0128755	0.037234
AT1G05310	Chr1:1551121-1551211	NA	prp19a-1 prp19b-1	IR	1	0	0	0	AT1G05310:I002	0	0.00849858	0.0131579	0.0622951	0.0194553	0.0140845	0.0314465
AT1G05320	Chr1:1553760-1553770	NA	prp19a-1 prp19b-1	Unclassified	1	0	0	0	AT1G05320:E006	NA	NA	NA	NA	NA	NA	NA
AT1G05320	Chr1:1556868-1556944	NA	prp19a-1 prp19b-1	IR	1	0	0	0	AT1G05320:I008	0.0101523	0.0134529	0.0138249	0.147752	0.0118577	0.0150987	0.0424571
AT1G05320	Chr1:1557329-1557424	NA	prp19a-1 prp19b-1	IR	1	0	0	0	AT1G05320:I010	0.00582524	0.0180412	0.0118644	0.0352734	0.00643317	0.00609225	0.00717547
AT1G05320	Chr1:1556587-1556657	NA	prp19a-1 prp19b-1	IR	1	0	0	0	AT1G05320:I007	0.0133929	0.00234192	0.0171821	0.060241	0.0151515	0.0277228	0.0308943
AT1G05360	Chr1:1566106-1566341	NA	prp19a-1 prp19b-1	IR	1	0	0	0	AT1G05360:I004	0.00114548	0.00389105	0.00423729	0.0269192	0.00287081	0.00530223	0.0113852
AT1G05360	Chr1:1566491-1566611	NA	prp19a-1 prp19b-1	IR	1	0	0	0	AT1G05360:I005	0.00582072	0.0115533	0.00220751	0.0430839	0.00386847	0.00120337	0.0115473
AT1G05370	Chr1:1571205-1571295	NA	prp19a-1 prp19b-1	IR	1	0	0	0	AT1G05370:I004	0	0	0.0114943	0.0625	0	0	0.0408163
AT1G05380	Chr1:1577149-1577221	NA	prp19a-1 prp19b-1	IR	1	0	0	0	AT1G05380:E005	0.0625	0.045208	0.109705	0.324242	0.0624264	0.0549777	0.11973
AT1G05380	Chr1:1580269-1580624	NA	prp19a-1 prp19b-1	IR	1	0	0	0	AT1G05380:I006	0.000852515	0	0.00251256	0.0287625	0.00191449	0.00267142	0.00822737
AT1G05385	Chr1:1582885-1582964	NA	prp19a-1 prp19b-1	IR	1	0	0	0	AT1G05385:I001	0.00132802	0.0102389	0.00264971	0.0649718	0.0069735	0	0.00917431
AT1G05410	Chr1:1586091-1586157	NA	prp19a-1 prp19b-1	IR	1	0	0	0	AT1G05410:I002	0.00431965	0.00621118	0.00688073	0.042471	0.00181488	0.0163551	0.038961
AT1G05460	Chr1:1603508-1603622	NA	prp19a-1 prp19b-1	IR	1	0	0	0	AT1G05460:I003	0	0	0.0143266	0.0383747	0.00743494	0.00263852	0.00771208
AT1G05500	Chr1:1627755-1627827	NA	prp19a-1 prp19b-1	IR	1	0	0	0	AT1G05500:I009	0.00405223	0.000977517	0.0017452	0.0276817	0	0	0.00339971
AT1G05520	Chr1:1631843-1631915	NA	prp19a-1 prp19b-1	IR	1	0	0	0	AT1G05520:I003	0.00137363	0.00297619	0.00269906	0.0794165	0.00116414	0.00770218	0.0155183
AT1G05570	Chr1:1651758-1651832	NA	prp19a-1 prp19b-1	IR	1	0	0	0	AT1G05570:I014	0.00123609	0.00848896	0.00824176	0.0872675	0.0194986	0.00529101	0.00634921
AT1G05590	Chr1:1670661-1670733	NA	prp19a-1 prp19b-1	IR	1	0	0	0	AT1G05590:I003	0	0.00458015	0.00993377	0.0369128	0.00490998	0.012	0.0254403
AT1G05690	Chr1:1708927-1709002	NA	prp19a-1 prp19b-1	IR	1	0	0	0	AT1G05690:I004	0.00404858	0	0.00909091	0.106599	0.00444444	0.00436681	0.016
AT1G05690	Chr1:1708236-1708311	NA	prp19a-1 prp19b-1	IR	1	0	0	0	AT1G05690:I003	0	0.00645161	0	0.106796	0	0.0188679	0.0181818
AT1G05785	Chr1:1731386-1731466	NA	prp19a-1 prp19b-1	IR	1	0	0	0	AT1G05785:I004	0.0168224	0.0174672	0.0170213	0.0929487	0.0171233	0.0314465	0.0409357
AT1G05790	Chr1:1736453-1736531	NA	prp19a-1 prp19b-1	IR	1	0	0	0	AT1G05790:I014	0.00251889	0.0243902	0.016129	0.105727	0.00849858	0.00617284	0.0496894
AT1G05790	Chr1:1736045-1736151	NA	prp19a-1 prp19b-1	IR	1	0	0	0	AT1G05790:I011	0	0	0	0.0189274	0	0	0.0018018
AT1G05790	Chr1:1737202-1737286	NA	prp19a-1 prp19b-1	IR	1	0	0	0	AT1G05790:I016	0.00325733	0.00215054	0.010274	0.0492754	0.00332226	0.0156522	0.013289
AT1G05820	Chr1:1753548-1753660	NA	prp19a-1 prp19b-1	IR	1	0	0	0	AT1G05820:E017	0.030303	0.025641	0.0789474	0.154472	0	0.0756303	0.0756303
AT1G05830	Chr1:1756768-1756864	NA	prp19a-1 prp19b-1	IR	1	0	0	0	AT1G05830:I007	0.00116959	0.00289855	0	0.0385164	0	0.00148148	0.00939597
AT1G05840	Chr1:1765549-1765630	NA	prp19a-1 prp19b-1	IR	1	0	0	0	AT1G05840:I008	0.0052687	0	0.00130039	0.181818	0.00937082	0.0168224	0.0206677
AT1G05840	Chr1:1763420-1763540	NA	prp19a-1 prp19b-1	IR	1	0	0	0	AT1G05840:I003	0.000977517	0	0.0023753	0.0258373	0	0	0.00131406
AT1G05890	Chr1:1782299-1782453	NA	prp19a-1 prp19b-1	IR	1	0	0	0	AT1G05890:I011	0.00183621	0.0031679	0.00175901	0.0231023	0.00514227	0.00557769	0.0121616
AT1G05900	Chr1:1788835-1788920	NA	prp19a-1 prp19b-1	IR	1	0	0	0	AT1G05900:I008	0	0.0117955	0.00444444	0.117573	0.00116686	0.00410397	0.0268293
AT1G05900	Chr1:1788507-1788696	NA	prp19a-1 prp19b-1	IR	1	0	0	0	AT1G05900:I007	0.00593472	0.00147275	0.00374532	0.0684932	0.0189229	0.0176056	0.0216306
AT1G05900	Chr1:1788289-1788414	NA	prp19a-1 prp19b-1	IR	1	0	0	0	AT1G05900:I006	0	0.0030581	0	0.0477454	0	0.00182149	0.0192308
AT1G05910	Chr1:1795956-1796096	NA	prp19a-1 prp19b-1	IR	1	0	0	0	AT1G05910:I010	0	0.00260417	0.00444444	0.0214918	0.000919963	0.00218818	0.00793651
AT1G05940	Chr1:1802261-1802356	NA	prp19a-1 prp19b-1	IR	1	0	0	0	AT1G05940:I003	0.0164706	0.0286845	0.0218341	0.101254	0.0326907	0.0432277	0.0533683
AT1G05960	Chr1:1809363-1809505	NA	prp19a-1 prp19b-1	IR	1	0	0	0	AT1G05960:I004	0	0.00194932	0.00185529	0.0188487	0.00110132	0.00498753	0.00414446
AT1G05970	Chr1:1816994-1817227	NA	prp19a-1 prp19b-1	IR	1	0	0	0	AT1G05970:I003	0.00486224	0	0.00311526	0.0368349	0.00476948	0.0110236	0.0261348
AT1G06060	Chr1:1834181-1834274	NA	prp19a-1 prp19b-1	IR	1	0	0	0	AT1G06060:I005	0.0015456	0.00112994	0	0.016983	0.00318134	0.00451128	0.0155211
AT1G06070	Chr1:1835608-1835944	NA	prp19a-1 prp19b-1	IR	1	0	0	0	AT1G06070:I001	0.00564972	0.0104322	0.0110865	0.0348259	0.0011976	0.0131422	0.0157729
AT1G06190	Chr1:1894020-1894032	NA	prp19a-1 prp19b-1	Unclassified	1	0	0	0	AT1G06190:E011	NA	NA	NA	NA	NA	NA	NA
AT1G06220	Chr1:1904172-1904484	NA	prp19a-1 prp19b-1	IR	1	0	0	0	AT1G06220:I012	0.00158103	0.00178412	0.00216763	0.0170628	0.00269703	0.00250627	0.00702576
AT1G06230	Chr1:1909723-1909806	NA	prp19a-1 prp19b-1	IR	1	0	0	0	AT1G06230:I004	0	0	0.00096432	0.0235183	0	0	0.00577521
AT1G06240	Chr1:1911884-1911968	NA	prp19a-1 prp19b-1	IR	1	0	0	0	AT1G06240:I002	0.00945626	0.00910273	0.0271845	0.151061	0.0261628	0.0681537	0.107143
AT1G06265	Chr1:1917029-1917114	NA	prp19a-1 prp19b-1	IR	1	0	0	0	AT1G06265:I004	1	1	1	1	1	1	1
AT1G06290	Chr1:1923743-1923821	NA	prp19a-1 prp19b-1	IR	1	0	0	0	AT1G06290:I004	0.00804829	0.0110294	0.0103849	0.217149	0.00292912	0.00940439	0.0391304
AT1G06370	Chr1:1944372-1944444	NA	prp19a-1 prp19b-1	IR	1	0	0	0	AT1G06370:I007	0.00869565	0.0136986	0	0.324324	0	0	0.0461538
AT1G06390	Chr1:1949011-1949084	NA	prp19a-1 prp19b-1	IR	1	0	0	0	AT1G06390:I005	0.000744602	0.0013292	0.00250447	0.0202703	0.00282885	0.00154919	0.00717131
AT1G06410	Chr1:1957383-1957476	NA	prp19a-1 prp19b-1	IR	1	0	0	0	AT1G06410:I003	0.00231725	0.00115875	0.00519642	0.014971	0.0017682	0.00294985	0.00528901
AT1G06430	Chr1:1960896-1960969	NA	prp19a-1 prp19b-1	IR	1	0	0	0	AT1G06430:I002	0.00335196	0.00712788	0.00507958	0.0282663	0.00601956	0.0094518	0.00990952
AT1G06490	Chr1:1982243-1982477	NA	prp19a-1 prp19b-1	IR	1	0	0	0	AT1G06490:I015	0	0	0	0.185185	0	0	0.130435
AT1G06510	Chr1:1993461-1993543	NA	prp19a-1 prp19b-1	IR	1	0	0	0	AT1G06510:I003	0.000848176	0.00322928	0.00143266	0.043711	0.0036036	0.00271003	0.00417014
AT1G06550	Chr1:2004787-2004866	NA	prp19a-1 prp19b-1	IR	1	0	0	0	AT1G06550:I005	0.00182149	0.00126342	0.00481464	0.00938233	0.00478774	0.00220913	0.00972132
AT1G06570	Chr1:2012190-2012296	NA	prp19a-1 prp19b-1	IR	1	0	0	0	AT1G06570:I001	0.00586601	0.00911162	0.0156114	0.041261	0.0174497	0.0121827	0.0159858
AT1G06590	Chr1:2020107-2020748	NA	prp19a-1 prp19b-1	IR	1	0	0	0	AT1G06590:I010	0.00425532	0.0108696	0.0306122	0.0375	0.0116732	0.00465116	0.0288462
AT1G06670	Chr1:2043314-2043395	NA	prp19a-1 prp19b-1	IR	1	0	0	0	AT1G06670:I010	0	0.00234192	0.00796813	0.0434783	0.0110935	0.0113086	0.00772798
AT1G06690	Chr1:2051397-2051483	NA	prp19a-1 prp19b-1	IR	1	0	0	0	AT1G06690:I007	0.0103917	0.0131772	0.0219561	0.122064	0.0241962	0.0251733	0.0510204
AT1G06690	Chr1:2049928-2050095	NA	prp19a-1 prp19b-1	IR	1	0	0	0	AT1G06690:I001	0.00582242	0.00600801	0.00921409	0.0252683	0.0122194	0.00705738	0.0121131
AT1G06700	Chr1:2053291-2053374	NA	prp19a-1 prp19b-1	IR	1	0	0	0	AT1G06700:I003	0.00392394	0.00161681	0.00278164	0.0421668	0.00407498	0.000730994	0.00437701
AT1G06710	Chr1:2056149-2056233	NA	prp19a-1 prp19b-1	IR	1	0	0	0	AT1G06710:I002	1	1	1	1	1	1	1
AT1G06720	Chr1:2066824-2066901	NA	prp19a-1 prp19b-1	IR	1	0	0	0	AT1G06720:I019	0	0	0.00584795	0.125926	0.00314136	0.0106101	0.0075188
AT1G06720	Chr1:2062822-2062891	NA	prp19a-1 prp19b-1	IR	1	0	0	0	AT1G06720:I007	0.00119474	0	0.00140449	0.018816	0.00295334	0.00634921	0.00960384
AT1G06720	Chr1:2060777-2060871	NA	prp19a-1 prp19b-1	IR	1	0	0	0	AT1G06720:I001	0.00208478	0.00303951	0.00619195	0.0115741	0.00463883	0.011535	0.00536481
AT1G06770	Chr1:2079768-2079876	NA	prp19a-1 prp19b-1	IR	1	0	0	0	AT1G06770:I003	0.00220751	0	0.0023753	0.0409836	0.00580271	0.0155902	0.00680272
AT1G06780	Chr1:2084026-2084185	NA	prp19a-1 prp19b-1	IR	1	0	0	0	AT1G06780:I003	0	0	0.00358423	0.00692042	0.00142248	0.0041841	0
AT1G06790	Chr1:2088390-2088560	NA	prp19a-1 prp19b-1	IR	1	0	0	0	AT1G06790:I004	0	0.00137552	0.00111982	0.010352	0.00295567	0.00672646	0.00269542
AT1G06820	Chr1:2094834-2094910	NA	prp19a-1 prp19b-1	IR	1	0	0	0	AT1G06820:I008	0.00190718	0.0105708	0.0052356	0.0512821	0.00328484	0.00775194	0.00718047
AT1G06840	Chr1:2100354-2100552	NA	prp19a-1 prp19b-1	IR	1	0	0	0	AT1G06840:I007	0.00645161	0.00401606	0.0329289	0.095302	0.0262751	0.0346154	0.0504065
AT1G06840	Chr1:2098411-2098488	NA	prp19a-1 prp19b-1	IR	1	0	0	0	AT1G06840:I002	0.0127796	0.00206186	0.0295858	0.0619048	0.00550964	0.0113895	0.0591806
AT1G06840	Chr1:2102725-2102807	NA	prp19a-1 prp19b-1	IR	1	0	0	0	AT1G06840:I018	0	0.00361011	0.010101	0.0316742	0	0	0.00497512
AT1G06910	Chr1:2122622-2122707	NA	prp19a-1 prp19b-1	IR	1	0	0	0	AT1G06910:I003	0.00657895	0.00689655	0.0348837	0.0670241	0.00250627	0.0216718	0.0218579
AT1G06960	Chr1:2136588-2136773	NA	prp19a-1 prp19b-1	Alt5ss	1	0	0	0	AT1G06960:E006	0.00317965	0.0235546	0.0326797	0.0356347	0.0415225	0.0337972	0.0163339
AT1G06960	Chr1:2136774-2136870	NA	prp19a-1 prp19b-1	IR	1	0	0	0	AT1G06960:I004	0.5	0.0833333	0.111111	0.384615	0.238095	0.26087	0.513514
AT1G07010	Chr1:2154789-2154881	NA	prp19a-1 prp19b-1	IR	1	0	0	0	AT1G07010:I013	0.00178891	0.00214002	0.00395049	0.0242277	0.00322297	0.00514469	0.0120416
AT1G07010	Chr1:2153133-2153195	NA	prp19a-1 prp19b-1	IR	1	0	0	0	AT1G07010:I001	NA	1	1	1	NA	1	1
AT1G07040	Chr1:2162387-2162476	NA	prp19a-1 prp19b-1	IR	1	0	0	0	AT1G07040:I005	0.00102145	0.00353357	0.0011919	0.0272452	0.00532481	0.0019802	0.00444444
AT1G07070	Chr1:2169570-2169661	NA	prp19a-1 prp19b-1	IR	1	0	0	0	AT1G07070:I003	0.0012285	0.00207326	0.00103199	0.0288397	0.00166574	0.00260417	0.00339312
AT1G07110	Chr1:2181012-2181085	NA	prp19a-1 prp19b-1	IR	1	0	0	0	AT1G07110:I011	0.00357654	0.00294354	0.00817908	0.0471254	0.00204651	0.00943578	0.0080282
AT1G07110	Chr1:2178835-2178914	NA	prp19a-1 prp19b-1	IR	1	0	0	0	AT1G07110:I003	0.00394109	0.00610128	0.00614948	0.0353698	0.00285598	0.00659341	0.0153417
AT1G07110	Chr1:2183694-2183809	NA	prp19a-1 prp19b-1	IR	1	0	0	0	AT1G07110:I022	0.0022604	0.0019892	0.00032352	0.0156298	0.000984252	0.00257998	0.00710429
AT1G07180	Chr1:2206519-2206620	NA	prp19a-1 prp19b-1	IR	1	0	0	0	AT1G07180:I007	0.00171527	0.00545785	0.00363802	0.023766	0.00575296	0.00578927	0.00819403
AT1G07200	Chr1:2210529-2210606	NA	prp19a-1 prp19b-1	IR	1	0	0	0	AT1G07200:I002	0.00574713	0	0.003367	0.120419	0.0080429	0	0.0377358
AT1G07210	Chr1:2216387-2216476	NA	prp19a-1 prp19b-1	IR	1	0	0	0	AT1G07210:I004	0.00148258	0.00241935	0.00556931	0.00988733	0.00231348	0.00271186	0.00576037
AT1G07220	Chr1:2218126-2218201	NA	prp19a-1 prp19b-1	IR	1	0	0	0	AT1G07220:I004	0.026738	0.0379747	0.126214	0.166667	0.0193548	0.0945274	0.0964912
AT1G07380	Chr1:2266028-2266112	NA	prp19a-1 prp19b-1	IR	1	0	0	0	AT1G07380:I003	0	0	0.00431655	0.028754	0.00337838	0.00451128	0.00802568
AT1G07380	Chr1:2266744-2266854	NA	prp19a-1 prp19b-1	IR	1	0	0	0	AT1G07380:I006	0.00729927	0	0.0232558	0.0529595	0.00609756	0.0108696	0
AT1G07380	Chr1:2266177-2266257	NA	prp19a-1 prp19b-1	IR	1	0	0	0	AT1G07380:I004	0.00647249	0.011925	0.0117302	0.0350877	0.00178891	0.0058309	0.0118694
AT1G07420	Chr1:2279378-2279465	NA	prp19a-1 prp19b-1	IR	1	0	0	0	AT1G07420:I004	0	0.00106952	0.00166113	0.0166667	0.000762777	0.00161031	0.00443131
AT1G07470	Chr1:2293838-2293925	NA	prp19a-1 prp19b-1	IR	1	0	0	0	AT1G07470:I009	0	0.0084507	0.000744602	0.035744	0.00136799	0.00660066	0.00529101
AT1G07480	Chr1:2296730-2296767	NA	prp19a-1 prp19b-1	IR	1	0	0	0	AT1G07480:I001	1	1	1	1	1	1	1
AT1G07480	Chr1:2296894-2296982	NA	prp19a-1 prp19b-1	IR	1	0	0	0	AT1G07480:I002	0	0	0.00105597	0.0191874	0.00230309	0	0.00396432
AT1G07510	Chr1:2305740-2305825	NA	prp19a-1 prp19b-1	IR	1	0	0	0	AT1G07510:I001	0.00222058	0.0042123	0.000901713	0.0208044	0.0030175	0.00406835	0.00483092
AT1G07570	Chr1:2332533-2332613	NA	prp19a-1 prp19b-1	IR	1	0	0	0	AT1G07570:E007	0.0424028	0.044405	0.0618762	0.268054	0.0533333	0.0403071	0.0684474
AT1G07615	Chr1:2343522-2343609	NA	prp19a-1 prp19b-1	IR	1	0	0	0	AT1G07615:I002	0.00315457	0.0169492	0.016129	0.0334129	0.00968188	0.0111288	0.00887199
AT1G07630	Chr1:2351238-2351321	NA	prp19a-1 prp19b-1	IR	1	0	0	0	AT1G07630:I003	0.0165913	0.0175439	0.0271903	0.14375	0.0227273	0.013986	0.0614887
AT1G07630	Chr1:2350683-2350771	NA	prp19a-1 prp19b-1	IR	1	0	0	0	AT1G07630:I001	0.00255102	0.00636943	0.0125714	0.0359086	0	0.0131579	0.00907912
AT1G07650	Chr1:2360753-2360840	NA	prp19a-1 prp19b-1	IR	1	0	0	0	AT1G07650:I003	0.0100273	0.00588235	0.0160714	0.113043	0.00721501	0.00460829	0.0249397
AT1G07650	Chr1:2363111-2363213	NA	prp19a-1 prp19b-1	IR	1	0	0	0	AT1G07650:I014	0	0.004158	0.00428266	0.0111902	0.00264784	0	0.00934579
AT1G07705	Chr1:2382332-2382403	NA	prp19a-1 prp19b-1	IR	1	0	0	0	AT1G07705:I003	0	0	0.00384911	0.135582	0.0030581	0.0013369	0.0201692
AT1G07705	Chr1:2385709-2385787	NA	prp19a-1 prp19b-1	IR	1	0	0	0	AT1G07705:I014	0.00396825	0.00744417	0.00979325	0.0596745	0.0127576	0.0116156	0.0220197
AT1G07705	Chr1:2383554-2383641	NA	prp19a-1 prp19b-1	IR	1	0	0	0	AT1G07705:I007	0	0	0	0.0151286	0.00149701	0	0.0100541
AT1G07705	Chr1:2382583-2382681	NA	prp19a-1 prp19b-1	IR	1	0	0	0	AT1G07705:I004	0	0.00330033	0.00143472	0.0203562	0	0.00511509	0.00451467
AT1G07743	Chr1:19053482-19053558	NA	prp19a-1 prp19b-1	IR	1	0	0	0	AT1G07743:I002	0.0071599	0.0170316	0	0.102703	0.00927644	0.00645161	0.00854701
AT1G07745	Chr1:2401104-2401187	NA	prp19a-1 prp19b-1	IR	1	0	1	0	AT1G07745:E004	0.267797	0.259615	0.270175	0.794239	0.38992	0.351916	0.432361
AT1G07780	Chr1:2410897-2410986	NA	prp19a-1 prp19b-1	IR	1	0	0	0	AT1G07780:I003	0.00259067	0.00249377	0.00596125	0.0249653	0.00889802	0.0179856	0.0138568
AT1G07830	Chr1:2423107-2423284	NA	prp19a-1 prp19b-1	IR	1	0	0	0	AT1G07830:I003	0.00350385	0.00534759	0.00803958	0.038001	0.00475221	0.00722892	0.0282622
AT1G07840	Chr1:2425349-2425431	NA	prp19a-1 prp19b-1	IR	1	0	0	0	AT1G07840:I005	0.000938967	0.00621118	0	0.0285274	0.00541377	0.00594732	0.011041
AT1G07890	Chr1:2438124-2438210	NA	prp19a-1 prp19b-1	IR	1	0	0	0	AT1G07890:I007	0.000539957	0.000500183	0.0010011	0.0101558	0.000510888	0.00108249	0.00345399
AT1G07910	Chr1:2452729-2452806	NA	prp19a-1 prp19b-1	IR	1	0	0	0	AT1G07910:I023	0.00222717	0.00795756	0	0.0653753	0.00246914	0.00568182	0.0174672
AT1G07990	Chr1:2478053-2478185	NA	prp19a-1 prp19b-1	IR	1	0	0	0	AT1G07990:I003	0	0	0.00713267	0.061296	0.00136426	0.00263852	0.012945
AT1G07990	Chr1:2482043-2482210	NA	prp19a-1 prp19b-1	IR	1	0	0	0	AT1G07990:I018	0.00250627	0.00555556	0.00707214	0.0189732	0	0.00461437	0.00771208
AT1G08010	Chr1:2486847-2487135	NA	prp19a-1 prp19b-1	IR	1	0	0	0	AT1G08010:I001	0.008	0.00128041	0.00873362	0.0491803	0.00182815	0.00625	0.0259605
AT1G08010	Chr1:2487851-2487857	NA	prp19a-1 prp19b-1	IR	1	0	0	0	AT1G08010:I003	1	1	1	1	NA	1	1
AT1G08030	Chr1:2489959-2490046	NA	prp19a-1 prp19b-1	IR	1	0	0	0	AT1G08030:I002	0.00735294	0.00831947	0.030525	0.0462777	0.00597372	0.0188679	0.022869
AT1G08060	Chr1:2503338-2503470	NA	prp19a-1 prp19b-1	IR	1	0	0	0	AT1G08060:I004	0	0.00584795	0	0.0497925	0.00207039	0.016	0.0280702
AT1G08125	Chr1:2541210-2541655	NA	prp19a-1 prp19b-1	IR	1	0	0	0	AT1G08125:I009	0	0	0	0.00819672	0	0.000884173	0.00148588
AT1G08125	Chr1:2540330-2540409	NA	prp19a-1 prp19b-1	IR	1	0	0	0	AT1G08125:I003	0	0.00626959	0.0059453	0.0352304	0.0071599	0.0027933	0.001321
AT1G08130	Chr1:2543517-2543594	NA	prp19a-1 prp19b-1	IR	1	0	0	0	AT1G08130:I004	0.00737101	0.00437637	0.00367377	0.0348259	0.00344234	0.00647948	0.012087
AT1G08200	Chr1:2574372-2574457	NA	prp19a-1 prp19b-1	IR	1	0	0	0	AT1G08200:I001	0.00274921	0.00597345	0.0075188	0.0308728	0.00229747	0.0055775	0.0113108
AT1G08220	Chr1:2583039-2583123	NA	prp19a-1 prp19b-1	IR	1	0	0	0	AT1G08220:I008	0	0	0.00162602	0.075846	0	0.00761035	0.0153061
AT1G08220	Chr1:2582866-2582997	NA	prp19a-1 prp19b-1	IR	1	0	0	0	AT1G08220:I007	0.025	0	0.060241	0.0762332	0.0243902	0.0724638	0.042735
AT1G08260	Chr1:2601098-2601604	NA	prp19a-1 prp19b-1	IR	1	0	0	0	AT1G08260:I032	0.00280112	0.00694444	0.0119048	0.0271903	0.0111359	0.00958466	0.017301
AT1G08260	Chr1:2603778-2603848	NA	prp19a-1 prp19b-1	IR	1	0	0	0	AT1G08260:I040	0	0.00554529	0.00331126	0.0247934	0.0225352	0.0226876	0.0243112
AT1G08260	Chr1:2603264-2603514	NA	prp19a-1 prp19b-1	IR	1	0	0	0	AT1G08260:I038	0.0020202	0.00502513	0.00229885	0.0189983	0	0.002079	0.00650759
AT1G08370	Chr1:2640246-2640310	NA	prp19a-1 prp19b-1	IR	1	0	0	0	AT1G08370:I007	0.0138408	0.00869565	0.0146138	0.0710204	0.0127877	0.0134048	0.0201258
AT1G08400	Chr1:2645467-2645538	NA	prp19a-1 prp19b-1	IR	1	0	0	0	AT1G08400:I002	0	0.0113636	0.00628931	0.168627	0.0107527	0.0588235	0.0181818
AT1G08410	Chr1:2646803-2646890	NA	prp19a-1 prp19b-1	IR	1	0	0	0	AT1G08410:I002	0	0.00255754	0	0.0359712	0.00108814	0	0.00684262
AT1G08420	Chr1:2655325-2655392	NA	prp19a-1 prp19b-1	IR	1	0	0	0	AT1G08420:I017	0.0155376	0.0255591	0.0238278	0.146235	0.0215736	0.0196364	0.0719424
AT1G08420	Chr1:2655593-2655671	NA	prp19a-1 prp19b-1	IR	1	0	0	0	AT1G08420:I018	0.00132626	0.000808407	0	0.024188	0	0.000739098	0.00145138
AT1G08470	Chr1:2683575-2683651	NA	prp19a-1 prp19b-1	IR	1	0	0	0	AT1G08470:I003	0.00446828	0.00414938	0.00578991	0.0208901	0.00904523	0.0115207	0.0234302
AT1G08490	Chr1:2687891-2687965	NA	prp19a-1 prp19b-1	IR	1	0	0	0	AT1G08490:I007	0.00147856	0.00713267	0.00521739	0.0402075	0.00152439	0.0120824	0.0174731
AT1G08510	Chr1:2692129-2692355	NA	prp19a-1 prp19b-1	IR	1	0	0	0	AT1G08510:I002	0.00321109	0.00229621	0.00349825	0.0200262	0.00379939	0.00402628	0.00995851
AT1G08520	Chr1:2699401-2699466	NA	prp19a-1 prp19b-1	IR	1	0	0	0	AT1G08520:I009	0.00258447	0.00193028	0.00165441	0.0158413	0.00588799	0.00286907	0.00761833
AT1G08550	Chr1:2707302-2707423	NA	prp19a-1 prp19b-1	IR	1	0	1	0	AT1G08550:E004	0.658703	0.699115	0.618056	0.966102	0.869565	0.773196	0.811175
AT1G08550	Chr1:2708783-2708873	NA	prp19a-1 prp19b-1	IR	1	0	0	0	AT1G08550:I006	0.00180832	0.00372093	0.00472973	0.0401691	0.00405588	0.00798722	0.0111465
AT1G08550	Chr1:2707678-2707754	NA	prp19a-1 prp19b-1	IR	1	0	0	0	AT1G08550:I003	0.00145815	0.00169205	0.000707214	0.0182421	0.00184162	0.00354191	0.0118343
AT1G08570	Chr1:2713296-2713546	NA	prp19a-1 prp19b-1	IR	1	0	0	0	AT1G08570:I004	0.00151578	0.00310666	0.00256294	0.0420443	0.00127714	0.00324826	0.0135887
AT1G08570	Chr1:2713724-2713808	NA	prp19a-1 prp19b-1	IR	1	0	0	0	AT1G08570:I005	0.0033532	0.00519358	0.00889983	0.0492264	0.0050993	0.00680071	0.0189873
AT1G08570	Chr1:2713974-2714063	NA	prp19a-1 prp19b-1	IR	1	0	0	0	AT1G08570:I006	0.00614411	0.00731221	0.00516415	0.0389344	0.0100901	0.00546117	0.0158883
AT1G08580	Chr1:2716010-2716189	NA	prp19a-1 prp19b-1	IR	1	0	0	0	AT1G08580:I003	0.00142479	0.00191205	0.0027894	0.0128713	0.000754148	0.000707714	0.00593575
AT1G08600	Chr1:2723939-2723957	NA	prp19a-1 prp19b-1	Alt5ss	1	0	0	0	AT1G08600:E003	0.185567	0.132867	0.125506	0.0273438	0.136076	0.0862069	0.0927419
AT1G08600	Chr1:2725694-2725777	NA	prp19a-1 prp19b-1	IR	1	0	0	0	AT1G08600:I010	0	0	0	0.0345781	0.00487805	0	0.00248139
AT1G08600	Chr1:2732444-2732526	NA	prp19a-1 prp19b-1	IR	1	0	0	0	AT1G08600:I029	0.00104058	0	0.00223714	0.0121951	0	0	0.00181488
AT1G08620	Chr1:2738030-2738160	NA	prp19a-1 prp19b-1	IR	1	0	0	0	AT1G08620:I005	0	0	0	0.0474732	0.00134228	0	0.00512821
AT1G08680	Chr1:2767404-2767611	NA	prp19a-1 prp19b-1	Alt3ss	1	0	0	0	AT1G08680:E017	0	0	0	0	0	0	0
AT1G08680	Chr1:2767032-2767403	NA	prp19a-1 prp19b-1	IR	1	0	0	0	AT1G08680:I013	1	1	1	1	1	1	1
AT1G08680	Chr1:2766644-2766719	NA	prp19a-1 prp19b-1	IR	1	0	0	0	AT1G08680:I010	0	0.00934579	0.0769231	0.222222	0.0857143	0.04	0.166667
AT1G08710	Chr1:2772218-2772443	NA	prp19a-1 prp19b-1	IR	1	0	0	0	AT1G08710:I002	0.00684932	0.0106157	0.0156522	0.0761589	0.00666667	0.0136519	0.0302267
AT1G08710	Chr1:2772607-2772696	NA	prp19a-1 prp19b-1	IR	1	0	0	0	AT1G08710:I003	0.00473934	0.015873	0.0165184	0.0704225	0.0162514	0.0242775	0.0152594
AT1G08800	Chr1:2814759-2814917	NA	prp19a-1 prp19b-1	IR	1	0	0	0	AT1G08800:I002	0.00724638	0	0.00649351	0.0492611	0	0.00653595	0.00653595
AT1G08810	Chr1:2820100-2820196	NA	prp19a-1 prp19b-1	IR	1	0	0	0	AT1G08810:I002	0.0146561	0.0200267	0.0268595	0.0991903	0.0318471	0.0250965	0.0423645
AT1G08840	Chr1:2830142-2830204	NA	prp19a-1 prp19b-1	IR	1	0	0	0	AT1G08840:I004	0.046729	0.0490196	0.0909091	0.178484	0.0673575	0.0649351	0.0954064
AT1G08840	Chr1:2838693-2838765	NA	prp19a-1 prp19b-1	IR	1	0	0	0	AT1G08840:I039	0.00740741	0.049505	0	0.581818	0.0126582	0.024	0.150943
AT1G08910	Chr1:2858161-2858236	NA	prp19a-1 prp19b-1	IR	1	0	1	0	AT1G08910:I011	0.213904	0.230189	0.139785	0.638356	0.283763	0.295938	0.403624
AT1G08910	Chr1:2856250-2856420	NA	prp19a-1 prp19b-1	IR	1	0	0	0	AT1G08910:I001	0	0.00309598	0.00763359	0.015748	0	0.0207852	0.0104012
AT1G08920	Chr1:2869596-2869713	NA	prp19a-1 prp19b-1	IR	1	0	0	0	AT1G08920:I014	0.0100111	0.0674374	0.0434783	0.0960233	0.0140845	0.0454545	0.0460123
AT1G08920	Chr1:2868985-2869077	NA	prp19a-1 prp19b-1	IR	1	0	0	0	AT1G08920:I009	0.00331126	0.0110193	0.012926	0.0618182	0.001321	0.0234742	0.0352021
AT1G08920	Chr1:2868137-2868230	NA	prp19a-1 prp19b-1	IR	1	0	0	0	AT1G08920:I004	0	0	0.00242718	0.0428422	0	0	0.00155039
AT1G08920	Chr1:2867933-2868010	NA	prp19a-1 prp19b-1	IR	1	0	0	0	AT1G08920:I003	0.000728332	0	0.000953289	0.0277544	0	0	0.00534759
AT1G08930	Chr1:2875496-2875634	NA	prp19a-1 prp19b-1	IR	1	0	0	0	AT1G08930:I010	0.00764882	0.015551	0.012118	0.053316	0.00674764	0.0219495	0.0415566
AT1G08930	Chr1:2874558-2874647	NA	prp19a-1 prp19b-1	IR	1	0	0	0	AT1G08930:I005	0.00287047	0.00273224	0.00140885	0.0446429	0.00114155	0.00367197	0.0128172
AT1G09010	Chr1:2897727-2897839	NA	prp19a-1 prp19b-1	IR	1	0	0	0	AT1G09010:I005	0.00438116	0.0105656	0.0105263	0.0485437	0.00825206	0.00626305	0.0186283
AT1G09010	Chr1:2897186-2897265	NA	prp19a-1 prp19b-1	IR	1	0	0	0	AT1G09010:I003	0.00142113	0	0.00283286	0.0288509	0.000362713	0.00075643	0.00526103
AT1G09130	Chr1:2940449-2940522	NA	prp19a-1 prp19b-1	IR	1	0	0	0	AT1G09130:I004	0.00128828	0.000770021	0.00172117	0.00709927	0.00221239	0.00333704	0.00601088
AT1G09140	Chr1:2942902-2943168	NA	prp19a-1 prp19b-1	IR	1	0	0	0	AT1G09140:I001	0.00384123	0.0021645	0.00708592	0.0264817	0.00335796	0.00565956	0.0105758
AT1G09230	Chr1:2980779-2980850	NA	prp19a-1 prp19b-1	IR	1	0	0	0	AT1G09230:I005	0.0672451	0.104116	0.150278	0.350844	0.15625	0.22	0.255985
AT1G09230	Chr1:2981623-2981777	NA	prp19a-1 prp19b-1	IR	1	0	0	0	AT1G09230:I008	0	0	0.00268097	0.054755	0.00230947	0.00787402	0.0166667
AT1G09270	Chr1:2997330-2997454	NA	prp19a-1 prp19b-1	IR	1	0	0	0	AT1G09270:I010	0.00110011	0.00075815	0.00572583	0.0201254	0.000884695	0.00445969	0.00894569
AT1G09300	Chr1:3007742-3007920	NA	prp19a-1 prp19b-1	IR	1	0	0	0	AT1G09300:I012	0.00692841	0.0145773	0.0198675	0.0267131	0.0170068	0.0158103	0.0253623
AT1G09300	Chr1:3004779-3004867	NA	prp19a-1 prp19b-1	IR	1	0	0	0	AT1G09300:I003	0	0	0	0.00810373	0.00306748	0	0
AT1G09320	Chr1:3010285-3010429	NA	prp19a-1 prp19b-1	IR	1	0	0	0	AT1G09320:I001	0	0.0111524	0	0.048433	0.003003	0.0140845	0.0284091
AT1G09430	Chr1:3042667-3042742	NA	prp19a-1 prp19b-1	IR	1	0	0	0	AT1G09430:I002	0.00412088	0.00164609	0.00464723	0.0214467	0.00280702	0.0081663	0.0192555
AT1G09470	Chr1:3055559-3055635	NA	prp19a-1 prp19b-1	IR	1	0	0	0	AT1G09470:I001	0.00516351	0.0195228	0.0143084	0.0714286	0.0161943	0.0134048	0.0258449
AT1G09490	Chr1:3065148-3065225	NA	prp19a-1 prp19b-1	IR	1	0	0	0	AT1G09490:I003	0.0076157	0.0075188	0.0085922	0.0534145	0.00722892	0.0097493	0.0161186
AT1G09490	Chr1:3065576-3065676	NA	prp19a-1 prp19b-1	IR	1	0	0	0	AT1G09490:I004	0.00296736	0.00256191	0.0107256	0.0260337	0.00519931	0.00837209	0.00443787
AT1G09570	Chr1:3096073-3096142	NA	prp19a-1 prp19b-1	IR	1	0	0	0	AT1G09570:I002	0.0158491	0.0120219	0.0295082	0.102415	0.0103387	0.0434348	0.0429043
AT1G09570	Chr1:3095700-3095781	NA	prp19a-1 prp19b-1	IR	1	0	0	0	AT1G09570:I001	0.00292826	0.00372093	0.00918836	0.0241905	0.00385019	0.00537153	0.0092285
AT1G09570	Chr1:3099224-3099422	NA	prp19a-1 prp19b-1	IR	1	0	0	0	AT1G09570:I005	1	1	1	1	1	1	1
AT1G09580	Chr1:3105874-3105947	NA	prp19a-1 prp19b-1	IR	1	0	0	0	AT1G09580:I003	0.0133588	0.0182927	0.00653595	0.0661626	0.0106075	0.0105485	0.0241187
AT1G09660	Chr1:3130800-3130873	NA	prp19a-1 prp19b-1	IR	1	0	1	0	AT1G09660:E010	0.0645492	0.070557	0.0954064	0.501116	0.0704467	0.123574	0.178956
AT1G09730	Chr1:3149081-3149384	NA	prp19a-1 prp19b-1	IR	1	0	0	0	AT1G09730:I002	0.00245098	0.0144404	0.00502513	0.0367261	0.00356718	0.0037831	0.0173267
AT1G09730	Chr1:3150693-3150771	NA	prp19a-1 prp19b-1	IR	1	0	0	0	AT1G09730:I006	0.00499168	0.00377358	0.018315	0.0611621	0.0105263	0	0.0181087
AT1G09730	Chr1:3148569-3148657	NA	prp19a-1 prp19b-1	IR	1	0	0	0	AT1G09730:I001	0.00423729	0.00862069	0.0102564	0.0208333	0.00601892	0.00247321	0.0159696
AT1G09800	Chr1:3177219-3177320	NA	prp19a-1 prp19b-1	IR	1	0	0	0	AT1G09800:I001	0	0.0113636	0.00591716	0.0559611	0.00265252	0.00361011	0.0596026
AT1G09810	Chr1:3183191-3183326	NA	prp19a-1 prp19b-1	IR	1	0	0	0	AT1G09810:I007	0.00550459	0.00623701	0.00190476	0.0467626	0.00641026	0.00607903	0.0104012
AT1G09850	Chr1:3203703-3203788	NA	prp19a-1 prp19b-1	IR	1	0	0	0	AT1G09850:I004	0	0.000653168	0.000987167	0.0127971	0.000903342	0.00215285	0.00325128
AT1G09890	Chr1:3215255-3215326	NA	prp19a-1 prp19b-1	IR	1	0	0	0	AT1G09890:E008	0.0188679	0.276596	0.0515464	0.431373	0.0746269	0.1	0.192308
AT1G09890	Chr1:3216802-3216870	NA	prp19a-1 prp19b-1	IR	1	0	0	0	AT1G09890:I012	0	0	0	0.272727	0	0.0175439	0.176471
AT1G09890	Chr1:3216117-3216187	NA	prp19a-1 prp19b-1	IR	1	0	0	0	AT1G09890:I008	0.0482759	0.0181818	0.0533333	0.251799	0.0123457	0.0566038	0.0625
AT1G09890	Chr1:3215469-3215556	NA	prp19a-1 prp19b-1	IR	1	0	0	0	AT1G09890:I005	0	0.0277778	0.047619	0.108808	0	0.0309278	0.0769231
AT1G09890	Chr1:3215648-3215768	NA	prp19a-1 prp19b-1	IR	1	0	0	0	AT1G09890:I006	0	0.00740741	0.00502513	0.0977444	0	0.0238095	0.0149254
AT1G09910	Chr1:3222487-3222713	NA	prp19a-1 prp19b-1	IR	1	0	0	0	AT1G09910:I009	0	0.00333333	0.004329	0.0275762	0	0	0.00897666
AT1G09910	Chr1:3220947-3221016	NA	prp19a-1 prp19b-1	IR	1	0	0	0	AT1G09910:I003	0.00518135	0.0131827	0.0254777	0.110701	0.0344828	0.0236559	0.031185
AT1G09960	Chr1:3246087-3246214	NA	prp19a-1 prp19b-1	IR	1	0	0	0	AT1G09960:I003	0	0	0	0.0309859	0	0	0.0215054
AT1G09980	Chr1:3258127-3258207	NA	prp19a-1 prp19b-1	IR	1	0	0	0	AT1G09980:I005	0.00570125	0	0.00383142	0.0371257	0.0146561	0.0071599	0.0229592
AT1G09980	Chr1:3257292-3257384	NA	prp19a-1 prp19b-1	IR	1	0	0	0	AT1G09980:I003	0	0	0.00148148	0.024	0	0.00268817	0.00852619
AT1G10050	Chr1:3280633-3280714	NA	prp19a-1 prp19b-1	IR	1	0	0	0	AT1G10050:I005	0	0.00478469	0.0393013	0.1	0.00266667	0.0114943	0.0229508
AT1G10060	Chr1:3286647-3286722	NA	prp19a-1 prp19b-1	IR	1	0	0	0	AT1G10060:E015	0.0471698	0.0616822	0.0695444	0.297778	0.107143	0.105048	0.161383
AT1G10060	Chr1:3284726-3285165	NA	prp19a-1 prp19b-1	IR	1	0	0	0	AT1G10060:E006	0.0083682	0.00917431	0.0113452	0.105882	0.0229008	0.0260586	0.0805369
AT1G10070	Chr1:3289038-3289119	NA	prp19a-1 prp19b-1	IR	1	0	0	0	AT1G10070:I005	0	0	0.0545455	0.0971429	0.0139535	0.0263158	0.0322581
AT1G10070	Chr1:3289969-3290049	NA	prp19a-1 prp19b-1	IR	1	0	0	0	AT1G10070:I010	0.00433839	0	0	0.101351	0.0157068	0.0340136	0.078125
AT1G10070	Chr1:3289428-3289502	NA	prp19a-1 prp19b-1	IR	1	0	0	0	AT1G10070:I007	0.0211765	0	0.0697674	0.189873	0.0131004	0.107692	0.025641
AT1G10070	Chr1:3288780-3288860	NA	prp19a-1 prp19b-1	IR	1	0	0	0	AT1G10070:I004	0.0160428	0	0.0163934	0.141463	0.00411523	0	0
AT1G10090	Chr1:3291210-3291678	NA	prp19a-1 prp19b-1	IR	1	0	0	0	AT1G10090:I002	0.00347222	0	0.00395257	0.030303	0.00192678	0.00917431	0.015
AT1G10095	Chr1:3299451-3299632	NA	prp19a-1 prp19b-1	IR	1	0	0	0	AT1G10095:I009	0.0120482	0.016129	0.0229885	0.0847458	0.0167598	0.0253165	0.0625
AT1G10120	Chr1:3305411-3305510	NA	prp19a-1 prp19b-1	IR	1	0	0	0	AT1G10120:I007	0.00218341	0	0.00475737	0.0282293	0.00334448	0.00339751	0.00601202
AT1G10130	Chr1:3321134-3321211	NA	prp19a-1 prp19b-1	IR	1	0	0	0	AT1G10130:I030	0.00998004	0.00716479	0.00821918	0.0544273	0.00555556	0.00483092	0.0183673
AT1G10130	Chr1:3321743-3321876	NA	prp19a-1 prp19b-1	IR	1	0	0	0	AT1G10130:I033	0.00113507	0.00261097	0.00606061	0.0293283	0	0.00514139	0.0070922
AT1G10180	Chr1:3339236-3339321	NA	prp19a-1 prp19b-1	IR	1	0	0	0	AT1G10180:I003	0.00437637	0.00633714	0.0121816	0.0391791	0.0193906	0.015873	0.0462725
AT1G10290	Chr1:3375055-3375124	NA	prp19a-1 prp19b-1	IR	1	0	0	0	AT1G10290:I015	0.000539665	0	0.00254597	0.038565	0	0.000590319	0.0085944
AT1G10320	Chr1:3386069-3386373	NA	prp19a-1 prp19b-1	IR	1	0	0	0	AT1G10320:I004	0.00787402	0	0	0.0738636	0.00302115	0.021645	0.015873
AT1G10410	Chr1:3417433-3417519	NA	prp19a-1 prp19b-1	IR	1	0	0	0	AT1G10410:I003	0	0	0.00499643	0.0304601	0.00189753	0.00229183	0.00727995
AT1G10430	Chr1:3429407-3429485	NA	prp19a-1 prp19b-1	IR	1	0	0	0	AT1G10430:I003	0	0	0.000779423	0.0411311	0.00391645	0.00150376	0.00803213
AT1G10450	Chr1:3437733-3437832	NA	prp19a-1 prp19b-1	IR	1	0	0	0	AT1G10450:I018	0	0.0100334	0.0139771	0.0196532	0.00529101	0.00283286	0.00312175
AT1G10470	Chr1:3443000-3443098	NA	prp19a-1 prp19b-1	IR	1	0	0	0	AT1G10470:I001	0.0104822	0.0117647	0.0181818	0.0525299	0.00845309	0.017199	0.032903
AT1G10470	Chr1:3443330-3443416	NA	prp19a-1 prp19b-1	IR	1	0	0	0	AT1G10470:I003	0.00219901	0.00133958	0.00309598	0.0179567	0.0031746	0	0.00711
AT1G10510	Chr1:3465442-3465521	NA	prp19a-1 prp19b-1	IR	1	0	0	0	AT1G10510:I017	0.0032763	0.00349476	0.00255568	0.0229885	0.00185644	0.00626305	0.00862069
AT1G10570	Chr1:3488570-3488643	NA	prp19a-1 prp19b-1	IR	1	0	0	0	AT1G10570:I004	0	0	0	0.0118632	0	0	0
AT1G10600	Chr1:3504644-3504736	NA	prp19a-1 prp19b-1	IR	1	0	0	0	AT1G10600:I007	0.00156495	0	0.0104822	0.02886	0	0.00509832	0.0117647
AT1G10610	Chr1:3508593-3508680	NA	prp19a-1 prp19b-1	IR	1	0	0	0	AT1G10610:I008	0	0	0.0141643	0.0774411	0.024	0	0.0491803
AT1G10610	Chr1:3507230-3507308	NA	prp19a-1 prp19b-1	IR	1	0	0	0	AT1G10610:I003	0	0.00483092	0.0181818	0.10989	0.027027	0	0.0131579
AT1G10640	Chr1:3516062-3516139	NA	prp19a-1 prp19b-1	IR	1	0	0	0	AT1G10640:I001	0.00488759	0.018595	0.0191189	0.232589	0.0195059	0.00775194	0.042042
AT1G10640	Chr1:3516462-3516549	NA	prp19a-1 prp19b-1	IR	1	0	0	0	AT1G10640:I003	0.0039032	0.00371747	0.0147162	0.0771429	0.00385109	0.00972973	0.0275689
AT1G10640	Chr1:3516348-3516416	NA	prp19a-1 prp19b-1	IR	1	0	0	0	AT1G10640:I002	0.00419111	0.0171891	0.0380673	0.0773723	0.025393	0.0302326	0.0403023
AT1G10650	Chr1:3524662-3524748	NA	prp19a-1 prp19b-1	IR	1	0	0	0	AT1G10650:I001	0.00578035	0.0121065	0.0186851	0.0607434	0.0071048	0.00693756	0.0296875
AT1G10660	Chr1:3533748-3533849	NA	prp19a-1 prp19b-1	IR	1	0	0	0	AT1G10660:I007	0	0.000775795	0.00423472	0.0101107	0.0036036	0.00258398	0.000482393
AT1G10670	Chr1:3536308-3536386	NA	prp19a-1 prp19b-1	IR	1	0	0	0	AT1G10670:I006	0.000613309	0.00227902	0.00323868	0.0241843	0.00173647	0.00326645	0.00557828
AT1G10700	Chr1:3555323-3555420	NA	prp19a-1 prp19b-1	IR	1	0	0	0	AT1G10700:I003	0.00205058	0.000881057	0.00143472	0.0246734	0.00318471	0	0.00144092
AT1G10730	Chr1:3566335-3566408	NA	prp19a-1 prp19b-1	IR	1	0	0	0	AT1G10730:I004	0.0155763	0.0125786	0	0.159341	0.0285714	0.0147493	0.0125
AT1G10730	Chr1:3566513-3566604	NA	prp19a-1 prp19b-1	IR	1	0	0	0	AT1G10730:I005	0	0	0.004	0.0224359	0	0	0.0021978
AT1G10730	Chr1:3567126-3567225	NA	prp19a-1 prp19b-1	IR	1	0	0	0	AT1G10730:I008	0	0	0.002849	0.0455764	0	0	0.0186667
AT1G10780	Chr1:3593112-3593201	NA	prp19a-1 prp19b-1	IR	1	0	0	0	AT1G10780:I001	0.0127226	0.0197183	0.00990099	0.0686695	0.00536673	0.0283554	0.0304
AT1G10820	Chr1:3601978-3602167	NA	prp19a-1 prp19b-1	IR	1	0	0	0	AT1G10820:I003	0	0	0	0.033033	0.00369914	0.00664011	0.0139276
AT1G10830	Chr1:3606962-3607038	NA	prp19a-1 prp19b-1	IR	1	0	0	0	AT1G10830:I003	0.00133511	0.00156986	0.0030581	0.023406	0.00460224	0.00573614	0.0128535
AT1G10870	Chr1:3622834-3622919	NA	prp19a-1 prp19b-1	IR	1	0	0	0	AT1G10870:I017	0.00729927	0	0	0.0501319	0	0.00409836	0.00714286
AT1G10870	Chr1:3617020-3617225	NA	prp19a-1 prp19b-1	IR	1	0	0	0	AT1G10870:I001	0.002849	0.0075188	0.00699301	0.0237288	0.00359066	0.00407332	0.0124164
AT1G10900	Chr1:3636515-3636997	NA	prp19a-1 prp19b-1	IR	1	0	0	0	AT1G10900:E010	0.0984456	0.15	0.237288	0.365269	0.161677	0.145299	0.154639
AT1G10910	Chr1:3643373-3643453	NA	prp19a-1 prp19b-1	IR	1	0	0	0	AT1G10910:I008	0	0	0.00150602	0.0268657	0.000638978	0.00284495	0.00794136
AT1G10930	Chr1:3652236-3652308	NA	prp19a-1 prp19b-1	IR	1	0	0	0	AT1G10930:I018	0.00132802	0.00169205	0	0.0448833	0	0.00522193	0.0102564
AT1G10930	Chr1:3650952-3651014	NA	prp19a-1 prp19b-1	IR	1	0	0	0	AT1G10930:I013	0.00403226	0.0185185	0.00230947	0.0880829	0.0101597	0.0144928	0.025729
AT1G10930	Chr1:3649725-3649801	NA	prp19a-1 prp19b-1	IR	1	0	0	0	AT1G10930:I007	0.00572738	0	0	0.0380165	0.00233645	0.00557414	0.00196464
AT1G10950	Chr1:3661260-3661340	NA	prp19a-1 prp19b-1	IR	1	0	0	0	AT1G10950:I005	0.000550156	0.00234392	0.000716846	0.013184	0.0011919	0.0045819	0.00748533
AT1G10970	Chr1:3665657-3665857	NA	prp19a-1 prp19b-1	IR	1	0	0	0	AT1G10970:I001	0	0.0322581	0.0469799	0.185185	0.0108696	0.0760234	0.0363636
AT1G10970	Chr1:3666556-3666760	NA	prp19a-1 prp19b-1	IR	1	0	0	0	AT1G10970:I002	0.00502513	0.0215827	0.0273973	0.0728477	0.0149254	0.0758621	0.0655022
AT1G11060	Chr1:3689365-3689453	NA	prp19a-1 prp19b-1	IR	1	0	0	0	AT1G11060:I012	0	0.0104895	0.00879765	0.112861	0.00301205	0.00829187	0.0213415
AT1G11060	Chr1:3688679-3688858	NA	prp19a-1 prp19b-1	IR	1	0	0	0	AT1G11060:I009	0.0136364	0.00940439	0.0197044	0.0714286	0.0271248	0.027027	0.0235546
AT1G11080	Chr1:3695838-3695918	NA	prp19a-1 prp19b-1	IR	1	0	0	0	AT1G11080:I005	0.0138408	0.00222717	0.0188679	0.189493	0.0167598	0	0.0176678
AT1G11130	Chr1:3724905-3724987	NA	prp19a-1 prp19b-1	IR	1	0	0	0	AT1G11130:I009	0	0.00101729	0.00235294	0.0327613	0.000949668	0.00504541	0.00493583
AT1G11130	Chr1:3726511-3726593	NA	prp19a-1 prp19b-1	IR	1	0	0	0	AT1G11130:I013	0	0.00464037	0.0106952	0.0309598	0.00659755	0.00535906	0.01417
AT1G11130	Chr1:3724602-3724675	NA	prp19a-1 prp19b-1	IR	1	0	0	0	AT1G11130:I007	0.0017452	0.0037594	0.00519031	0.0283505	0.0207125	0.0171527	0.0197842
AT1G11130	Chr1:3724451-3724529	NA	prp19a-1 prp19b-1	IR	1	0	0	0	AT1G11130:I006	0	0	0	0.0125	0	0.00277008	0.00431034
AT1G11180	Chr1:3747952-3748073	NA	prp19a-1 prp19b-1	IR	1	0	0	0	AT1G11180:I011	0.00133156	0	0.00958466	0.022864	0.00716479	0.021879	0.0114703
AT1G11180	Chr1:3747280-3747393	NA	prp19a-1 prp19b-1	IR	1	0	0	0	AT1G11180:I007	0.00176991	0.00485437	0	0.0176391	0.00126422	0.00444444	0.015873
AT1G11190	Chr1:3752006-3752114	NA	prp19a-1 prp19b-1	IR	1	0	0	0	AT1G11190:I007	0.0185874	0.0483271	0.0522876	0.117284	0.0502283	0.010101	0.0531401
AT1G11190	Chr1:3752296-3752570	NA	prp19a-1 prp19b-1	IR	1	0	0	0	AT1G11190:I008	0.00338983	0.00377358	0.00303951	0.0306407	0.00578035	0	0.0140845
AT1G11190	Chr1:3751776-3751897	NA	prp19a-1 prp19b-1	IR	1	0	0	0	AT1G11190:I006	0.00632911	0.0220588	0.0144092	0.042735	0	0.0252101	0.0462963
AT1G11200	Chr1:3754163-3754266	NA	prp19a-1 prp19b-1	IR	1	0	0	0	AT1G11200:I002	0.00176991	0.0044843	0.0015456	0.0328947	0.00810373	0.011194	0.00851789
AT1G11240	Chr1:3767521-3767884	NA	prp19a-1 prp19b-1	IR	1	0	0	0	AT1G11240:I002	0.00295983	0.0034774	0.00706436	0.0156648	0.00686168	0.00311526	0.00629371
AT1G11260	Chr1:3777593-3777899	NA	prp19a-1 prp19b-1	IR	1	0	0	0	AT1G11260:I001	0.00320332	0.00883753	0.0127175	0.107524	0.00507146	0.0145153	0.0602577
AT1G11270	Chr1:3786675-3786797	NA	prp19a-1 prp19b-1	IR	1	0	0	0	AT1G11270:I003	0.0909091	0.107438	0.0909091	0.297778	0.131653	0.099631	0.19322
AT1G11280	Chr1:3787756-3787834	NA	prp19a-1 prp19b-1	IR	1	0	0	0	AT1G11280:I001	0.0182556	0.0297265	0.0410448	0.187982	0.041958	0.0390625	0.059952
AT1G11280	Chr1:3788308-3788409	NA	prp19a-1 prp19b-1	IR	1	0	0	0	AT1G11280:I004	0.00686499	0.00477327	0.0127462	0.0383973	0.00719424	0.0105581	0.00802139
AT1G11310	Chr1:3802687-3802756	NA	prp19a-1 prp19b-1	IR	1	0	0	0	AT1G11310:I009	0.018133	0.0219987	0.0350964	0.100644	0.00868341	0.0302376	0.0393556
AT1G11340	Chr1:3814975-3815071	NA	prp19a-1 prp19b-1	IR	1	0	0	0	AT1G11340:I003	0.016129	0.0454545	0.0204082	0.2	0.0222222	0.0387597	0.00917431
AT1G11390	Chr1:3835670-3835749	NA	prp19a-1 prp19b-1	IR	1	0	0	0	AT1G11390:I003	0.00617284	0.00472441	0.00992908	0.090216	0.00722892	0.0106222	0.0356234
AT1G11390	Chr1:3837077-3837297	NA	prp19a-1 prp19b-1	IR	1	0	0	0	AT1G11390:I004	0.0020284	0	0.00244499	0.0431211	0.00527241	0.00623701	0.00970874
AT1G11410	Chr1:3843629-3843719	NA	prp19a-1 prp19b-1	IR	1	0	0	0	AT1G11410:I006	0.00265252	0.00692841	0.0391061	0.0586011	0.0204082	0.0254237	0.0266667
AT1G11420	Chr1:3845663-3845751	NA	prp19a-1 prp19b-1	IR	1	0	0	0	AT1G11420:I003	0.00763359	0	0	0.0754717	0	0.0253165	0
AT1G11450	Chr1:3854742-3854869	NA	prp19a-1 prp19b-1	IR	1	0	0	0	AT1G11450:I004	0.0125	0.0350877	0.0199557	0.117021	0.0120069	0.0277778	0.0222222
AT1G11475	Chr1:3863679-3863779	NA	prp19a-1 prp19b-1	IR	1	0	0	0	AT1G11475:I003	0.00231252	0.00415282	0.00280287	0.0180752	0.0020284	0.00775827	0.00886579
AT1G11545	Chr1:3879910-3880081	NA	prp19a-1 prp19b-1	IR	1	0	0	0	AT1G11545:I003	0.00106952	0.00275482	0.00537634	0.0275762	0	0.00903226	0.0103093
AT1G11592	Chr1:3895539-3895624	NA	prp19a-1 prp19b-1	IR	1	0	0	0	AT1G11592:I002	NA	1	NA	1	NA	NA	1
AT1G11592	Chr1:3895849-3895934	NA	prp19a-1 prp19b-1	IR	1	0	0	0	AT1G11592:I005	1	1	1	1	NA	1	1
AT1G11660	Chr1:3923026-3923183	NA	prp19a-1 prp19b-1	IR	1	0	0	0	AT1G11660:I007	0	0.00255754	0.00370096	0.0218579	0.00237248	0.00145985	0.00869565
AT1G11670	Chr1:3929494-3930275	NA	prp19a-1 prp19b-1	IR	1	0	0	0	AT1G11670:I005	0.00146843	0.0114192	0.0164766	0.0662359	0.00241546	0.022508	0.0292683
AT1G11670	Chr1:3929335-3929436	NA	prp19a-1 prp19b-1	IR	1	0	0	0	AT1G11670:I004	0.00131062	0.00133869	0.0159453	0.0428769	0.00429185	0.00547945	0.0108932
AT1G11720	Chr1:3956628-3956710	NA	prp19a-1 prp19b-1	IR	1	0	0	0	AT1G11720:I015	0.00721501	0.0111016	0.0141026	0.0840673	0.00974314	0.00622407	0.0360825
AT1G11750	Chr1:3968698-3968783	NA	prp19a-1 prp19b-1	IR	1	0	0	0	AT1G11750:I007	0.000431344	0.000187231	0.000271297	0.00515308	0.000299133	0.000619195	0.00184017
AT1G11750	Chr1:3968549-3968631	NA	prp19a-1 prp19b-1	IR	1	0	0	0	AT1G11750:I006	0.000147951	0.000791139	0.000452011	0.00962951	0.00207701	0.00312141	0.00274527
AT1G11755	Chr1:3970944-3971012	NA	prp19a-1 prp19b-1	IR	1	0	0	0	AT1G11755:I005	0.00153139	0.00623701	0.029734	0.0803783	0.011583	0.00887199	0.025572
AT1G11780	Chr1:3978992-3979070	NA	prp19a-1 prp19b-1	IR	1	0	0	0	AT1G11780:I006	0	0.00103199	0.008726	0.0118953	0.00178253	0.00188324	0.00154321
AT1G11870	Chr1:4004100-4004169	NA	prp19a-1 prp19b-1	IR	1	0	0	0	AT1G11870:I001	0.000594884	0.00390625	0.000619195	0.104848	0.00707214	0.00771513	0.00736377
AT1G11870	Chr1:4006022-4006096	NA	prp19a-1 prp19b-1	IR	1	0	0	0	AT1G11870:I009	0.000981354	0.00425015	0.00255754	0.0402275	0.0097386	0.00622524	0.0126183
AT1G11870	Chr1:4005528-4005613	NA	prp19a-1 prp19b-1	IR	1	0	0	0	AT1G11870:I007	0.00166574	0.00611995	0.00239521	0.0292634	0.00603865	0.0159817	0.0136986
AT1G11870	Chr1:4005781-4005886	NA	prp19a-1 prp19b-1	IR	1	0	0	0	AT1G11870:I008	0.00232829	0.000832639	0.000635728	0.0240838	0.0052356	0.00873908	0.00650503
AT1G11930	Chr1:4030140-4030220	NA	prp19a-1 prp19b-1	IR	1	0	0	0	AT1G11930:I006	1	1	1	1	1	1	1
AT1G11930	Chr1:4029044-4029141	NA	prp19a-1 prp19b-1	IR	1	0	0	0	AT1G11930:I001	0.00102006	0.00343938	0.00459526	0.0394814	0.00391877	0.00311042	0.00835452
AT1G11940	Chr1:4032729-4032875	NA	prp19a-1 prp19b-1	IR	1	0	0	0	AT1G11940:I005	0	0	0	0.0319635	0	0	0.00934579
AT1G11940	Chr1:4031933-4032019	NA	prp19a-1 prp19b-1	IR	1	0	0	0	AT1G11940:I001	0.0113208	0.00452489	0.0100334	0.0672269	0.00645161	0.0263158	0.038674
AT1G11950	Chr1:4035212-4035293	NA	prp19a-1 prp19b-1	IR	1	0	0	0	AT1G11950:I004	0.00404858	0	0	0.114983	0	0	0.071161
AT1G11960	Chr1:4041748-4041826	NA	prp19a-1 prp19b-1	IR	1	0	0	0	AT1G11960:I005	0	0.00779221	0	0.0406015	0.00626305	0.00680272	0.0195122
AT1G11960	Chr1:4042295-4042366	NA	prp19a-1 prp19b-1	IR	1	0	0	0	AT1G11960:I008	0.0111111	0.00925926	0	0.155556	0	0	0
AT1G12140	Chr1:4122607-4122673	NA	prp19a-1 prp19b-1	IR	1	0	0	0	AT1G12140:I004	0.00805524	0.011509	0.00527241	0.0563241	0.0075	0.00547196	0.0126743
AT1G12240	Chr1:4156458-4156563	NA	prp19a-1 prp19b-1	IR	1	0	0	0	AT1G12240:I004	0.00469647	0.0057963	0.00568739	0.040264	0.00555703	0.0076157	0.0226068
AT1G12244	Chr1:4158670-4158743	NA	prp19a-1 prp19b-1	IR	1	0	0	0	AT1G12244:I004	0.0428101	0.0628931	0.0409234	0.269521	0.0427163	0.0623306	0.104478
AT1G12244	Chr1:4158040-4158118	NA	prp19a-1 prp19b-1	IR	1	0	0	0	AT1G12244:I001	0.00280636	0.0120482	0.00546448	0.0440917	0.0062422	0.00545256	0.025025
AT1G12370	Chr1:4206686-4206797	NA	prp19a-1 prp19b-1	IR	1	0	0	0	AT1G12370:I001	0.00536673	0.00650759	0.00862069	0.0362694	0.0202977	0.00578035	0.00621118
AT1G12390	Chr1:4221150-4221228	NA	prp19a-1 prp19b-1	IR	1	0	0	0	AT1G12390:I002	0.00148148	0	0.0123457	0.0246769	0.00265252	0	0.00966184
AT1G12420	Chr1:4227896-4227978	NA	prp19a-1 prp19b-1	IR	1	0	0	0	AT1G12420:I003	0.00829876	0.00212314	0.0374332	0.0950704	0.0078125	0.0209424	0.0393701
AT1G12420	Chr1:4227221-4227322	NA	prp19a-1 prp19b-1	IR	1	0	0	0	AT1G12420:I002	0	0.00683371	0.0106383	0.0612813	0.00408163	0.018018	0.0577617
AT1G12430	Chr1:4236024-4236110	NA	prp19a-1 prp19b-1	IR	1	0	0	0	AT1G12430:I010	0	0	0.00552486	0.0567376	0.000852515	0	0.00554529
AT1G12430	Chr1:4235807-4235888	NA	prp19a-1 prp19b-1	IR	1	0	0	0	AT1G12430:I009	0.00476644	0.00834327	0.0112994	0.0469799	0	0.00588235	0.0206767
AT1G12430	Chr1:4234286-4234363	NA	prp19a-1 prp19b-1	IR	1	0	0	0	AT1G12430:I001	0.0058873	0.00976562	0.00793079	0.0390071	0.0017762	0.0119816	0.021978
AT1G12430	Chr1:4236750-4236863	NA	prp19a-1 prp19b-1	IR	1	0	0	0	AT1G12430:I013	0	0	0.00107875	0.0101892	0.00217391	0	0.00747065
AT1G12450	Chr1:4244757-4244953	NA	prp19a-1 prp19b-1	IR	1	0	0	0	AT1G12450:I001	0.00815661	0.00647948	0.0123023	0.050571	0.00673401	0.0126582	0.0197628
AT1G12450	Chr1:4245191-4245292	NA	prp19a-1 prp19b-1	IR	1	0	0	0	AT1G12450:I002	0.00732064	0.034965	0.0456554	0.0653266	0.0234375	0.0371681	0.0552147
AT1G12470	Chr1:4256409-4256530	NA	prp19a-1 prp19b-1	IR	1	0	0	0	AT1G12470:I021	0.00357782	0.0025663	0.00967742	0.0308503	0.00603969	0.0109489	0.0134228
AT1G12480	Chr1:4258668-4258742	NA	prp19a-1 prp19b-1	IR	1	0	1	0	AT1G12480:I002	0.0687023	0.0882353	0.185714	0.463035	0.126214	0.219858	0.288889
AT1G12520	Chr1:4267544-4267616	NA	prp19a-1 prp19b-1	IR	1	0	0	0	AT1G12520:I001	0.00524392	0.0297521	0.0176871	0.0481708	0.00443727	0.00810716	0.0108167
AT1G12640	Chr1:4304078-4304187	NA	prp19a-1 prp19b-1	IR	1	0	0	0	AT1G12640:I003	0	0	0.00081367	0.0123023	0	0	0.00120919
AT1G12640	Chr1:4305266-4305370	NA	prp19a-1 prp19b-1	IR	1	0	0	0	AT1G12640:I007	0.00414938	0.00104493	0.0034188	0.034632	0.00334448	0.00155521	0.00934579
AT1G12650	Chr1:4307335-4307445	NA	prp19a-1 prp19b-1	IR	1	0	0	0	AT1G12650:I009	0	0	0.00157109	0.0101758	0	0.000527704	0.00431034
AT1G12650	Chr1:4307493-4307577	NA	prp19a-1 prp19b-1	IR	1	0	0	0	AT1G12650:I010	0	0.00122549	0.00301854	0.0150479	0.000486145	0.00175541	0.00131984
AT1G12680	Chr1:4320485-4320622	NA	prp19a-1 prp19b-1	IR	1	0	0	0	AT1G12680:I001	0.0108303	0.0219355	0.00962567	0.0544845	0.0106486	0.0138889	0.0181818
AT1G12700	Chr1:4324248-4324347	NA	prp19a-1 prp19b-1	IR	1	0	0	0	AT1G12700:I002	0.0147059	0.0588235	0.0285714	0.159236	0.0337079	0.0454545	0.0463576
AT1G12740	Chr1:4343299-4343368	NA	prp19a-1 prp19b-1	IR	1	0	0	0	AT1G12740:I004	0.0674847	0.0633803	0.0556793	0.316294	0.0540541	0.0201342	0.0491803
AT1G12740	Chr1:4343063-4343148	NA	prp19a-1 prp19b-1	IR	1	0	0	0	AT1G12740:I003	0	0	0.008	0.0840336	0.025	0	0.0208333
AT1G12740	Chr1:4343621-4343707	NA	prp19a-1 prp19b-1	IR	1	0	0	0	AT1G12740:I005	0.0110497	0.0165017	0.00526316	0.0518519	0.00826446	0.0177515	0
AT1G12750	Chr1:4347538-4347790	NA	prp19a-1 prp19b-1	Alt3ss	1	0	0	0	AT1G12750:E013	0.627451	0.524862	0.505376	0.378205	0.515982	0.420792	0.394737
AT1G12780	Chr1:4357301-4357411	NA	prp19a-1 prp19b-1	IR	1	0	0	0	AT1G12780:I005	0.00235018	0.00379747	0.00723888	0.0506512	0.0053135	0.0104734	0.0149137
AT1G12820	Chr1:4370253-4370328	NA	prp19a-1 prp19b-1	IR	1	0	0	0	AT1G12820:I002	0.0109466	0.0127065	0.0120337	0.119696	0.0147895	0.00926377	0.0203868
AT1G12820	Chr1:4369665-4369756	NA	prp19a-1 prp19b-1	IR	1	0	0	0	AT1G12820:I001	0.00801425	0.0108803	0.0196386	0.0765472	0.0152505	0.0161074	0.020462
AT1G12820	Chr1:4370946-4371082	NA	prp19a-1 prp19b-1	IR	1	0	0	0	AT1G12820:I003	0.00816549	0.0104058	0.00715465	0.0579461	0.00749766	0.00851064	0.0196672
AT1G12900	Chr1:4393542-4393545	NA	prp19a-1 prp19b-1	Alt5ss	1	0	0	0	AT1G12900:E006	0	0	0	0	0	0	0
AT1G12900	Chr1:4393469-4393541	NA	prp19a-1 prp19b-1	IR	1	0	0	0	AT1G12900:I002	1	1	1	1	1	1	1
AT1G12970	Chr1:4424318-4424744	NA	prp19a-1 prp19b-1	IR	1	0	0	0	AT1G12970:I001	0.00995025	0.0128535	0.00733496	0.0782918	0.011194	0.0149893	0.0289855
AT1G13000	Chr1:4437337-4437431	NA	prp19a-1 prp19b-1	IR	1	0	0	0	AT1G13000:I006	0	0	0	0.0216867	0	0.00327869	0.00715308
AT1G13000	Chr1:4437138-4437222	NA	prp19a-1 prp19b-1	IR	1	0	0	0	AT1G13000:I005	0	0.0117302	0.002457	0.0169492	0.0021645	0	0.00811124
AT1G13020	Chr1:4440955-4441168	NA	prp19a-1 prp19b-1	IR	1	0	0	0	AT1G13020:I001	0.0012024	0.00487409	0.00180397	0.0160183	0.0017094	0.00190621	0.00761842
AT1G13030	Chr1:4446503-4446578	NA	prp19a-1 prp19b-1	IR	1	0	0	0	AT1G13030:I010	0.0445545	0.0222222	0.0207852	0.183099	0.0258752	0.0516934	0.0695825
AT1G13030	Chr1:4445807-4445925	NA	prp19a-1 prp19b-1	IR	1	0	0	0	AT1G13030:I007	0	0	0.00671141	0.0407674	0.003125	0.00529101	0.0033557
AT1G13030	Chr1:4445534-4445619	NA	prp19a-1 prp19b-1	IR	1	0	0	0	AT1G13030:I006	0	0.00176991	0.00359712	0.036566	0	0	0
AT1G13080	Chr1:4460109-4460195	NA	prp19a-1 prp19b-1	IR	1	0	0	0	AT1G13080:I002	0.0253556	0.0477419	0.0245574	0.163441	0.032908	0.0299769	0.0430416
AT1G13120	Chr1:4469622-4469700	NA	prp19a-1 prp19b-1	IR	1	0	0	0	AT1G13120:I001	0.00244499	0.00982801	0.00423729	0.0224801	0.00084246	0.0140845	0.0142737
AT1G13130	Chr1:4475152-4476424	NA	prp19a-1 prp19b-1	IR	1	0	0	0	AT1G13130:I001	0.0105263	0.00775194	0.0117647	0.225806	0	0	0
AT1G13160	Chr1:4486526-4486597	NA	prp19a-1 prp19b-1	IR	1	0	0	0	AT1G13160:I007	0.001001	0.00886918	0.0146252	0.123682	0.00717131	0.0108374	0.035461
AT1G13170	Chr1:4490267-4490329	NA	prp19a-1 prp19b-1	Alt5ss	1	0	0	0	AT1G13170:E006	0	0	0	0	0	0	0
AT1G13170	Chr1:4489460-4489531	NA	prp19a-1 prp19b-1	IR	1	0	0	0	AT1G13170:I002	0.00228311	0.00234192	0.00736648	0.055794	0.00182482	0	0.0149551
AT1G13170	Chr1:4490152-4490266	NA	prp19a-1 prp19b-1	IR	1	0	0	0	AT1G13170:I004	NA	1	1	1	NA	1	1
AT1G13170	Chr1:4489015-4489114	NA	prp19a-1 prp19b-1	IR	1	0	0	0	AT1G13170:I001	0.00311526	0.00305064	0.00464636	0.0155925	0.00679502	0.00679502	0.00200803
AT1G13180	Chr1:4497645-4497724	NA	prp19a-1 prp19b-1	IR	1	0	0	0	AT1G13180:I006	0.00775194	0.0174216	0.0049505	0.0661323	0.002849	0.0275229	0.0182556
AT1G13180	Chr1:4496858-4496992	NA	prp19a-1 prp19b-1	IR	1	0	0	0	AT1G13180:I004	0	0.00512821	0	0.016692	0	0.00208768	0
AT1G13195	Chr1:4501995-4502078	NA	prp19a-1 prp19b-1	IR	1	0	0	0	AT1G13195:I001	0.00696864	0.0164609	0.0230415	0.0801964	0.0290598	0.0313725	0.0346021
AT1G13220	Chr1:4519483-4519698	NA	prp19a-1 prp19b-1	IR	1	0	0	0	AT1G13220:I006	0	0.00421941	0.00158479	0.0385321	0.00738916	0.0057971	0.0192024
AT1G13320	Chr1:4564089-4564092	NA	prp19a-1 prp19b-1	Alt5ss	1	0	0	0	AT1G13320:E006	0	0	0	0	0	0	0
AT1G13350	Chr1:4573147-4573224	NA	prp19a-1 prp19b-1	IR	1	0	0	0	AT1G13350:I002	0.00246914	0.00481541	0.0111801	0.0570136	0.00503778	0.00665779	0.0135301
AT1G13380	Chr1:4589477-4589662	NA	prp19a-1 prp19b-1	IR	1	0	0	0	AT1G13380:I001	0.000707714	0.0025974	0.000743494	0.0267062	0.00348918	0.00780031	0.0184332
AT1G13450	Chr1:4614237-4614499	NA	prp19a-1 prp19b-1	IR	1	0	0	0	AT1G13450:I004	0.00207039	0.00145985	0.00970874	0.044226	0.00900901	0.00728155	0.0303665
AT1G13450	Chr1:4613199-4613285	NA	prp19a-1 prp19b-1	IR	1	0	0	0	AT1G13450:I001	0.0219124	0.00678426	0.0308285	0.0933333	0.0155535	0.0167224	0.053719
AT1G13460	Chr1:4617668-4617865	NA	prp19a-1 prp19b-1	IR	1	0	0	0	AT1G13460:I003	0.0044843	0	0.0118846	0.0573066	0.00777605	0.00236407	0.0158103
AT1G13560	Chr1:4639787-4639866	NA	prp19a-1 prp19b-1	IR	1	0	0	0	AT1G13560:I007	0	0.0011976	0.00185874	0.011983	0	0.00109131	0.00155039
AT1G13610	Chr1:4664721-4664821	NA	prp19a-1 prp19b-1	IR	1	0	0	0	AT1G13610:I003	0	0	0	0.0731707	0.0294118	0.00662252	0
AT1G13635	Chr1:4675156-4675240	NA	prp19a-1 prp19b-1	IR	1	0	0	0	AT1G13635:I003	0	0.010101	0.028169	0.220588	0.0617284	0.0810811	0.102041
AT1G13730	Chr1:4710699-4710800	NA	prp19a-1 prp19b-1	IR	1	0	0	0	AT1G13730:I003	0.000532765	0.00126103	0.00422386	0.014977	0.00240096	0.00250313	0.00184162
AT1G13750	Chr1:4716321-4716403	NA	prp19a-1 prp19b-1	IR	1	0	0	0	AT1G13750:I002	0.0582524	0.0292887	0.0803859	0.282353	0.0315789	0.088	0.115207
AT1G13780	Chr1:4724693-4724772	NA	prp19a-1 prp19b-1	IR	1	0	0	0	AT1G13780:I001	0	0	0.0135501	0.0566893	0	0.00190476	0
AT1G13820	Chr1:4735805-4736053	NA	prp19a-1 prp19b-1	IR	1	0	0	0	AT1G13820:I001	0.00347222	0.00246914	0.00361446	0.0240334	0.00926999	0.00553165	0.0117773
AT1G13820	Chr1:4736466-4736542	NA	prp19a-1 prp19b-1	IR	1	0	0	0	AT1G13820:I004	0.000971817	0.00206697	0.00281294	0.0184596	0.00276396	0.00657501	0.0124294
AT1G13860	Chr1:4745478-4745575	NA	prp19a-1 prp19b-1	IR	1	0	0	0	AT1G13860:I009	0	0	0	0.0291595	0.00297619	0.00724638	0.00343643
AT1G13880	Chr1:4749748-4749834	NA	prp19a-1 prp19b-1	IR	1	0	0	0	AT1G13880:I003	0.229167	0.252874	0.251185	0.485944	0.179487	0.280899	0.308357
AT1G13910	Chr1:4756272-4756355	NA	prp19a-1 prp19b-1	IR	1	0	0	0	AT1G13910:I002	0	0.0150754	0.00411523	0.0643275	0	0.00917431	0.00884956
AT1G13920	Chr1:4758397-4758487	NA	prp19a-1 prp19b-1	IR	1	0	0	0	AT1G13920:I002	0.00613497	0.0070922	0.0297872	0.153846	0.025	0.0175439	0.025641
AT1G13940	Chr1:4764769-4764877	NA	prp19a-1 prp19b-1	IR	1	0	0	0	AT1G13940:I001	0.0132159	0.0106952	0.0216216	0.10101	0.016	0.0234742	0.0352941
AT1G13940	Chr1:4765590-4765683	NA	prp19a-1 prp19b-1	IR	1	0	0	0	AT1G13940:I002	0.0031348	0	0.011236	0.0554562	0.00813008	0.00443131	0.0196629
AT1G13960	Chr1:4778664-4778784	NA	prp19a-1 prp19b-1	IR	1	0	0	0	AT1G13960:I004	0.00126103	0.00704225	0.014157	0.0843116	0.0110429	0.0156028	0.0230548
AT1G13960	Chr1:4778417-4778498	NA	prp19a-1 prp19b-1	IR	1	0	0	0	AT1G13960:I003	0.00753498	0.00623053	0.00242131	0.0501535	0.00739176	0.00929615	0.0159574
AT1G14030	Chr1:4805709-4805788	NA	prp19a-1 prp19b-1	IR	1	0	0	0	AT1G14030:I001	1	1	1	1	1	1	1
AT1G14040	Chr1:4814130-4814203	NA	prp19a-1 prp19b-1	IR	1	0	0	0	AT1G14040:I010	0	0.0218978	0.0166271	0.022293	0.00943396	0.0259067	0.0119332
AT1G14090	Chr1:4824656-4824779	NA	prp19a-1 prp19b-1	IR	1	0	0	0	AT1G14090:I001	0	0	0.0136986	0.0837438	0.0410959	0	0.047619
AT1G14170	Chr1:4844130-4844206	NA	prp19a-1 prp19b-1	IR	1	0	0	0	AT1G14170:I003	0.008	0.005	0.00829876	0.0524017	0.0147059	0.0108696	0.0166271
AT1G14180	Chr1:4848093-4848188	NA	prp19a-1 prp19b-1	IR	1	0	0	0	AT1G14180:I002	0	0.0232558	0.0166667	0.1	0.0135135	0.0157729	0.0546624
AT1G14230	Chr1:4863445-4863544	NA	prp19a-1 prp19b-1	IR	1	0	0	0	AT1G14230:I006	0.00369914	0.00573888	0.0202977	0.0241838	0.00250627	0.00981132	0.0166778
AT1G14270	Chr1:4876469-4876472	NA	prp19a-1 prp19b-1	Alt3ss	1	0	0	0	AT1G14270:E009	0.214318	0.211244	0.186375	0.523169	0.39693	0.387953	0.40922
AT1G14270	Chr1:4875516-4875590	NA	prp19a-1 prp19b-1	IR	1	0	1	0	AT1G14270:I003	0.0285866	0.0488941	0.0495925	0.351856	0.0523985	0.107066	0.19224
AT1G14300	Chr1:4882931-4883044	NA	prp19a-1 prp19b-1	IR	1	0	0	0	AT1G14300:E004	0.00239234	0.00867052	0.00102354	0.019218	0.00367647	0.00881057	0.00683761
AT1G14300	Chr1:4884522-4884632	NA	prp19a-1 prp19b-1	IR	1	0	0	0	AT1G14300:I008	0	0.00261097	0.00207039	0.0108827	0	0	0
AT1G14300	Chr1:4882714-4882816	NA	prp19a-1 prp19b-1	IR	1	0	0	0	AT1G14300:I001	0.00111483	0.00591716	0.00852878	0.0145732	0.00327332	0.00215054	0.00708104
AT1G14350	Chr1:4910452-4910536	NA	prp19a-1 prp19b-1	IR	1	0	0	0	AT1G14350:I012	0.00200401	0.0104265	0.010929	0.0266344	0.0017094	0.0184287	0.0313695
AT1G14360	Chr1:4912544-4912638	NA	prp19a-1 prp19b-1	IR	1	0	0	0	AT1G14360:I005	0	0	0	0.0168612	0.00492611	0.00339751	0.0150862
AT1G14370	Chr1:4917010-4917095	NA	prp19a-1 prp19b-1	IR	1	0	0	0	AT1G14370:I004	0.0176471	0.0573248	0.0883392	0.208511	0.0769231	0.122257	0.201299
AT1G14370	Chr1:4916542-4916635	NA	prp19a-1 prp19b-1	IR	1	0	0	0	AT1G14370:I002	0.00194932	0.0124481	0.0290237	0.0764706	0	0.0166271	0.039823
AT1G14400	Chr1:4927607-4927703	NA	prp19a-1 prp19b-1	IR	1	0	0	0	AT1G14400:I002	0.00117014	0.00278983	0.0035561	0.0120348	0.0014652	0.00319311	0.00650814
AT1G14410	Chr1:4930199-4930290	NA	prp19a-1 prp19b-1	IR	1	0	0	0	AT1G14410:I005	0.00206697	0.00236855	0.000803213	0.0116822	0.00126316	0.000838926	0.000770416
AT1G14560	Chr1:4981701-4981784	NA	prp19a-1 prp19b-1	IR	1	0	0	0	AT1G14560:I003	0.00384615	0.00485437	0.00478469	0.0358127	0	0.0184049	0.00380228
AT1G14570	Chr1:4985657-4985737	NA	prp19a-1 prp19b-1	IR	1	0	0	0	AT1G14570:I007	0.00567823	0.0135747	0.0152225	0.175669	0.00510915	0.00728408	0.0372521
AT1G14570	Chr1:4986939-4987024	NA	prp19a-1 prp19b-1	IR	1	0	0	0	AT1G14570:I011	0.00193274	0.00309324	0.00373134	0.0171198	0.00416089	0.00423566	0.0102564
AT1G14630	Chr1:5020074-5020326	NA	prp19a-1 prp19b-1	IR	1	0	0	0	AT1G14630:I001	0.00873908	0.0152174	0.0156394	0.0584677	0.0115385	0.0200669	0.034632
AT1G14650	Chr1:5030177-5030262	NA	prp19a-1 prp19b-1	IR	1	0	0	0	AT1G14650:I002	0.00189934	0.000935454	0.000868056	0.0201786	0.00103057	0.00635039	0.002997
AT1G14660	Chr1:5036005-5036072	NA	prp19a-1 prp19b-1	IR	1	0	0	0	AT1G14660:I019	0	0	0.0204082	0.0568182	0.0188679	0.015625	0.0275229
AT1G14670	Chr1:5038835-5038910	NA	prp19a-1 prp19b-1	IR	1	0	0	0	AT1G14670:I003	0	0.00063857	0.00101044	0.0292107	0.00124471	0.00201323	0.00629291
AT1G14670	Chr1:5039316-5039410	NA	prp19a-1 prp19b-1	IR	1	0	0	0	AT1G14670:I005	0.00235048	0.00514208	0.00491337	0.0171137	0.00246914	0.003998	0.00990099
AT1G14690	Chr1:5052741-5052818	NA	prp19a-1 prp19b-1	IR	1	0	0	0	AT1G14690:I003	0.00531208	0.0139373	0.00972132	0.0615034	0.00265957	0.00746269	0.0210674
AT1G14690	Chr1:5052907-5052975	NA	prp19a-1 prp19b-1	IR	1	0	0	0	AT1G14690:I004	0.00807955	0.00672269	0.0181818	0.107345	0.00442758	0.0200617	0.0474916
AT1G14690	Chr1:5053128-5053215	NA	prp19a-1 prp19b-1	IR	1	0	0	0	AT1G14690:I005	0	0	0	0.0277778	0	0.00267618	0.00735895
AT1G14710	Chr1:5063360-5063437	NA	prp19a-1 prp19b-1	IR	1	0	0	0	AT1G14710:I004	0.00255102	0.00118906	0.00985761	0.0444444	0.00292165	0.0116316	0.0170501
AT1G14720	Chr1:5068196-5068282	NA	prp19a-1 prp19b-1	IR	1	0	0	0	AT1G14720:I003	0.00578549	0.00572917	0.00355703	0.0432089	0.00714529	0.00843448	0.0169959
AT1G14720	Chr1:5067991-5068094	NA	prp19a-1 prp19b-1	IR	1	0	0	0	AT1G14720:I002	0.00609508	0.00943396	0.0117895	0.0346094	0.0113298	0.0131166	0.0226754
AT1G14780	Chr1:5091632-5092117	NA	prp19a-1 prp19b-1	IR	1	0	0	0	AT1G14780:I002	0	0.0285714	0.0384615	0.239437	0.0408163	0	0.0588235
AT1G14830	Chr1:5108522-5108614	NA	prp19a-1 prp19b-1	IR	1	0	0	0	AT1G14830:I004	0.00075358	0.00382409	0.0026445	0.0164948	0	0.00397141	0.00507271
AT1G14830	Chr1:5107825-5107918	NA	prp19a-1 prp19b-1	IR	1	0	0	0	AT1G14830:I001	0.00126295	0.00213904	0.00377834	0.00772604	0.000621247	0.00209314	0.00250836
AT1G14840	Chr1:5113353-5113431	NA	prp19a-1 prp19b-1	IR	1	0	0	0	AT1G14840:I003	0.00252313	0.00476644	0.0122358	0.0423892	0.00915903	0.0138408	0.0153509
AT1G14840	Chr1:5114019-5114124	NA	prp19a-1 prp19b-1	IR	1	0	0	0	AT1G14840:I007	0.000754717	0	0.00296296	0.0190114	0.00303951	0.00162338	0.00505902
AT1G14910	Chr1:5141697-5141770	NA	prp19a-1 prp19b-1	IR	1	0	0	0	AT1G14910:I006	0	0	0.00672646	0.0689046	0.00262009	0	0.00860585
AT1G14970	Chr1:5162520-5162595	NA	prp19a-1 prp19b-1	IR	1	0	0	0	AT1G14970:I002	0.00469484	0.00729927	0	0.0332226	0.00431034	0.0157068	0.0336634
AT1G14970	Chr1:5164174-5164277	NA	prp19a-1 prp19b-1	IR	1	0	1	0	AT1G14970:I008	0.232877	0.466667	0.460674	0.639098	0.490196	0.408451	0.8
AT1G15020	Chr1:5173873-5173944	NA	prp19a-1 prp19b-1	IR	1	0	0	0	AT1G15020:I003	0.00524659	0.0155317	0.0125523	0.0692568	0.0105485	0.00929615	0.024735
AT1G15020	Chr1:5174931-5175099	NA	prp19a-1 prp19b-1	IR	1	0	0	0	AT1G15020:I009	0	0	0.00097371	0.0118577	0.000906618	0	0.00096432
AT1G15030	Chr1:5179294-5179378	NA	prp19a-1 prp19b-1	IR	1	0	0	0	AT1G15030:I004	0.00921942	0.00403226	0.0146879	0.0978723	0.0117647	0.0229885	0.0305556
AT1G15030	Chr1:5178401-5178511	NA	prp19a-1 prp19b-1	IR	1	0	0	0	AT1G15030:I002	0.00340716	0.00316122	0.00465983	0.0311174	0.0100671	0.0086741	0.0148597
AT1G15060	Chr1:5185342-5185418	NA	prp19a-1 prp19b-1	IR	1	0	0	0	AT1G15060:I006	0.000946074	0.00116144	0	0.0204638	0	0.00952381	0.00369004
AT1G15110	Chr1:5200437-5200522	NA	prp19a-1 prp19b-1	IR	1	0	0	0	AT1G15110:I007	0	0	0.00200401	0.0319328	0	0.0116279	0.0126582
AT1G15125	Chr1:5205491-5205564	NA	prp19a-1 prp19b-1	IR	1	0	0	0	AT1G15125:E005	0.10495	0.120743	0.14386	0.394595	0.105217	0.109091	0.149525
AT1G15130	Chr1:5207687-5207780	NA	prp19a-1 prp19b-1	IR	1	0	0	0	AT1G15130:I005	0.00287947	0.00157646	0.000856164	0.0249805	0.00595632	0.00286768	0.00966011
AT1G15200	Chr1:5229052-5229127	NA	prp19a-1 prp19b-1	IR	1	0	0	0	AT1G15200:I003	0.645681	0.692063	0.704846	0.888345	0.676747	0.713548	0.753398
AT1G15240	Chr1:5244953-5245026	NA	prp19a-1 prp19b-1	IR	1	0	0	0	AT1G15240:I004	0.0511811	0.0723404	0.118321	0.326676	0.0601626	0.0931174	0.195691
AT1G15280	Chr1:5256333-5256418	NA	prp19a-1 prp19b-1	IR	1	0	0	0	AT1G15280:I011	0.00255568	0.000881834	0.00650462	0.019706	0.00741218	0.00384025	0.016875
AT1G15350	Chr1:5278535-5278605	NA	prp19a-1 prp19b-1	IR	1	0	0	0	AT1G15350:I001	0.0020202	0.0185022	0.0146667	0.0739342	0.0104914	0.00500835	0.0210863
AT1G15350	Chr1:5278855-5278944	NA	prp19a-1 prp19b-1	IR	1	0	0	0	AT1G15350:I003	0.00139276	0.00610998	0.0055336	0.00977995	0.00169205	0.0025663	0.00436047
AT1G15370	Chr1:5288093-5288178	NA	prp19a-1 prp19b-1	IR	1	0	0	0	AT1G15370:I003	0.00201694	0.00241196	0.00115252	0.0219436	0.000789266	0.00502008	0.0115296
AT1G15420	Chr1:5302609-5302688	NA	prp19a-1 prp19b-1	IR	1	0	0	0	AT1G15420:I004	0	0.0041841	0.00265604	0.0459824	0.00839329	0.00331345	0.0212766
AT1G15440	Chr1:5306330-5306418	NA	prp19a-1 prp19b-1	IR	1	0	0	0	AT1G15440:I001	0.0015949	0.0075643	0	0.0272425	0.00363636	0.00888889	0.010101
AT1G15470	Chr1:5315725-5315808	NA	prp19a-1 prp19b-1	IR	1	0	0	0	AT1G15470:I001	0.00387097	0.00162602	0.0121457	0.0673235	0.00426743	0.00142248	0.00789889
AT1G15520	Chr1:5336673-5336726	NA	prp19a-1 prp19b-1	Unclassified	1	0	0	0	AT1G15520:E017	NA	NA	NA	NA	NA	NA	NA
AT1G15570	Chr1:5364841-5364934	NA	prp19a-1 prp19b-1	IR	1	0	0	0	AT1G15570:I009	0.00443459	0.0154946	0.00862895	0.0524691	0.0120482	0.0288714	0.048811
AT1G15570	Chr1:5365070-5365164	NA	prp19a-1 prp19b-1	IR	1	0	0	0	AT1G15570:I010	0.00265957	0.00154083	0.00845666	0.0298013	0.00497512	0.0185449	0.0384615
AT1G15570	Chr1:5363841-5363937	NA	prp19a-1 prp19b-1	IR	1	0	0	0	AT1G15570:I004	0	0.00584795	0.00361882	0.0483384	0.00137931	0.0106222	0.0130719
AT1G15690	Chr1:5401216-5401345	NA	prp19a-1 prp19b-1	IR	1	0	0	0	AT1G15690:I005	0.00119654	0.00203536	0.00276161	0.0208869	0.00239985	0.00392759	0.00870114
AT1G15690	Chr1:5400617-5400716	NA	prp19a-1 prp19b-1	IR	1	0	0	0	AT1G15690:I003	0.00133912	0.00142774	0.00297203	0.0236109	0.00231564	0.00343352	0.00630687
AT1G15690	Chr1:5400804-5400884	NA	prp19a-1 prp19b-1	IR	1	0	0	0	AT1G15690:I004	0.000651332	0.000954415	0.00144311	0.0154122	0.000682956	0.0019813	0.00660924
AT1G15730	Chr1:5409381-5409458	NA	prp19a-1 prp19b-1	IR	1	0	0	0	AT1G15730:I008	0.000952683	0	0.00106195	0.011194	0.00223048	0.00217391	0.00184957
AT1G15740	Chr1:5413666-5413751	NA	prp19a-1 prp19b-1	IR	1	0	0	0	AT1G15740:I012	0.0116429	0.0146751	0.0145631	0.154128	0.019367	0.0463428	0.0516274
AT1G15740	Chr1:5414053-5414135	NA	prp19a-1 prp19b-1	IR	1	0	0	0	AT1G15740:I014	0.0130822	0.0209508	0.0248215	0.0912941	0.00850851	0.025781	0.0351317
AT1G15750	Chr1:5416533-5416605	NA	prp19a-1 prp19b-1	IR	1	0	0	0	AT1G15750:I006	0.00483642	0.00628492	0.0120788	0.0635721	0.00520976	0.0102041	0.0321918
AT1G15750	Chr1:5416955-5417030	NA	prp19a-1 prp19b-1	IR	1	0	0	0	AT1G15750:I008	0	0	0.000737463	0.0124387	0.000653168	0.0019802	0.00792952
AT1G15780	Chr1:5431702-5431813	NA	prp19a-1 prp19b-1	IR	1	0	0	0	AT1G15780:I004	0.0163577	0.0233129	0.0241135	0.0967742	0.0238501	0.0247578	0.0389831
AT1G15780	Chr1:5431213-5431356	NA	prp19a-1 prp19b-1	IR	1	0	0	0	AT1G15780:I003	0.0056338	0.00594732	0.00802568	0.0267799	0.00267809	0.00464499	0.00561798
AT1G15800	Chr1:5441527-5441606	NA	prp19a-1 prp19b-1	IR	1	0	0	0	AT1G15800:I001	0.00831025	0.0296296	0.033557	0.112676	0.00431034	0.0111732	0.042328
AT1G15860	Chr1:5456411-5456437	NA	prp19a-1 prp19b-1	Alt5ss	1	0	0	0	AT1G15860:E011	0	0	0	0	0	0	0
AT1G15870	Chr1:5457989-5458082	NA	prp19a-1 prp19b-1	IR	1	0	0	0	AT1G15870:I002	0	0.0227273	0	0.075718	0.0322581	0	0.0762332
AT1G15880	Chr1:5459068-5459197	NA	prp19a-1 prp19b-1	IR	1	0	0	0	AT1G15880:I002	0.00179211	0.00438116	0.0014171	0.0177196	0	0.00103734	0.00371747
AT1G15940	Chr1:5477008-5477089	NA	prp19a-1 prp19b-1	IR	1	0	0	0	AT1G15940:I013	0.00291545	0.00381194	0.00201207	0.0268199	0.000798085	0.00976562	0.0135135
AT1G15950	Chr1:5479264-5479286	NA	prp19a-1 prp19b-1	IR	1	0	0	0	AT1G15950:I003	NA	1	1	1	1	1	1
AT1G15960	Chr1:5482708-5482789	NA	prp19a-1 prp19b-1	IR	1	0	0	0	AT1G15960:I002	0.00543478	0.00757576	0.00628931	0.216867	0	0.00791557	0.0168776
AT1G16040	Chr1:5506047-5506124	NA	prp19a-1 prp19b-1	IR	1	0	0	0	AT1G16040:I010	0.00314465	0.00675676	0.00493827	0.0323929	0	0.00444444	0.00856793
AT1G16070	Chr1:5512317-5512386	NA	prp19a-1 prp19b-1	IR	1	0	0	0	AT1G16070:I003	0.01983	0.0202429	0.0955414	0.177305	0.0439024	0.0152284	0.0727273
AT1G16090	Chr1:5517183-5517263	NA	prp19a-1 prp19b-1	IR	1	0	0	0	AT1G16090:I003	0.0434783	0.126984	0.117647	0.566265	0.109589	0.268293	0.230769
AT1G16180	Chr1:5541596-5541674	NA	prp19a-1 prp19b-1	IR	1	0	0	0	AT1G16180:I005	0.000885292	0.00122888	0.00292087	0.0267958	0.00245873	0.00246914	0.00508187
AT1G16190	Chr1:5545684-5545775	NA	prp19a-1 prp19b-1	IR	1	0	0	0	AT1G16190:I011	0.00234192	0.0049505	0.00391007	0.0125477	0.00408163	0.0051207	0.00609756
AT1G16240	Chr1:5556615-5556633	NA	prp19a-1 prp19b-1	IR	1	0	0	0	AT1G16240:I008	1	1	1	1	1	1	1
AT1G16250	Chr1:5557946-5558123	NA	prp19a-1 prp19b-1	IR	1	0	0	0	AT1G16250:I002	0	0.00938967	0.0102669	0.0559441	0.003003	0.00940439	0.0373692
AT1G16270	Chr1:5566377-5566448	NA	prp19a-1 prp19b-1	IR	1	0	0	0	AT1G16270:I003	0.00767754	0.00414079	0.0110076	0.0879828	0.00868056	0.00425532	0.0248963
AT1G16280	Chr1:5569384-5569463	NA	prp19a-1 prp19b-1	IR	1	0	0	0	AT1G16280:I004	0	0.003367	0.010101	0.105368	0.0070922	0	0.00413223
AT1G16280	Chr1:5569096-5569179	NA	prp19a-1 prp19b-1	IR	1	0	0	0	AT1G16280:I003	0	0.0253165	0.00128041	0.0175439	0	0.00334448	0.00702106
AT1G16300	Chr1:5577259-5577351	NA	prp19a-1 prp19b-1	IR	1	0	0	0	AT1G16300:I013	0	0.00478469	0.00308642	0.0226537	0.00851064	0.0119904	0.0250896
AT1G16300	Chr1:5575204-5575335	NA	prp19a-1 prp19b-1	IR	1	0	0	0	AT1G16300:I004	0	0.00262467	0.00359712	0.0221239	0	0.00558659	0.0151515
AT1G16300	Chr1:5576672-5576752	NA	prp19a-1 prp19b-1	IR	1	0	0	0	AT1G16300:I010	0.00143885	0.0031746	0.00746269	0.036566	0.00802568	0.00571429	0.0328152
AT1G16300	Chr1:5576896-5577004	NA	prp19a-1 prp19b-1	IR	1	0	0	0	AT1G16300:I011	0.00284091	0.00333333	0.00424328	0.0314465	0.00789889	0.00647948	0.015025
AT1G16310	Chr1:5579850-5579924	NA	prp19a-1 prp19b-1	IR	1	0	0	0	AT1G16310:I004	0.004329	0	0	0.0662983	0	0	0.0078125
AT1G16340	Chr1:5588307-5588385	NA	prp19a-1 prp19b-1	IR	1	0	0	0	AT1G16340:I003	0.00282486	0.00175747	0.00746775	0.0129577	0.00315457	0.00312012	0.0100287
AT1G16350	Chr1:5592065-5592170	NA	prp19a-1 prp19b-1	IR	1	0	0	0	AT1G16350:I002	0.000755002	0.00161031	0.00396451	0.0106928	0.00436117	0.00370959	0.0063888
AT1G16520	Chr1:5649682-5649783	NA	prp19a-1 prp19b-1	IR	1	0	0	0	AT1G16520:I002	0.0053286	0.00291545	0.0118519	0.0469945	0.00875099	0.00615655	0.0161812
AT1G16520	Chr1:5650041-5650124	NA	prp19a-1 prp19b-1	IR	1	0	0	0	AT1G16520:I004	0.00149031	0.00344234	0.00650195	0.0133543	0.00412655	0.00428571	0.00878294
AT1G16540	Chr1:5661441-5661522	NA	prp19a-1 prp19b-1	IR	1	0	0	0	AT1G16540:I006	0	0	0.0430108	0.135678	0	0.00613497	0.0657895
AT1G16540	Chr1:5664795-5664896	NA	prp19a-1 prp19b-1	IR	1	0	0	0	AT1G16540:I019	0	0	0.00555556	0.0230088	0	0	0
AT1G16560	Chr1:5669410-5669413	NA	prp19a-1 prp19b-1	Alt5ss	1	0	0	0	AT1G16560:E011	0	0	0	0	0	0	0
AT1G16680	Chr1:5704932-5705009	NA	prp19a-1 prp19b-1	IR	1	0	0	0	AT1G16680:I007	0.00782918	0.00414938	0.0136364	0.148422	0.00853485	0.00922045	0.0207469
AT1G16690	Chr1:5707503-5707819	NA	prp19a-1 prp19b-1	IR	1	0	0	0	AT1G16690:I005	0.00398406	0.0152284	0.00813008	0.0825688	0.0167224	0	0.0171821
AT1G16690	Chr1:5708709-5708810	NA	prp19a-1 prp19b-1	IR	1	0	0	0	AT1G16690:I011	0.0282486	0.0352113	0.0314136	0.0981432	0.0246679	0.0290237	0.0294118
AT1G16710	Chr1:5720540-5720652	NA	prp19a-1 prp19b-1	IR	1	0	0	0	AT1G16710:E029	0.0327654	0.0280612	0.0640394	0.250291	0.0463079	0.0437956	0.100446
AT1G16710	Chr1:5715638-5715651	NA	prp19a-1 prp19b-1	Alt5ss	1	0	0	0	AT1G16710:E015	0	0	0	0	0	0	0
AT1G16710	Chr1:5715652-5715723	NA	prp19a-1 prp19b-1	IR	1	0	0	0	AT1G16710:I009	1	NA	NA	1	1	1	1
AT1G16710	Chr1:5721447-5721667	NA	prp19a-1 prp19b-1	IR	1	0	0	0	AT1G16710:I023	0.00135685	0.00151286	0.00122699	0.0287413	0.00321543	0.00884956	0.00200803
AT1G16710	Chr1:5719418-5719504	NA	prp19a-1 prp19b-1	IR	1	0	0	0	AT1G16710:I017	0.00361011	0.0109091	0.00862069	0.0236686	0.00156495	0.00334448	0.00319489
AT1G16750	Chr1:5730056-5730135	NA	prp19a-1 prp19b-1	IR	1	0	0	0	AT1G16750:I004	0	0	0.00821018	0.0862534	0.00968784	0.0121359	0.0304942
AT1G16750	Chr1:5729533-5729612	NA	prp19a-1 prp19b-1	IR	1	0	0	0	AT1G16750:I001	0	0.0017331	0.0153374	0.0674556	0.0052356	0.00405954	0.0118577
AT1G16750	Chr1:5731425-5731527	NA	prp19a-1 prp19b-1	IR	1	0	0	0	AT1G16750:I009	0	0.00767263	0.0196078	0.0736434	0.00803213	0.00558659	0.00560748
AT1G16780	Chr1:5743330-5743470	NA	prp19a-1 prp19b-1	IR	1	0	0	0	AT1G16780:I013	0.00507614	0	0.00492611	0.0750988	0.0110294	0.00275482	0.0126582
AT1G16780	Chr1:5742785-5742869	NA	prp19a-1 prp19b-1	IR	1	0	0	0	AT1G16780:I011	0.00895522	0.0125786	0.0178571	0.120773	0.0250569	0.0409357	0.0417827
AT1G16810	Chr1:5756298-5756407	NA	prp19a-1 prp19b-1	IR	1	0	0	0	AT1G16810:I004	0.000438276	0.00249199	0.00194607	0.00905459	0.00138782	0.000859845	0.00291545
AT1G16860	Chr1:5769898-5769990	NA	prp19a-1 prp19b-1	IR	1	0	0	0	AT1G16860:I004	0.00220507	0.00492005	0.00381888	0.016739	0.00529661	0.00579524	0.00718629
AT1G16870	Chr1:5772613-5772720	NA	prp19a-1 prp19b-1	IR	1	0	0	0	AT1G16870:I006	0.0017452	0.00392157	0.00419111	0.0319149	0.00809061	0.00602929	0.0122592
AT1G16870	Chr1:5771576-5771691	NA	prp19a-1 prp19b-1	IR	1	0	0	0	AT1G16870:I003	0.00282965	0.00260417	0.00519931	0.0225376	0.00492611	0.00754717	0.00669507
AT1G16880	Chr1:5775054-5775149	NA	prp19a-1 prp19b-1	IR	1	0	0	0	AT1G16880:I005	0.0008981	0.00079164	0.00172029	0.0167625	0.0015869	0.00316599	0.004145
AT1G16900	Chr1:5779394-5779481	NA	prp19a-1 prp19b-1	IR	1	0	0	0	AT1G16900:I001	0.00518135	0	0	0.0348525	0.000845309	0.0010627	0.00307692
AT1G16900	Chr1:5779572-5779664	NA	prp19a-1 prp19b-1	IR	1	0	0	0	AT1G16900:I002	0.00105597	0.00309598	0.00260643	0.0166788	0.00211119	0.000947867	0.00568182
AT1G16930	Chr1:5791154-5791246	NA	prp19a-1 prp19b-1	IR	1	0	0	0	AT1G16930:I004	0.0191083	0.0283019	0.0753769	0.109091	0	0.00775194	0.0510204
AT1G16960	Chr1:5800483-5800559	NA	prp19a-1 prp19b-1	IR	1	0	0	0	AT1G16960:I003	0.0110236	0.012	0.026738	0.157428	0.0150376	0.0341463	0.0512334
AT1G16960	Chr1:5800285-5800359	NA	prp19a-1 prp19b-1	IR	1	0	0	0	AT1G16960:I002	0.0170068	0.0234742	0.014902	0.104712	0.0154867	0.0335306	0.0376749
AT1G16970	Chr1:5801273-5801395	NA	prp19a-1 prp19b-1	IR	1	0	0	0	AT1G16970:I001	0	0.0017094	0.00645161	0.025641	0	0.00257069	0.00571429
AT1G17040	Chr1:5827930-5828037	NA	prp19a-1 prp19b-1	IR	1	0	0	0	AT1G17040:I012	0.00395257	0.0122449	0.0300752	0.057554	0.0262172	0.00719424	0.0363036
AT1G17110	Chr1:5846990-5847069	NA	prp19a-1 prp19b-1	IR	1	0	0	0	AT1G17110:I004	0	0	0	0.0355114	0	0.00156495	0.00710227
AT1G17145	Chr1:5861487-5861584	NA	prp19a-1 prp19b-1	IR	1	0	0	0	AT1G17145:I005	0.00117509	0	0.00815217	0.048951	0.00335196	0	0.00604839
AT1G17160	Chr1:5868720-5868844	NA	prp19a-1 prp19b-1	IR	1	0	0	0	AT1G17160:I002	0.011194	0.00433839	0.0189702	0.0566449	0.00540541	0.0110619	0.0136109
AT1G17210	Chr1:5880574-5880665	NA	prp19a-1 prp19b-1	IR	1	0	0	0	AT1G17210:I001	0.0010395	0	0	0.0200698	0.000925926	0.00107759	0.00411946
AT1G17280	Chr1:5918022-5918087	NA	prp19a-1 prp19b-1	IR	1	0	1	0	AT1G17280:I005	0.309091	0.16129	0.351351	0.714286	0.2	0.264151	0.328467
AT1G17290	Chr1:5924611-5924738	NA	prp19a-1 prp19b-1	IR	1	0	0	0	AT1G17290:I008	0.00218015	0.00236327	0.00218043	0.0167515	0.00093048	0.00476858	0.0118557
AT1G17330	Chr1:5931126-5931256	NA	prp19a-1 prp19b-1	IR	1	0	0	0	AT1G17330:I005	0.00667557	0.0033557	0.0207101	0.0627178	0.0242086	0.0358974	0.0267176
AT1G17340	Chr1:5936026-5936114	NA	prp19a-1 prp19b-1	IR	1	0	0	0	AT1G17340:I006	0	0.0021322	0.00168634	0.0554622	0	0.00621118	0.011925
AT1G17340	Chr1:5936448-5936528	NA	prp19a-1 prp19b-1	IR	1	0	0	0	AT1G17340:I008	0.00518135	0.00724638	0.00846024	0.0495627	0.00483092	0.00274725	0.0181818
AT1G17380	Chr1:5955886-5956052	NA	prp19a-1 prp19b-1	IR	1	0	0	0	AT1G17380:E003	0.0851064	0.181467	0.143695	0.321429	0.0391061	0.149254	0.203747
AT1G17380	Chr1:5956377-5956496	NA	prp19a-1 prp19b-1	IR	1	0	1	0	AT1G17380:I002	0.0776053	0.151899	0.0996785	0.428571	0.0736842	0.24	0.355556
AT1G17410	Chr1:5969488-5969712	NA	prp19a-1 prp19b-1	IR	1	0	0	0	AT1G17410:I005	0.0282486	0.0551181	0.046875	0.13369	0.0872483	0.0956522	0.121951
AT1G17420	Chr1:5980517-5980627	NA	prp19a-1 prp19b-1	IR	1	0	0	0	AT1G17420:I007	0.0222222	0.0588235	0.038961	0.251701	0.030303	0.0597015	0.131944
AT1G17420	Chr1:5979190-5979570	NA	prp19a-1 prp19b-1	IR	1	0	0	0	AT1G17420:I004	0.0528736	0.0995671	0.0518519	0.342105	0.0628571	0.0798479	0.208791
AT1G17420	Chr1:5978294-5978497	NA	prp19a-1 prp19b-1	IR	1	0	0	0	AT1G17420:I002	0.00296736	0.0126582	0.00689655	0.0866142	0	0.0102564	0.0482759
AT1G17420	Chr1:5979765-5979855	NA	prp19a-1 prp19b-1	IR	1	0	0	0	AT1G17420:I005	0.00552486	0.0107527	0.00369004	0.2	0	0.0152672	0.0738916
AT1G17420	Chr1:5980158-5980249	NA	prp19a-1 prp19b-1	IR	1	0	0	0	AT1G17420:I006	0.00675676	0.062069	0.0326087	0.257143	0	0.0184049	0.079646
AT1G17420	Chr1:5978736-5978859	NA	prp19a-1 prp19b-1	IR	1	0	0	0	AT1G17420:I003	0.0295699	0.00686499	0.0339506	0.175355	0.00813008	0.0281996	0.0732673
AT1G17440	Chr1:5984254-5984352	NA	prp19a-1 prp19b-1	IR	1	0	0	0	AT1G17440:E003	0.237487	0.198822	0.232301	0.463415	0.196885	0.260047	0.323775
AT1G17440	Chr1:5984590-5984679	NA	prp19a-1 prp19b-1	IR	1	0	0	0	AT1G17440:I002	0	0.00118624	0.00221239	0.0320513	0	0	0.00334448
AT1G17460	Chr1:5998973-5999488	NA	prp19a-1 prp19b-1	IR	1	0	0	0	AT1G17460:I001	0.00606061	0	0	0.100703	0.037037	0.0376569	0.0651558
AT1G17460	Chr1:5999639-5999776	NA	prp19a-1 prp19b-1	IR	1	0	0	0	AT1G17460:I002	0	0	0	0.031746	0	0	0
AT1G17500	Chr1:6021270-6021349	NA	prp19a-1 prp19b-1	IR	1	0	0	0	AT1G17500:I005	0	0	0	0.0215385	0.00529101	0	0.0182556
AT1G17550	Chr1:6036210-6036304	NA	prp19a-1 prp19b-1	IR	1	0	0	0	AT1G17550:I003	0	0.00679432	0.00745841	0.0438389	0.00367647	0.00299581	0.0169492
AT1G17580	Chr1:6048487-6048564	NA	prp19a-1 prp19b-1	IR	1	0	0	0	AT1G17580:I034	0.0101523	0.00650195	0.00348432	0.114313	0.00394011	0.0103567	0.0407524
AT1G17580	Chr1:6048679-6048756	NA	prp19a-1 prp19b-1	IR	1	0	0	0	AT1G17580:I035	0	0.00211416	0	0.0433071	0	0.00193798	0.00832562
AT1G17580	Chr1:6043411-6043492	NA	prp19a-1 prp19b-1	IR	1	0	0	0	AT1G17580:I014	0.00280112	0.00512821	0.00509338	0.0546875	0	0.0149254	0.0234899
AT1G17680	Chr1:6081411-6081496	NA	prp19a-1 prp19b-1	IR	1	0	0	0	AT1G17680:I016	0	0.00978474	0.00927644	0.0332326	0	0.00983607	0.0153846
AT1G17680	Chr1:6081209-6081295	NA	prp19a-1 prp19b-1	IR	1	0	0	0	AT1G17680:I015	0.0111857	0.0357143	0.0471464	0.0526316	0.0138889	0.0221402	0.0424028
AT1G17690	Chr1:6083349-6083449	NA	prp19a-1 prp19b-1	IR	1	0	0	0	AT1G17690:I003	0	0.00236407	0	0.0152284	0	0.00113766	0.00540541
AT1G17690	Chr1:6084956-6085037	NA	prp19a-1 prp19b-1	IR	1	0	0	0	AT1G17690:I011	0	0	0	0.00831601	0	0.00343643	0.00261097
AT1G17720	Chr1:6094606-6094686	NA	prp19a-1 prp19b-1	IR	1	0	0	0	AT1G17720:I004	0.000869565	0	0.00152672	0.0443548	0.0013369	0	0.00957702
AT1G17720	Chr1:6096944-6097025	NA	prp19a-1 prp19b-1	IR	1	0	0	0	AT1G17720:I013	0.000716846	0.0018162	0.00390486	0.0128041	0.00233508	0.00376176	0.00563847
AT1G17745	Chr1:6104121-6104211	NA	prp19a-1 prp19b-1	IR	1	0	0	0	AT1G17745:I006	0.00267023	0.00360577	0.00727651	0.0228311	0.00813008	0.00991885	0.0146492
AT1G17780	Chr1:6124158-6124253	NA	prp19a-1 prp19b-1	IR	1	0	0	0	AT1G17780:E008	0	0.00613497	0.0163934	0.0442478	0.0172185	0.00626959	0.00872093
AT1G17790	Chr1:6125582-6125659	NA	prp19a-1 prp19b-1	IR	1	0	0	0	AT1G17790:I001	0.00220751	0.00808625	0.00829876	0.109827	0.010846	0.0143541	0.0229645
AT1G17820	Chr1:6133489-6133590	NA	prp19a-1 prp19b-1	IR	1	0	0	0	AT1G17820:I004	NA	1	1	1	1	1	1
AT1G17840	Chr1:6144728-6144807	NA	prp19a-1 prp19b-1	IR	1	0	0	0	AT1G17840:I006	0.00350058	0.0045895	0.020316	0.0853774	0.00282805	0.0133998	0.0287356
AT1G17840	Chr1:6144446-6144532	NA	prp19a-1 prp19b-1	IR	1	0	0	0	AT1G17840:I005	0.000326904	0.00110335	0.00333111	0.0162987	0.000945626	0.0011396	0.00517866
AT1G17850	Chr1:6148197-6148313	NA	prp19a-1 prp19b-1	IR	1	0	0	0	AT1G17850:I007	0.00436681	0.00543478	0.00691244	0.0273823	0.0045425	0.0171821	0.0193798
AT1G17880	Chr1:6152881-6152973	NA	prp19a-1 prp19b-1	IR	1	0	0	0	AT1G17880:I002	0.0016882	0.00169779	0.00215805	0.0106523	0.00179205	0.00256462	0.00515384
AT1G17920	Chr1:6163632-6163714	NA	prp19a-1 prp19b-1	IR	1	0	0	0	AT1G17920:I005	0	0.00645161	0.0121951	0.243243	0.023622	0.00763359	0.0598291
AT1G17920	Chr1:6162565-6162647	NA	prp19a-1 prp19b-1	IR	1	0	0	0	AT1G17920:I001	0.0138889	0.020202	0.0268199	0.12426	0.00925926	0.0140845	0.0382514
AT1G17940	Chr1:6170504-6170638	NA	prp19a-1 prp19b-1	IR	1	0	0	0	AT1G17940:I005	0	0.004	0	0.037037	0.0160183	0.00956938	0.0200445
AT1G17940	Chr1:6171535-6171621	NA	prp19a-1 prp19b-1	IR	1	0	0	0	AT1G17940:I010	0	0	0	0.0186757	0	0	0.0019802
AT1G17950	Chr1:6178428-6178857	NA	prp19a-1 prp19b-1	IR	1	0	0	0	AT1G17950:I002	0.012987	0.0487805	0.0126582	0.111111	0.0505051	0.04	0.0666667
AT1G17980	Chr1:6189541-6189626	NA	prp19a-1 prp19b-1	IR	1	0	0	0	AT1G17980:I005	0.00207039	0.00767263	0.00240964	0.0424528	0	0.00813008	0.0190024
AT1G18070	Chr1:6214750-6214829	NA	prp19a-1 prp19b-1	IR	1	0	0	0	AT1G18070:I005	0.000825991	0.00133869	0.00111049	0.0228068	0.000241429	0.00154864	0.00233699
AT1G18090	Chr1:6225325-6225743	NA	prp19a-1 prp19b-1	IR	1	0	0	0	AT1G18090:I006	0	0	0	0.0245614	0.00243309	0	0.0226244
AT1G18090	Chr1:6225789-6225865	NA	prp19a-1 prp19b-1	IR	1	0	0	0	AT1G18090:I007	0.0147059	0	0.00371747	0.0909091	0.0274725	0.00262467	0.0580046
AT1G18150	Chr1:6245224-6245310	NA	prp19a-1 prp19b-1	IR	1	0	0	0	AT1G18150:I003	0.00166205	0.00455063	0.00296736	0.0110273	0.00314465	0.00290529	0.00241838
AT1G18160	Chr1:6252147-6252252	NA	prp19a-1 prp19b-1	IR	1	0	0	0	AT1G18160:I005	0.00375469	0	0	0.0252708	0.00905563	0.0160428	0.0235897
AT1G18250	Chr1:6277373-6277451	NA	prp19a-1 prp19b-1	IR	1	0	0	0	AT1G18250:I001	0.0188464	0.0206074	0.0236794	0.101732	0.012605	0.0216383	0.0435914
AT1G18270	Chr1:6285207-6285278	NA	prp19a-1 prp19b-1	IR	1	0	0	0	AT1G18270:I007	0.00131926	0.0017301	0.00471698	0.0579858	0.00376884	0.0017094	0.00659755
AT1G18270	Chr1:6290321-6290743	NA	prp19a-1 prp19b-1	IR	1	0	0	0	AT1G18270:I031	0.0028169	0.00461894	0.00905563	0.0381426	0.00614439	0.00468384	0.011396
AT1G18270	Chr1:6286066-6286158	NA	prp19a-1 prp19b-1	IR	1	0	0	0	AT1G18270:I011	0.000904977	0.00130039	0.0102857	0.0191083	0	0	0.00123916
AT1G18330	Chr1:6306946-6307027	NA	prp19a-1 prp19b-1	IR	1	0	0	0	AT1G18330:I001	0.00875099	0.0134128	0.0112613	0.0941176	0.0176678	0.0214724	0.0328638
AT1G18335	Chr1:6309654-6309735	NA	prp19a-1 prp19b-1	IR	1	0	0	0	AT1G18335:I004	0.00755668	0	0.00826446	0.215909	0.00487805	0.00350877	0.0252101
AT1G18340	Chr1:6313411-6313491	NA	prp19a-1 prp19b-1	IR	1	0	0	0	AT1G18340:I009	0.00239808	0.0278638	0.0052356	0.0499002	0.00952381	0.00275482	0.0238095
AT1G18370	Chr1:6321523-6321614	NA	prp19a-1 prp19b-1	IR	1	0	0	0	AT1G18370:I003	0	0	0.00652174	0.021097	0	0	0.00567537
AT1G18370	Chr1:6320060-6320143	NA	prp19a-1 prp19b-1	IR	1	0	0	0	AT1G18370:I001	0.000938967	0.00772201	0.0041425	0.025641	0.00325733	0.0108225	0.0187668
AT1G18370	Chr1:6320473-6320550	NA	prp19a-1 prp19b-1	IR	1	0	0	0	AT1G18370:I002	0.00140647	0.00771208	0.00532481	0.0398406	0.00253807	0.001443	0.0187354
AT1G18390	Chr1:6329320-6329419	NA	prp19a-1 prp19b-1	IR	1	0	0	0	AT1G18390:I006	0	0.011236	0.003861	0.0528967	0	0.00558659	0.032
AT1G18440	Chr1:6346488-6346708	NA	prp19a-1 prp19b-1	IR	1	0	0	0	AT1G18440:I002	0.00648749	0.00318134	0.012939	0.0424242	0.0149254	0.0128205	0.0408998
AT1G18440	Chr1:6346333-6346402	NA	prp19a-1 prp19b-1	IR	1	0	0	0	AT1G18440:I001	0.00184502	0.00686499	0.0108108	0.0397554	0.00542495	0.0110331	0.00779727
AT1G18450	Chr1:6349798-6349874	NA	prp19a-1 prp19b-1	IR	1	0	0	0	AT1G18450:I009	0.0071066	0.00800915	0.0106257	0.0360825	0.0076555	0.00586166	0.0141965
AT1G18460	Chr1:6353960-6354038	NA	prp19a-1 prp19b-1	IR	1	0	0	0	AT1G18460:I003	0	0	0.00428266	0.0537897	0.00521739	0.00498504	0.0294416
AT1G18460	Chr1:6354323-6354428	NA	prp19a-1 prp19b-1	IR	1	0	0	0	AT1G18460:I004	0.00417014	0.00626305	0.0106762	0.0745814	0.00267142	0.0104712	0.0265675
AT1G18460	Chr1:6353466-6353553	NA	prp19a-1 prp19b-1	IR	1	0	0	0	AT1G18460:I002	0.0114336	0.00968523	0.00641849	0.0680473	0.00528169	0.00646552	0.0143014
AT1G18470	Chr1:6357312-6357401	NA	prp19a-1 prp19b-1	IR	1	0	0	0	AT1G18470:I005	0.00491228	0.00961538	0.0216383	0.114155	0.0063593	0.0181191	0.0477032
AT1G18490	Chr1:6367887-6367970	NA	prp19a-1 prp19b-1	IR	1	0	0	0	AT1G18490:I002	0	0.0155642	0.00403769	0.0629921	0.00135318	0.00884956	0.0291777
AT1G18490	Chr1:6368140-6368217	NA	prp19a-1 prp19b-1	IR	1	0	0	0	AT1G18490:I003	0.00478469	0.0160085	0.0219378	0.0529857	0.011194	0.0135276	0.0378007
AT1G18550	Chr1:6381689-6381803	NA	prp19a-1 prp19b-1	IR	1	0	0	0	AT1G18550:I001	0.00273973	0.0206186	0.0129199	0.0853242	0.0181818	0.0102389	0.030303
AT1G18560	Chr1:6386019-6386112	NA	prp19a-1 prp19b-1	IR	1	0	0	0	AT1G18560:I002	0.010989	0	0.030303	0.310345	0.016129	0.0133333	0.04
AT1G18560	Chr1:6386994-6387069	NA	prp19a-1 prp19b-1	IR	1	0	0	0	AT1G18560:I003	0	0.0138889	0.0333333	0.0806452	0	0.0201342	0.0392157
AT1G18570	Chr1:6390145-6390233	NA	prp19a-1 prp19b-1	IR	1	0	0	0	AT1G18570:I002	0.0198777	0.027027	0.0559006	0.229868	0.0140845	0.0252252	0.0752688
AT1G18570	Chr1:6389901-6390014	NA	prp19a-1 prp19b-1	IR	1	0	0	0	AT1G18570:I001	0.00200669	0.0122324	0.0108969	0.193388	0.0138504	0.00892133	0.0506625
AT1G18660	Chr1:6425273-6425345	NA	prp19a-1 prp19b-1	IR	1	0	0	0	AT1G18660:I019	0.00664653	0.00830816	0.00681155	0.0537525	0.00944882	0.0141935	0.0280224
AT1G18670	Chr1:6428716-6428901	NA	prp19a-1 prp19b-1	IR	1	0	0	0	AT1G18670:I004	0.00211864	0.0117647	0.00921187	0.035824	0.00584795	0.00911162	0.0183784
AT1G18700	Chr1:6439896-6439938	NA	prp19a-1 prp19b-1	ES	1	0	0	0	AT1G18700:E014	NA	NA	NA	NA	NA	NA	NA
AT1G18700	Chr1:6442826-6442905	NA	prp19a-1 prp19b-1	IR	1	0	0	0	AT1G18700:I024	0.0154753	0.0142498	0.0146471	0.0951456	0.0106682	0.0148248	0.0182556
AT1G18700	Chr1:6441279-6441364	NA	prp19a-1 prp19b-1	IR	1	0	0	0	AT1G18700:I018	0.00743889	0.00729927	0.0148912	0.0455975	0.00782779	0.00856327	0.0224215
AT1G18700	Chr1:6442342-6442426	NA	prp19a-1 prp19b-1	IR	1	0	0	0	AT1G18700:I022	0.000816327	0	0.00236035	0.024911	0.00287191	0	0.0013624
AT1G18750	Chr1:6469086-6469162	NA	prp19a-1 prp19b-1	IR	1	0	0	0	AT1G18750:I011	0.0118577	0.0267857	0.0212766	0.128713	0.0183486	0.00769231	0.0254237
AT1G18750	Chr1:6468076-6468165	NA	prp19a-1 prp19b-1	IR	1	0	0	0	AT1G18750:I005	0	0	0	0.0390625	0.00425532	0	0
AT1G18840	Chr1:6502676-6502792	NA	prp19a-1 prp19b-1	IR	1	0	0	0	AT1G18840:I004	0.00181159	0.00899101	0.0113452	0.044316	0.00373134	0.00946372	0.0195228
AT1G18840	Chr1:6501100-6501192	NA	prp19a-1 prp19b-1	IR	1	0	0	0	AT1G18840:I001	0	0.00255319	0.00383142	0.0206379	0.00353857	0.00463392	0.0153846
AT1G18840	Chr1:6502384-6502468	NA	prp19a-1 prp19b-1	IR	1	0	0	0	AT1G18840:I003	0.00634518	0.00773015	0.0137807	0.0460405	0.00827498	0.0052592	0.00864553
AT1G18870	Chr1:6518627-6518760	NA	prp19a-1 prp19b-1	IR	1	0	0	0	AT1G18870:I014	0.00244499	0.0186335	0.0120482	0.0493506	0.0109091	0.00487805	0.0139535
AT1G18870	Chr1:6516951-6517029	NA	prp19a-1 prp19b-1	IR	1	0	0	0	AT1G18870:I004	0.00460829	0	0.00699301	0.174603	0.0230415	0.011236	0.0289855
AT1G18880	Chr1:6522264-6522340	NA	prp19a-1 prp19b-1	IR	1	0	0	0	AT1G18880:I003	0.0134771	0.015873	0.016791	0.0893001	0.025641	0.0234009	0.0355097
AT1G18880	Chr1:6521613-6521709	NA	prp19a-1 prp19b-1	IR	1	0	0	0	AT1G18880:I002	0.0133333	0.00880503	0.0200236	0.0976139	0.0113052	0.0234375	0.0231788
AT1G18890	Chr1:6524250-6524357	NA	prp19a-1 prp19b-1	IR	1	0	0	0	AT1G18890:I003	0.000968054	0	0.00585938	0.015625	0.00273473	0.00340522	0.0152672
AT1G18900	Chr1:6529644-6529776	NA	prp19a-1 prp19b-1	IR	1	0	0	0	AT1G18900:I003	0.0731707	0.0666667	0.15	0.454545	0.0731707	0.0689655	0.0434783
AT1G18950	Chr1:6548396-6548474	NA	prp19a-1 prp19b-1	IR	1	0	0	0	AT1G18950:I004	0.00296736	0.00425532	0.00343643	0.0310825	0.00912409	0.00300903	0
AT1G19000	Chr1:6561683-6561982	NA	prp19a-1 prp19b-1	IR	1	0	0	0	AT1G19000:I002	0.00487493	0.00256297	0.00624164	0.0314099	0.00631348	0.00597921	0.0140239
AT1G19000	Chr1:6562192-6562383	NA	prp19a-1 prp19b-1	IR	1	0	0	0	AT1G19000:I003	0.00174575	0.00217786	0.00221795	0.0212642	0.00255102	0.00321256	0.00836597
AT1G19010	Chr1:6566046-6566412	NA	prp19a-1 prp19b-1	IR	1	0	0	0	AT1G19010:I002	0	0.00895522	0	0.0582011	0	0	0.00500835
AT1G19025	Chr1:6569304-6569379	NA	prp19a-1 prp19b-1	IR	1	0	0	0	AT1G19025:E004	0.047619	0.189189	0.24	0.764706	0.111111	0.186813	0.358491
AT1G19080	Chr1:6585766-6585951	NA	prp19a-1 prp19b-1	IR	1	0	0	0	AT1G19080:I007	0.00567537	0.00648508	0.00419287	0.042898	0.0119376	0.0140187	0.0149813
AT1G19100	Chr1:6597074-6597183	NA	prp19a-1 prp19b-1	IR	1	0	0	0	AT1G19100:I007	0.00692841	0	0.00636943	0.0551181	0.00431034	0.00881834	0.0308261
AT1G19100	Chr1:6597263-6597339	NA	prp19a-1 prp19b-1	IR	1	0	0	0	AT1G19100:I008	0.0121212	0	0.00581395	0.0505495	0.001443	0.00833333	0.0168224
AT1G19110	Chr1:6605114-6605187	NA	prp19a-1 prp19b-1	IR	1	0	0	0	AT1G19110:I011	0.00146413	0.0249004	0.011236	0.050709	0.0158479	0.0218873	0.0269038
AT1G19110	Chr1:6602666-6602831	NA	prp19a-1 prp19b-1	IR	1	0	0	0	AT1G19110:I001	0.0110236	0.00914849	0.0172524	0.0808147	0.0113245	0.00918318	0.0246057
AT1G19110	Chr1:6605296-6605430	NA	prp19a-1 prp19b-1	IR	1	0	0	0	AT1G19110:I012	0.0018018	0.00965938	0.00701031	0.0296373	0.00535523	0.00960879	0.0082713
AT1G19110	Chr1:6604935-6605038	NA	prp19a-1 prp19b-1	IR	1	0	0	0	AT1G19110:I010	0	0.00517464	0.00542495	0.0269452	0.00331492	0.0095498	0.0149611
AT1G19110	Chr1:6602985-6603070	NA	prp19a-1 prp19b-1	IR	1	0	0	0	AT1G19110:I002	0.00372301	0.00096432	0	0.0541116	0.00126904	0.00857143	0.000805802
AT1G19110	Chr1:6603697-6603776	NA	prp19a-1 prp19b-1	IR	1	0	0	0	AT1G19110:I005	0.000445434	0.00136799	0.00279174	0.0280963	0	0.000459348	0.00364394
AT1G19220	Chr1:6632076-6632152	NA	prp19a-1 prp19b-1	IR	1	0	0	0	AT1G19220:I009	0	0	0.00483092	0.0508475	0.00724638	0.0163934	0.00436681
AT1G19220	Chr1:6632249-6632327	NA	prp19a-1 prp19b-1	IR	1	0	0	0	AT1G19220:I010	0	0.0153846	0.0188679	0.0460526	0.00849858	0.0100334	0.0324484
AT1G19220	Chr1:6628579-6628662	NA	prp19a-1 prp19b-1	IR	1	0	0	0	AT1G19220:I001	0.0112994	0.0679012	0.0211864	0.0611111	0.0113379	0.0316302	0.0344828
AT1G19220	Chr1:6628854-6628944	NA	prp19a-1 prp19b-1	IR	1	0	0	0	AT1G19220:I002	0.00771208	0.025	0.0533643	0.048951	0.00840336	0.0385757	0.0625
AT1G19270	Chr1:6665018-6665117	NA	prp19a-1 prp19b-1	IR	1	0	0	0	AT1G19270:I009	0	0	0.0048	0.0347003	0	0.00854701	0.0404984
AT1G19270	Chr1:6665297-6665378	NA	prp19a-1 prp19b-1	IR	1	0	0	0	AT1G19270:I010	0.00294118	0.00406504	0.0015748	0.0436242	0	0.003861	0.00154083
AT1G19270	Chr1:6664052-6664150	NA	prp19a-1 prp19b-1	IR	1	0	0	0	AT1G19270:I005	0	0.00460829	0.0124481	0.0702341	0	0	0.00793651
AT1G19270	Chr1:6664272-6664369	NA	prp19a-1 prp19b-1	IR	1	0	0	0	AT1G19270:I006	0	0.023569	0.025641	0.0271605	0.0101833	0.0191781	0.0267857
AT1G19430	Chr1:6726606-6726684	NA	prp19a-1 prp19b-1	IR	1	0	0	0	AT1G19430:I007	0.0111643	0.0048	0	0.0617284	0	0.0214067	0.0136054
AT1G19485	Chr1:6750050-6750191	NA	prp19a-1 prp19b-1	IR	1	0	0	0	AT1G19485:I012	0.00634249	0.00826446	0	0.0519187	0.00156006	0.00198807	0.0202429
AT1G19485	Chr1:6750991-6751084	NA	prp19a-1 prp19b-1	IR	1	0	0	0	AT1G19485:I016	0.0013245	0	0.00400534	0.0498084	0	0.00459418	0.015015
AT1G19485	Chr1:6750670-6750758	NA	prp19a-1 prp19b-1	IR	1	0	0	0	AT1G19485:I015	0.00815661	0.0103806	0.00934579	0.0404313	0.015873	0.008	0.0324401
AT1G19650	Chr1:6798064-6798143	NA	prp19a-1 prp19b-1	IR	1	0	0	0	AT1G19650:I009	0	0	0.00212314	0.0191972	0.00241546	0.00120048	0.0110193
AT1G19690	Chr1:6808911-6808998	NA	prp19a-1 prp19b-1	IR	1	0	0	0	AT1G19690:I005	0.108108	0.0606061	0.0789916	0.334532	0.22561	0.155235	0.245791
AT1G19690	Chr1:6809078-6809157	NA	prp19a-1 prp19b-1	IR	1	0	0	0	AT1G19690:I006	0.145791	0.0882957	0.160542	0.415385	0.28254	0.328358	0.367589
AT1G19700	Chr1:6811023-6811110	NA	prp19a-1 prp19b-1	IR	1	0	0	0	AT1G19700:I003	0.00819062	0.0104167	0.00907716	0.111752	0.0046729	0.0117647	0.0213816
AT1G19710	Chr1:6815188-6815256	NA	prp19a-1 prp19b-1	IR	1	0	1	0	AT1G19710:I001	0.0313199	0.0321812	0.0533736	0.362832	0.105263	0.164619	0.25593
AT1G19715	Chr1:6819029-6819109	NA	prp19a-1 prp19b-1	IR	1	0	0	0	AT1G19715:I005	0	0	0.00137804	0.0433333	0.002849	0.002331	0.00893237
AT1G19715	Chr1:6818484-6818581	NA	prp19a-1 prp19b-1	IR	1	0	0	0	AT1G19715:I004	0.0060241	0.000961538	0.00833664	0.0342377	0.00590446	0.00841121	0.0156846
AT1G19790	Chr1:6838789-6839182	NA	prp19a-1 prp19b-1	IR	1	0	0	0	AT1G19790:I001	0.0149254	0	0	0.150685	0	0.027027	0.0149254
AT1G19800	Chr1:6846629-6846730	NA	prp19a-1 prp19b-1	IR	1	0	0	0	AT1G19800:E008	0.0146471	0.0248756	0.026616	0.119231	0.0577617	0.068	0.0714286
AT1G19800	Chr1:6846471-6846539	NA	prp19a-1 prp19b-1	IR	1	0	1	0	AT1G19800:E005	0.114865	0.193548	0.136752	0.414894	0.371429	0.211009	0.29927
AT1G19835	Chr1:6859042-6859118	NA	prp19a-1 prp19b-1	IR	1	0	0	0	AT1G19835:I003	0.0046551	0.00439239	0.00554371	0.0327082	0.002002	0.00127932	0.0126829
AT1G19850	Chr1:6890677-6890768	NA	prp19a-1 prp19b-1	IR	1	0	0	0	AT1G19850:I012	0.00319489	0.0100402	0.0104265	0.0512195	0.00874126	0.00639659	0.0235627
AT1G19850	Chr1:6889444-6889522	NA	prp19a-1 prp19b-1	IR	1	0	0	0	AT1G19850:I011	0.00657895	0.0102669	0.0124481	0.0268949	0.00712106	0	0.0137795
AT1G19860	Chr1:6892519-6892615	NA	prp19a-1 prp19b-1	IR	1	0	0	0	AT1G19860:I001	0.00566572	0.0202808	0.0205761	0.0558824	0.00539084	0.0186757	0.0179949
AT1G19870	Chr1:6897125-6897205	NA	prp19a-1 prp19b-1	IR	1	0	0	0	AT1G19870:I003	0.00589391	0.0040032	0.00681959	0.0535385	0.00172117	0.00785498	0.0130719
AT1G19880	Chr1:6901416-6901495	NA	prp19a-1 prp19b-1	IR	1	0	0	0	AT1G19880:I004	0.00161551	0.00330907	0.00904977	0.0613676	0.00452489	0.00331858	0.0104843
AT1G19880	Chr1:6902780-6902891	NA	prp19a-1 prp19b-1	IR	1	0	0	0	AT1G19880:I011	0	0	0.000714796	0.0215054	0.00178253	0.00305344	0.0060241
AT1G19920	Chr1:6916031-6916115	NA	prp19a-1 prp19b-1	IR	1	0	0	0	AT1G19920:I004	0.00250358	0.00202915	0.00389955	0.0308857	0.00127714	0.00392465	0.0061706
AT1G19920	Chr1:6914970-6915082	NA	prp19a-1 prp19b-1	IR	1	0	0	0	AT1G19920:I001	0.00297107	0.00374404	0.00292882	0.0169666	0.00132959	0.00286051	0.00732064
AT1G19980	Chr1:6934372-6934514	NA	prp19a-1 prp19b-1	IR	1	0	0	0	AT1G19980:I004	0.0173913	0.011583	0.0347003	0.113636	0.0205479	0.0100334	0.0838323
AT1G19980	Chr1:6933366-6933488	NA	prp19a-1 prp19b-1	IR	1	0	0	0	AT1G19980:I001	0.00911854	0.046729	0.0268199	0.107438	0.00595238	0.0333333	0.0394265
AT1G20010	Chr1:6938716-6938794	NA	prp19a-1 prp19b-1	IR	1	0	0	0	AT1G20010:I001	0.00408258	0.00517732	0.00460731	0.0212631	0.00743089	0.00332868	0.0117285
AT1G20030	Chr1:6945771-6945844	NA	prp19a-1 prp19b-1	IR	1	0	0	0	AT1G20030:E003	0.0230415	0.0276074	0.0400972	0.267327	0.0120069	0.079646	0.0960452
AT1G20030	Chr1:6946548-6946815	NA	prp19a-1 prp19b-1	IR	1	0	0	0	AT1G20030:I002	0.0102249	0.00956938	0.00787402	0.0571429	0.0277078	0.012987	0.0205198
AT1G20380	Chr1:7062364-7062435	NA	prp19a-1 prp19b-1	IR	1	0	1	0	AT1G20380:E003	0.111111	0.0892019	0.116981	0.483607	0.302857	0.32	0.431472
AT1G20575	Chr1:7127940-7128033	NA	prp19a-1 prp19b-1	IR	1	0	0	0	AT1G20575:I006	0.00343053	0.00106045	0	0.00817844	0.00560748	0.00100908	0.000795545
AT1G20590	Chr1:7131792-7131877	NA	prp19a-1 prp19b-1	IR	1	0	0	0	AT1G20590:I003	0.00217865	0.00558659	0.00315457	0.0478011	0	0.01	0.0608424
AT1G20610	Chr1:7135468-7135565	NA	prp19a-1 prp19b-1	IR	1	0	0	0	AT1G20610:I002	0.00512821	0.00754148	0.0259067	0.0364372	0.00126103	0.00846024	0.014218
AT1G20620	Chr1:7145781-7145879	NA	prp19a-1 prp19b-1	IR	1	0	0	0	AT1G20620:E013	0.0028519	0.00341756	0.0040786	0.0213583	0.00282083	0.00393798	0.00701144
AT1G20620	Chr1:7144737-7144828	NA	prp19a-1 prp19b-1	IR	1	0	0	0	AT1G20620:I004	0.000124307	0.000419444	0.000771448	0.0143733	0.000261966	0.000917187	0.00201019
AT1G20620	Chr1:7146042-7146133	NA	prp19a-1 prp19b-1	IR	1	0	0	0	AT1G20620:I007	0.0058048	0.00649967	0.00839031	0.0290674	0.00619386	0.00961881	0.0131179
AT1G20640	Chr1:7154830-7155089	NA	prp19a-1 prp19b-1	Alt5ss	1	0	0	0	AT1G20640:E005	0	0	0	0	0	0	0
AT1G20640	Chr1:7157097-7157192	NA	prp19a-1 prp19b-1	IR	1	0	0	0	AT1G20640:I006	0.00379267	0.00958466	0.0252996	0.0425894	0.00323625	0.00693481	0.0234742
AT1G20650	Chr1:7158683-7158764	NA	prp19a-1 prp19b-1	IR	1	0	0	0	AT1G20650:I001	0.0114943	0.0064433	0.013306	0.0678788	0.00696304	0.0140213	0.0299145
AT1G20650	Chr1:7159695-7159784	NA	prp19a-1 prp19b-1	IR	1	0	0	0	AT1G20650:I004	0.00244021	0.00888889	0.00561511	0.0232868	0.0139335	0.00502513	0.0110701
AT1G20670	Chr1:7165218-7165291	NA	prp19a-1 prp19b-1	IR	1	0	0	0	AT1G20670:I001	0.0209102	0.0132325	0.0184211	0.145553	0.0139276	0.0075188	0.0463415
AT1G20670	Chr1:7166830-7166955	NA	prp19a-1 prp19b-1	IR	1	0	0	0	AT1G20670:I007	0.00411523	0.00769231	0.0120482	0.0547112	0.00370828	0.0132159	0.0151724
AT1G20693	Chr1:7177856-7177959	NA	prp19a-1 prp19b-1	IR	1	0	0	0	AT1G20693:I004	0.000471809	0.000647342	0.000857082	0.00698036	0.000695756	0.000894855	0.00195715
AT1G20696	Chr1:7180426-7180536	NA	prp19a-1 prp19b-1	IR	1	0	0	0	AT1G20696:I004	0.000948767	0.00205046	0.00318471	0.0123331	0.0024864	0.00320908	0.00642261
AT1G20720	Chr1:7187508-7187593	NA	prp19a-1 prp19b-1	IR	1	0	0	0	AT1G20720:I006	0.00769231	0.0526316	0.0758621	0.124183	0.0701754	0.027027	0.0697674
AT1G20760	Chr1:7213945-7214194	NA	prp19a-1 prp19b-1	IR	1	0	0	0	AT1G20760:I011	0.00651163	0.0031881	0.00283286	0.0429553	0.00939368	0.0110331	0.0246619
AT1G20760	Chr1:7213102-7213191	NA	prp19a-1 prp19b-1	IR	1	0	0	0	AT1G20760:I008	0.00109529	0.00552486	0.00655022	0.0308571	0.00837321	0.00587544	0.0143979
AT1G20760	Chr1:7213307-7213418	NA	prp19a-1 prp19b-1	IR	1	0	0	0	AT1G20760:I009	0.0010846	0	0.00105485	0.0170367	0	0.00320513	0.00417973
AT1G20770	Chr1:7215422-7215504	NA	prp19a-1 prp19b-1	IR	1	0	0	0	AT1G20770:I001	0.00259403	0.018615	0.00846979	0.0396376	0.00838678	0.00537057	0.0135021
AT1G20830	Chr1:7244483-7244577	NA	prp19a-1 prp19b-1	IR	1	0	0	0	AT1G20830:I004	0.00555997	0.00564972	0.0110175	0.030007	0.00892857	0.00927357	0.0112024
AT1G20840	Chr1:7246849-7246926	NA	prp19a-1 prp19b-1	IR	1	0	0	0	AT1G20840:I003	0.0044603	0.0031881	0.000497265	0.0535425	0.0028169	0.00429185	0.00900225
AT1G20840	Chr1:7245829-7245922	NA	prp19a-1 prp19b-1	IR	1	0	0	0	AT1G20840:I002	0.0030581	0.00316957	0.00499376	0.020462	0.00100402	0.00166574	0.00388433
AT1G20850	Chr1:7252686-7252771	NA	prp19a-1 prp19b-1	IR	1	0	0	0	AT1G20850:I001	0.00490092	0.0027637	0.00417774	0.031011	0.00246002	0.00299157	0.00646249
AT1G20910	Chr1:7277305-7277396	NA	prp19a-1 prp19b-1	IR	1	0	0	0	AT1G20910:E002	0.00130719	0.00569801	0.00121212	0.022412	0.00693756	0.0074813	0.0133333
AT1G20920	Chr1:7289289-7289309	NA	prp19a-1 prp19b-1	Alt5ss	1	0	0	0	AT1G20920:E011	0.494819	0.400621	0.417582	0.0830946	0.502655	0.422989	0.328358
AT1G20920	Chr1:7289310-7289385	NA	prp19a-1 prp19b-1	IR	1	0	0	0	AT1G20920:E012	0.632339	0.667526	0.642353	0.918768	0.575168	0.611404	0.66191
AT1G20930	Chr1:7293423-7293554	NA	prp19a-1 prp19b-1	IR	1	0	0	0	AT1G20930:I004	0	0.00959693	0.00765697	0.0120482	0.00175131	0.0070922	0.00993377
AT1G20950	Chr1:7297581-7297684	NA	prp19a-1 prp19b-1	IR	1	0	0	0	AT1G20950:I001	0.00361384	0.00722892	0.00717167	0.0213936	0.00653239	0.00852951	0.0114875
AT1G20980	Chr1:7328432-7328513	NA	prp19a-1 prp19b-1	IR	1	0	0	0	AT1G20980:I009	0.0064071	0.00151899	0.00757914	0.030853	0.00457038	0.00592651	0.011976
AT1G21000	Chr1:7337922-7337925	NA	prp19a-1 prp19b-1	Alt5ss	1	0	0	0	AT1G21000:E003	0	0	0	0	0	0	0
AT1G21000	Chr1:7338211-7338297	NA	prp19a-1 prp19b-1	IR	1	0	0	0	AT1G21000:I003	0.0153846	0.00759878	0.0256724	0.147343	0.0223124	0.030104	0.0394265
AT1G21000	Chr1:7337926-7338006	NA	prp19a-1 prp19b-1	IR	1	0	0	0	AT1G21000:I002	1	1	1	1	1	1	1
AT1G21060	Chr1:7373672-7373761	NA	prp19a-1 prp19b-1	IR	1	0	0	0	AT1G21060:I010	0.00420521	0.00214133	0.0430712	0.0681818	0.00848111	0.010929	0.0359281
AT1G21060	Chr1:7373155-7373237	NA	prp19a-1 prp19b-1	IR	1	0	0	0	AT1G21060:I007	0.00575374	0.0112721	0.0271041	0.0324254	0	0.0121065	0.0203562
AT1G21060	Chr1:7372533-7372609	NA	prp19a-1 prp19b-1	IR	1	0	0	0	AT1G21060:I005	0.00649351	0	0.0201342	0.0812183	0.0128617	0.0162602	0.0344828
AT1G21060	Chr1:7372960-7373054	NA	prp19a-1 prp19b-1	IR	1	0	0	0	AT1G21060:I006	0	0.0124777	0.00961538	0.0194444	0	0.0071736	0.0245902
AT1G21110	Chr1:7390410-7390502	NA	prp19a-1 prp19b-1	IR	1	0	0	0	AT1G21110:I001	0.00369686	0.00398406	0.0222222	0.044	0.00740741	0.00694444	0.0116129
AT1G21130	Chr1:7399931-7400021	NA	prp19a-1 prp19b-1	IR	1	0	0	0	AT1G21130:I002	0.0138776	0.0165936	0.022082	0.0829952	0.00879397	0.0143602	0.0265
AT1G21160	Chr1:7408187-7408291	NA	prp19a-1 prp19b-1	IR	1	0	0	0	AT1G21160:I001	0	0.00829187	0.0189274	0.0501567	0.00268097	0	0.0133333
AT1G21170	Chr1:7419086-7419195	NA	prp19a-1 prp19b-1	IR	1	0	0	0	AT1G21170:I022	0.00280899	0.0169492	0.0204638	0.0609982	0.00485437	0.0218182	0.0364964
AT1G21170	Chr1:7416372-7416506	NA	prp19a-1 prp19b-1	IR	1	0	0	0	AT1G21170:I013	0.00390625	0.00204499	0.016	0.0405728	0	0.00749064	0.00584795
AT1G21270	Chr1:7446074-7446149	NA	prp19a-1 prp19b-1	IR	1	0	0	0	AT1G21270:I002	0.0174717	0.0182704	0.0274361	0.0782609	0.00375235	0.0218978	0.0292683
AT1G21380	Chr1:7486416-7486495	NA	prp19a-1 prp19b-1	IR	1	0	0	0	AT1G21380:I001	0.00226757	0.00357782	0.00808229	0.0338849	0.00251889	0.00361011	0.00869565
AT1G21380	Chr1:7486685-7486780	NA	prp19a-1 prp19b-1	IR	1	0	0	0	AT1G21380:I002	0.00719424	0.004329	0.0113636	0.0301624	0.0103655	0.0167183	0.01375
AT1G21380	Chr1:7487662-7487743	NA	prp19a-1 prp19b-1	IR	1	0	0	0	AT1G21380:I007	0	0	0	0.0146341	0	0.000583771	0.00531915
AT1G21400	Chr1:7493726-7494133	NA	prp19a-1 prp19b-1	IR	1	0	0	0	AT1G21400:E004	1	1	1	1	1	1	1
AT1G21400	Chr1:7495081-7495166	NA	prp19a-1 prp19b-1	IR	1	0	0	0	AT1G21400:I007	0	0.0041841	0.00983021	0.0454297	0.00580271	0.0152113	0.0096463
AT1G21400	Chr1:7494846-7494922	NA	prp19a-1 prp19b-1	IR	1	0	0	0	AT1G21400:I006	0.0196987	0.0096463	0.0249769	0.120174	0.0384365	0.0374558	0.0558292
AT1G21400	Chr1:7494582-7494662	NA	prp19a-1 prp19b-1	IR	1	0	0	0	AT1G21400:I005	0.00555836	0.00334448	0.0108108	0.119256	0.012766	0.0123001	0.02477
AT1G21400	Chr1:7495987-7496072	NA	prp19a-1 prp19b-1	IR	1	0	0	0	AT1G21400:I011	0.0113245	0.00808625	0.0145673	0.0815526	0.02574	0.0239482	0.0409091
AT1G21400	Chr1:7495712-7495800	NA	prp19a-1 prp19b-1	IR	1	0	0	0	AT1G21400:I010	0.00372142	0	0.00285987	0.0391185	0.0114017	0.00545703	0.0304878
AT1G21410	Chr1:7498840-7499012	NA	prp19a-1 prp19b-1	IR	1	0	0	0	AT1G21410:I005	0.00154799	0.00675676	0.00861244	0.0339111	0.00250627	0.00297177	0.0110375
AT1G21410	Chr1:7498594-7498697	NA	prp19a-1 prp19b-1	IR	1	0	0	0	AT1G21410:I004	0.00285987	0.00505051	0.00111235	0.0289495	0.00352113	0.00874636	0.0137489
AT1G21460	Chr1:7512787-7512882	NA	prp19a-1 prp19b-1	IR	1	0	0	0	AT1G21460:I003	0.00314465	0.0108192	0.0125786	0.074819	0.00927152	0.018011	0.0393701
AT1G21460	Chr1:7512414-7512506	NA	prp19a-1 prp19b-1	IR	1	0	0	0	AT1G21460:I002	0.00172712	0.0366089	0.0162037	0.0324729	0.00972447	0.0114007	0.0307503
AT1G21480	Chr1:7519582-7519675	NA	prp19a-1 prp19b-1	IR	1	0	0	0	AT1G21480:I002	0.0205371	0.0321361	0.0520059	0.1484	0.0232558	0.0493151	0.0724324
AT1G21480	Chr1:7520174-7520430	NA	prp19a-1 prp19b-1	IR	1	0	0	0	AT1G21480:I004	0.00124224	0.00634921	0.00103842	0.021544	0.00428266	0.00416667	0.00504541
AT1G21480	Chr1:7519820-7519954	NA	prp19a-1 prp19b-1	IR	1	0	0	0	AT1G21480:I003	0	0.00600601	0	0.0214286	0	0.00672948	0.0172239
AT1G21580	Chr1:7558687-7558760	NA	prp19a-1 prp19b-1	IR	1	0	0	0	AT1G21580:E008	0.0907424	0.11716	0.0969828	0.345794	0.0690537	0.0844382	0.128075
AT1G21580	Chr1:7559206-7559438	NA	prp19a-1 prp19b-1	IR	1	0	0	0	AT1G21580:I005	0.0113142	0.00838574	0.0201913	0.06814	0.00643501	0.018711	0.0199521
AT1G21580	Chr1:7559032-7559114	NA	prp19a-1 prp19b-1	IR	1	0	0	0	AT1G21580:I004	0	0.000749064	0.00320513	0.0131234	0.00220167	0.00156331	0.0117647
AT1G21590	Chr1:7566859-7566962	NA	prp19a-1 prp19b-1	IR	1	0	0	0	AT1G21590:I001	0.00263574	0.00165289	0.00488238	0.0199237	0.0015949	0.0010917	0.0106432
AT1G21590	Chr1:7568093-7568196	NA	prp19a-1 prp19b-1	IR	1	0	0	0	AT1G21590:I006	0.00866824	0.0149254	0.0199336	0.0449591	0.010101	0.0227642	0.0337711
AT1G21590	Chr1:7568932-7569031	NA	prp19a-1 prp19b-1	IR	1	0	0	0	AT1G21590:I007	0.00661001	0.00775194	0.00542888	0.0456853	0.00324149	0.00519931	0.0201225
AT1G21610	Chr1:7575958-7576038	NA	prp19a-1 prp19b-1	IR	1	0	0	0	AT1G21610:I005	0.00145985	0.00201207	0.00139082	0.0265675	0	0.00309598	0.00879765
AT1G21630	Chr1:7584341-7584430	NA	prp19a-1 prp19b-1	ES	1	0	0	0	AT1G21630:E007	NA	NA	NA	NA	NA	NA	NA
AT1G21630	Chr1:7584277-7584340	NA	prp19a-1 prp19b-1	IR	1	0	0	0	AT1G21630:I004	1	1	1	1	1	1	1
AT1G21640	Chr1:7592289-7592465	NA	prp19a-1 prp19b-1	IR	1	0	0	0	AT1G21640:I008	0.0028885	0.002849	0.00195503	0.0217129	0.00216216	0.00254777	0.0046551
AT1G21660	Chr1:7607207-7607306	NA	prp19a-1 prp19b-1	IR	1	0	0	0	AT1G21660:I003	0.00160772	0.008726	0.00285307	0.0334347	0.018711	0.0129474	0.0192171
AT1G21730	Chr1:7635954-7636049	NA	prp19a-1 prp19b-1	IR	1	0	0	0	AT1G21730:I022	0.00606061	0.0153173	0.0342205	0.0487013	0.0131827	0.0276498	0.0231579
AT1G21730	Chr1:7635266-7635392	NA	prp19a-1 prp19b-1	IR	1	0	0	0	AT1G21730:I019	0	0	0.00424328	0.0263158	0	0.0017762	0.00320513
AT1G21740	Chr1:7644188-7644267	NA	prp19a-1 prp19b-1	IR	1	0	0	0	AT1G21740:I003	0.017301	0.0229008	0.0299003	0.0866142	0.0443038	0.0703125	0.0909091
AT1G21780	Chr1:7652589-7652667	NA	prp19a-1 prp19b-1	IR	1	0	0	0	AT1G21780:I002	0.0149378	0.0176899	0.0214464	0.0826211	0.0220302	0.0255341	0.0409195
AT1G21880	Chr1:7682045-7682135	NA	prp19a-1 prp19b-1	IR	1	0	0	0	AT1G21880:E005	0	0.00174216	0.00805952	0.0232558	0.00183936	0.00236407	0.010503
AT1G21880	Chr1:7681785-7681882	NA	prp19a-1 prp19b-1	IR	1	0	0	0	AT1G21880:I002	0	0.00131062	0.00642398	0.0269461	0	0.00660793	0.00554529
AT1G21880	Chr1:7682217-7682254	NA	prp19a-1 prp19b-1	IR	1	0	0	0	AT1G21880:I004	1	1	1	1	1	1	1
AT1G21980	Chr1:7737741-7738008	NA	prp19a-1 prp19b-1	IR	1	0	0	0	AT1G21980:I007	0.00459016	0.00606061	0.00632467	0.0266379	0.00149031	0.00440529	0.0173797
AT1G22050	Chr1:7772656-7772787	NA	prp19a-1 prp19b-1	IR	1	0	0	0	AT1G22050:I002	0	0	0.0111111	0.0321361	0.00403226	0.0140845	0.00383142
AT1G22060	Chr1:7780070-7780154	NA	prp19a-1 prp19b-1	IR	1	0	0	0	AT1G22060:I007	0.025974	0.0202703	0.0309654	0.283217	0.0140351	0.044898	0.0715835
AT1G22180	Chr1:7829110-7829190	NA	prp19a-1 prp19b-1	IR	1	0	0	0	AT1G22180:I002	0	0.0136986	0.0112867	0.0267559	0.00510204	0.00571429	0.0141414
AT1G22200	Chr1:7838115-7838207	NA	prp19a-1 prp19b-1	IR	1	0	0	0	AT1G22200:I002	1	1	1	1	1	1	1
AT1G22310	Chr1:7882180-7882535	NA	prp19a-1 prp19b-1	IR	1	0	0	0	AT1G22310:I001	0.00490998	0.0259481	0.0285714	0.0845588	0.0132939	0.0186757	0.0196672
AT1G22520	Chr1:7953794-7953808	NA	prp19a-1 prp19b-1	Alt5ss	1	0	0	0	AT1G22520:E006	0	0	0	0	0	0	0
AT1G22570	Chr1:7978055-7978150	NA	prp19a-1 prp19b-1	IR	1	0	0	0	AT1G22570:I002	0	0	0.0238095	0.103245	0.00675676	0.00694444	0.0588235
AT1G22620	Chr1:7998141-7998233	NA	prp19a-1 prp19b-1	IR	1	0	0	0	AT1G22620:I001	0	0.00263852	0.00101317	0.0328849	0.00612423	0.0149254	0.0121609
AT1G22620	Chr1:8000579-8000650	NA	prp19a-1 prp19b-1	IR	1	0	0	0	AT1G22620:I008	0.0188679	0.00660502	0.0215311	0.253874	0.0150637	0.02746	0.0635091
AT1G22650	Chr1:8015231-8015326	NA	prp19a-1 prp19b-1	IR	1	0	0	0	AT1G22650:I003	0.0238095	0.0272374	0.0536585	0.196262	0.0364146	0.0185185	0.0684932
AT1G22660	Chr1:8018000-8018084	NA	prp19a-1 prp19b-1	IR	1	0	0	0	AT1G22660:I002	0	0.00699301	0	0.015625	0	0	0.00347222
AT1G22770	Chr1:8066311-8066611	NA	prp19a-1 prp19b-1	IR	1	0	0	0	AT1G22770:I011	0.00161031	0	0.00414938	0.0225564	0.0027933	0	0.00497512
AT1G22860	Chr1:8085487-8086014	NA	prp19a-1 prp19b-1	IR	1	0	0	0	AT1G22860:I004	0.010989	0.0318471	0.0337079	0.123967	0.00877193	0.0424929	0.0438596
AT1G22860	Chr1:8088258-8088474	NA	prp19a-1 prp19b-1	IR	1	0	0	0	AT1G22860:I012	0	0.00653595	0	0.0251852	0	0.00587084	0.0132827
AT1G22860	Chr1:8088646-8088774	NA	prp19a-1 prp19b-1	IR	1	0	0	0	AT1G22860:I013	0.0037037	0.012	0.00189753	0.0310391	0	0.00353357	0.0234234
AT1G22860	Chr1:8088051-8088167	NA	prp19a-1 prp19b-1	IR	1	0	0	0	AT1G22860:I011	0.00705882	0	0.0114416	0.0290135	0.004	0.0124069	0.0101833
AT1G22882	Chr1:8098936-8099115	NA	prp19a-1 prp19b-1	IR	1	0	0	0	AT1G22882:I001	0.00727273	0.00813008	0.0175439	0.0483559	0.00208768	0.00275482	0.0100503
AT1G22930	Chr1:8120617-8120749	NA	prp19a-1 prp19b-1	IR	1	0	0	0	AT1G22930:I008	0.00467675	0.00428878	0.00454704	0.038488	0.00299157	0.00677757	0.011501
AT1G22930	Chr1:8120013-8120110	NA	prp19a-1 prp19b-1	IR	1	0	0	0	AT1G22930:I006	0	0.00135685	0.00491803	0.0232165	0	0	0.00796646
AT1G22930	Chr1:8121069-8121162	NA	prp19a-1 prp19b-1	IR	1	0	0	0	AT1G22930:I009	0.00584145	0.00904295	0.0110362	0.0347515	0.00741918	0.0150016	0.0210152
AT1G22930	Chr1:8120300-8120388	NA	prp19a-1 prp19b-1	IR	1	0	0	0	AT1G22930:I007	0.00264725	0.000433088	0.00141576	0.0177994	0.00307062	0.00513573	0.00870942
AT1G22940	Chr1:8124289-8124379	NA	prp19a-1 prp19b-1	IR	1	0	0	0	AT1G22940:I007	0.00792079	0.00460829	0.0137237	0.0578662	0.0271739	0.0123675	0.0280374
AT1G22950	Chr1:8126636-8126726	NA	prp19a-1 prp19b-1	IR	1	0	0	0	AT1G22950:I007	0	0	0	0.0185615	0.00796359	0.00410397	0.00719424
AT1G23010	Chr1:8149031-8149103	NA	prp19a-1 prp19b-1	IR	1	0	0	0	AT1G23010:I002	0.003003	0.00392157	0.0157729	0.134831	0.00318471	0.032967	0.0275689
AT1G23020	Chr1:8153531-8153632	NA	prp19a-1 prp19b-1	Unclassified	1	0	0	0	AT1G23020:E016	NA	NA	NA	NA	NA	NA	NA
AT1G23020	Chr1:8151082-8151172	NA	prp19a-1 prp19b-1	IR	1	0	0	0	AT1G23020:I002	0.0141587	0.0100816	0.00953592	0.0813718	0.00948509	0.0169624	0.0177112
AT1G23090	Chr1:8186930-8187016	NA	prp19a-1 prp19b-1	IR	1	0	0	0	AT1G23090:I005	0	0	0	0.0211592	0.00671141	0.010101	0.0083632
AT1G23110	Chr1:8197278-8197363	NA	prp19a-1 prp19b-1	IR	1	0	0	0	AT1G23110:I003	0	0.0107527	0.0140845	0.195402	0	0.0277778	0.15942
AT1G23170	Chr1:8214104-8214212	NA	prp19a-1 prp19b-1	IR	1	0	0	0	AT1G23170:I005	0	0	0	0.0451128	0	0.00985222	0.00775194
AT1G23180	Chr1:8218810-8218883	NA	prp19a-1 prp19b-1	IR	1	0	0	0	AT1G23180:E009	0.0108499	0.00779727	0.018837	0.0897436	0.0128041	0.00683654	0.02194
AT1G23180	Chr1:8218245-8218346	NA	prp19a-1 prp19b-1	IR	1	0	0	0	AT1G23180:I005	0	0.00398406	0.00288739	0.00896861	0	0	0.00420757
AT1G23180	Chr1:8218522-8218618	NA	prp19a-1 prp19b-1	IR	1	0	0	0	AT1G23180:I007	0.00163399	0.00581879	0.00308642	0.0151229	0.00241255	0.0011655	0.00426894
AT1G23230	Chr1:8248770-8248852	NA	prp19a-1 prp19b-1	IR	1	0	0	0	AT1G23230:I015	0.0241187	0.0469043	0.0271399	0.117949	0.046729	0.0666667	0.057508
AT1G23230	Chr1:8250848-8250919	NA	prp19a-1 prp19b-1	IR	1	0	0	0	AT1G23230:I020	0.00121803	0.00298507	0.0101523	0.0299824	0.00691017	0.00126422	0.00965251
AT1G23330	Chr1:8280296-8280375	NA	prp19a-1 prp19b-1	IR	1	0	0	0	AT1G23330:E004	0.0177839	0.0168539	0.0139417	0.179355	0.00707214	0.029361	0.037037
AT1G23330	Chr1:8281564-8281639	NA	prp19a-1 prp19b-1	IR	1	0	0	0	AT1G23330:I007	0.00312826	0.0110619	0.0257998	0.0481144	0.00210084	0.0310391	0.018315
AT1G23400	Chr1:8313673-8313862	NA	prp19a-1 prp19b-1	IR	1	0	0	0	AT1G23400:I004	0.00428725	0.00746534	0.00734646	0.0377465	0.0081645	0.0091104	0.0231457
AT1G23460	Chr1:8328358-8328456	NA	prp19a-1 prp19b-1	IR	1	0	0	0	AT1G23460:I005	0	0.0117647	0.00848896	0.0294118	0.0157303	0.00683371	0.00631579
AT1G23460	Chr1:8328237-8328336	NA	prp19a-1 prp19b-1	IR	1	0	0	0	AT1G23460:I004	0.00869565	0.00618557	0.00516351	0.0368	0.00699301	0.0022779	0.0198413
AT1G23480	Chr1:8334415-8334510	NA	prp19a-1 prp19b-1	IR	1	0	0	0	AT1G23480:I003	0.0013947	0.00181488	0.00635324	0.0550336	0.00167504	0	0.0203443
AT1G23490	Chr1:8337380-8337508	NA	prp19a-1 prp19b-1	IR	1	0	0	0	AT1G23490:I002	0.00119814	0.00204271	0.00349578	0.0175415	0.000847845	0.00319582	0.00906385
AT1G23740	Chr1:8398511-8398599	NA	prp19a-1 prp19b-1	IR	1	0	0	0	AT1G23740:I001	0.00386372	0.00295435	0.00425209	0.0198842	0.00537482	0.00517688	0.0113992
AT1G23800	Chr1:8412512-8412597	NA	prp19a-1 prp19b-1	IR	1	0	0	0	AT1G23800:I001	0.00157978	0.00869565	0.0106383	0.0314961	0.00172712	0	0.00299401
AT1G23860	Chr1:8428098-8428234	NA	prp19a-1 prp19b-1	IR	1	0	0	0	AT1G23860:I001	0.00118906	0.00275862	0.001772	0.0113269	0.00185874	0.000562114	0.00192864
AT1G23870	Chr1:8435043-8435164	NA	prp19a-1 prp19b-1	IR	1	0	0	0	AT1G23870:I003	0.00850112	0.0182556	0.0237239	0.0880127	0.0164593	0.0149976	0.0627262
AT1G23870	Chr1:8434683-8434768	NA	prp19a-1 prp19b-1	IR	1	0	0	0	AT1G23870:I002	0.00396301	0.00167785	0.0027933	0.0594966	0.00176741	0.00733753	0.0178971
AT1G23880	Chr1:8436578-8436671	NA	prp19a-1 prp19b-1	IR	1	0	0	0	AT1G23880:E003	0.00540541	0.0285714	0.0121951	0.10101	0.00444444	0.0471204	0.0502283
AT1G23890	Chr1:8439417-8439497	NA	prp19a-1 prp19b-1	IR	1	0	0	0	AT1G23890:I002	0	0.0324675	0.0186047	0.0862471	0.0316302	0.033557	0.0519481
AT1G23890	Chr1:8440178-8440493	NA	prp19a-1 prp19b-1	IR	1	0	0	0	AT1G23890:I005	0.00161031	0.00881834	0.00641026	0.024911	0.00309598	0.00618557	0.0078125
AT1G23890	Chr1:8439596-8439680	NA	prp19a-1 prp19b-1	IR	1	0	0	0	AT1G23890:I003	0.0109489	0.0353535	0.0124481	0.0692308	0.0189329	0.0236559	0.0566038
AT1G23900	Chr1:8442071-8442245	NA	prp19a-1 prp19b-1	IR	1	0	0	0	AT1G23900:I005	0.00111982	0.0035503	0.00714286	0.0350877	0.00179533	0.00442478	0.0052687
AT1G23900	Chr1:8446881-8447056	NA	prp19a-1 prp19b-1	IR	1	0	0	0	AT1G23900:I020	0.0030722	0	0.00247219	0.0148064	0.00176991	0.002185	0.00505902
AT1G23970	Chr1:8482487-8482577	NA	prp19a-1 prp19b-1	IR	1	0	0	0	AT1G23970:I001	0.00606061	0.00645161	0.00821018	0.0344009	0.00161031	0.00851789	0.0131234
AT1G23970	Chr1:8483565-8483742	NA	prp19a-1 prp19b-1	IR	1	0	0	0	AT1G23970:I006	0.00291545	0.00268817	0.00566572	0.0289855	0.0197109	0.0199734	0.0124014
AT1G24020	Chr1:8500934-8501271	NA	prp19a-1 prp19b-1	IR	1	0	0	0	AT1G24020:I001	0.0030303	0.00202961	0.00465441	0.0186089	0.0046781	0.00304372	0.0061393
AT1G24090	Chr1:8522234-8522338	NA	prp19a-1 prp19b-1	IR	1	0	0	0	AT1G24090:I007	0	0.00952381	0	0.0884086	0.0137741	0.0171149	0.0126582
AT1G24095	Chr1:8524202-8524478	NA	prp19a-1 prp19b-1	IR	1	0	0	0	AT1G24095:I003	0.00909091	0.00684932	0.0183486	0.0529032	0.00469484	0	0.0225873
AT1G24120	Chr1:8529580-8529734	NA	prp19a-1 prp19b-1	IR	1	0	0	0	AT1G24120:I001	0.00254453	0.00351494	0.00778485	0.0309278	0.00825083	0.00331126	0.00837776
AT1G24190	Chr1:8564449-8564541	NA	prp19a-1 prp19b-1	IR	1	0	0	0	AT1G24190:I004	0.0044843	0.00133511	0.00910273	0.0647343	0.00603622	0.00694444	0.0226131
AT1G24190	Chr1:8567225-8567336	NA	prp19a-1 prp19b-1	IR	1	0	0	0	AT1G24190:I011	0.00205339	0.00109529	0.00377358	0.0347826	0.00199601	0.0058072	0.0134639
AT1G24190	Chr1:8568065-8568209	NA	prp19a-1 prp19b-1	IR	1	0	0	0	AT1G24190:I015	1	NA	1	1	1	1	1
AT1G24190	Chr1:8568429-8568506	NA	prp19a-1 prp19b-1	IR	1	0	0	0	AT1G24190:I018	0	0	0	0.0229885	0	0	0
AT1G24240	Chr1:8587690-8587864	NA	prp19a-1 prp19b-1	IR	1	0	0	0	AT1G24240:I004	0.00350877	0.00512821	0.0121212	0.0384615	0.00617284	0.0144928	0.0183028
AT1G24267	Chr1:8604595-8604690	NA	prp19a-1 prp19b-1	IR	1	0	0	0	AT1G24267:I001	0.00228311	0.00183486	0.00148295	0.0133432	0.00419287	0.00294737	0.00624512
AT1G24280	Chr1:8611450-8611522	NA	prp19a-1 prp19b-1	IR	1	0	0	0	AT1G24280:I007	0.0194805	0.0232558	0.0292621	0.0879567	0.0357143	0.0161527	0.0223464
AT1G24280	Chr1:8611753-8611826	NA	prp19a-1 prp19b-1	IR	1	0	0	0	AT1G24280:I008	0.0131926	0.0139535	0.01375	0.0658683	0.00211864	0.0100559	0.0215332
AT1G24280	Chr1:8611007-8611091	NA	prp19a-1 prp19b-1	IR	1	0	0	0	AT1G24280:I005	0.00787402	0.00298063	0.00972222	0.0554765	0.00925926	0.00701262	0.00662252
AT1G24300	Chr1:8618328-8618464	NA	prp19a-1 prp19b-1	IR	1	0	0	0	AT1G24300:I007	0.00440529	0.00823045	0.0216867	0.216418	0.0016	0.0244821	0.0568421
AT1G24300	Chr1:8615189-8615283	NA	prp19a-1 prp19b-1	IR	1	0	0	0	AT1G24300:I004	1	1	1	1	1	1	1
AT1G24300	Chr1:8614772-8614859	NA	prp19a-1 prp19b-1	IR	1	0	0	0	AT1G24300:I001	0.00529902	0.00340136	0.0125461	0.0287611	0.00485437	0.0036452	0.0134804
AT1G24340	Chr1:8637124-8637475	NA	prp19a-1 prp19b-1	IR	1	0	0	0	AT1G24340:I006	0.00124224	0	0.00632111	0.036965	0.00625	0.00123305	0.0128205
AT1G24360	Chr1:8640983-8641068	NA	prp19a-1 prp19b-1	IR	1	0	0	0	AT1G24360:I001	0.00490415	0.00871111	0.0097589	0.0442882	0.00695006	0.00869565	0.0158076
AT1G24360	Chr1:8642026-8642105	NA	prp19a-1 prp19b-1	IR	1	0	0	0	AT1G24360:I004	0.000175932	0.000102197	0	0.00659196	0.000382629	0.000549269	0.000481093
AT1G24400	Chr1:8653296-8653379	NA	prp19a-1 prp19b-1	IR	1	0	0	0	AT1G24400:I006	0.00249377	0	0	0.112948	0.00568182	0	0.00334448
AT1G24440	Chr1:8662420-8662682	NA	prp19a-1 prp19b-1	Alt5ss	1	0	0	0	AT1G24440:E003	0	0	0	0	0	0	0
AT1G24490	Chr1:8684584-8684662	NA	prp19a-1 prp19b-1	IR	1	0	0	0	AT1G24490:I010	0.00148588	0.00161031	0.00229043	0.0137214	0.00272056	0.00122399	0.00257069
AT1G24560	Chr1:8704024-8704105	NA	prp19a-1 prp19b-1	IR	1	0	0	0	AT1G24560:I001	0.00146413	0.00338983	0	0.027759	0	0.000786782	0.000728332
AT1G24560	Chr1:8704713-8704840	NA	prp19a-1 prp19b-1	IR	1	0	0	0	AT1G24560:I003	0.00169492	0	0.00462535	0.0202091	0.00254022	0.00911854	0.0105093
AT1G24706	Chr1:8744610-8744676	NA	prp19a-1 prp19b-1	IR	1	0	0	0	AT1G24706:I010	0	0	0	0.0516556	0.00167785	0	0.00977199
AT1G24706	Chr1:8749395-8749470	NA	prp19a-1 prp19b-1	IR	1	0	0	0	AT1G24706:I023	0	0	0.00232558	0.030837	0	0	0.0044843
AT1G24706	Chr1:8744451-8744537	NA	prp19a-1 prp19b-1	IR	1	0	0	0	AT1G24706:I009	0	0	0.0857143	0.185185	0.125	0.142857	0.105263
AT1G24706	Chr1:8744900-8744986	NA	prp19a-1 prp19b-1	IR	1	0	0	0	AT1G24706:I012	0	0	0	0	0	0	0
AT1G24764	Chr1:8762918-8762991	NA	prp19a-1 prp19b-1	IR	1	0	1	0	AT1G24764:E012	0.0590219	0.0750237	0.151852	0.382353	0.0609244	0.11036	0.285266
AT1G24764	Chr1:8761664-8761747	NA	prp19a-1 prp19b-1	IR	1	0	0	0	AT1G24764:I006	0	0.00338983	0.00663507	0.0190915	0.00737619	0.00359281	0.0154799
AT1G25220	Chr1:8838307-8838394	NA	prp19a-1 prp19b-1	IR	1	0	0	0	AT1G25220:I005	0.00186393	0.00511247	0.00788055	0.0150517	0.00236407	0.00219058	0.0121156
AT1G25220	Chr1:8837758-8837846	NA	prp19a-1 prp19b-1	IR	1	0	0	0	AT1G25220:I002	0.000543774	0.00349406	0.00774393	0.0140329	0.00537222	0.00662252	0.00643501
AT1G25260	Chr1:8854298-8854378	NA	prp19a-1 prp19b-1	IR	1	0	0	0	AT1G25260:I001	0.000833333	0.00273075	0.00039557	0.0126654	0.000170853	0.000732601	0.00553078
AT1G25277	Chr1:8862128-8862208	NA	prp19a-1 prp19b-1	IR	1	0	0	0	AT1G25277:I001	0.0114943	0.025974	0.0702703	0.096	0.0651341	0.0490566	0.106977
AT1G25280	Chr1:8865729-8865857	NA	prp19a-1 prp19b-1	IR	1	0	0	0	AT1G25280:I005	0.00598151	0.00965517	0.00709995	0.0366972	0.00788177	0.00912201	0.0170815
AT1G25375	Chr1:8902888-8902959	NA	prp19a-1 prp19b-1	IR	1	0	0	0	AT1G25375:I011	0.0126183	0.00324675	0.0166667	0.0498534	0	0.00772798	0.0167131
AT1G25380	Chr1:8905357-8905443	NA	prp19a-1 prp19b-1	IR	1	0	0	0	AT1G25380:I008	0.0162963	0.024735	0.0285307	0.130633	0.0122502	0.0203466	0.0477403
AT1G25390	Chr1:8907608-8907689	NA	prp19a-1 prp19b-1	IR	1	0	0	0	AT1G25390:I002	0.0129496	0.018711	0.027972	0.111831	0.0265896	0.0200236	0.0363392
AT1G25470	Chr1:8945946-8946043	NA	prp19a-1 prp19b-1	IR	1	0	0	0	AT1G25470:I001	0.00278552	0.00714286	0.00289855	0.0475	0.00182815	0.00488759	0.0223881
AT1G25540	Chr1:8971017-8971091	NA	prp19a-1 prp19b-1	IR	1	0	0	0	AT1G25540:I006	0.00512821	0.0134228	0.00824931	0.0573163	0.0030349	0.0113269	0.0236899
AT1G25550	Chr1:8976789-8976880	NA	prp19a-1 prp19b-1	IR	1	0	0	0	AT1G25550:I001	0.00899156	0.0174818	0.0161215	0.0730265	0.0120868	0.0108013	0.0301914
AT1G25570	Chr1:8993348-8993487	NA	prp19a-1 prp19b-1	IR	1	0	0	0	AT1G25570:I005	0.00108108	0.00283286	0.00702576	0.037037	0.00321543	0.010333	0.0216346
AT1G25682	Chr1:9003654-9003950	NA	prp19a-1 prp19b-1	IR	1	0	0	0	AT1G25682:I005	0.00138313	0.00302725	0.00241741	0.0375204	0.000800641	0.00335008	0.0112024
AT1G25682	Chr1:9002886-9002969	NA	prp19a-1 prp19b-1	IR	1	0	0	0	AT1G25682:I002	0.00584795	0.0133809	0.0233838	0.0420032	0.00676819	0.0214961	0.0486486
AT1G25682	Chr1:9003134-9003253	NA	prp19a-1 prp19b-1	IR	1	0	0	0	AT1G25682:I003	0.00151745	0.00999092	0.00481762	0.020475	0.00247321	0.00947459	0.0118577
AT1G26090	Chr1:9021835-9021912	NA	prp19a-1 prp19b-1	IR	1	0	0	0	AT1G26090:I005	0.00273973	0.00183486	0.0191083	0.0747331	0.00200803	0.0108043	0.0229645
AT1G26120	Chr1:9030301-9030400	NA	prp19a-1 prp19b-1	IR	1	0	0	0	AT1G26120:I007	0.00434153	0	0.00383142	0.0137931	0.00241546	0.00619579	0
AT1G26120	Chr1:9029908-9029995	NA	prp19a-1 prp19b-1	IR	1	0	0	0	AT1G26120:I005	0.00143885	0	0	0.0311333	0	0	0
AT1G26130	Chr1:9037095-9037175	NA	prp19a-1 prp19b-1	IR	1	0	0	0	AT1G26130:I012	0	0.025641	0.00763359	0.0440252	0	0	0.0182927
AT1G26130	Chr1:9036879-9036968	NA	prp19a-1 prp19b-1	IR	1	0	0	0	AT1G26130:I011	0.00671141	0.0157729	0.0362319	0.0634146	0.0396476	0.00680272	0.0413793
AT1G26150	Chr1:9039985-9040056	NA	prp19a-1 prp19b-1	IR	1	0	0	0	AT1G26150:I001	0.000427899	0.00102145	0.00537153	0.0458136	0.00477415	0.00494109	0.00898789
AT1G26170	Chr1:9047590-9047670	NA	prp19a-1 prp19b-1	IR	1	0	0	0	AT1G26170:I001	0.00626305	0.0069735	0.00220751	0.0417163	0.00205761	0.0103704	0.0195599
AT1G26170	Chr1:9048737-9048847	NA	prp19a-1 prp19b-1	IR	1	0	0	0	AT1G26170:I007	0.00307692	0.0175439	0.0125142	0.0358306	0.00608519	0.00635324	0.0242775
AT1G26170	Chr1:9051466-9051641	NA	prp19a-1 prp19b-1	IR	1	0	0	0	AT1G26170:I020	0.00152672	0.00175747	0.00701754	0.0305085	0.00125156	0.00341297	0.0134357
AT1G26180	Chr1:9056125-9056216	NA	prp19a-1 prp19b-1	IR	1	0	0	0	AT1G26180:I006	0.00373134	0.00395257	0.00593824	0.0337995	0.00614182	0.0040404	0.0148305
AT1G26180	Chr1:9055638-9055719	NA	prp19a-1 prp19b-1	IR	1	0	0	0	AT1G26180:I003	0.00173913	0.00183038	0.00338983	0.0107759	0.00152053	0.000483325	0.00837989
AT1G26190	Chr1:9058316-9058393	NA	prp19a-1 prp19b-1	IR	1	0	0	0	AT1G26190:I005	0	0.0106952	0	0.136951	0.00519931	0.010395	0.0348837
AT1G26230	Chr1:9072779-9072846	NA	prp19a-1 prp19b-1	IR	1	0	0	0	AT1G26230:E005	0.0108147	0.0147698	0.0113568	0.105505	0.0186125	0.0375635	0.0611028
AT1G26230	Chr1:9075099-9075104	NA	prp19a-1 prp19b-1	IR	1	0	0	0	AT1G26230:I013	1	1	1	1	1	1	1
AT1G26230	Chr1:9074067-9074153	NA	prp19a-1 prp19b-1	IR	1	0	0	0	AT1G26230:I008	0.00247321	0.0011274	0.00652377	0.0801932	0.0130624	0.0189702	0.0270907
AT1G26230	Chr1:9073269-9073336	NA	prp19a-1 prp19b-1	IR	1	0	0	0	AT1G26230:I005	0.00957354	0.0270812	0.0126984	0.0868852	0.0376671	0.0315789	0.0569948
AT1G26260	Chr1:9088155-9088255	NA	prp19a-1 prp19b-1	IR	1	0	0	0	AT1G26260:I008	0.0190476	0.0379747	0.00529101	0.0993377	0.0328638	0.0359712	0.008
AT1G26300	Chr1:9096628-9097642	NA	prp19a-1 prp19b-1	IR	1	0	0	0	AT1G26300:I003	1	1	1	1	1	1	1
AT1G26300	Chr1:9099247-9099313	NA	prp19a-1 prp19b-1	IR	1	0	0	0	AT1G26300:I006	0	0	0.0117302	0.147942	0	0.00638978	0.00984529
AT1G26300	Chr1:9096089-9096175	NA	prp19a-1 prp19b-1	IR	1	0	0	0	AT1G26300:I001	0.00887199	0.0192308	0.00391134	0.0329475	0.0262069	0.0104634	0.0324074
AT1G26440	Chr1:9145697-9145984	NA	prp19a-1 prp19b-1	IR	1	0	1	0	AT1G26440:E014	0.32	0.250704	0.232	0.622642	0.279528	0.308411	0.397516
AT1G26450	Chr1:9149883-9150011	NA	prp19a-1 prp19b-1	IR	1	0	0	0	AT1G26450:I003	0	0.00362976	0.00324149	0.0142259	0.00379075	0	0.00672269
AT1G26460	Chr1:9154128-9154212	NA	prp19a-1 prp19b-1	IR	1	0	0	0	AT1G26460:I005	0.00304878	0.00201207	0.00414625	0.0240283	0.00510204	0.00508806	0.00533417
AT1G26560	Chr1:9180729-9180810	NA	prp19a-1 prp19b-1	IR	1	0	0	0	AT1G26560:I007	0.00729927	0.00951315	0.00996329	0.0386965	0.00848111	0.0204082	0.0195759
AT1G26560	Chr1:9180171-9180277	NA	prp19a-1 prp19b-1	IR	1	0	0	0	AT1G26560:I005	0.000799361	0.00344828	0	0.0277325	0.00365408	0.00833333	0.0134529
AT1G26620	Chr1:9197757-9197952	NA	prp19a-1 prp19b-1	IR	1	0	0	0	AT1G26620:I001	0	0	0.00253165	0.0546448	0.00186916	0.00618557	0.00696056
AT1G26640	Chr1:9208080-9208153	NA	prp19a-1 prp19b-1	IR	1	0	0	0	AT1G26640:I003	0	0.00125786	0.00790514	0.0141458	0.00704225	0.00738916	0.00947867
AT1G26660	Chr1:9213328-9213481	NA	prp19a-1 prp19b-1	IR	1	0	0	0	AT1G26660:I007	0.00573066	0.00967118	0.0109204	0.0335689	0.00235294	0.00522193	0.0182517
AT1G26660	Chr1:9212943-9213219	NA	prp19a-1 prp19b-1	IR	1	0	0	0	AT1G26660:I006	0.00258398	0.00662252	0.00492611	0.0320405	0.00847458	0.00879121	0.0167286
AT1G26665	Chr1:9215094-9215176	NA	prp19a-1 prp19b-1	IR	1	0	0	0	AT1G26665:I004	0.000475964	0.00126582	0.00884086	0.0207953	0.00111317	0.00518135	0.0153846
AT1G26670	Chr1:9216919-9217007	NA	prp19a-1 prp19b-1	IR	1	0	0	0	AT1G26670:I002	0.0016215	0.00171233	0.00663604	0.0276285	0.00528592	0.0033043	0.00549149
AT1G26690	Chr1:9225390-9225469	NA	prp19a-1 prp19b-1	IR	1	0	0	0	AT1G26690:I003	0.0092264	0.0108548	0.018018	0.0816445	0.0174102	0.0160428	0.0192926
AT1G26810	Chr1:9287273-9287353	NA	prp19a-1 prp19b-1	IR	1	0	0	0	AT1G26810:I002	0.0109091	0	0.0604027	0.115385	0	0.028169	0.0283912
AT1G26830	Chr1:9295932-9296052	NA	prp19a-1 prp19b-1	IR	1	0	0	0	AT1G26830:I001	0.00958733	0.00957592	0.015873	0.103903	0.00789096	0.00858194	0.0345121
AT1G26911	Chr1:9323830-9323912	NA	prp19a-1 prp19b-1	IR	1	0	0	0	AT1G26911:I002	0.0222222	0.135135	0.0967742	0.157895	0.0617284	0.0117647	0.0344828
AT1G26940	Chr1:9344298-9344388	NA	prp19a-1 prp19b-1	IR	1	0	0	0	AT1G26940:I006	0	0	0	0.0321593	0.00107875	0.00258398	0.00105374
AT1G27020	Chr1:9380268-9380338	NA	prp19a-1 prp19b-1	IR	1	0	0	0	AT1G27020:I006	0.00680272	0	0.00740741	0.0583501	0.00665557	0.00826446	0.0142012
AT1G27060	Chr1:9396393-9396476	NA	prp19a-1 prp19b-1	IR	1	0	0	0	AT1G27060:I006	0.00684932	0.0125523	0.0142857	0.115727	0	0.015544	0.0434783
AT1G27060	Chr1:9395693-9395765	NA	prp19a-1 prp19b-1	IR	1	0	0	0	AT1G27060:I003	0	0.00900901	0.0366492	0.0948276	0.0382514	0	0.0599078
AT1G27070	Chr1:9397041-9397118	NA	prp19a-1 prp19b-1	IR	1	0	0	0	AT1G27070:I001	0.0143737	0.00884956	0.0208333	0.113106	0.00668151	0.038806	0.0982143
AT1G27100	Chr1:9407842-9407943	NA	prp19a-1 prp19b-1	IR	1	0	0	0	AT1G27100:I001	0.0643715	0.103919	0.0919209	0.292971	0.0589504	0.114007	0.165868
AT1G27120	Chr1:9423161-9423234	NA	prp19a-1 prp19b-1	IR	1	0	0	0	AT1G27120:I005	0.00900901	0.0111857	0.00756757	0.153646	0.0132939	0.00821918	0.0575342
AT1G27150	Chr1:9430881-9430955	NA	prp19a-1 prp19b-1	IR	1	0	0	0	AT1G27150:I007	0.00988142	0.013986	0.0227894	0.0859278	0.0154578	0.0176391	0.0490308
AT1G27180	Chr1:9445190-9445269	NA	prp19a-1 prp19b-1	IR	1	0	0	0	AT1G27180:I010	0.025974	0.0357143	0.0549451	0.152174	0.0304183	0.021097	0.0447761
AT1G27180	Chr1:9443514-9443587	NA	prp19a-1 prp19b-1	IR	1	0	0	0	AT1G27180:I008	0.0526316	0.0923077	0.0892857	0.223022	0.0272727	0.037037	0.0647482
AT1G27210	Chr1:9456148-9456261	NA	prp19a-1 prp19b-1	IR	1	0	0	0	AT1G27210:I002	0.00464157	0.00757135	0.00615114	0.053148	0.0145594	0.0106922	0.0313076
AT1G27320	Chr1:9489523-9489618	NA	prp19a-1 prp19b-1	IR	1	0	0	0	AT1G27320:I004	0.00174115	0.0119904	0.0029985	0.0528402	0.000677048	0.00210231	0.0124896
AT1G27360	Chr1:9503467-9503569	NA	prp19a-1 prp19b-1	IR	1	0	0	0	AT1G27360:I006	0.0306748	0.0175439	0.0306407	0.172996	0.0153846	0.0280899	0.0457516
AT1G27360	Chr1:9503083-9503214	NA	prp19a-1 prp19b-1	IR	1	0	0	0	AT1G27360:I005	0.0217391	0.0471464	0.0224439	0.107011	0.015	0.0257732	0.0288248
AT1G27370	Chr1:9505609-9505717	NA	prp19a-1 prp19b-1	IR	1	0	0	0	AT1G27370:E005	0.0301724	0.031339	0.0531178	0.168831	0.0617696	0.0484581	0.0675241
AT1G27370	Chr1:9505967-9506081	NA	prp19a-1 prp19b-1	IR	1	0	0	0	AT1G27370:I002	0.00518135	0.017284	0.0183727	0.108159	0.0111359	0.00831025	0.0269231
AT1G27430	Chr1:9521729-9521826	NA	prp19a-1 prp19b-1	IR	1	0	0	0	AT1G27430:I005	1	1	1	1	1	1	1
AT1G27440	Chr1:9530267-9530519	NA	prp19a-1 prp19b-1	IR	1	0	0	0	AT1G27440:I002	0.00645161	0.032967	0.0126582	0.0555556	0	0.00675676	0.0232558
AT1G27470	Chr1:9542930-9543002	NA	prp19a-1 prp19b-1	IR	1	0	0	0	AT1G27470:I006	0	0	0	0.0549662	0	0.00383142	0.00892857
AT1G27470	Chr1:9541038-9541189	NA	prp19a-1 prp19b-1	IR	1	0	0	0	AT1G27470:I002	0	0.0026738	0.00232558	0.0254072	0.00261097	0.00517063	0.00550459
AT1G27470	Chr1:9542033-9542378	NA	prp19a-1 prp19b-1	IR	1	0	0	0	AT1G27470:I004	0.00162075	0.00420168	0.00327869	0.0348584	0	0	0.0144928
AT1G27470	Chr1:9541372-9541454	NA	prp19a-1 prp19b-1	IR	1	0	0	0	AT1G27470:I003	0.0028169	0	0.00693481	0.0273859	0.00396825	0	0.0114943
AT1G27510	Chr1:9555047-9555124	NA	prp19a-1 prp19b-1	IR	1	0	0	0	AT1G27510:I001	0.0138751	0.0100334	0.0143302	0.0998991	0.00668151	0.0112158	0.0291262
AT1G27520	Chr1:9559292-9559367	NA	prp19a-1 prp19b-1	IR	1	0	0	0	AT1G27520:I004	0	0	0	0.031941	0	0	0.00579374
AT1G27520	Chr1:9559468-9559593	NA	prp19a-1 prp19b-1	IR	1	0	0	0	AT1G27520:I005	0.0075188	0.0149701	0.0026738	0.0391061	0.00682927	0.00464037	0.0266344
AT1G27520	Chr1:9559152-9559229	NA	prp19a-1 prp19b-1	IR	1	0	0	0	AT1G27520:I003	0	0	0	0.0140845	0	0	0.00201207
AT1G27520	Chr1:9560966-9561074	NA	prp19a-1 prp19b-1	IR	1	0	0	0	AT1G27520:I011	0	0.00146843	0.00443131	0.0146232	0.00198807	0.00441501	0
AT1G27595	Chr1:9592508-9592718	NA	prp19a-1 prp19b-1	IR	1	0	0	0	AT1G27595:I001	0.00154083	0.0223048	0.0158172	0.0696296	0.0194286	0.0133983	0.0125174
AT1G27600	Chr1:9604254-9604343	NA	prp19a-1 prp19b-1	IR	1	0	0	0	AT1G27600:I003	0.00693241	0.00578035	0.0162722	0.037037	0.00393391	0.00645161	0.0211102
AT1G27630	Chr1:9613315-9613391	NA	prp19a-1 prp19b-1	IR	1	0	0	0	AT1G27630:I007	0.0047619	0.00859599	0.00124224	0.0765625	0.0060241	0.0129534	0.0184162
AT1G27630	Chr1:9613061-9613141	NA	prp19a-1 prp19b-1	IR	1	0	0	0	AT1G27630:I006	0	0.00204082	0	0.0333333	0.000823045	0.00104058	0.00441306
AT1G27680	Chr1:9633915-9634000	NA	prp19a-1 prp19b-1	IR	1	0	0	0	AT1G27680:I010	0.00217391	0.00640205	0.00666667	0.0331754	0.00508906	0.00416089	0.00959233
AT1G27680	Chr1:9634274-9634348	NA	prp19a-1 prp19b-1	IR	1	0	0	0	AT1G27680:I011	0.00359066	0.00189394	0.0089955	0.0286772	0.00904977	0.00530223	0.00922509
AT1G27690	Chr1:9637676-9637758	NA	prp19a-1 prp19b-1	IR	1	0	0	0	AT1G27690:I002	0.00294118	0.00869565	0.00397351	0.0719794	0.0045045	0.00987925	0.021645
AT1G27690	Chr1:9637083-9637324	NA	prp19a-1 prp19b-1	IR	1	0	0	0	AT1G27690:I001	0.00507614	0.00395257	0.0137525	0.0730253	0.00555556	0.00494234	0.0154799
AT1G27695	Chr1:9639254-9639328	NA	prp19a-1 prp19b-1	IR	1	0	0	0	AT1G27695:I002	0.00941253	0.0100218	0.00854701	0.0604255	0.034034	0.015124	0.0468528
AT1G27700	Chr1:9641289-9641364	NA	prp19a-1 prp19b-1	IR	1	0	0	0	AT1G27700:I003	0.00732064	0.019802	0.0190476	0.111831	0.0196629	0.0498534	0.0347349
AT1G27750	Chr1:9661317-9661401	NA	prp19a-1 prp19b-1	IR	1	0	0	0	AT1G27750:I006	0.00426743	0	0.0131234	0.0316623	0.00414938	0.0095498	0.0273973
AT1G27750	Chr1:9661130-9661234	NA	prp19a-1 prp19b-1	IR	1	0	0	0	AT1G27750:I005	0.00486224	0	0.0165414	0.0483005	0.00745156	0.0246914	0.0218978
AT1G27760	Chr1:9669813-9669916	NA	prp19a-1 prp19b-1	IR	1	0	0	0	AT1G27760:I006	0	0.00225734	0.0025974	0.0485844	0.000330797	0.000788644	0.00848485
AT1G27760	Chr1:9670620-9670708	NA	prp19a-1 prp19b-1	IR	1	0	0	0	AT1G27760:I009	0.00343171	0.00294768	0.00179641	0.0340843	0.0027027	0.00531416	0.00809595
AT1G27760	Chr1:9671189-9671274	NA	prp19a-1 prp19b-1	IR	1	0	0	0	AT1G27760:I012	0.00522388	0.00838926	0.00747664	0.0314212	0.00234663	0.00306984	0.00859402
AT1G27760	Chr1:9670231-9670306	NA	prp19a-1 prp19b-1	IR	1	0	0	0	AT1G27760:I008	0.00691389	0.00514328	0.00881612	0.0577414	0.00513875	0.00384827	0.00503145
AT1G27770	Chr1:9672828-9672947	NA	prp19a-1 prp19b-1	IR	1	0	0	0	AT1G27770:I003	0.00712006	0.016129	0.0271853	0.10962	0.00401146	0.0359254	0.103501
AT1G27840	Chr1:9693839-9693841	NA	prp19a-1 prp19b-1	Alt5ss	1	0	0	0	AT1G27840:E004	0	0	0	0	0	0	0
AT1G27850	Chr1:9698882-9699120	NA	prp19a-1 prp19b-1	IR	1	0	0	0	AT1G27850:I001	0.0158273	0.0162866	0.0397351	0.1125	0.0194986	0.0210843	0.0492958
AT1G27910	Chr1:9723139-9723276	NA	prp19a-1 prp19b-1	IR	1	0	0	0	AT1G27910:I002	0.0030581	0	0.00568182	0.035343	0.0020284	0.0030581	0.0365591
AT1G27940	Chr1:9736011-9736087	NA	prp19a-1 prp19b-1	IR	1	0	0	0	AT1G27940:I003	0.049505	0.0485437	0	0.268966	0.0505051	0.0810811	0.027027
AT1G27960	Chr1:9745185-9745262	NA	prp19a-1 prp19b-1	IR	1	0	0	0	AT1G27960:I006	0	0.00617284	0	0	0	0.00653595	0
AT1G27960	Chr1:9742617-9742974	NA	prp19a-1 prp19b-1	IR	1	0	0	0	AT1G27960:I001	0.012987	0	0.0147783	0.0549451	0.0184697	0.003861	0.00835655
AT1G27980	Chr1:9752222-9752314	NA	prp19a-1 prp19b-1	IR	1	0	0	0	AT1G27980:I013	0.0021978	0	0	0.0124334	0	0	0.0234742
AT1G28010	Chr1:9766311-9766391	NA	prp19a-1 prp19b-1	IR	1	0	0	0	AT1G28010:I007	0.0114943	0.0638298	0.031746	0.101852	0.0352941	0.027027	0.09
AT1G28050	Chr1:9776229-9776512	NA	prp19a-1 prp19b-1	IR	1	0	0	0	AT1G28050:I002	0	0.00277008	0.00740741	0.0399348	0.00297324	0.00207039	0.0127273
AT1G28060	Chr1:9781037-9781612	NA	prp19a-1 prp19b-1	IR	1	0	0	0	AT1G28060:I006	0.00458716	0.00581395	0.00383142	0.0365093	0.00674764	0.00943396	0.0165929
AT1G28060	Chr1:9780039-9780129	NA	prp19a-1 prp19b-1	IR	1	0	0	0	AT1G28060:I003	0.00178571	0.00622407	0.0044603	0.0288689	0.000701754	0.00541377	0.0073776
AT1G28090	Chr1:9798204-9798281	NA	prp19a-1 prp19b-1	IR	1	0	0	0	AT1G28090:I013	0	0.00398406	0.0113493	0.0636704	0.00877193	0.0114943	0.0267857
AT1G28110	Chr1:9804500-9804576	NA	prp19a-1 prp19b-1	IR	1	0	0	0	AT1G28110:I003	0.00514933	0.0114068	0.00719424	0.0490308	0.00634249	0.00892857	0.0195228
AT1G28120	Chr1:9813954-9814026	NA	prp19a-1 prp19b-1	IR	1	0	0	0	AT1G28120:I003	0.00119617	0.00205903	0.00828553	0.0243902	0.0029615	0.0132108	0.0103557
AT1G28120	Chr1:9815191-9815392	NA	prp19a-1 prp19b-1	IR	1	0	0	0	AT1G28120:I009	0.00361757	0.00238379	0.00527983	0.0326087	0.00361301	0.0102145	0.0148011
AT1G28120	Chr1:9814496-9814628	NA	prp19a-1 prp19b-1	IR	1	0	0	0	AT1G28120:I006	0.000979432	0.00379747	0.00411946	0.017757	0.000895255	0.00487373	0.0041806
AT1G28140	Chr1:9834024-9834180	NA	prp19a-1 prp19b-1	IR	1	0	0	0	AT1G28140:I004	0.00095584	0.000247831	0.00104668	0.0138376	0.00141643	0.000665336	0.00162829
AT1G28140	Chr1:9833346-9833511	NA	prp19a-1 prp19b-1	IR	1	0	0	0	AT1G28140:I002	0.00109489	0.00108155	0.000824402	0.00734994	0.00177462	0.00122951	0.00239712
AT1G28210	Chr1:9855649-9855734	NA	prp19a-1 prp19b-1	IR	1	0	0	0	AT1G28210:I005	0	0	0	0.0377668	0	0	0
AT1G28240	Chr1:9870569-9870644	NA	prp19a-1 prp19b-1	IR	1	0	0	0	AT1G28240:I006	0.00339751	0	0.00221239	0.0334928	0	0.00453515	0.00950119
AT1G28240	Chr1:9870363-9870458	NA	prp19a-1 prp19b-1	IR	1	0	0	0	AT1G28240:I005	0.00445434	0.00506329	0.0095037	0.0440678	0.00112994	0.0114416	0.0267953
AT1G28260	Chr1:9878078-9878149	NA	prp19a-1 prp19b-1	IR	1	0	0	0	AT1G28260:I003	0.0305344	0.0396476	0.0558376	0.138462	0.015674	0.0155763	0.120968
AT1G28350	Chr1:9945421-9945499	NA	prp19a-1 prp19b-1	IR	1	0	0	0	AT1G28350:I006	0	0	0	0.0163522	0	0	0
AT1G28380	Chr1:9965031-9965114	NA	prp19a-1 prp19b-1	IR	1	0	0	0	AT1G28380:I005	0.00496894	0.0162254	0.0134003	0.0703764	0.00327869	0.0136986	0.0469208
AT1G28380	Chr1:9964595-9964682	NA	prp19a-1 prp19b-1	IR	1	0	0	0	AT1G28380:I003	0.00807382	0.0037831	0.0120135	0.0659273	0.00670449	0.013869	0.0322934
AT1G28380	Chr1:9964303-9964392	NA	prp19a-1 prp19b-1	IR	1	0	0	0	AT1G28380:I002	0.0126968	0.0189983	0.0200415	0.0983333	0.0161812	0.0254958	0.030137
AT1G28395	Chr1:9971189-9971281	NA	prp19a-1 prp19b-1	IR	1	0	0	0	AT1G28395:I006	0.000508388	0	0.000447828	0.010582	0	0.00111607	0.00127932
AT1G28490	Chr1:10017267-10017411	NA	prp19a-1 prp19b-1	IR	1	0	0	0	AT1G28490:I006	0.00165107	0	0.00653595	0.0286825	0.0023753	0.00125156	0.00944804
AT1G28490	Chr1:10016487-10016566	NA	prp19a-1 prp19b-1	IR	1	0	0	0	AT1G28490:I002	0.00126103	0	0.00259067	0.0110749	0.000631712	0.00153139	0.00892857
AT1G28520	Chr1:10030214-10030310	NA	prp19a-1 prp19b-1	IR	1	0	0	0	AT1G28520:I005	0.00270636	0.00082713	0.00567376	0.0254335	0.0045403	0.00331345	0.0106242
AT1G28570	Chr1:10042456-10042523	NA	prp19a-1 prp19b-1	IR	1	0	0	0	AT1G28570:I002	0.0534653	0.0661626	0.0785124	0.307359	0.0573248	0.0989583	0.0895238
AT1G28660	Chr1:10072458-10072529	NA	prp19a-1 prp19b-1	IR	1	0	0	0	AT1G28660:I002	0.121157	0.170923	0.177196	0.332826	0.111913	0.0917431	0.170143
AT1G28660	Chr1:10072676-10072753	NA	prp19a-1 prp19b-1	IR	1	0	0	0	AT1G28660:I004	0.00222717	0.00480769	0.00189753	0.063129	0	0.0166359	0.019774
AT1G28670	Chr1:10075859-10075985	NA	prp19a-1 prp19b-1	IR	1	0	0	0	AT1G28670:I004	0.0118203	0.010952	0.023989	0.0731183	0.0149095	0.0372535	0.0420535
AT1G28670	Chr1:10075270-10075359	NA	prp19a-1 prp19b-1	IR	1	0	0	0	AT1G28670:I002	0.00755375	0.0127551	0.0155925	0.0522876	0.0129987	0.0106222	0.0231596
AT1G28710	Chr1:10088777-10088978	NA	prp19a-1 prp19b-1	Alt3ss	1	0	0	0	AT1G28710:E008	0	0	0	0	0	0	0
AT1G28710	Chr1:10089536-10089677	NA	prp19a-1 prp19b-1	IR	1	0	0	0	AT1G28710:I006	0	0.00769231	0.00840336	0.0342205	0.0049505	0.0144092	0.00817439
AT1G28960	Chr1:10111089-10111213	NA	prp19a-1 prp19b-1	IR	1	0	0	0	AT1G28960:I007	0.00084674	0.00233645	0	0.0435807	0.00378072	0.00193424	0.00663717
AT1G29030	Chr1:10132896-10132977	NA	prp19a-1 prp19b-1	IR	1	0	0	0	AT1G29030:I014	0	0	0	0.02407	0.00355872	0.0125313	0.00692841
AT1G29170	Chr1:10190403-10190529	NA	prp19a-1 prp19b-1	IR	1	0	0	0	AT1G29170:I001	0.00687285	0.00389105	0.0145773	0.0402385	0.00389105	0.0053286	0.0149254
AT1G29220	Chr1:10211808-10211903	NA	prp19a-1 prp19b-1	IR	1	0	0	0	AT1G29220:I005	1	1	1	1	1	1	1
AT1G29240	Chr1:10217888-10217967	NA	prp19a-1 prp19b-1	IR	1	0	0	0	AT1G29240:I002	0.0126582	0.0132159	0.0374332	0.151899	0.0236686	0.00436681	0.0456432
AT1G29310	Chr1:10252524-10252647	NA	prp19a-1 prp19b-1	IR	1	0	0	0	AT1G29310:I002	0.111111	0.179487	0.368421	0.5	0.22807	0.25	0.589744
AT1G29320	Chr1:10256726-10256824	NA	prp19a-1 prp19b-1	IR	1	0	0	0	AT1G29320:I005	0	0	0	0.0244565	0	0	0.000879507
AT1G29350	Chr1:10269678-10269887	NA	prp19a-1 prp19b-1	IR	1	0	0	0	AT1G29350:I002	0.00166574	0.00179944	0.00091134	0.0175146	0.000361228	0.00127389	0.00448843
AT1G29370	Chr1:10278997-10279206	NA	prp19a-1 prp19b-1	IR	1	0	0	0	AT1G29370:I002	0.00162955	0.00147565	0.00103279	0.0163284	0.000361402	0.00139012	0.00457538
AT1G29380	Chr1:10284276-10284385	NA	prp19a-1 prp19b-1	IR	1	0	0	0	AT1G29380:I001	0.0111288	0.0319001	0.0206327	0.0722057	0.0415648	0.0328638	0.0420561
AT1G29400	Chr1:10292264-10292345	NA	prp19a-1 prp19b-1	IR	1	0	0	0	AT1G29400:I006	0.00214823	0.00337458	0.00272777	0.0361011	0.00754549	0.00877193	0.0159956
AT1G29400	Chr1:10293494-10293569	NA	prp19a-1 prp19b-1	IR	1	0	0	0	AT1G29400:I010	0.000458085	0.000615385	0.00258131	0.0208551	0	0.00136302	0.00561798
AT1G29400	Chr1:10291100-10291193	NA	prp19a-1 prp19b-1	IR	1	0	0	0	AT1G29400:I004	0.00240798	0.00431406	0.00062461	0.0157033	0.00161865	0.00179533	0.00751366
AT1G29400	Chr1:10292098-10292174	NA	prp19a-1 prp19b-1	IR	1	0	0	0	AT1G29400:I005	0.000592768	0.00229095	0	0.0201474	0.00551978	0.00215424	0.00677201
AT1G29410	Chr1:10299002-10299091	NA	prp19a-1 prp19b-1	IR	1	0	0	0	AT1G29410:I003	0.00338983	0.0297872	0.037037	0.0967742	0.0105263	0	0.0322581
AT1G29470	Chr1:10311557-10311647	NA	prp19a-1 prp19b-1	IR	1	0	0	0	AT1G29470:I004	0.00219394	0.00434928	0.00502946	0.015684	0.00441418	0.00647549	0.0112609
AT1G29630	Chr1:10351798-10351984	NA	prp19a-1 prp19b-1	IR	1	0	0	0	AT1G29630:I009	0.00273973	0.0423453	0.0301205	0.0883392	0.0130548	0.0110497	0.0329114
AT1G29630	Chr1:10353038-10353148	NA	prp19a-1 prp19b-1	IR	1	0	0	0	AT1G29630:I013	0.0178571	0.0143541	0.015873	0	0	0.00859599	0.00546448
AT1G29630	Chr1:10352146-10352221	NA	prp19a-1 prp19b-1	IR	1	0	0	0	AT1G29630:I010	0	0	0.00952381	0.0857143	0	0.0103093	0.0356164
AT1G29670	Chr1:10376087-10376199	NA	prp19a-1 prp19b-1	IR	1	0	0	0	AT1G29670:I001	0.00211305	0.00291146	0.00563092	0.0266128	0.00129769	0.0033359	0.0111732
AT1G29690	Chr1:10380748-10380955	NA	prp19a-1 prp19b-1	IR	1	0	0	0	AT1G29690:I004	0.00203666	0.00894454	0.0123457	0.0605187	0.00323625	0.00421941	0.0223642
AT1G29700	Chr1:10385471-10385569	NA	prp19a-1 prp19b-1	IR	1	0	0	0	AT1G29700:I002	0.00525007	0.00632911	0.0108394	0.0267148	0.0146119	0.00809544	0.0112945
AT1G29720	Chr1:10395364-10395446	NA	prp19a-1 prp19b-1	IR	1	0	0	0	AT1G29720:I005	0.00327869	0.00835655	0.015625	0.114155	0.00411523	0.0191083	0.0116732
AT1G29750	Chr1:10418180-10418255	NA	prp19a-1 prp19b-1	IR	1	0	0	0	AT1G29750:I017	0.0108932	0.0171429	0.0140845	0.179894	0.0252427	0.035533	0.0693642
AT1G29750	Chr1:10416129-10416207	NA	prp19a-1 prp19b-1	IR	1	0	0	0	AT1G29750:I008	0.00456621	0.00373134	0.00727273	0.0374065	0.00713267	0.012945	0.00509338
AT1G29800	Chr1:10433992-10434154	NA	prp19a-1 prp19b-1	IR	1	0	0	0	AT1G29800:I002	0	0.00952381	0.00392157	0.0378151	0.0124069	0.00540541	0.021164
AT1G29890	Chr1:10465413-10465529	NA	prp19a-1 prp19b-1	IR	1	0	0	0	AT1G29890:E011	0.00077101	0.00424809	0.00370096	0.0157776	0.000691085	0.00402901	0.0131772
AT1G29890	Chr1:10466918-10466997	NA	prp19a-1 prp19b-1	IR	1	0	0	0	AT1G29890:I014	0.0133333	0.0051458	0.0139907	0.175399	0.0149679	0.0274579	0.0519084
AT1G29890	Chr1:10466396-10466500	NA	prp19a-1 prp19b-1	IR	1	0	0	0	AT1G29890:I011	0	0	0.000680735	0.00881057	0	0.00151515	0.00212014
AT1G29890	Chr1:10466704-10466820	NA	prp19a-1 prp19b-1	IR	1	0	0	0	AT1G29890:I013	0.000911577	0.000865801	0.000634921	0.00878477	0	0.000862813	0.00970874
AT1G29940	Chr1:10481663-10481735	NA	prp19a-1 prp19b-1	IR	1	0	0	0	AT1G29940:I008	0	0.00102987	0	0.0199658	0.00213828	0.00593472	0
AT1G29940	Chr1:10482141-10482227	NA	prp19a-1 prp19b-1	IR	1	0	0	0	AT1G29940:I010	0.00492611	0.00265957	0.00251889	0.0450581	0	0.00098912	0.01
AT1G29940	Chr1:10481901-10481984	NA	prp19a-1 prp19b-1	IR	1	0	0	0	AT1G29940:I009	0.0041841	0.0130841	0.00943396	0.0236635	0.00539374	0.0140515	0.013089
AT1G29950	Chr1:10492898-10493065	NA	prp19a-1 prp19b-1	IR	1	0	0	0	AT1G29950:I004	0	0	0.000760456	0.0330062	0.00219459	0.00157729	0.0137207
AT1G29950	Chr1:10492355-10492435	NA	prp19a-1 prp19b-1	IR	1	0	0	0	AT1G29950:I002	1	1	1	1	1	1	1
AT1G29970	Chr1:10498800-10498969	NA	prp19a-1 prp19b-1	IR	1	0	0	0	AT1G29965:I001	1	1	1	1	1	1	1
AT1G30000	Chr1:10510022-10510109	NA	prp19a-1 prp19b-1	IR	1	0	0	0	AT1G30000:I002	0.00113507	0.00412655	0.00966184	0.0248227	0.00199601	0	0.00177305
AT1G30010	Chr1:10515499-10515961	NA	prp19a-1 prp19b-1	IR	1	0	0	0	AT1G30010:I002	0.0117647	0.0748299	0.0326797	0.150685	0.0185185	0.05	0.0322581
AT1G30040	Chr1:10538182-10538387	NA	prp19a-1 prp19b-1	IR	1	0	0	0	AT1G30040:I001	0.0197044	0.0967742	0.0422535	0.138462	0.00293255	0.0681818	0.167496
AT1G30080	Chr1:10552979-10553094	NA	prp19a-1 prp19b-1	IR	1	0	0	0	AT1G30080:I003	0	0	0.0144928	0.0818182	0.015625	0.0147059	0.0614525
AT1G30120	Chr1:10586062-10586140	NA	prp19a-1 prp19b-1	IR	1	0	0	0	AT1G30120:I002	0.000955892	0.00149031	0.00273	0.0249919	0.000786287	0.00103341	0.00315358
AT1G30240	Chr1:10644028-10644109	NA	prp19a-1 prp19b-1	IR	1	0	0	0	AT1G30240:I008	0	0.00552486	0.010582	0.101266	0.00299401	0.014652	0.0485762
AT1G30240	Chr1:10644170-10644353	NA	prp19a-1 prp19b-1	IR	1	0	0	0	AT1G30240:I009	0.00609756	0.00374532	0.00392157	0.0563674	0.00203666	0.00242131	0.0220264
AT1G30270	Chr1:10657527-10657740	NA	prp19a-1 prp19b-1	IR	1	0	0	0	AT1G30270:I011	0.00038506	0.0026087	0.00189466	0.0101772	0.00206612	0.00411523	0.00512821
AT1G30280	Chr1:10663164-10663248	NA	prp19a-1 prp19b-1	IR	1	0	0	0	AT1G30280:I002	0.0184049	0.0200803	0.0164609	0.114943	0.00928793	0	0.0234987
AT1G30300	Chr1:10673995-10674093	NA	prp19a-1 prp19b-1	IR	1	0	0	0	AT1G30300:I003	0	0	0.00195695	0.0212766	0.00689655	0.0125673	0.00701754
AT1G30330	Chr1:10688783-10688865	NA	prp19a-1 prp19b-1	IR	1	0	0	0	AT1G30330:I007	0.00300752	0	0.00255754	0.0873362	0	0.000670691	0.00896861
AT1G30330	Chr1:10686618-10686698	NA	prp19a-1 prp19b-1	IR	1	0	0	0	AT1G30330:I002	0.00471143	0.00564972	0.00572884	0.0394456	0.0109264	0.0114192	0.0184697
AT1G30330	Chr1:10686342-10686426	NA	prp19a-1 prp19b-1	IR	1	0	0	0	AT1G30330:I001	0.00633484	0.00917431	0.00332226	0.0363761	0.0107672	0.0124896	0.0123278
AT1G30330	Chr1:10687937-10688017	NA	prp19a-1 prp19b-1	IR	1	0	0	0	AT1G30330:I003	0.00291121	0.00541516	0.0054816	0.0399467	0.00109051	0.00125156	0.014997
AT1G30330	Chr1:10688166-10688257	NA	prp19a-1 prp19b-1	IR	1	0	0	0	AT1G30330:I004	0	0.00150376	0	0.00667223	0.00147493	0.0034662	0.004095
AT1G30330	Chr1:10688537-10688617	NA	prp19a-1 prp19b-1	IR	1	0	0	0	AT1G30330:I006	0.00153846	0.00509338	0.00744417	0.0118421	0.00236686	0.00316656	0.0113065
AT1G30360	Chr1:10717989-10718071	NA	prp19a-1 prp19b-1	IR	1	0	0	0	AT1G30360:I004	0.00658676	0.00823907	0.013258	0.0337935	0.00586842	0.0180584	0.0206249
AT1G30360	Chr1:10717062-10717158	NA	prp19a-1 prp19b-1	IR	1	0	0	0	AT1G30360:I003	0.000708287	0.000625547	0.00075488	0.0148876	0.000476327	0.000969514	0.00391294
AT1G30420	Chr1:10751445-10751551	NA	prp19a-1 prp19b-1	IR	1	0	0	0	AT1G30420:I012	0.028169	0.042735	0.0485437	0.333333	0.0784314	0.0144928	0.0823529
AT1G30450	Chr1:10765374-10765523	NA	prp19a-1 prp19b-1	IR	1	0	0	0	AT1G30450:I007	0.0028169	0.0107527	0.00706714	0.0271817	0.0146862	0.0106545	0.0202177
AT1G30460	Chr1:10773516-10773771	NA	prp19a-1 prp19b-1	IR	1	0	0	0	AT1G30460:I005	1	1	1	1	1	1	1
AT1G30470	Chr1:10782735-10783109	NA	prp19a-1 prp19b-1	IR	1	0	0	0	AT1G30470:I012	0	0.00383142	0.00493421	0.0442611	0.0100287	0.00706991	0.00987306
AT1G30470	Chr1:10785601-10785712	NA	prp19a-1 prp19b-1	IR	1	0	0	0	AT1G30470:I021	0.00129032	0.00395778	0.00672783	0.0399562	0.00166389	0.0120329	0.0141643
AT1G30470	Chr1:10783690-10783763	NA	prp19a-1 prp19b-1	IR	1	0	0	0	AT1G30470:I015	0.00068918	0	0.0015456	0.050462	0.00413793	0.00146628	0.0118265
AT1G30475	Chr1:10788989-10789231	NA	prp19a-1 prp19b-1	IR	1	0	0	0	AT1G30475:I002	0.00215983	0	0.0035461	0.0259887	0.0018622	0.0017762	0.011236
AT1G30490	Chr1:10797286-10797373	NA	prp19a-1 prp19b-1	IR	1	0	1	0	AT1G30490:I004	0.111111	0.125993	0.14491	0.646825	0.115265	0.184652	0.313464
AT1G30490	Chr1:10796475-10796546	NA	prp19a-1 prp19b-1	IR	1	0	0	0	AT1G30490:I001	0.0323929	0.037037	0.0454545	0.191531	0.0389016	0.0810811	0.101957
AT1G30510	Chr1:10807650-10807741	NA	prp19a-1 prp19b-1	IR	1	0	0	0	AT1G30510:I001	0.00806161	0.0121938	0.0161328	0.0457698	0.0135257	0.0100231	0.0169592
AT1G30520	Chr1:10812592-10812665	NA	prp19a-1 prp19b-1	IR	1	0	0	0	AT1G30520:I009	0.0030248	0.00410959	0.00554529	0.0455005	0.00613497	0.00835655	0.0109729
AT1G30590	Chr1:10838955-10839056	NA	prp19a-1 prp19b-1	IR	1	0	0	0	AT1G30590:I013	0.00164745	0.00363636	0.00546448	0.025641	0	0.00319489	0.0290698
AT1G30610	Chr1:10850055-10850169	NA	prp19a-1 prp19b-1	IR	1	0	0	0	AT1G30610:I008	0.004329	0.00342857	0.00458295	0.0285189	0.00627943	0.00526316	0.00972222
AT1G30620	Chr1:10855940-10856040	NA	prp19a-1 prp19b-1	IR	1	0	0	0	AT1G30620:I006	0	0.0044843	0.00454545	0.0305085	0	0	0.0110701
AT1G30630	Chr1:10858640-10858729	NA	prp19a-1 prp19b-1	IR	1	0	0	0	AT1G30630:I001	0.00532319	0.00605587	0.0105602	0.0270769	0.00327654	0.00504956	0.0102335
AT1G30640	Chr1:10864493-10864569	NA	prp19a-1 prp19b-1	IR	1	0	0	0	AT1G30640:I014	0.00471698	0	0.0190114	0.0929368	0.0213777	0.00952381	0.00961538
AT1G30640	Chr1:10864034-10864132	NA	prp19a-1 prp19b-1	IR	1	0	0	0	AT1G30640:I011	0.00534759	0.00606061	0.00561798	0.0111359	0.0084507	0	0.0108303
AT1G30690	Chr1:10889385-10889470	NA	prp19a-1 prp19b-1	IR	1	0	0	0	AT1G30690:I003	0.0030015	0.000963082	0.00194932	0.0219245	0.00119403	0.00339905	0.00804721
AT1G30760	Chr1:10919685-10919820	NA	prp19a-1 prp19b-1	IR	1	0	0	0	AT1G30760:I002	0.0044843	0.0134529	0.0113636	0.039823	0.00636943	0.0491803	0
AT1G30810	Chr1:10938661-10938747	NA	prp19a-1 prp19b-1	IR	1	0	0	0	AT1G30810:I002	0.0170132	0.0118203	0.0205479	0.112211	0.00206186	0.00780031	0.0197269
AT1G30810	Chr1:10938289-10938376	NA	prp19a-1 prp19b-1	IR	1	0	0	0	AT1G30810:I001	0.0097629	0.00854701	0.028786	0.0522193	0.0171821	0.00980392	0.0169051
AT1G30810	Chr1:10939322-10939417	NA	prp19a-1 prp19b-1	IR	1	0	0	0	AT1G30810:I003	0.0146862	0.00846024	0.00980392	0.0824176	0.00488998	0.0208044	0.0170015
AT1G30820	Chr1:10947008-10947098	NA	prp19a-1 prp19b-1	IR	1	0	0	0	AT1G30820:I010	0.000371333	0.000574383	0	0.0112839	0.000719252	0.00163345	0.0090312
AT1G30825	Chr1:10962160-10962237	NA	prp19a-1 prp19b-1	IR	1	0	0	0	AT1G30825:I005	0	0	0	0.0174966	0	0.00266667	0.0147256
AT1G30825	Chr1:10962878-10962963	NA	prp19a-1 prp19b-1	IR	1	0	0	0	AT1G30825:I009	0.00943396	0.00500835	0.0195599	0.0204573	0.0138889	0.0207101	0.0252708
AT1G30910	Chr1:11002203-11002278	NA	prp19a-1 prp19b-1	IR	1	0	0	0	AT1G30910:I005	0.013468	0.0392365	0.0179949	0.11811	0.0287206	0.0262097	0.0322581
AT1G30970	Chr1:11041258-11041370	NA	prp19a-1 prp19b-1	IR	1	0	0	0	AT1G30970:I002	0	0	0	0.0122951	0	0.00287191	0.00362647
AT1G31010	Chr1:11055070-11055148	NA	prp19a-1 prp19b-1	IR	1	0	0	0	AT1G31010:I001	0.011655	0.0129199	0.0218341	0.049936	0.027027	0.0041841	0.0163339
AT1G31020	Chr1:11057282-11057360	NA	prp19a-1 prp19b-1	IR	1	0	0	0	AT1G31020:I001	0	0	0.00725389	0.116883	0	0.00374532	0.00580913
AT1G31020	Chr1:11058466-11058604	NA	prp19a-1 prp19b-1	IR	1	0	0	0	AT1G31020:I006	0.00503525	0.00583431	0.0142096	0.0255565	0.0059676	0.0146341	0.0201776
AT1G31070	Chr1:11085322-11085397	NA	prp19a-1 prp19b-1	IR	1	0	0	0	AT1G31070:I002	0.003125	0.00541377	0.00272109	0.0471204	0.00487211	0.0123457	0.0140845
AT1G31070	Chr1:11086739-11086822	NA	prp19a-1 prp19b-1	IR	1	0	0	0	AT1G31070:I006	0	0.00097561	0.00389105	0.0205047	0.00209351	0.00437445	0.00470958
AT1G31120	Chr1:11106755-11106834	NA	prp19a-1 prp19b-1	IR	1	0	0	0	AT1G31120:I005	0.011583	0.00996678	0	0.306569	0.0102564	0.0308642	0.0420168
AT1G31120	Chr1:11105933-11106014	NA	prp19a-1 prp19b-1	IR	1	0	0	0	AT1G31120:I002	0	0	0.011583	0.100287	0	0.00465116	0.011583
AT1G31170	Chr1:11133961-11134031	NA	prp19a-1 prp19b-1	IR	1	0	0	0	AT1G31170:I004	0.00184615	0.00448766	0.00358938	0.0538667	0.00501737	0.0101848	0.0143541
AT1G31170	Chr1:11133847-11133926	NA	prp19a-1 prp19b-1	IR	1	0	0	0	AT1G31170:I003	0.00137268	0.00742574	0.00457604	0.0628399	0.00690846	0.0114566	0.0182904
AT1G31180	Chr1:11144016-11144086	NA	prp19a-1 prp19b-1	IR	1	0	0	0	AT1G31180:I006	0.00156556	0.00308506	0.00294985	0.0234294	0.00229674	0.00394841	0.00644893
AT1G31220	Chr1:11158208-11158294	NA	prp19a-1 prp19b-1	IR	1	0	0	0	AT1G31220:I004	0	0.00894454	0.00867052	0.0366197	0	0.0201835	0.0142857
AT1G31230	Chr1:11159179-11159252	NA	prp19a-1 prp19b-1	IR	1	0	0	0	AT1G31230:I002	0.00464037	0.00081367	0.00698451	0.042471	0.00865951	0.00598355	0.0080506
AT1G31230	Chr1:11160166-11160245	NA	prp19a-1 prp19b-1	IR	1	0	0	0	AT1G31230:I006	0.000528541	0	0.0017735	0.0164569	0	0.000746454	0.00148841
AT1G31280	Chr1:11183560-11183644	NA	prp19a-1 prp19b-1	IR	1	0	0	0	AT1G31280:I002	0.00606061	0.00610998	0.0131579	0.0354331	0.0030303	0	0.00897666
AT1G31420	Chr1:11252681-11252755	NA	prp19a-1 prp19b-1	IR	1	0	0	0	AT1G31420:I011	0.0114286	0.0056926	0.0148794	0.100405	0.0154578	0.0200472	0.0340843
AT1G31420	Chr1:11253005-11253080	NA	prp19a-1 prp19b-1	IR	1	0	0	0	AT1G31420:I013	0.000224366	0.000508647	0.0019685	0.027707	0.00318598	0.00350299	0.00592495
AT1G31420	Chr1:11253215-11253297	NA	prp19a-1 prp19b-1	IR	1	0	0	0	AT1G31420:I014	0.00994036	0.013801	0.00919786	0.0455475	0.0131267	0.0118421	0.0228145
AT1G31440	Chr1:11257036-11257108	NA	prp19a-1 prp19b-1	IR	1	0	0	0	AT1G31440:I004	0.00323625	0.00155039	0.0089717	0.0358306	0.00136426	0.010101	0.00699301
AT1G31440	Chr1:11257493-11257594	NA	prp19a-1 prp19b-1	IR	1	0	0	0	AT1G31440:I006	0.000526039	0	0.00526008	0.0127119	0.00820513	0.00166945	0.000574383
AT1G31480	Chr1:11270506-11270581	NA	prp19a-1 prp19b-1	IR	1	0	0	0	AT1G31480:I017	0	0	0	0.0747126	0	0.0103093	0.00938967
AT1G31480	Chr1:11269879-11269969	NA	prp19a-1 prp19b-1	IR	1	0	0	0	AT1G31480:I014	0	0.00983607	0.00571429	0.0364583	0	0.00537634	0.0102041
AT1G31500	Chr1:11274854-11274940	NA	prp19a-1 prp19b-1	IR	1	0	0	0	AT1G31500:I004	0	0.00191205	0	0.0186625	0	0	0.00327332
AT1G31540	Chr1:11293158-11293236	NA	prp19a-1 prp19b-1	IR	1	0	0	0	AT1G31540:I006	0.0019084	0.0128205	0.0101892	0.0673077	0.00163666	0.0147783	0.0231839
AT1G31600	Chr1:11313439-11313508	NA	prp19a-1 prp19b-1	IR	1	0	0	0	AT1G31600:I001	0.0105465	0.0100111	0.0138099	0.0953375	0.00883652	0.0254902	0.0185471
AT1G31650	Chr1:11326831-11326902	NA	prp19a-1 prp19b-1	IR	1	0	0	0	AT1G31650:I001	0.02687	0.0424056	0.0500385	0.211299	0.0478796	0.0377868	0.0966905
AT1G31650	Chr1:11327761-11327834	NA	prp19a-1 prp19b-1	IR	1	0	0	0	AT1G31650:I004	0.00158228	0	0	0.0580826	0	0.00207612	0.0197413
AT1G31650	Chr1:11327600-11327685	NA	prp19a-1 prp19b-1	IR	1	0	0	0	AT1G31650:I003	0.000849618	0.00555556	0.00382555	0.0287823	0.0019802	0.004811	0.010453
AT1G31650	Chr1:11327990-11328092	NA	prp19a-1 prp19b-1	IR	1	0	0	0	AT1G31650:I005	0.00534045	0.0181818	0.00874243	0.0296053	0.003465	0.0102041	0.0119522
AT1G31650	Chr1:11327254-11327329	NA	prp19a-1 prp19b-1	IR	1	0	0	0	AT1G31650:I002	0.00506146	0.00503356	0.00539811	0.0342342	0.000659196	0.00278552	0.00966458
AT1G31660	Chr1:11332573-11332647	NA	prp19a-1 prp19b-1	IR	1	0	0	0	AT1G31660:I007	0.00238284	0.00341297	0.00979653	0.0519608	0	0.00380228	0.00530973
AT1G31660	Chr1:11331984-11332074	NA	prp19a-1 prp19b-1	IR	1	0	0	0	AT1G31660:I005	0	0	0.00222717	0.016712	0	0.000509944	0.000860585
AT1G31660	Chr1:11333249-11333323	NA	prp19a-1 prp19b-1	IR	1	0	0	0	AT1G31660:I010	0	0.00183486	0.00120434	0.00965387	0.00129032	0.00221169	0.00114416
AT1G31690	Chr1:11346056-11346463	NA	prp19a-1 prp19b-1	IR	1	0	0	0	AT1G31690:I003	0.0243902	0.034918	0.0464037	0.222997	0.0340237	0.042065	0.0782718
AT1G31730	Chr1:11362645-11362726	NA	prp19a-1 prp19b-1	IR	1	0	0	0	AT1G31730:I008	0	0	0	0.0206897	0.00205058	0.00149925	0.00936037
AT1G31730	Chr1:11361186-11361283	NA	prp19a-1 prp19b-1	IR	1	0	0	0	AT1G31730:I003	0.00166945	0.00300752	0.00125945	0.0264106	0.00289575	0.000577701	0.0076157
AT1G31770	Chr1:11375903-11375995	NA	prp19a-1 prp19b-1	IR	1	0	0	0	AT1G31770:I001	0.0115702	0.0083612	0.0264005	0.0596299	0.0269841	0.0289017	0.0346908
AT1G31800	Chr1:11398091-11398164	NA	prp19a-1 prp19b-1	IR	1	0	0	0	AT1G31800:I007	0	0.000481464	0.00153341	0.0420201	0.00635593	0.00531263	0.0102908
AT1G31850	Chr1:11431872-11431952	NA	prp19a-1 prp19b-1	IR	1	0	0	0	AT1G31850:I005	0.000654879	0.00133779	0.00316122	0.0109117	0.000255428	0.00113895	0.00591017
AT1G31860	Chr1:11434449-11434524	NA	prp19a-1 prp19b-1	IR	1	0	0	0	AT1G31860:E003	0.0216509	0.0366901	0.0410184	0.127338	0.0282398	0.0472885	0.067583
AT1G31860	Chr1:11434867-11434942	NA	prp19a-1 prp19b-1	IR	1	0	0	0	AT1G31860:I003	0.0212998	0.0198151	0.0366379	0.220104	0.0272206	0.0406504	0.0899471
AT1G31910	Chr1:11461183-11461284	NA	prp19a-1 prp19b-1	IR	1	0	0	0	AT1G31910:I011	0.268817	0.188119	0.34375	0.559184	0.276316	0.328	0.45122
AT1G31930	Chr1:11467699-11467779	NA	prp19a-1 prp19b-1	IR	1	0	0	0	AT1G31930:I009	0.00218341	0.0055991	0.00635786	0.0338645	0.00815956	0	0.0210816
AT1G31930	Chr1:11468037-11468116	NA	prp19a-1 prp19b-1	IR	1	0	0	0	AT1G31930:I010	0.004329	0.00126422	0.0169492	0.039801	0.00928793	0.00468384	0.0155119
AT1G31930	Chr1:11467179-11467265	NA	prp19a-1 prp19b-1	IR	1	0	0	0	AT1G31930:I007	0.00225056	0.0102708	0.00965251	0.0227048	0.00474684	0.011254	0.0178571
AT1G31940	Chr1:11470801-11471088	NA	prp19a-1 prp19b-1	IR	1	0	0	0	AT1G31940:I002	0.00301023	0.0058651	0.01162	0.0271769	0.0041425	0.0055325	0.0139988
AT1G32080	Chr1:11537951-11538019	NA	prp19a-1 prp19b-1	IR	1	0	0	0	AT1G32080:I002	0.00178452	0.00163265	0.002457	0.0259523	0.00514801	0.00385324	0.0107324
AT1G32090	Chr1:11542859-11542954	NA	prp19a-1 prp19b-1	IR	1	0	0	0	AT1G32090:I009	0	0	0.00909091	0.0482759	0.00598802	0.035343	0.0188679
AT1G32090	Chr1:11542104-11542177	NA	prp19a-1 prp19b-1	IR	1	0	0	0	AT1G32090:I005	0.0123711	0.00487805	0.00381194	0.0607595	0	0.0118577	0.00671141
AT1G32130	Chr1:11559783-11559874	NA	prp19a-1 prp19b-1	IR	1	0	0	0	AT1G32130:I004	0.000225785	0.00150105	0.00246361	0.01807	0.000666223	0.000784314	0.00623125
AT1G32160	Chr1:11568812-11568998	NA	prp19a-1 prp19b-1	IR	1	0	0	0	AT1G32160:I001	0.00321314	0.00439883	0.00575816	0.0266979	0.00587544	0.0105747	0.0213904
AT1G32170	Chr1:11575818-11576226	NA	prp19a-1 prp19b-1	IR	1	0	0	0	AT1G32170:I002	0.00680272	0.00594059	0.0117994	0.10495	0	0.0155763	0.0135501
AT1G32190	Chr1:11593677-11593768	NA	prp19a-1 prp19b-1	IR	1	0	0	0	AT1G32190:I001	0.00512821	0.0128535	0.0209059	0.0485934	0.0104822	0.00854701	0.0444965
AT1G32200	Chr1:11603303-11603374	NA	prp19a-1 prp19b-1	IR	1	0	0	0	AT1G32200:I007	0.00133797	0	0.000250313	0.00868621	0.00113422	0	0.00184615
AT1G32230	Chr1:11614907-11615231	NA	prp19a-1 prp19b-1	IR	1	0	0	0	AT1G32230:I007	0.182565	0.181066	0.147094	0.396389	0.218414	0.201098	0.224193
AT1G32380	Chr1:11683959-11684048	NA	prp19a-1 prp19b-1	IR	1	0	0	0	AT1G32380:I007	0.00267618	0.00529101	0.00358423	0.0312891	0.000933707	0.00863132	0.0135501
AT1G32380	Chr1:11683714-11683876	NA	prp19a-1 prp19b-1	IR	1	0	0	0	AT1G32380:I006	0	0	0.00334448	0.0126874	0	0.00102145	0.00084674
AT1G32380	Chr1:11683567-11683643	NA	prp19a-1 prp19b-1	IR	1	0	0	0	AT1G32380:I005	0.00169779	0.00302725	0.00241741	0.0104439	0	0.00213675	0.00392157
AT1G32400	Chr1:11689501-11689584	NA	prp19a-1 prp19b-1	IR	1	0	0	0	AT1G32400:I001	0.00145138	0.00118399	0.00414313	0.0127868	0.00126103	0.00189394	0.0060423
AT1G32440	Chr1:11714762-11714843	NA	prp19a-1 prp19b-1	IR	1	0	0	0	AT1G32440:I011	0.00111732	0	0	0.0171176	0	0	0.000656599
AT1G32490	Chr1:11742403-11742502	NA	prp19a-1 prp19b-1	IR	1	0	0	0	AT1G32490:I001	0.00383142	0.00495868	0.00197498	0.0223529	0.00156331	0	0.00715465
AT1G32500	Chr1:11750386-11750449	NA	prp19a-1 prp19b-1	IR	1	0	0	0	AT1G32500:I001	0.00248588	0.00525762	0.0059448	0.0431423	0.00774508	0.0152307	0.0114504
AT1G32700	Chr1:11827591-11827871	NA	prp19a-1 prp19b-1	IR	1	0	0	0	AT1G32700:E003	0.00359159	0.00458015	0.00533858	0.0511444	0.00295619	0.00974026	0.0193165
AT1G32700	Chr1:11828064-11828268	NA	prp19a-1 prp19b-1	IR	1	0	0	0	AT1G32700:I002	0.00533808	0.0055788	0.0128932	0.0679227	0.00284091	0.0112601	0.0353982
AT1G32730	Chr1:11841554-11841836	NA	prp19a-1 prp19b-1	IR	1	0	0	0	AT1G32730:I002	0	0	0.00240964	0.0231481	0.00280112	0	0.00224719
AT1G32750	Chr1:11848204-11848285	NA	prp19a-1 prp19b-1	IR	1	0	0	0	AT1G32750:I003	0.0107373	0.0167401	0.022113	0.1311	0.017341	0.0229976	0.0402194
AT1G32750	Chr1:11848388-11848498	NA	prp19a-1 prp19b-1	IR	1	0	0	0	AT1G32750:I004	0.000853971	0.00283822	0.00609756	0.0227048	0.00154321	0	0.00859599
AT1G32780	Chr1:11872079-11872167	NA	prp19a-1 prp19b-1	IR	1	0	0	0	AT1G32780:I007	0.00293255	0.00609756	0	0.044335	0.0102041	0.0163043	0.0182768
AT1G32790	Chr1:11875305-11875308	NA	prp19a-1 prp19b-1	Alt5ss	1	0	0	0	AT1G32790:E004	0	0	0	0	0	0	0
AT1G32810	Chr1:11884666-11884736	NA	prp19a-1 prp19b-1	IR	1	0	0	0	AT1G32810:I004	0	0.00621118	0.00152207	0.191011	0.0015361	0.0033557	0.030303
AT1G32810	Chr1:11885383-11885474	NA	prp19a-1 prp19b-1	IR	1	0	0	0	AT1G32810:I006	0.00213675	0.0047619	0.00483092	0.0314961	0.016	0.0146893	0.025641
AT1G32870	Chr1:11913164-11913282	NA	prp19a-1 prp19b-1	IR	1	0	0	0	AT1G32870:I003	0.00483092	0.0251451	0.00199601	0.0951734	0.0160584	0.0196629	0.0339806
AT1G32930	Chr1:11932548-11932625	NA	prp19a-1 prp19b-1	IR	1	0	0	0	AT1G32930:I003	0.0223124	0.0269058	0.0339893	0.126214	0.0172084	0.0643564	0.0704762
AT1G32930	Chr1:11933212-11933302	NA	prp19a-1 prp19b-1	IR	1	0	0	0	AT1G32930:I007	0.0127389	0.0180361	0.0304054	0.138952	0.0210526	0.0511628	0.0457256
AT1G32930	Chr1:11932333-11932421	NA	prp19a-1 prp19b-1	IR	1	0	0	0	AT1G32930:I002	0.00744417	0.0175439	0.0306407	0.108359	0.00791557	0.0743243	0.0681319
AT1G32930	Chr1:11932129-11932222	NA	prp19a-1 prp19b-1	IR	1	0	0	0	AT1G32930:I001	0.00689655	0.0192308	0.0147992	0.0735294	0.0229008	0.0583942	0.0383747
AT1G32930	Chr1:11933833-11934292	NA	prp19a-1 prp19b-1	IR	1	0	0	0	AT1G32930:I010	0.00578035	0.0110497	0.0233918	0.0782609	0.0111111	0.00746269	0.0204082
AT1G32940	Chr1:11939677-11939804	NA	prp19a-1 prp19b-1	IR	1	0	0	0	AT1G32940:I008	0	0.00460829	0.00540541	0.0481283	0.00266667	0.00421941	0.0161812
AT1G33080	Chr1:11986025-11987129	NA	prp19a-1 prp19b-1	IR	1	0	0	0	AT1G33080:I001	0.0730159	0.0501672	0.0680628	0.230769	0.0651558	0.0738636	0.0617284
AT1G33080	Chr1:11989525-11989822	NA	prp19a-1 prp19b-1	IR	1	0	0	0	AT1G33080:I005	0.00460829	0	0.00956938	0.0437956	0.00296736	0.00632911	0.0140845
AT1G33110	Chr1:12007535-12007641	NA	prp19a-1 prp19b-1	IR	1	0	0	0	AT1G33110:I003	0.00628053	0.0089982	0.00434028	0.0252525	0.00728155	0.00434955	0.00677966
AT1G33110	Chr1:12007699-12007784	NA	prp19a-1 prp19b-1	IR	1	0	0	0	AT1G33110:I004	0.00919037	0.00294985	0.0155875	0.0360656	0.00945378	0.0102489	0.0113821
AT1G33230	Chr1:12047754-12048553	NA	prp19a-1 prp19b-1	IR	1	0	0	0	AT1G33230:I005	0.0030581	0	0.00465983	0.0331754	0.00566802	0.0107949	0.0109091
AT1G33270	Chr1:12068480-12068558	NA	prp19a-1 prp19b-1	IR	1	0	0	0	AT1G33270:I001	0	0.0065703	0.00649351	0.0266809	0	0.00399467	0.00349243
AT1G33270	Chr1:12068926-12069006	NA	prp19a-1 prp19b-1	IR	1	0	0	0	AT1G33270:I003	0.00110988	0.00334448	0.0042735	0.0412805	0.00190114	0.0120482	0.00977199
AT1G33290	Chr1:12074278-12074288	NA	prp19a-1 prp19b-1	IR	1	0	0	0	AT1G33290:I001	1	1	1	1	1	1	1
AT1G33330	Chr1:12085798-12085871	NA	prp19a-1 prp19b-1	IR	1	0	0	0	AT1G33330:I003	0.0145228	0.0181818	0.0203209	0.0836048	0.019209	0.00737101	0.0181818
AT1G33360	Chr1:12095161-12095244	NA	prp19a-1 prp19b-1	IR	1	0	0	0	AT1G33360:I012	0	0	0.0152439	0.026643	0.0042796	0.00895522	0.00736377
AT1G33390	Chr1:12103536-12103619	NA	prp19a-1 prp19b-1	IR	1	0	0	0	AT1G33390:I005	0	0	0.0190114	0.111864	0	0.003003	0.0180879
AT1G33400	Chr1:12105119-12105328	NA	prp19a-1 prp19b-1	IR	1	0	0	0	AT1G33400:I001	0.00328947	0.0116732	0.0189329	0.0703448	0.0217391	0.0164835	0.0275
AT1G33400	Chr1:12108795-12108864	NA	prp19a-1 prp19b-1	IR	1	0	0	0	AT1G33400:I011	0.0028169	0	0.00327869	0.083612	0.00621118	0	0.0120482
AT1G33400	Chr1:12105410-12105547	NA	prp19a-1 prp19b-1	IR	1	0	0	0	AT1G33400:I002	0.00326797	0.00998004	0.0033557	0.0232558	0	0.00420757	0.0142303
AT1G33415	Chr1:12126206-12126263	NA	prp19a-1 prp19b-1	Unclassified	1	0	0	0	AT1G33415:E019	NA	NA	NA	NA	NA	NA	NA
AT1G33440	Chr1:12128805-12128956	NA	prp19a-1 prp19b-1	IR	1	0	0	0	AT1G33440:I002	0.00591716	0.00934579	0.0508475	0.0980392	0.00884956	0	0.0163934
AT1G33470	Chr1:12145480-12145573	NA	prp19a-1 prp19b-1	IR	1	0	0	0	AT1G33470:I003	0.00196657	0.000501253	0.00523013	0.0425656	0.00212089	0.00529723	0.0114286
AT1G33470	Chr1:12145943-12146014	NA	prp19a-1 prp19b-1	IR	1	0	0	0	AT1G33470:I006	0.00286065	0.00399467	0.00684656	0.0336094	0.00115075	0.00428082	0.0137763
AT1G33470	Chr1:12145611-12145683	NA	prp19a-1 prp19b-1	IR	1	0	0	0	AT1G33470:I004	0.0088968	0.00984781	0.0197425	0.059322	0.00656455	0.0161117	0.0332384
AT1G33560	Chr1:12170579-12170650	NA	prp19a-1 prp19b-1	IR	1	0	0	0	AT1G33560:I003	0.0181087	0.0289855	0.0909091	0.224223	0.0223642	0.057257	0.130751
AT1G33560	Chr1:12169732-12169800	NA	prp19a-1 prp19b-1	IR	1	0	0	0	AT1G33560:I001	0.0100251	0.0305677	0.0240296	0.131167	0.0182648	0.0110775	0.0779727
AT1G33615	Chr1:12195782-12195894	NA	prp19a-1 prp19b-1	IR	1	0	0	0	AT1G33615:I017	1	1	1	1	1	1	1
AT1G33700	Chr1:12210648-12210727	NA	prp19a-1 prp19b-1	IR	1	0	0	0	AT1G33700:I004	0.00628931	0	0.00540541	0.135593	0	0.0144928	0
AT1G33720	Chr1:12221575-12221649	NA	prp19a-1 prp19b-1	IR	1	0	1	0	AT1G33720:E003	0.277592	0.377049	0.361702	0.585253	0.184834	0.342857	0.405941
AT1G33811	Chr1:12269039-12269127	NA	prp19a-1 prp19b-1	IR	1	0	0	0	AT1G33811:I004	0.00909642	0.00551053	0.0138165	0.0536838	0.0114518	0.014637	0.0304709
AT1G33811	Chr1:12268067-12268151	NA	prp19a-1 prp19b-1	IR	1	0	0	0	AT1G33811:I001	0.00160927	0.00321543	0.00724008	0.0283656	0.00202429	0.00406654	0.0109218
AT1G33980	Chr1:12352506-12352613	NA	prp19a-1 prp19b-1	IR	1	0	0	0	AT1G33980:I004	0.00236035	0.00834106	0	0.0396419	0.00327439	0.00322581	0.00716332
AT1G34010	Chr1:12360901-12361090	NA	prp19a-1 prp19b-1	IR	1	0	0	0	AT1G34010:I002	0	0.00766284	0.00967742	0.0485437	0.00963391	0.0336134	0.026087
AT1G34020	Chr1:12367489-12367575	NA	prp19a-1 prp19b-1	IR	1	0	0	0	AT1G34020:I002	0.00672948	0.00509338	0.00346021	0.0416171	0.00405954	0.00342466	0.0138889
AT1G34060	Chr1:12397158-12397243	NA	prp19a-1 prp19b-1	IR	1	0	0	0	AT1G34060:I002	0.027027	0.111111	0.0888889	0.192308	0.157895	0.137255	0.12
AT1G34160	Chr1:12442829-12442915	NA	prp19a-1 prp19b-1	IR	1	0	0	0	AT1G34160:I002	0.0169492	0.0295359	0.0347222	0.165736	0.0287356	0.0509804	0.0831234
AT1G34190	Chr1:12453308-12453546	NA	prp19a-1 prp19b-1	IR	1	0	0	0	AT1G34190:I003	0.00465983	0.00362131	0.00820026	0.0421955	0.00694191	0.0121633	0.0184443
AT1G34190	Chr1:12452633-12452754	NA	prp19a-1 prp19b-1	IR	1	0	0	0	AT1G34190:I002	0.00123457	0	0.00243902	0.0248963	0.00168067	0.0011919	0.00142248
AT1G34210	Chr1:12462362-12462437	NA	prp19a-1 prp19b-1	IR	1	0	0	0	AT1G34210:I011	0.0129151	0.0253583	0.0263789	0.163107	0.0167331	0.0186335	0.0531221
AT1G34210	Chr1:12460567-12460660	NA	prp19a-1 prp19b-1	IR	1	0	0	0	AT1G34210:I006	0.00283286	0.00325733	0.00293255	0.0477612	0.00118624	0.00291545	0.0153846
AT1G34220	Chr1:12465546-12465617	NA	prp19a-1 prp19b-1	IR	1	0	0	0	AT1G34220:I005	0.00249377	0.000987167	0.00851466	0.156923	0.00471698	0.0102443	0.016317
AT1G34220	Chr1:12464362-12464631	NA	prp19a-1 prp19b-1	IR	1	0	0	0	AT1G34220:I001	0.01029	0.0187562	0.0244399	0.0907877	0.0184615	0.0287648	0.0411862
AT1G34260	Chr1:12489305-12489515	NA	prp19a-1 prp19b-1	IR	1	0	0	0	AT1G34260:I010	0	0.00341297	0	0.0526316	0	0.00985222	0.00613497
AT1G34260	Chr1:12486013-12486090	NA	prp19a-1 prp19b-1	IR	1	0	0	0	AT1G34260:I003	0.005	0	0.00740741	0.0442478	0.00390625	0.00642398	0.0150754
AT1G34350	Chr1:12535007-12535081	NA	prp19a-1 prp19b-1	Alt5ss	1	0	0	0	AT1G34350:E004	0	0	0	0	0	0	0
AT1G34360	Chr1:12544743-12544975	NA	prp19a-1 prp19b-1	IR	1	0	0	0	AT1G34360:I006	0	0.00480769	0.00409836	0.0196721	0.00178891	0.0041841	0.00371747
AT1G34370	Chr1:12550585-12550588	NA	prp19a-1 prp19b-1	Alt5ss	1	0	0	0	AT1G34370:E004	NA	NA	NA	NA	NA	NA	NA
AT1G34470	Chr1:12605912-12605992	NA	prp19a-1 prp19b-1	IR	1	0	0	0	AT1G34470:I005	0.0107143	0.004	0.0188679	0.0851064	0.0115321	0.0194004	0.0377358
AT1G34550	Chr1:12647172-12647667	NA	prp19a-1 prp19b-1	IR	1	0	0	0	AT1G34550:I001	0.00333333	0.0044287	0.00856031	0.025641	0.00542215	0.00722543	0.00998336
AT1G34550	Chr1:12648435-12648782	NA	prp19a-1 prp19b-1	IR	1	0	0	0	AT1G34550:I003	0.00289855	0	0.00483871	0.0413502	0.00214746	0.00582848	0.0163934
AT1G34580	Chr1:12662269-12663127	NA	prp19a-1 prp19b-1	IR	1	0	0	0	AT1G34580:I003	0.00478469	0.0205761	0.0146341	0.0318471	0.0212766	0.015625	0.0645161
AT1G34760	Chr1:12744560-12744636	NA	prp19a-1 prp19b-1	IR	1	0	0	0	AT1G34760:I004	0	0.00176367	0	0.0436681	0.0021645	0	0
AT1G35190	Chr1:12892059-12892149	NA	prp19a-1 prp19b-1	IR	1	0	0	0	AT1G35190:I009	0.002331	0.015534	0.00949367	0.0313125	0.00638751	0.00685602	0.01553
AT1G35190	Chr1:12892458-12892544	NA	prp19a-1 prp19b-1	IR	1	0	0	0	AT1G35190:I011	0.00199071	0.00208478	0.00274273	0.00991807	0.00433369	0.00378501	0.00601202
AT1G35290	Chr1:12947883-12947974	NA	prp19a-1 prp19b-1	IR	1	0	0	0	AT1G35290:I001	0.0122449	0	0.00355872	0.11215	0	0.00598802	0.00884956
AT1G35340	Chr1:12978014-12978079	NA	prp19a-1 prp19b-1	IR	1	0	1	0	AT1G35340:E005	0.0943282	0.112874	0.102641	0.599705	0.146698	0.182595	0.278622
AT1G35510	Chr1:13071879-13071963	NA	prp19a-1 prp19b-1	IR	1	0	0	0	AT1G35510:I001	0.0598291	0.0678392	0.0660592	0.292434	0.0345472	0.0767656	0.101843
AT1G35510	Chr1:13073376-13073511	NA	prp19a-1 prp19b-1	IR	1	0	0	0	AT1G35510:I006	0.0033761	0.004329	0.00345066	0.0208729	0.00335345	0.00539811	0.0161177
AT1G35515	Chr1:13078059-13078137	NA	prp19a-1 prp19b-1	IR	1	0	0	0	AT1G35515:I001	0.00860585	0	0.0134529	0.0909091	0.00212314	0.00234192	0.0070922
AT1G35580	Chr1:13123848-13123938	NA	prp19a-1 prp19b-1	IR	1	0	0	0	AT1G35580:I003	0.00245098	0.000380373	0.00386399	0.0223972	0.00315831	0.00241838	0.00416089
AT1G35580	Chr1:13123577-13123656	NA	prp19a-1 prp19b-1	IR	1	0	0	0	AT1G35580:I002	0.00136372	0.00143143	0.00323475	0.0137038	0.00275566	0.00063065	0.00475108
AT1G35620	Chr1:13157883-13157950	NA	prp19a-1 prp19b-1	IR	1	0	0	0	AT1G35620:I004	0.00522042	0.00677048	0.00381471	0.0338944	0.00583171	0.00815217	0.0123587
AT1G35620	Chr1:13156714-13156917	NA	prp19a-1 prp19b-1	IR	1	0	0	0	AT1G35620:I001	0.00487013	0.00332226	0.00562852	0.0446304	0.00477555	0.00392927	0.00702988
AT1G35670	Chr1:13207072-13207169	NA	prp19a-1 prp19b-1	IR	1	0	0	0	AT1G35670:I003	0.00338983	0.00324675	0.00505051	0.0268378	0.00961538	0.00354191	0.00998573
AT1G35780	Chr1:13278024-13278098	NA	prp19a-1 prp19b-1	IR	1	0	0	0	AT1G35780:I001	0.0243902	0.0335366	0.0535609	0.163928	0.0294264	0.0532248	0.082172
AT1G36160	Chr1:13540811-13540890	NA	prp19a-1 prp19b-1	IR	1	0	0	0	AT1G36160:I029	0.00163221	0.00239808	0.00870126	0.0774587	0.00522565	0.00704225	0.0245788
AT1G36160	Chr1:13540378-13540457	NA	prp19a-1 prp19b-1	IR	1	0	0	0	AT1G36160:I028	0.0037092	0.00487074	0.00268302	0.0343008	0.00251414	0.00687658	0.0117558
AT1G36160	Chr1:13541377-13541463	NA	prp19a-1 prp19b-1	IR	1	0	0	0	AT1G36160:I031	0.00550696	0.00818076	0.00854037	0.0297483	0.00205098	0.00356718	0.00937383
AT1G36160	Chr1:13538658-13538739	NA	prp19a-1 prp19b-1	IR	1	0	0	0	AT1G36160:I022	0.00198413	0.00217628	0.00629723	0.0217707	0.00556745	0.00238663	0.017316
AT1G36160	Chr1:13538469-13538567	NA	prp19a-1 prp19b-1	IR	1	0	0	0	AT1G36160:I021	0.000954198	0.00106496	0.00367197	0.0236559	0	0.00823723	0.00816327
AT1G36180	Chr1:13553230-13553315	NA	prp19a-1 prp19b-1	IR	1	0	0	0	AT1G36180:I022	0.00464253	0.00575816	0.024	0.0430248	0.000917431	0.0046729	0.00821918
AT1G36280	Chr1:13641558-13641635	NA	prp19a-1 prp19b-1	IR	1	0	0	0	AT1G36280:I004	0.0108527	0.00138313	0.0110193	0.100671	0.00650759	0.011396	0.0129199
AT1G36320	Chr1:13673021-13673108	NA	prp19a-1 prp19b-1	IR	1	0	0	0	AT1G36320:I003	0	0.00135777	0.00315638	0.018897	0.00219419	0.00499853	0.00985097
AT1G36990	Chr1:14028660-14028740	NA	prp19a-1 prp19b-1	IR	1	0	0	0	AT1G36990:I003	0.00385109	0	0	0.0454016	0.002079	0.00472813	0.0140485
AT1G38065	Chr1:14290732-14290809	NA	prp19a-1 prp19b-1	IR	1	0	0	0	AT1G38065:I003	0.0035137	0	0.00540541	0.0666667	0	0	0.0110331
AT1G38065	Chr1:14290978-14291080	NA	prp19a-1 prp19b-1	IR	1	0	0	0	AT1G38065:I004	0.000775795	0.00160256	0.00607698	0.0308219	0.00250209	0.0037594	0.00917431
AT1G38131	Chr1:14294218-14294295	NA	prp19a-1 prp19b-1	IR	1	0	0	0	AT1G38131:I003	0.00252845	0	0.0049054	0.0676364	0	0.000841043	0.013986
AT1G38131	Chr1:14293624-14293777	NA	prp19a-1 prp19b-1	IR	1	0	0	0	AT1G38131:I001	0.00415369	0.011813	0.0152284	0.0241981	0.00827586	0.0108108	0.011236
AT1G38131	Chr1:14293969-14294049	NA	prp19a-1 prp19b-1	IR	1	0	0	0	AT1G38131:I002	0	0.00280112	0	0.016369	0	0.0015015	0.00496806
AT1G38131	Chr1:14294464-14294566	NA	prp19a-1 prp19b-1	IR	1	0	0	0	AT1G38131:I004	0.00151976	0.000790514	0.00662252	0.0268456	0.00251046	0.00438212	0.00948367
AT1G42430	Chr1:15891787-15891861	NA	prp19a-1 prp19b-1	IR	1	0	0	0	AT1G42430:I001	0.00519481	0.00322581	0.002849	0.0315457	0.0107015	0.00408163	0
AT1G42480	Chr1:15938563-15938643	NA	prp19a-1 prp19b-1	IR	1	0	0	0	AT1G42480:I011	0.00243309	0.0017762	0.00222717	0.0218805	0.000917431	0.00169396	0.0070922
AT1G42540	Chr1:15973745-15973835	NA	prp19a-1 prp19b-1	IR	1	0	0	0	AT1G42540:I003	0.020155	0.0273038	0.037037	0.141388	0.0420168	0.030479	0.0588235
AT1G42540	Chr1:15975540-15975631	NA	prp19a-1 prp19b-1	IR	1	0	0	0	AT1G42540:I005	0.0141509	0.00990099	0.00672948	0.0752033	0.0065189	0.0179487	0.0145695
AT1G42540	Chr1:15976152-15976223	NA	prp19a-1 prp19b-1	IR	1	0	0	0	AT1G42540:I007	0.00490196	0.00588235	0.0210657	0.0474485	0.00678733	0.0231425	0.0236613
AT1G43130	Chr1:16230831-16231041	NA	prp19a-1 prp19b-1	IR	1	0	0	0	AT1G43130:I008	NA	1	1	1	1	1	1
AT1G43130	Chr1:16228990-16229072	NA	prp19a-1 prp19b-1	IR	1	0	0	0	AT1G43130:I002	0	0	0	0.0118343	0.00384123	0	0.00137741
AT1G43190	Chr1:16276551-16276633	NA	prp19a-1 prp19b-1	IR	1	0	0	0	AT1G43190:I005	0.00125156	0.00732984	0.00366748	0.0328638	0.00520291	0.0035524	0.0112903
AT1G43190	Chr1:16276805-16276915	NA	prp19a-1 prp19b-1	IR	1	0	0	0	AT1G43190:I007	0.0011744	0.00111235	0.00438048	0.0153557	0.00211528	0.00540541	0.00882658
AT1G43190	Chr1:16277724-16277794	NA	prp19a-1 prp19b-1	IR	1	0	0	0	AT1G43190:I012	0	0	0	0.00609537	0.000284333	0.000595238	0.00309406
AT1G43190	Chr1:16276079-16276163	NA	prp19a-1 prp19b-1	IR	1	0	0	0	AT1G43190:I002	0.000673401	0.00159617	0.00186498	0.0142907	0.000902256	0.00388098	0.00630915
AT1G43580	Chr1:16411348-16411421	NA	prp19a-1 prp19b-1	IR	1	0	0	0	AT1G43580:I002	0.00194932	0.00607903	0.00294406	0.0456274	0.0120968	0.00653595	0.0236753
AT1G43580	Chr1:16411069-16411153	NA	prp19a-1 prp19b-1	IR	1	0	0	0	AT1G43580:I001	0.002185	0	0.00413793	0.0259259	0.00766551	0.005386	0.00802334
AT1G43620	Chr1:16429643-16429749	NA	prp19a-1 prp19b-1	ES	1	0	0	0	AT1G43620:E017	NA	NA	NA	NA	NA	NA	NA
AT1G43620	Chr1:16426503-16426607	NA	prp19a-1 prp19b-1	IR	1	0	0	0	AT1G43620:I004	0	0.00441826	0.00133869	0.0240642	0	0.00126103	0.00598802
AT1G43650	Chr1:16445677-16446302	NA	prp19a-1 prp19b-1	IR	1	0	0	0	AT1G43650:I004	0.0148148	0.0316456	0.0147059	0.174603	0.00869565	0.0366492	0.0606061
AT1G43690	Chr1:16480934-16481039	NA	prp19a-1 prp19b-1	IR	1	0	0	0	AT1G43690:I004	0.00115473	0	0	0.00594273	0	0.000522193	0.000520021
AT1G43710	Chr1:16487320-16487398	NA	prp19a-1 prp19b-1	IR	1	0	0	0	AT1G43710:I002	0.00999269	0.01148	0.0108067	0.0882145	0.0103542	0.0109409	0.0254425
AT1G43710	Chr1:16487908-16487976	NA	prp19a-1 prp19b-1	IR	1	0	0	0	AT1G43710:I004	0.00234035	0.00127497	0.00679758	0.0479876	0.00204165	0.00497963	0.0128364
AT1G43850	Chr1:16618838-16618921	NA	prp19a-1 prp19b-1	IR	1	0	0	0	AT1G43850:I003	0.00179856	0	0.00269058	0.0403587	0.00273224	0.00520446	0.0122324
AT1G43850	Chr1:16620499-16620643	NA	prp19a-1 prp19b-1	IR	1	0	0	0	AT1G43850:I010	0.00239425	0.00364964	0.000849618	0.0210909	0.00354862	0.0029985	0.00918728
AT1G43860	Chr1:16622724-16622805	NA	prp19a-1 prp19b-1	IR	1	0	0	0	AT1G43860:I001	0.00103199	0	0.0028436	0.038633	0.00430663	0.00471254	0.0161054
AT1G43860	Chr1:16622974-16623071	NA	prp19a-1 prp19b-1	IR	1	0	0	0	AT1G43860:I002	0.00222222	0.00253165	0.00319489	0.0245447	0.00264317	0	0.010479
AT1G43900	Chr1:16654786-16654869	NA	prp19a-1 prp19b-1	IR	1	0	0	0	AT1G43900:I003	0.00334448	0.00119904	0.00372936	0.0218978	0.00229358	0.00480769	0.00839454
AT1G43910	Chr1:16656473-16656545	NA	prp19a-1 prp19b-1	IR	1	0	0	0	AT1G43910:I001	0.0223214	0.0334076	0.0298507	0.166355	0.0307018	0.0434783	0.0746988
AT1G43910	Chr1:16657117-16657194	NA	prp19a-1 prp19b-1	IR	1	0	0	0	AT1G43910:I002	0	0.00220751	0.00371747	0.0643016	0.00516351	0.0130354	0.015544
AT1G44110	Chr1:16776168-16776250	NA	prp19a-1 prp19b-1	IR	1	0	0	0	AT1G44110:I005	0.00396301	0.00628931	0.0100756	0.0383387	0.003663	0	0.0219922
AT1G44170	Chr1:16797203-16797273	NA	prp19a-1 prp19b-1	IR	1	0	0	0	AT1G44170:I003	0.00085034	0.00152983	0.000873362	0.0390625	0.00669507	0.00422535	0.00561447
AT1G44170	Chr1:16796798-16796882	NA	prp19a-1 prp19b-1	IR	1	0	0	0	AT1G44170:I001	0.00867553	0.00663228	0.0123617	0.0466975	0.0238095	0.0100334	0.0213415
AT1G44170	Chr1:16797033-16797111	NA	prp19a-1 prp19b-1	IR	1	0	0	0	AT1G44170:I002	0.000484731	0	0.00224719	0.0193826	0.000638162	0	0.0135231
AT1G44446	Chr1:16849207-16849282	NA	prp19a-1 prp19b-1	IR	1	0	0	0	AT1G44446:E007	0.0307883	0.0465177	0.0317874	0.175189	0.0401792	0.0433584	0.0767037
AT1G44446	Chr1:16849892-16849973	NA	prp19a-1 prp19b-1	IR	1	0	0	0	AT1G44446:I005	0.00301703	0.00433189	0.00447628	0.0357784	0.00408831	0.00580475	0.00915926
AT1G44446	Chr1:16849396-16849483	NA	prp19a-1 prp19b-1	IR	1	0	0	0	AT1G44446:I003	0.00129702	0.0028716	0.00163513	0.0159112	0.0026835	0.00149775	0.00535688
AT1G44446	Chr1:16849669-16849743	NA	prp19a-1 prp19b-1	IR	1	0	0	0	AT1G44446:I004	0.00144044	0.00131822	0.00329525	0.0164456	0.00222058	0.00283117	0.00378457
AT1G44770	Chr1:16907916-16907994	NA	prp19a-1 prp19b-1	IR	1	0	0	0	AT1G44770:I001	0.00330306	0.00788229	0.00694981	0.0431894	0.00859889	0.0160665	0.0211082
AT1G44780	Chr1:16911953-16912028	NA	prp19a-1 prp19b-1	IR	1	0	0	0	AT1G44780:I009	0.00217865	0	0.00819672	0.0579915	0.0163934	0.0292398	0.0134228
AT1G44780	Chr1:16911133-16911209	NA	prp19a-1 prp19b-1	IR	1	0	0	0	AT1G44780:I005	0.00278552	0.0124224	0.0100503	0.0340136	0.00420168	0.00613497	0.0170778
AT1G44800	Chr1:16915030-16915103	NA	prp19a-1 prp19b-1	IR	1	0	0	0	AT1G44800:I003	0.00322997	0.0019595	0.00754631	0.0441176	0.00133156	0.00424088	0.00825593
AT1G44835	Chr1:16942030-16942032	NA	prp19a-1 prp19b-1	Alt5ss	1	0	0	0	AT1G44835:E012	0	0	0	0	0	0	0
AT1G44900	Chr1:16974250-16974331	NA	prp19a-1 prp19b-1	IR	1	0	0	0	AT1G44900:I016	0	0.0118407	0.00342231	0.0167898	0.00636943	0.00662252	0.0102443
AT1G44900	Chr1:16972921-16972993	NA	prp19a-1 prp19b-1	IR	1	0	0	0	AT1G44900:I010	0	0.00328947	0.00120048	0.015748	0	0	0.00703235
AT1G44920	Chr1:16983575-16983666	NA	prp19a-1 prp19b-1	IR	1	0	0	0	AT1G44920:I002	0.000453309	0.00180366	0.00133562	0.0198123	0.00396825	0.00252171	0.00382624
AT1G45050	Chr1:17032762-17032871	NA	prp19a-1 prp19b-1	IR	1	0	0	0	AT1G45050:I005	0	0.00717949	0.00326797	0.0140625	0.00672948	0.0115942	0
AT1G45110	Chr1:17052868-17052940	NA	prp19a-1 prp19b-1	IR	1	0	0	0	AT1G45110:I002	0	0.00943396	0.00401606	0.100287	0.0171821	0.0169492	0.0423453
AT1G45110	Chr1:17054269-17054429	NA	prp19a-1 prp19b-1	IR	1	0	0	0	AT1G45110:I008	0.0021692	0	0.0105708	0.0365449	0.00683371	0	0.00772201
AT1G45130	Chr1:17067970-17068042	NA	prp19a-1 prp19b-1	IR	1	0	0	0	AT1G45130:I012	0.00262467	0.00483092	0.00730638	0.0277929	0.000619963	0.00404204	0.00620262
AT1G45130	Chr1:17066211-17066280	NA	prp19a-1 prp19b-1	IR	1	0	0	0	AT1G45130:I004	0.00112867	0.00183486	0.00778643	0.0343075	0.00508259	0.00663507	0.0199637
AT1G45150	Chr1:17077981-17078058	NA	prp19a-1 prp19b-1	IR	1	0	0	0	AT1G45150:I002	0.00769231	0.0179028	0.00796813	0.0574713	0.00155039	0.00766284	0.0144462
AT1G45180	Chr1:17101417-17101533	NA	prp19a-1 prp19b-1	IR	1	0	0	0	AT1G45180:I008	0	0	0.00240964	0.03125	0.00552486	0.002849	0.0137525
AT1G45191	Chr1:17118552-17118662	NA	prp19a-1 prp19b-1	IR	1	0	0	0	AT1G45191:I016	0.0131477	0.0211706	0.0183549	0.124767	0.0160966	0.016538	0.0426026
AT1G45191	Chr1:17116188-17116256	NA	prp19a-1 prp19b-1	IR	1	0	0	0	AT1G45191:I001	0.0307868	0.0498282	0.0425532	0.215909	0.0845987	0.0885609	0.0778267
AT1G45191	Chr1:17117029-17117105	NA	prp19a-1 prp19b-1	IR	1	0	0	0	AT1G45191:I006	0.00273973	0.00473037	0.00939597	0.0428894	0.00198807	0.0190275	0.01473
AT1G45191	Chr1:17117687-17117788	NA	prp19a-1 prp19b-1	IR	1	0	0	0	AT1G45191:I009	0.00821018	0.0162162	0.0282686	0.0769231	0.0116009	0.00775194	0.0518934
AT1G45207	Chr1:17131159-17131332	NA	prp19a-1 prp19b-1	IR	1	0	0	0	AT1G45207:I003	0.00694444	0	0.00201613	0.042735	0.00126422	0.00808625	0.0133038
AT1G45207	Chr1:17130925-17131079	NA	prp19a-1 prp19b-1	IR	1	0	0	0	AT1G45207:I002	1	1	1	1	1	1	1
AT1G45207	Chr1:17131661-17131881	NA	prp19a-1 prp19b-1	IR	1	0	0	0	AT1G45207:I004	0.00952381	0.00265252	0.0140845	0.0539846	0.00255754	0.0080429	0.0195122
AT1G45231	Chr1:17148690-17148759	NA	prp19a-1 prp19b-1	IR	1	0	0	0	AT1G45231:I003	0.0120482	0.00849858	0	0.0685579	0.0299728	0.033557	0.00540541
AT1G45233	Chr1:17153950-17154040	NA	prp19a-1 prp19b-1	IR	1	0	0	0	AT1G45233:I002	0	0	0.0202312	0.035443	0.00282486	0.0122324	0.004329
AT1G45249	Chr1:17166070-17166341	NA	prp19a-1 prp19b-1	IR	1	0	1	0	AT1G45249:E012	0.347107	0.381643	0.421053	0.668085	0.39738	0.44385	0.378641
AT1G45332	Chr1:17172804-17172884	NA	prp19a-1 prp19b-1	IR	1	0	0	0	AT1G45332:I002	0	0	0	0.0210046	0.00147929	0.00369004	0.00909843
AT1G45332	Chr1:17174895-17174958	NA	prp19a-1 prp19b-1	IR	1	0	0	0	AT1G45332:I012	0	0.00258398	0.00225225	0.0280496	0.00470367	0.011984	0.00452489
AT1G45332	Chr1:17172666-17172742	NA	prp19a-1 prp19b-1	IR	1	0	0	0	AT1G45332:I001	0.00263852	0.00221239	0	0.0133607	0.00860047	0.0031881	0.0111465
AT1G45474	Chr1:17179941-17180020	NA	prp19a-1 prp19b-1	IR	1	0	0	0	AT1G45474:I003	0.00300817	0.00373247	0.00513737	0.0616563	0.0109542	0.00977033	0.0190026
AT1G47128	Chr1:17283226-17283321	NA	prp19a-1 prp19b-1	IR	1	0	0	0	AT1G47128:I001	0.00413018	0.0070178	0.00649898	0.0194731	0.00820647	0.00746077	0.0144125
AT1G47240	Chr1:17309274-17309488	NA	prp19a-1 prp19b-1	IR	1	0	0	0	AT1G47240:I001	0	0.00497512	0.00301205	0.0334262	0.00393185	0.00171527	0.00987306
AT1G47278	Chr1:17331554-17331654	NA	prp19a-1 prp19b-1	IR	1	0	0	0	AT1G47278:I004	0.000695894	0.0015625	0.00258102	0.0190981	0.00244366	0.00284091	0.00910552
AT1G47310	Chr1:17343208-17343277	NA	prp19a-1 prp19b-1	IR	1	0	0	0	AT1G47310:I001	0.00332226	0.00564972	0.00533333	0.0594369	0.0110619	0.0245796	0.0116009
AT1G47330	Chr1:17352734-17352824	NA	prp19a-1 prp19b-1	IR	1	0	0	0	AT1G47330:I009	0.003861	0	0.00295858	0.0384193	0.00787402	0.0183028	0.0119904
AT1G47380	Chr1:17374725-17374857	NA	prp19a-1 prp19b-1	IR	1	0	0	0	AT1G47380:I007	0.00235849	0.00520833	0.00124533	0.0262172	0.00263852	0.0031348	0.0152284
AT1G47420	Chr1:17396320-17396396	NA	prp19a-1 prp19b-1	IR	1	0	0	0	AT1G47420:I002	0.00119221	0.00274061	0.00264271	0.0241036	0.00255624	0.00273723	0.00464321
AT1G47530	Chr1:17452288-17452388	NA	prp19a-1 prp19b-1	IR	1	0	0	0	AT1G47530:I002	1	1	1	1	1	1	1
AT1G47560	Chr1:17466926-17467336	NA	prp19a-1 prp19b-1	IR	1	0	0	0	AT1G47560:I001	0	0	0	0.191489	0.0243902	0.027027	0.0857143
AT1G47570	Chr1:17482579-17482646	NA	prp19a-1 prp19b-1	IR	1	0	0	0	AT1G47570:I012	0	0	0.00246914	0.0304942	0.00471698	0	0.0184502
AT1G47830	Chr1:17614196-17614467	NA	prp19a-1 prp19b-1	IR	1	0	0	0	AT1G47830:I003	0.0080429	0.00463822	0.00933881	0.0479429	0.00845666	0.0111987	0.014391
AT1G47840	Chr1:17617504-17617577	NA	prp19a-1 prp19b-1	IR	1	0	0	0	AT1G47840:I005	0.0118203	0	0.0200445	0.0714286	0.0119048	0.0120482	0.010989
AT1G47870	Chr1:17635619-17635729	NA	prp19a-1 prp19b-1	IR	1	0	0	0	AT1G47870:I003	0.00677966	0.0227273	0.0148368	0.0341207	0.00734214	0.0167598	0.0243902
AT1G48030	Chr1:17717321-17717420	NA	prp19a-1 prp19b-1	IR	1	0	1	0	AT1G48030:E005	0.133067	0.137468	0.156046	0.477456	0.137255	0.180044	0.231041
[truncated: 8,975 more rows]

## Sheet: xct-2 vs Col-0
Locus	Region	Strand	Genotype	Event_new	Bin.Evidence	Bin.SJ.Evidence	Anchor.Evidence	Locale.Evidence	Bin	Splicing.Index_col	Splicing.Index_prp19a	Splicing.Index_prp19b	Splicing.Index_prp19a.prp19b	Splicing.Index_xct	Splicing.Index_xct.prp19a	Splicing.Index_xct.prp19b
AT1G01710	Chr1:263139-263259	+	xct-2	Alt3ss	0	0	1	0		1	1	1	1	0.454545	0.344633	0.44186
AT1G01715	Chr1:266724-267299	+	xct-2	Alt3ss	0	0	0	1		1	1	1	1	0.189781	0.219251	0.149606
AT1G01790	Chr1:289091-289255	+	xct-2	Alt3ss	0	0	1	0		1	0.982143	1	0.579336	0.350515	0.319048	0.352941
AT1G02120	Chr1:398966-399086	+	xct-2	Alt3ss	0	0	1	0		0.99061	0.920354	0.974576	1	0.690476	0.742105	0.741784
AT1G02120	Chr1:398966-399089	+	xct-2	Alt3ss	0	0	1	1		0.936652	0.980676	0.99115	1	0.179775	0.179554	0.184698
AT1G03430	Chr1:848227-848385	+	xct-2	Alt3ss	0	0	0	1		0.726027	0.757576	0.709091	0.912088	0.0107527	0.0343511	0.0610687
AT1G04200	Chr1:1110363-1110482	+	xct-2	Alt3ss	0	0	0	1		0.387755	0.285714	0.307692	0.358491	0	0.0277778	0.0294118
AT1G04440	Chr1:1205283-1205386	+	xct-2	Alt5ss	0	0	1	0		1	1	1	0.960784	0.538462	1	1
AT1G05830	Chr1:1757388-1757751	+	xct-2	Alt3ss	0	0	0	1		1	0.833333	0.833333	0.8	0.0158103	0.0174216	0.0462428
AT1G07890	Chr1:2439014-2439110	+	xct-2	Alt3ss	0	0	1	0		1	1	1	1	0.0788382	0.113561	0.141728
AT1G08110	Chr1:2535585-2535687	+	xct-2	Alt3ss	0	0	1	0		1	1	1	1	0.522124	0.680672	0.696682
AT1G08980	Chr1:2885533-2885626	+	xct-2	Alt3ss	0	0	1	0		0.806268	0.921788	0.85906	0.878049	0.201094	0.190184	0.213953
AT1G09340	Chr1:3015574-3016056	+	xct-2	Alt3ss	0	0	1	0		1	1	1	0.658211	0.299025	0.324691	0.317925
AT1G09590	Chr1:3106785-3107360	+	xct-2	Alt3ss	0	0	1	0		0.820972	1	0.7942	1	0.358939	0.469274	0.522909
AT1G11860	Chr1:4002361-4002476	+	xct-2	Alt3ss	0	0	1	0		1	1	0.727862	1	0.438495	0.360704	0.40534
AT1G14150	Chr1:4840358-4840561	+	xct-2	Alt3ss	0	0	1	0		1	1	1	1	0.675439	0.665306	0.753425
AT1G14320	Chr1:4888878-4889188	+	xct-2	Unclassified	0	0	0	1		0.978109	0.983203	0.984663	0.976774	0.992767	0.980912	0.99617
AT1G14570	Chr1:4986584-4986685	+	xct-2	Alt3ss	0	0	0	1		1	1	1	1	0.509434	0.60241	0.524664
AT1G14860	Chr1:5125063-5125153	+	xct-2	Alt3ss	0	0	1	0		0.871795	0.781818	0.9375	0.822222	0.285714	0.404762	0.438202
AT1G16880	Chr1:5774601-5774772	+	xct-2	Alt3ss	0	0	1	0		1	1	1	1	0.566607	0.733547	0.738382
AT1G16880	Chr1:5775981-5776077	+	xct-2	Alt3ss	0	0	1	0		0.970356	0.853707	0.85725	1	0.423414	0.39645	0.426141
AT1G17460	Chr1:5998972-5999502	+	xct-2	Alt3ss	0	0	0	1		1	0.5	0	1	0.0707071	0.0877193	0.150327
AT1G18020	Chr1:6202709-6202835	+	xct-2	Alt3ss	0	0	1	0		0.920266	0.966102	0.955307	0.958904	0.52381	0.5	0.672241
AT1G18160	Chr1:6252321-6252421	+	xct-2	Alt3ss	0	0	0	1		1	1	1	1	0.00896287	0.0128205	0.0100143
AT1G18450	Chr1:6350393-6350766	+	xct-2	Alt3ss	0	0	1	0		1	1	1	0.873874	0.229091	0.322709	0.261146
AT1G18660	Chr1:6422790-6422908	+	xct-2	Alt3ss	0	0	0	1		0.598706	0.44	0.676596	0.624714	0.152047	0.11938	0.19633
AT1G18700	Chr1:6441418-6441648	+	xct-2	Alt3ss	0	0	1	0		1	1	1	1	0.635359	0.710843	0.711538
AT1G20020	Chr1:6944713-6944830	+	xct-2	Alt3ss	0	0	1	0		1	1	1	1	0.617251	0.585575	0.649547
AT1G20380	Chr1:7062363-7062458	+	xct-2	Alt3ss	0	0	1	1		1	1	1	1	0.485294	0.714286	0.610738
AT1G20540	Chr1:7113087-7113213	+	xct-2	Alt3ss	0	0	0	1		NA	1	NA	0.714286	0	0	0.00303951
AT1G20920	Chr1:7289014-7289300	+	xct-2	Alt3ss	0	0	1	0		0.987616	0.993443	0.956364	0.98977	0.338078	0.282744	0.314286
AT1G21610	Chr1:7578162-7578263	+	xct-2	Alt3ss	0	0	1	0		0.979798	0.931034	1	0.969697	0.39577	0.410909	0.395122
AT1G21780	Chr1:7652588-7652682	+	xct-2	Alt3ss	0	0	1	0		0.806452	0.904762	0.741935	0.954338	0.18612	0.215686	0.34202
AT1G22430	Chr1:7920034-7920223	+	xct-2	Alt3ss	0	0	1	0		1	1	1	1	0.343284	0.686275	0.563107
AT1G22430	Chr1:7920034-7920430	+	xct-2	Alt3ss	0	0	1	0		1	1	1	1	0.502392	0.615385	0.596899
AT1G22430	Chr1:7920034-7920440	+	xct-2	Alt3ss	0	0	1	0		1	1	1	1	0.567839	1	0.789474
AT1G22630	Chr1:8003624-8003728	+	xct-2	Alt3ss	0	0	1	0		0.255102	0.252174	0.135371	0.734767	0.969231	0.22293	0.465753
AT1G22750	Chr1:8052480-8052663	+	xct-2	IR	0	0	0	1		0.154255	0.153233	0.151631	0.227131	0.181648	0.175364	0.153963
AT1G22840	Chr1:8079495-8080003	+	xct-2	Alt3ss	0	0	1	0		1	1	0.710145	0.63227	0.230159	0.323077	0.384929
AT1G23490	Chr1:8336805-8337228	+	xct-2	Alt3ss	0	0	1	0		1	0.753425	0.747191	0.642012	0.445	0.513742	0.590822
AT1G23490	Chr1:8336805-8337231	+	xct-2	Alt3ss	0	0	1	0		0.945378	0.914489	0.9375	0.949324	0.50073	0.541478	0.535377
AT1G23490	Chr1:8336933-8337218	+	xct-2	Alt5ss	0	0	1	0		0.284345	0.960784	0.445545	0.991228	1	0.511628	0.638009
AT1G23490	Chr1:8337852-8337985	+	xct-2	Alt3ss	0	0	1	0		0.408624	1	1	1	0.0781427	0.15493	0.225741
AT1G26630	Chr1:9206728-9206837	+	xct-2	Alt3ss	0	0	1	0		1	1	1	1	0.399142	0.382199	0.524862
AT1G27320	Chr1:9492101-9492205	+	xct-2	Alt3ss	0	0	1	0		1	1	0.957447	0.954717	0.497758	0.581818	0.660517
AT1G27520	Chr1:9561439-9561573	+	xct-2	Alt3ss	0	0	1	0		0.94	1	0.982301	1	0.58885	0.574803	0.573248
AT1G30380	Chr1:10722408-10722640	+	xct-2	Alt3ss	0	0	1	0		0.992883	0.391833	0.485331	0.883899	0.333333	0.248639	0.454188
AT1G31950	Chr1:11476912-11477003	+	xct-2	IR	0	0	1	0	AT1G31950:I004	0.155556	0.325	0.277778	0.354839	0.480519	0.287356	0.421053
AT1G32150	Chr1:11565672-11565963	+	xct-2	Alt3ss	0	0	0	1		0.944444	1	0.933333	0.909091	0.0240964	0.0393701	0.0657895
AT1G32150	Chr1:11567420-11567536	+	xct-2	Alt3ss	0	0	1	0		0.935135	0.887097	0.911602	0.84127	0.382022	0.59322	0.498371
AT1G32310	Chr1:11654240-11654516	+	xct-2	Alt3ss	0	0	0	1		1	1	1	1	0.411765	0.333333	0.310345
AT1G33120	Chr1:12011648-12012152	+	xct-2	Alt3ss	0	0	1	0		1	1	1	1	0.439286	0.501188	0.396466
AT1G34210	Chr1:12461080-12461278	+	xct-2	Alt3ss	0	0	0	1		0.222222	0.047619	0	0.314286	0.00355872	0.040724	0.0185185
AT1G34630	Chr1:12685603-12685700	+	xct-2	Alt3ss	0	0	0	1		1	0.891892	1	0.963964	0.203187	0.20354	0.275862
AT1G37130	Chr1:14159661-14159866	+	xct-2	Alt3ss	0	0	1	0		1	1	0.889381	1	0.376623	0.357417	0.577861
AT1G43670	Chr1:16469766-16469930	+	xct-2	Alt3ss	0	0	1	0		1	1	1	1	0.182342	0.240618	0.235039
AT1G43670	Chr1:16469766-16470086	+	xct-2	Alt3ss	0	0	1	0	AT1G43670:E010	1	1	1	1	0.376147	0.37961	0.466926
AT1G45201	Chr1:17125282-17126777	+	xct-2	Alt5ss	0	0	1	0		0.757576	1	0.978022	0.981481	0.361111	0.371795	0.510917
AT1G48460	Chr1:17911696-17911829	+	xct-2	Alt3ss	0	0	0	1		1	1	1	1	0.379747	0.29078	0.304774
AT1G49350	Chr1:18266084-18266172	+	xct-2	Alt3ss	0	0	0	1		0.00699301	0.0545455	0.153846	0.174603	0.0204082	0.0391061	0.0422535
AT1G51110	Chr1:18935509-18935639	+	xct-2	Unclassified	0	0	1	1		0.974259	0.97746	0.980333	0.998388	0.448297	0.419826	0.424848
AT1G52400	Chr1:19517436-19517543	+	xct-2	Alt3ss	0	0	1	0		0.779817	0.968504	1	0.966942	0.222571	0.261856	0.276542
AT1G52820	Chr1:19669989-19670073	+	xct-2	IR	0	0	1	0	AT1G52820:E004	0.481081	0.473684	0.328467	0.830508	0.865672	0.952941	0.97561
AT1G54340	Chr1:20285463-20285797	+	xct-2	Alt5ss	0	0	1	0		1	1	1	1	0.691542	0.781022	0.851852
AT1G54340	Chr1:20285488-20285715	+	xct-2	Alt3ss	0	0	1	0		1	1	1	1	0.568627	0.52381	0.548387
AT1G55510	Chr1:20723633-20723822	+	xct-2	Alt3ss	0	0	0	1		0.8	1	0.714286	1	0.0123457	0	0
AT1G57660	Chr1:21355803-21356118	+	xct-2	Alt3ss	0	0	1	0		0.607843	0.783167	0.464534	0.499748	0.306539	0.276596	0.304545
AT1G57770	Chr1:21395398-21395724	+	xct-2	Alt3ss	0	0	1	0		0.986301	0.946667	1	0.971429	0.244663	0.279279	0.336364
AT1G58602	Chr1:21763787-21763881	+	xct-2	Alt3ss	0	0	1	1		0.80429	0.780591	0.756522	0.829075	0.423313	0.489899	0.517757
AT1G61210	Chr1:22565232-22565353	+	xct-2	Alt3ss	0	0	0	1		NA	1	1	1	0	0.05	0
AT1G61450	Chr1:22673624-22673725	+	xct-2	Alt3ss	0	0	0	1		0.526316	0.310345	0.310345	0.357143	0.150943	0.0294118	0.156463
AT1G63830	Chr1:23686484-23686589	+	xct-2	Alt3ss	0	0	1	0		1	1	1	1	0.453333	0.748252	0.72093
AT1G63940	Chr1:23731666-23731848	+	xct-2	Alt3ss	0	0	1	0		1	1	1	1	0.428571	0.543478	0.438202
AT1G64572	Chr1:23984178-23984491	+	xct-2	Alt3ss	0	0	1	0		0.942857	0.923077	0.875	1	0.553488	0.576642	0.714286
AT1G64680	Chr1:24036570-24036669	+	xct-2	Alt3ss	0	0	0	1		0.580952	0.688312	0.333333	0.774834	0.0252583	0.0215054	0.0364179
AT1G65260	Chr1:24238850-24238985	+	xct-2	Alt3ss	0	0	1	0		1	1	1	1	0.463768	0.544304	0.550802
AT1G66340	Chr1:24736589-24736775	+	xct-2	Alt3ss	0	0	1	0		1	1	1	1	0.664992	0.705215	0.746535
AT1G68010	Chr1:25493938-25494069	+	xct-2	Alt3ss	0	0	1	0		1	1	1	0.924953	0.578199	0.758186	0.800587
AT1G68010	Chr1:25495015-25495125	+	xct-2	Alt3ss	0	0	1	0		1	1	0.987097	0.903808	0.324528	0.377129	0.476923
AT1G69610	Chr1:26187108-26187204	+	xct-2	IR	0	0	0	1		0.166667	0.151515	0.314286	0.246753	0.12605	0.0387597	0.0381679
AT1G69750	Chr1:26235855-26236269	+	xct-2	Unclassified	0	0	1	0		1	0.921951	0.958506	0.920732	0.372671	0.341853	0.328205
AT1G70570	Chr1:26611251-26611671	+	xct-2	Alt3ss	0	0	1	0		0.909091	0.756098	0.973333	1	0.314079	0.291429	0.36
AT1G70610	Chr1:26623856-26624029	+	xct-2	Alt3ss	0	0	0	1		1	1	0.6	1	0.00200401	0.0137615	0.0326531
AT1G70820	Chr1:26707428-26707538	+	xct-2	Alt3ss	0	0	1	0		1	1	1	1	0.166038	0.196211	0.220527
AT1G70820	Chr1:26707428-26707550	+	xct-2	Alt3ss	0	0	1	0		0.506608	0.202147	0.264822	0.266388	0.135294	0.157667	0.188659
AT1G70940	Chr1:26744400-26744482	+	xct-2	Alt3ss	0	0	1	0		0.915493	0.677725	0.682051	0.96281	0.391499	0.470899	0.485149
AT1G70940	Chr1:26744945-26745430	+	xct-2	Alt3ss	0	0	1	0		1	0.961631	0.951318	1	0.656051	0.721703	0.769373
AT1G71480	Chr1:26932621-26932691	+	xct-2	Alt3ss	0	0	1	0		0.422535	0.465517	0.381215	0.721973	0.870968	1	0.880597
AT1G71696	Chr1:26967556-26967699	+	xct-2	IR	0	0	0	1		0.140097	0.0852018	0.108225	0.156364	0.00157978	0	0.0115702
AT1G73990	Chr1:27825958-27826027	+	xct-2	Alt3ss	0	0	1	0		0.0932476	0.173228	0.0876133	0.546392	0.525926	0.54902	0.646552
AT1G75420	Chr1:28306149-28306274	+	xct-2	Unclassified	0	0	0	1		1	1	1	1	0.768924	0.848315	0.893617
AT1G77290	Chr1:29038543-29038894	+	xct-2	Alt3ss	0	0	1	1		1	1	1	1	0.502762	0.544828	0.539216
AT1G79040	Chr1:29736244-29736349	+	xct-2	Alt3ss	0	0	1	0		1	1	0.995423	1	0.322034	0.413417	0.490814
AT1G79380	Chr1:29862483-29862604	+	xct-2	Alt3ss	0	0	1	0		0.9375	0.871795	0.935484	0.898305	0.340659	0.556818	0.517241
AT1G79970	Chr1:30083395-30083507	+	xct-2	Alt3ss	0	0	1	0		1	1	1	1	0.507495	0.369668	0.429084
AT1G80245	Chr1:30174975-30175073	+	xct-2	Unclassified	0	0	1	1		0.961039	0.956044	0.965517	0.903323	0.584	0.528	0.571865
AT1G01060	Chr1:37314-37569	-	xct-2	Alt3ss	0	0	1	0		1	1	1	1	0.65	0.707809	0.76569
AT1G01060	Chr1:37345-37569	-	xct-2	Alt3ss	0	0	1	0		1	0.95082	1	1	0.127555	0.146091	0.269945
AT1G01060	Chr1:37408-37569	-	xct-2	Alt3ss	0	0	1	0		0.597315	0.8	0.731707	0.901141	0.924242	0.83871	0.947137
AT1G01080	Chr1:45947-46044	-	xct-2	Alt3ss	0	0	1	0		0.890675	0.939914	0.933993	0.895262	0.538462	0.637931	0.632075
AT1G01080	Chr1:46127-46376	-	xct-2	Alt3ss	0	0	1	0		1	1	1	1	0.523364	0.594595	0.682432
AT1G01170	Chr1:74433-74661	-	xct-2	Alt3ss	0	0	1	0		1	1	1	1	0.345912	0.289362	0.441406
AT1G02140	Chr1:403934-404186	-	xct-2	Alt3ss	0	0	1	0		1	1	1	1	0.485232	0.490137	0.46915
AT1G02800	Chr1:614330-614449	-	xct-2	Alt3ss	0	0	0	1		0.851852	1	0.777778	NA	0.0133333	0.0526316	0.0526316
AT1G04400	Chr1:1187155-1187260	-	xct-2	Alt3ss	0	0	1	0		0.75	0.908629	0.695652	0.850932	0.332046	0.396396	0.400387
AT1G04410	Chr1:1189494-1189601	-	xct-2	Alt3ss	0	0	1	0		1	1	0.913931	1	0.68272	0.680814	0.69834
AT1G04980	Chr1:1414544-1414646	-	xct-2	Alt3ss	0	0	1	0		1	0.95	1	1	0.395918	0.588015	0.785714
AT1G04990	Chr1:1419648-1419787	-	xct-2	Alt3ss	0	0	1	0		0.718519	0.6	0.78022	0.81295	0.195467	0.216561	0.215777
AT1G05840	Chr1:1764578-1765301	-	xct-2	Alt3ss	0	0	0	1		1	1	1	0.962617	0.268293	0.241667	0.326733
AT1G06360	Chr1:1939762-1939874	-	xct-2	Alt3ss	0	0	1	0		1	0.958042	1	0.962145	0.625571	0.846154	0.834286
AT1G07350	Chr1:2258830-2259003	-	xct-2	Alt3ss	0	0	1	0		0.95283	0.848606	0.876448	0.947368	0.49481	0.524706	0.581651
AT1G07440	Chr1:2286804-2287011	-	xct-2	Alt3ss	0	0	1	0		1	1	1	1	0.698246	0.6875	0.668085
AT1G08230	Chr1:2586477-2586613	-	xct-2	Alt3ss	0	0	1	0		1	1	1	1	0.637462	0.649123	0.71123
AT1G08810	Chr1:2819844-2819977	-	xct-2	Unclassified	0	0	1	0		1	1	1	0.963504	0.66129	0.650558	0.777778
AT1G08840	Chr1:2837048-2837248	-	xct-2	Alt3ss	0	0	0	1		1	1	1	1	0.0333333	0.148148	0.166667
AT1G09010	Chr1:2898200-2898330	-	xct-2	Unclassified	0	0	1	0		1	1	1	1	0.559322	0.790123	0.717791
AT1G09160	Chr1:2955082-2955484	-	xct-2	Alt3ss	0	0	0	1		0.786667	0.65625	0.595238	0.620253	0.0697674	0.0847458	0.0673575
AT1G09420	Chr1:3039449-3039550	-	xct-2	IR	0	0	1	0	AT1G09420:Io003	0.192201	0.207547	0.183183	0.229541	0.609195	0.706294	0.447552
AT1G09690	Chr1:3136653-3137194	-	xct-2	Alt3ss	0	0	1	0		0.858365	0.768701	1	0.669054	0.41652	0.329694	0.360257
AT1G10200	Chr1:3347396-3347629	-	xct-2	Alt3ss	0	0	1	0		1	1	0.71223	1	0.582888	0.721854	0.695312
AT1G10820	Chr1:3602440-3602999	-	xct-2	Alt3ss	0	0	1	1		1	1	1	1	0.226744	0.338983	0.374677
AT1G12750	Chr1:4347528-4348241	-	xct-2	Alt3ss	0	0	1	0		0.972789	0.835821	0.916667	0.770992	0.655431	0.521912	0.615686
AT1G13120	Chr1:4471127-4471270	-	xct-2	Alt3ss	0	0	0	1		1	0.913043	1	0.942857	0.0641026	0.0619835	0.0619469
AT1G13440	Chr1:4608926-4609092	-	xct-2	Alt3ss	0	0	1	0		1	1	1	1	0.367918	0.537742	0.917872
AT1G14620	Chr1:5015071-5015177	-	xct-2	Alt3ss	0	0	0	1		1	1	1	1	0.100313	0.123348	0.132948
AT1G14660	Chr1:5035248-5035333	-	xct-2	Alt3ss	0	0	0	1		0.692308	0.446809	0.583333	0.657143	0.223881	0.435897	0.441176
AT1G17990	Chr1:6193192-6193318	-	xct-2	Alt3ss	0	0	1	0		0.929204	0.921875	0.948187	0.95092	0.593909	0.541667	0.733333
AT1G18910	Chr1:6536905-6537045	-	xct-2	Alt3ss	0	0	0	1		1	1	1	1	0.177419	0.146667	0.242105
AT1G19660	Chr1:6800838-6800989	-	xct-2	Alt3ss	0	0	1	0		1	1	0.893805	0.986622	0.670683	0.642612	0.852174
AT1G21190	Chr1:7420475-7420740	-	xct-2	Alt3ss	0	0	1	0		0.95	1	1	1	0.476744	0.428571	0.516393
AT1G21590	Chr1:7567752-7567844	-	xct-2	Alt3ss	0	0	1	0		1	1	1	1	0.308901	0.436893	0.490196
AT1G23080	Chr1:8181150-8181682	-	xct-2	Alt3ss	0	0	1	0		1	1	1	0.974922	0.275882	0.291011	0.325235
AT1G23310	Chr1:8269247-8269356	-	xct-2	Alt3ss	0	0	1	0		1	1	1	0.99403	0.299861	0.371476	0.412587
AT1G23310	Chr1:8269273-8269356	-	xct-2	Alt3ss	0	0	1	0		0.116402	0.272849	0.17357	0.385224	0.472651	0.322944	0.317293
AT1G24070	Chr1:8518865-8518965	-	xct-2	Alt3ss	0	0	0	1		1	1	0.941176	1	0.152174	0.134021	0.193277
AT1G26230	Chr1:9075031-9075105	-	xct-2	IR	0	0	0	1		0.262032	0.33758	0.270833	0.71754	0.202934	0.314394	0.375262
AT1G27510	Chr1:9555474-9555623	-	xct-2	Alt3ss	0	0	1	0		1	1	1	1	0.506977	0.515385	0.581921
AT1G27510	Chr1:9555518-9555623	-	xct-2	Alt3ss	0	0	1	0		1	1	0.807692	1	0.521236	0.572464	0.502183
AT1G30545	Chr1:10821100-10821194	-	xct-2	Alt3ss	0	0	0	1		1	1	0.666667	1	0	0.121951	0.105263
AT1G30590	Chr1:10838772-10838877	-	xct-2	Alt3ss	0	0	1	1		0.960784	0.94702	0.952128	0.928389	0.587097	0.515152	0.541436
AT1G31330	Chr1:11215279-11215584	-	xct-2	Alt3ss	0	0	1	0		1	1	0.883916	0.95868	0.558155	0.567892	0.571798
AT1G33490	Chr1:12151885-12152200	-	xct-2	Alt3ss	0	0	1	0		1	1	1	1	0.456647	0.454545	0.536424
AT1G35320	Chr1:12961017-12961140	-	xct-2	Alt3ss	0	0	1	0		0.637427	0.590062	0.710526	0.727273	0.123232	0.110577	0.180272
AT1G41830	Chr1:15604719-15604814	-	xct-2	Alt3ss	0	0	1	0		0.805	0.674797	0.76569	0.847059	0.503546	0.476298	0.52381
AT1G43710	Chr1:16487262-16487399	-	xct-2	Alt3ss	0	0	1	0		1	1	1	1	0.461538	0.722222	0.672727
AT1G43710	Chr1:16487304-16487399	-	xct-2	Alt3ss	0	0	1	0		1	1	1	1	0.417323	0.465116	0.586207
AT1G44000	Chr1:16708296-16708390	-	xct-2	Alt3ss	0	0	1	0		0.864583	0.789474	0.758621	0.923372	0.35873	0.267532	0.37931
AT1G45229	Chr1:17158871-17159333	-	xct-2	Alt3ss	0	0	0	1		0.727273	0.6	0.8125	0.754386	0.527027	0.412844	0.463415
AT1G48550	Chr1:17951484-17951595	-	xct-2	Alt3ss	0	0	0	1		0.862069	1	1	0.934783	0.12	0.135678	0.194444
AT1G51680	Chr1:19160041-19160409	-	xct-2	Alt3ss	0	0	1	0		1	1	1	1	0.559441	0.571675	0.59364
AT1G52510	Chr1:19564082-19564195	-	xct-2	Alt3ss	0	0	0	1		0.35316	0.304878	0.393162	0.320988	0.00990099	0.0123023	0.00190476
AT1G52827	Chr1:19671624-19671812	-	xct-2	Alt3ss	0	0	1	0		1	1	1	1	0.62963	0.72524	0.841176
AT1G53000	Chr1:19746018-19746152	-	xct-2	Alt3ss	0	0	1	0		1	0.860465	1	1	0.4	0.435897	0.445946
AT1G53790	Chr1:20079597-20079698	-	xct-2	Alt3ss	0	0	0	1		1	1	1	1	0.245902	0.481481	0.272727
AT1G54370	Chr1:20294246-20294428	-	xct-2	Alt5ss	0	0	1	0	AT1G54370:E006	0.517857	0.4	0.56962	0.366667	0.849462	0.825	0.767442
AT1G54390	Chr1:20306621-20306727	-	xct-2	Alt3ss	0	0	1	1		0.897436	0.837209	0.882353	0.932203	0.163636	0.194805	0.229437
AT1G54410	Chr1:20310029-20310304	-	xct-2	Alt3ss	0	0	1	0		1	1	1	0.935418	0.667858	0.722571	0.732819
AT1G54660	Chr1:20410563-20410979	-	xct-2	Alt3ss	0	0	0	1		1	1	1	0.944444	0.286822	0.423729	0.3
AT1G55110	Chr1:20562611-20563086	-	xct-2	Alt3ss	0	0	0	1		1	1	0.986486	0.984127	0.427692	0.450135	0.470199
AT1G57680	Chr1:21364107-21364497	-	xct-2	Alt3ss	0	0	1	0		0.804878	0.836066	0.840708	0.851319	0.44	0.557003	0.568513
AT1G57860	Chr1:21430280-21430591	-	xct-2	Alt3ss	0	0	1	0		1	0.489933	0.698113	0.704319	0.32332	0.313297	0.309002
AT1G58030	Chr1:21466417-21466512	-	xct-2	Alt3ss	0	0	0	1		0.517241	0.6	0.571429	0.684211	0.0096463	0.01566	0.0434783
AT1G58180	Chr1:21538688-21538791	-	xct-2	Alt3ss	0	0	1	0		0.930435	0.969231	1	1	0.430657	0.437037	0.397163
AT1G58270	Chr1:21613465-21613701	-	xct-2	Alt3ss	0	0	1	0		1	1	1	1	0.656934	0.701961	0.658986
AT1G59600	Chr1:21890737-21891180	-	xct-2	Alt3ss	0	0	0	1		0.282609	0.410072	0.342723	0.387387	0.0984127	0.108014	0.207843
AT1G62710	Chr1:23225418-23225555	-	xct-2	Alt3ss	0	0	0	1		1	1	1	1	0.026178	0.00591716	0.03125
AT1G62960	Chr1:23319579-23319693	-	xct-2	Alt3ss	0	0	1	0		1	1	1	1	0.454545	0.652174	0.765957
AT1G63260	Chr1:23467479-23467626	-	xct-2	Alt3ss	0	0	0	1		1	1	1	1	0.121951	0.163399	0.204082
AT1G63260	Chr1:23468612-23468892	-	xct-2	Alt3ss	0	0	0	1		0.548387	0.44	0.384615	0.384615	0.00705882	0.0184049	0.026455
AT1G63490	Chr1:23550068-23550208	-	xct-2	Alt3ss	0	0	0	1		1	1	NA	1	0.0566038	0.012987	0.132075
AT1G64720	Chr1:24047436-24047621	-	xct-2	Alt3ss	0	0	1	0		1	1	1	1	0.139319	0.177074	0.248869
AT1G64720	Chr1:24047681-24047787	-	xct-2	Alt3ss	0	0	1	0		1	0.757812	1	0.802945	0.241287	0.270049	0.396129
AT1G64990	Chr1:24140322-24140542	-	xct-2	Alt3ss	0	0	0	1		1	0.782609	0.766667	0.908046	0.0700935	0.047619	0.0828729
AT1G66100	Chr1:24606077-24606245	-	xct-2	Alt3ss	0	0	1	0		1	1	1	1	0.466667	0.726316	0.840491
AT1G66200	Chr1:24655638-24655755	-	xct-2	Alt3ss	0	0	1	0		1	0.949867	0.973333	1	0.681024	0.741855	0.754335
AT1G66940	Chr1:24973346-24973465	-	xct-2	Alt3ss	0	0	0	1		0.105769	0.155844	0.128205	0.208511	0.0150094	0.0292044	0.0415149
AT1G67090	Chr1:25048890-25049079	-	xct-2	Alt3ss	0	0	1	0		1	1	1	1	0.275284	0.396883	1
AT1G67090	Chr1:25048945-25049079	-	xct-2	Alt3ss	0	0	1	0		1	1	1	1	0.117022	0.118165	0.119671
AT1G67090	Chr1:25048948-25049079	-	xct-2	Alt3ss	0	0	1	0		1	0.265048	0.320081	0.395776	0.109575	0.111209	0.115291
AT1G67090	Chr1:25048951-25049079	-	xct-2	Alt3ss	0	0	1	0		0.999837	1	0.811049	1	0.152724	0.151495	0.154294
AT1G68300	Chr1:25598784-25598876	-	xct-2	Alt3ss	0	0	1	0		1	1	1	0.709677	0.194203	0.300699	0.306452
AT1G68660	Chr1:25778476-25779020	-	xct-2	Alt3ss	0	0	1	0		1	0.869732	1	1	0.680456	1	1
AT1G68830	Chr1:25874618-25874702	-	xct-2	Alt3ss	0	0	0	1		0.611111	0.647059	0.566038	0.824176	0.0194553	0.0259797	0.0444655
AT1G69830	Chr1:26288666-26288774	-	xct-2	Alt3ss	0	0	1	0		1	0.908397	0.823129	0.940678	0.167464	0.162939	0.164179
AT1G71310	Chr1:26878841-26879290	-	xct-2	Alt3ss	0	0	0	1		0.929078	1	1	1	0.196468	0.137662	0.209503
AT1G73170	Chr1:27512805-27512984	-	xct-2	Alt3ss	0	0	1	0		0.989011	0.987988	1	0.946612	0.663653	0.690037	0.723447
AT1G73980	Chr1:27821900-27822027	-	xct-2	Alt3ss	0	0	1	0		1	1	1	1	0.60804	0.677852	0.701493
AT1G75380	Chr1:28282119-28282225	-	xct-2	Alt3ss	0	0	1	0		1	0.583333	0.633028	1	0.553648	0.965812	0.647841
AT1G75510	Chr1:28348159-28348432	-	xct-2	Alt3ss	0	0	1	0		1	1	1	1	0.438596	0.518072	0.615894
AT1G75680	Chr1:28417738-28417874	-	xct-2	Alt3ss	0	0	1	0		1	1	1	1	0.697329	0.786207	0.789474
AT1G76160	Chr1:28579472-28579583	-	xct-2	Alt3ss	0	0	1	0		1	1	1	1	0.587571	0.825919	0.59956
AT1G76810	Chr1:28836356-28836513	-	xct-2	Alt3ss	0	0	1	0		1	1	1	1	0.598639	0.659341	0.622047
AT1G09945	Chr1:29208948-29209865	-	xct-2	Alt3ss	0	0	0	1		1	1	1	1	0.160305	0.333333	0.503876
AT1G78540	Chr1:29542639-29542898	-	xct-2	Alt3ss	0	0	0	1		1	0.987097	0.974026	1	0.582677	0.744681	0.579909
AT1G78865	Chr1:29649456-29649843	-	xct-2	Alt3ss	0	0	1	1		1	0.991667	1	1	0.668966	0.748954	0.654762
AT1G79245	Chr1:29805025-29805128	-	xct-2	Alt3ss	0	0	1	0		0.841642	0.811245	0.84188	0.779412	0.447581	0.673307	0.683417
AT1G79790	Chr1:30017081-30017185	-	xct-2	Alt3ss	0	0	1	0		0.97619	0.940426	0.945736	0.960976	0.386861	0.570776	0.558935
AT1G79790	Chr1:30017736-30017830	-	xct-2	Alt3ss	0	0	1	0		0.972603	0.918605	0.972789	0.944251	0.363265	0.453947	0.526761
AT2G01590	Chr2:266937-267076	+	xct-2	Alt3ss	0	0	1	0		1	1	1	1	0.214815	0.279925	0.306163
AT2G02020	Chr2:479669-479774	+	xct-2	Alt3ss	0	0	0	1		1	1	1	1	0.130435	0.107143	0.167883
AT2G02410	Chr2:634260-634360	+	xct-2	Alt3ss	0	0	1	0		0.913978	1	1	1	0.382831	0.35122	0.443243
AT2G03670	Chr2:1119666-1119934	+	xct-2	Alt3ss	0	0	0	1		1	1	1	1	0.304348	0.387755	0.444444
AT2G04039	Chr2:1333703-1333792	+	xct-2	Alt3ss	0	0	1	0		1	1	1	1	0.549815	0.566265	0.565074
AT2G04900	Chr2:1722905-1723021	+	xct-2	Alt3ss	0	0	1	0		1	1	0.941176	1	0.553398	0.428571	0.596154
AT2G05185	Chr2:1877797-1877967	+	xct-2	Alt3ss	0	0	1	0		0.981132	0.951923	1	0.95881	0.260083	0.238908	0.388
AT2G05185	Chr2:1877797-1877971	+	xct-2	Alt3ss	0	0	1	1		0.95539	0.929078	0.966746	0.972093	0.188139	0.177546	0.195897
AT2G05210	Chr2:1892679-1892852	+	xct-2	Alt3ss	0	0	1	1		1	1	1	1	0.121771	0.144033	0.179856
AT2G05440	Chr2:1993215-1993589	+	xct-2	Alt3ss	0	0	1	0		0.969274	0.974576	0.912306	0.945744	0.610902	0.63871	0.614815
AT2G05840	Chr2:2234936-2235034	+	xct-2	Alt3ss	0	0	1	0		0.929412	1	0.692308	0.981308	0.56213	0.325843	0.3829
AT2G06025	Chr2:2350539-2350629	+	xct-2	Alt3ss	0	0	1	0		0.938596	0.911504	0.94382	0.974955	0.307692	0.494145	0.557604
AT2G18850	Chr2:8160790-8160932	+	xct-2	Alt3ss	0	0	0	1		1	1	1	1	0	0.0208333	0
AT2G20320	Chr2:8766762-8767033	+	xct-2	Alt3ss	0	0	0	1		1	1	1	1	0.125	0.146667	0.204819
AT2G22910	Chr2:9751816-9751898	+	xct-2	Alt3ss	0	0	0	1		0.8125	1	1	0.972603	0.111111	0.103448	0.186147
AT2G22980	Chr2:9779527-9779634	+	xct-2	Alt3ss	0	0	1	0		0.983122	0.823204	0.885965	0.984436	0.116125	0.144715	0.18513
AT2G22980	Chr2:9779527-9779638	+	xct-2	Alt3ss	0	0	1	1		0.975	1	1	0.892857	0.299145	0.328413	0.437722
AT2G22980	Chr2:9780267-9780379	+	xct-2	Alt3ss	0	0	1	0		1	1	0.896296	1	0.689291	0.810753	0.805861
AT2G22980	Chr2:9782891-9783017	+	xct-2	Alt3ss	0	0	1	0	AT2G22980:E022	1	1	1	1	0.613692	0.759398	0.729858
AT2G22990	Chr2:9786728-9786882	+	xct-2	Alt3ss	0	0	1	0		1	0.968	1	0.679707	0.215385	0.256209	0.325359
AT2G22990	Chr2:9786951-9787071	+	xct-2	Alt5ss	0	0	1	0		0.864043	0.825106	0.864294	0.780258	0.538851	0.700949	0.734362
AT2G22990	Chr2:9787190-9787456	+	xct-2	Alt3ss	0	0	1	0		0.786925	1	0.992157	0.831325	0.421053	0.611785	0.578732
AT2G22990	Chr2:9787547-9787777	+	xct-2	Alt3ss	0	0	1	0	AT2G22990:E011	0.424332	0.455319	0.25448	0.272874	0.102941	0.266576	0.217195
AT2G22990	Chr2:9787878-9788319	+	xct-2	Alt3ss	0	0	1	0		1	1	0.917355	0.553517	0.156463	0.694656	0.410188
AT2G22990	Chr2:9788836-9788980	+	xct-2	Alt3ss	0	0	1	0		1	1	1	0.861682	0.355731	0.393305	0.439873
AT2G22990	Chr2:9788836-9789004	+	xct-2	Alt3ss	0	0	1	0		1	1	1	1	0.577039	0.87013	0.906542
AT2G24280	Chr2:10335888-10336056	+	xct-2	Alt3ss	0	0	1	0		1	1	1	1	0.612903	0.651042	0.64467
AT2G26340	Chr2:11215829-11215939	+	xct-2	Alt3ss	0	0	1	0		1	1	1	1	0.408284	0.392265	0.738636
AT2G26340	Chr2:11215829-11215962	+	xct-2	Alt3ss	0	0	1	0		1	1	1	1	0.541985	0.534884	0.780347
AT2G28150	Chr2:12001542-12001825	+	xct-2	Alt3ss	0	0	0	1		1	0.931624	0.875776	0.907216	0.176201	0.247423	0.318066
AT2G28310	Chr2:12085792-12085897	+	xct-2	Alt3ss	0	0	1	0		1	1	1	1	0.45	0.518248	0.684848
AT2G28605	Chr2:12255351-12255444	+	xct-2	Alt3ss	0	0	1	0		1	1	1	1	0.522843	0.538462	0.566667
AT2G29210	Chr2:12558176-12558314	+	xct-2	Alt3ss	0	0	0	1		1	1	0.55102	1	0.0121951	0.0201511	0.0268886
AT2G29320	Chr2:12592262-12592378	+	xct-2	Alt3ss	0	0	1	0		1	1	1	1	0.669211	0.683908	0.717647
AT2G29340	Chr2:12597195-12597316	+	xct-2	Alt3ss	0	0	1	0		1	1	0.96748	1	0.432584	0.501597	0.538462
AT2G29340	Chr2:12598016-12598132	+	xct-2	Alt3ss	0	0	1	1		1	1	1	0.997901	0.372981	0.399177	0.516129
AT2G29360	Chr2:12604651-12604745	+	xct-2	Alt3ss	0	0	1	0		1	1	0.884892	0.888889	0.31565	0.25	0.407407
AT2G30600	Chr2:13039283-13039398	+	xct-2	Alt3ss	0	0	1	0		0.993174	1	1	1	0.606838	0.634812	0.697987
AT2G33435	Chr2:14165334-14166036	+	xct-2	Alt3ss	0	0	0	1		0.358491	0.586207	0.458333	0.764706	0.0185185	0.0422535	0.0478589
AT2G33480	Chr2:14181709-14181885	+	xct-2	Alt5ss	0	0	0	1		0.98209	0.942675	0.977901	0.952756	0.934156	0.870324	0.852632
AT2G34780	Chr2:14672145-14672276	+	xct-2	Alt3ss	0	0	0	1		1	0.904762	1	1	0.134545	0.0873016	0.140794
AT2G37840	Chr2:15854207-15854307	+	xct-2	Alt3ss	0	0	1	0		0.918033	1	1	1	0.591667	0.647059	0.587549
AT2G38780	Chr2:16213322-16213595	+	xct-2	Alt3ss	0	0	1	0		0.934783	1	0.89011	0.954545	0.484848	0.513889	0.54878
AT2G39670	Chr2:16536120-16536368	+	xct-2	Alt3ss	0	0	1	0		1	1	1	1	0.453488	0.890411	1
AT2G40060	Chr2:16727352-16727678	+	xct-2	Alt3ss	0	0	1	0		1	1	0.992	1	0.500931	0.535714	0.533884
AT2G40060	Chr2:16727352-16727690	+	xct-2	Alt3ss	0	0	1	0		1	1	1	1	0.297091	0.323045	0.344374
AT2G41090	Chr2:17135898-17136017	+	xct-2	Alt3ss	0	0	1	0		1	0.841945	0.939633	1	0.527897	0.53072	0.502122
AT2G41760	Chr2:17423221-17423378	+	xct-2	Alt3ss	0	0	0	1		0.375	0.478261	0.473684	0.909091	0.00458716	0.0237288	0.0175439
AT2G42700	Chr2:17778869-17779104	+	xct-2	Alt3ss	0	0	0	1		1	0.857143	1	1	0.139073	0.112583	0.0481928
AT2G45990	Chr2:18920686-18920803	+	xct-2	IR	0	0	1	0	AT2G45990:E010	0.973214	0.958974	0.965665	1	0.648276	0.710247	0.651899
AT2G46820	Chr2:19243589-19243727	+	xct-2	Alt3ss	0	0	0	1		1	1	1	1	0.981714	0.982446	0.982798
AT2G47230	Chr2:19387554-19387819	+	xct-2	Alt3ss	0	0	0	1		1	1	1	1	0.0931677	0.241379	0.155963
AT2G47500	Chr2:19495562-19495663	+	xct-2	Alt3ss	0	0	0	1		1	1	1	1	0.025	0.0434783	0.125
AT2G01350	Chr2:166787-166935	-	xct-2	Alt3ss	0	0	1	0		0.826772	0.597561	0.738636	0.912664	0.250297	0.282337	0.317197
AT2G01690	Chr2:311401-311515	-	xct-2	Alt3ss	0	0	1	0		0.802469	0.842105	0.830986	0.874016	0.25	0.276074	0.305164
AT2G02970	Chr2:866460-866636	-	xct-2	Alt3ss	0	0	0	1		1	1	1	0.944056	0.163636	0.157385	0.151079
AT2G04540	Chr2:1581645-1581763	-	xct-2	Alt3ss	0	0	0	1		1	1	1	1	0.225352	0.258993	0.207349
AT2G05920	Chr2:2270467-2270608	-	xct-2	Alt3ss	0	0	1	0		1	0.924786	0.867244	0.935691	0.49635	0.519018	0.604494
AT2G13440	Chr2:5597797-5597889	-	xct-2	Alt3ss	0	0	0	1		0	0.333333	0.25	1	0.0322581	0.00840336	0.0748299
AT2G13975	Chr2:5865211-5865319	-	xct-2	Alt3ss	0	0	1	1		1	1	1	1	0.698432	0.656738	0.704348
AT2G14260	Chr2:6042216-6042446	-	xct-2	Unclassified	0	0	1	0		1	0.846154	0.909091	0.981982	0.55	0.681159	0.78
AT2G15890	Chr2:6921653-6921762	-	xct-2	Alt3ss	0	0	1	0		0.272993	0.492823	0.297114	0.714086	0.655172	0.356239	0.475269
AT2G16920	Chr2:7336398-7336890	-	xct-2	Alt3ss	0	0	0	1		NA	1	1	0.636364	0	0.018018	0.00854701
AT2G20050	Chr2:8651612-8651710	-	xct-2	Alt3ss	0	0	0	1		0.976744	1	0.811765	0.849624	0.0590717	0.0416667	0.051497
AT2G21280	Chr2:9110709-9110830	-	xct-2	Alt3ss	0	0	1	0		1	1	1	1	0.560645	0.495023	0.595785
AT2G21280	Chr2:9110740-9110830	-	xct-2	Alt3ss	0	0	1	0		0.372549	1	0.875	0.902778	1	0.655172	0.793939
AT2G23370	Chr2:9953766-9953853	-	xct-2	Alt3ss	0	0	0	1		0	0.105263	0.140187	0.141463	0.103448	0.0909091	0.038961
AT2G23600	Chr2:10043387-10043490	-	xct-2	Unclassified	0	0	0	1		1	1	1	1	0.97574	0.984829	0.981318
AT2G24150	Chr2:10266953-10267110	-	xct-2	Alt3ss	0	0	1	0		1	1	1	1	0.482517	0.631579	0.681553
AT2G24270	Chr2:10328492-10328624	-	xct-2	Alt3ss	0	0	1	0		1	1	1	1	0.350254	0.632653	0.529158
AT2G24270	Chr2:10328507-10328624	-	xct-2	Alt3ss	0	0	1	0		1	1	1	1	0.425	0.58	0.609254
AT2G24270	Chr2:10329607-10329722	-	xct-2	IR	0	0	0	1		0.962887	0.95705	0.950404	0.976083	0.819338	0.831117	0.830073
AT2G25290	Chr2:10766059-10766144	-	xct-2	IR	0	0	0	1		0.414141	0.565217	0.461538	0.685039	0.213115	0.229885	0.247423
AT2G25850	Chr2:11028595-11028697	-	xct-2	Alt3ss	0	0	0	1		0.692308	0.659574	0.6	0.865169	0.114391	0.244186	0.262411
AT2G26080	Chr2:11109594-11109715	-	xct-2	Alt3ss	0	0	1	0		1	1	1	0.988732	0.57	0.417625	0.618257
AT2G26250	Chr2:11171404-11171492	-	xct-2	Alt3ss	0	0	1	0		1	1	1	1	0.418398	0.457653	0.524038
AT2G26930	Chr2:11492650-11492750	-	xct-2	Alt3ss	0	0	0	1		0.913043	0.954545	0.894737	1	0.0841487	0.146718	0.231939
AT2G27730	Chr2:11820829-11821798	-	xct-2	Alt3ss	0	0	1	0		1	1	0.871658	1	0.409231	0.425352	0.52381
AT2G28550	Chr2:12226370-12226456	-	xct-2	Alt3ss	0	0	1	0		0.99373	0.794393	0.83815	0.879641	0.408978	0.359354	0.390863
AT2G28800	Chr2:12357123-12357453	-	xct-2	Alt3ss	0	0	1	0		1	1	1	1	0.61488	0.712121	0.737778
AT2G28900	Chr2:12414805-12415207	-	xct-2	Alt3ss	0	0	1	0		1	1	1	1	0.601732	0.627907	0.671498
AT2G28940	Chr2:12427409-12427486	-	xct-2	Alt3ss	0	0	1	0		1	0.898305	0.859375	0.874126	0.638889	0.823899	0.78903
AT2G30424	Chr2:12964630-12965198	-	xct-2	Alt3ss	0	0	1	0		0.829787	0.646259	0.694581	0.76259	0.366755	0.392208	0.471264
AT2G30424	Chr2:12964633-12965198	-	xct-2	IR	0	0	1	0	AT2G30424:Io004	0.565657	0.422018	0.430464	0.585434	0.219269	0.274074	0.32879
AT2G30520	Chr2:13005378-13005503	-	xct-2	Alt3ss	0	0	1	0		1	1	1	1	0.474286	1	0.801527
AT2G30520	Chr2:13005405-13005503	-	xct-2	Alt3ss	0	0	1	0		1	1	1	1	0.203942	0.170055	0.264537
AT2G30695	Chr2:13081122-13081296	-	xct-2	Alt3ss	0	0	1	0		0.736264	0.916667	0.916084	0.890511	0.429185	0.412389	0.408072
AT2G31570	Chr2:13438794-13438917	-	xct-2	Alt3ss	0	0	1	0		1	1	1	1	0.481905	0.634409	0.744472
AT2G31730	Chr2:13488579-13489339	-	xct-2	Alt3ss	0	0	0	1		0.913043	1	1	0.945205	0.0362694	0.036036	0.030426
AT2G32000	Chr2:13618131-13618403	-	xct-2	Alt3ss	0	0	0	1		1	1	0.956522	0.957447	0.234043	0.317829	0.169811
AT2G32500	Chr2:13795725-13795826	-	xct-2	Alt3ss	0	0	1	0		1	1	1	1	0.565891	0.503268	0.763441
AT2G33040	Chr2:14019140-14019265	-	xct-2	Alt3ss	0	0	1	0		1	1	1	1	0.470451	0.440329	0.485268
AT2G34310	Chr2:14477990-14478558	-	xct-2	Alt3ss	0	0	1	0		0.425	0.546875	0.404255	0.461078	0.772358	0.737705	0.608108
AT2G36810	Chr2:15428738-15428853	-	xct-2	Alt3ss	0	0	0	1		0.306122	0.526316	0.346154	0.490196	0.0275862	0.041958	0.0454545
AT2G36810	Chr2:15437863-15437985	-	xct-2	Alt3ss	0	0	0	1		0.0377358	0	0.04	0.011236	0.0111111	0.0384615	0.0135135
AT2G36835	Chr2:15451026-15451164	-	xct-2	Alt3ss	0	0	1	0		1	1	1	1	0.311927	0.379791	0.594096
AT2G37300	Chr2:15663802-15663919	-	xct-2	IR	0	0	0	1		0.511111	0.458333	0.619048	0.853659	0.163636	0.316239	0.378788
AT2G37640	Chr2:15788366-15789174	-	xct-2	Alt3ss	0	0	1	0		1	1	1	1	0.496914	0.557118	0.59949
AT2G38020	Chr2:15910411-15910564	-	xct-2	Alt3ss	0	0	0	1		1	1	1	1	0.0188172	0.0127226	0.0330396
AT2G38170	Chr2:15990791-15990944	-	xct-2	Alt3ss	0	0	1	0		1	1	1	1	0.295374	0.415822	0.565378
AT2G39280	Chr2:16403205-16403429	-	xct-2	IR	0	0	1	0	AT2G39280:Io007	0.522673	0.406844	0.451613	0.562092	0.190361	0.215584	0.256039
AT2G40010	Chr2:16710081-16710191	-	xct-2	IR	0	0	0	1		0.012931	0.0162413	0.0371681	0.0897436	0.00365154	0.00627353	0.00494071
AT2G40711	Chr2:16982572-16982667	-	xct-2	Alt3ss	0	0	0	1		0.714286	0.76087	0.825243	0.798319	0.340659	0.413534	0.566372
AT2G41680	Chr2:17376390-17376489	-	xct-2	Alt3ss	0	0	0	1		0.931217	1	1	0.951724	0.0667175	0.0672606	0.0681905
AT2G42730	Chr2:17790124-17790301	-	xct-2	Alt3ss	0	0	0	1		1	1	0.647059	1	0.115044	0.106383	0.107143
AT2G42960	Chr2:17870662-17871146	-	xct-2	IR	0	0	0	1		0.343284	0.421053	0.259259	0.333333	0.138686	0.167883	0.168142
AT2G43465	Chr2:18048187-18048310	-	xct-2	IR	0	0	0	1		0.123596	0.0746269	0.181818	0.168317	0.129032	0.129032	0.288889
AT2G43560	Chr2:18074099-18074212	-	xct-2	Alt3ss	0	0	1	0		0.988827	0.994437	0.99389	0.989572	0.311475	0.308505	0.362319
AT2G45660	Chr2:18810198-18810657	-	xct-2	Alt3ss	0	0	0	1		1	1	1	1	0.275362	0.193548	0.19084
AT2G45820	Chr2:18863410-18863496	-	xct-2	Alt3ss	0	0	1	0		1	1	1	1	0.692308	0.798378	0.746789
AT2G45950	Chr2:18904584-18904717	-	xct-2	Alt3ss	0	0	1	0		1	1	1	1	0.578635	0.608833	0.583099
AT2G46180	Chr2:18968439-18968538	-	xct-2	Alt3ss	0	0	1	0		0.935484	0.804878	0.72093	0.764706	0.587629	0.57037	0.517241
AT2G46560	Chr2:19117178-19117286	-	xct-2	Alt3ss	0	0	1	1		1	1	1	1	0.616766	0.616558	0.727483
AT3G01320	Chr3:111728-111826	+	xct-2	Alt3ss	0	0	1	0		1	1	0.980952	0.988235	0.369697	0.420765	0.429787
AT3G01350	Chr3:135392-135965	+	xct-2	Alt3ss	0	0	0	1		1	0.255814	0.583333	0.762557	0.115207	0.0673575	0.239669
AT3G02460	Chr3:506538-506648	+	xct-2	Alt3ss	0	0	0	1		1	1	1	1	0.110294	0.111111	0.13
AT3G02600	Chr3:552529-552936	+	xct-2	Alt3ss	0	0	1	0		0.754098	0.577982	0.79798	0.475177	0.308943	0.27027	0.311037
AT3G02690	Chr3:580359-580467	+	xct-2	Alt3ss	0	0	1	0		0.91746	0.921788	0.896373	0.935943	0.548223	0.580488	0.707094
AT3G03570	Chr3:859438-859541	+	xct-2	Alt3ss	0	0	0	1		0.636364	1	1	0.878788	0.0263789	0.0183727	0.037594
AT3G05400	Chr3:1552315-1552467	+	xct-2	Alt3ss	0	0	0	1		1	1	1	1	0	0.0290456	0.0314961
AT3G07780	Chr3:2486193-2486289	+	xct-2	Alt3ss	0	0	1	0		1	1	1	0.977925	0.63522	0.717131	0.712803
AT3G10880	Chr3:3405966-3406108	+	xct-2	Alt3ss	0	0	0	1		0.2	1	0.5	1	0.0192308	0.0208333	0.0276243
AT3G13740	Chr3:4505296-4505453	+	xct-2	Alt3ss	0	0	1	0		1	1	1	0.949367	0.59434	0.472527	0.529801
AT3G13882	Chr3:4574622-4574810	+	xct-2	Alt3ss	0	0	0	1		0.997972	0.978579	0.9866	0.978693	0.95769	0.989172	0.989127
AT3G14080	Chr3:4667491-4667616	+	xct-2	Alt3ss	0	0	0	1		0.979228	0.96995	1	1	0.774971	0.781625	0.824885
AT3G14210	Chr3:4730147-4730290	+	xct-2	Alt3ss	0	0	1	0		0.119639	0.192547	0.172571	0.471802	0.491651	0.482639	0.460123
AT3G14415	Chr3:4820102-4820200	+	xct-2	Alt3ss	0	0	1	0		1	0.387387	0.628141	0.569721	0.300275	0.835052	0.463415
AT3G14690	Chr3:4938353-4938467	+	xct-2	Alt3ss	0	0	1	0		1	1	1	0.945486	0.659459	0.606987	0.604265
AT3G15790	Chr3:5343093-5343196	+	xct-2	Alt3ss	0	0	1	0		0.861386	0.763889	0.472527	0.706294	0.314607	0.337143	0.333333
AT3G16220	Chr3:5498428-5498524	+	xct-2	Alt3ss	0	0	1	1		1	1	1	1	0.428571	0.352941	0.420765
AT3G16857	Chr3:5756949-5757056	+	xct-2	Alt3ss	0	0	1	1		1	1	1	1	0.307865	0.345238	0.379888
AT3G18520	Chr3:6363029-6363145	+	xct-2	Alt3ss	0	0	0	1		0.583333	0.625	0.707317	0.714286	0.0154525	0.0130435	0.0310786
AT3G19860	Chr3:6905606-6905710	+	xct-2	Alt3ss	0	0	1	0		0.855319	0.925234	0.829146	0.790754	0.280236	0.334356	0.334282
AT3G23050	Chr3:8195817-8196102	+	xct-2	Alt3ss	0	0	1	1		1	1	1	1	0.25914	0.300654	0.314941
AT3G24830	Chr3:9065281-9065393	+	xct-2	Alt3ss	0	0	1	0		1	1	1	1	0.233577	0.191801	0.291971
AT3G25440	Chr3:9224137-9224290	+	xct-2	Alt3ss	0	0	0	1		1	1	1	1	0.243523	0.153846	0.323077
AT3G25495	Chr3:9246322-9246753	+	xct-2	Unclassified	0	0	1	0		0.780822	0.824176	0.759259	0.87013	0.355482	0.457627	0.524272
AT3G25495	Chr3:9248093-9248196	+	xct-2	Alt3ss	0	0	0	1		NA	NA	NA	NA	0	0	0
AT3G25740	Chr3:9398975-9399054	+	xct-2	Alt3ss	0	0	1	0		0.542857	0.307692	0.471429	0.619048	0.241107	0.418182	0.297959
AT3G26720	Chr3:9819868-9820083	+	xct-2	Alt3ss	0	0	0	1		1	1	1	1	0.026506	0.0373444	0.0338462
AT3G26810	Chr3:9869605-9869701	+	xct-2	Alt3ss	0	0	1	0		1	0.935065	1	1	0.343681	0.406863	0.513292
AT3G28210	Chr3:10520692-10520791	+	xct-2	Alt3ss	0	0	1	0		1	1	1	1	0.646753	0.962264	0.825263
AT3G29390	Chr3:11291988-11292113	+	xct-2	Alt3ss	0	0	1	0		1	0.803279	0.844444	0.813084	0.673077	0.727891	0.751196
AT3G44310	Chr3:15988600-15988702	+	xct-2	Alt3ss	0	0	1	0		0.942857	1	0.912902	0.867239	0.12675	0.119606	0.11733
AT3G44310	Chr3:15988600-15988750	+	xct-2	Alt3ss	0	0	0	1		0.989616	1	1	1	0.9425	0.93778	0.936512
AT3G44630	Chr3:16196460-16196576	+	xct-2	Alt3ss	0	0	1	0		1	1	1	1	0.393365	0.495549	0.556364
AT3G46200	Chr3:16969873-16969993	+	xct-2	Alt3ss	0	0	0	1		0.0574713	0.133333	0.0869565	0.370968	0.0795455	0.0147059	0.0954774
AT3G47295	Chr3:17428141-17428255	+	xct-2	Alt3ss	0	0	1	0		0.937282	0.836991	0.76	0.898785	0.304054	0.281846	0.376652
AT3G47295	Chr3:17428141-17428259	+	xct-2	Alt3ss	0	0	1	0		0.959044	1	1	1	0.54	0.517241	0.722105
AT3G47790	Chr3:17630643-17630731	+	xct-2	Alt3ss	0	0	0	1		0.142857	0	0	0.473684	0.047619	0	0
AT3G48110	Chr3:17764801-17764908	+	xct-2	Alt3ss	0	0	0	1		0.0875912	0.0884956	0.155556	0.0378007	0	0	0.00204499
AT3G48190	Chr3:17802707-17802843	+	xct-2	Alt3ss	0	0	0	1		0.916667	1	1	0.727273	0.0510949	0.0487805	0.0666667
AT3G48190	Chr3:17809508-17809666	+	xct-2	Alt3ss	0	0	0	1		0.939394	0.923077	1	0.862069	0.17037	0.257143	0.297297
AT3G48190	Chr3:17809810-17809923	+	xct-2	Alt3ss	0	0	0	1		NA	1	NA	NA	0.0857143	0.102041	0.12
AT3G48420	Chr3:17930755-17930948	+	xct-2	Unclassified	0	0	1	0		1	0.888889	1	0.983264	0.454545	0.492063	0.588571
AT3G49680	Chr3:18424763-18424986	+	xct-2	Alt3ss	0	0	1	0		1	1	1	1	0.43	0.527426	0.754789
AT3G52030	Chr3:19302029-19302136	+	xct-2	Alt3ss	0	0	0	1		0.828221	0.953846	0.927273	0.954545	0.011811	0.0179641	0.00767263
AT3G52380	Chr3:19422643-19422725	+	xct-2	Alt3ss	0	0	1	0		0.988327	1	0.799043	0.856993	0.528937	0.571975	0.556207
AT3G53870	Chr3:19952484-19952588	+	xct-2	Alt3ss	0	0	1	0		1	1	1	0.856106	0.485405	0.542508	0.533273
AT3G55630	Chr3:20638057-20638147	+	xct-2	Alt3ss	0	0	1	0		0.973684	0.95122	0.950311	0.995227	0.142241	0.15696	0.254425
AT3G55630	Chr3:20638202-20638295	+	xct-2	Alt3ss	0	0	1	1		0.448015	0.498681	0.524862	0.702665	0.0708469	0.0708899	0.0843267
AT3G55630	Chr3:20638884-20638983	+	xct-2	Alt3ss	0	0	1	0		1	0.913669	0.992647	1	0.616368	0.652968	0.628916
AT3G55630	Chr3:20638884-20639011	+	xct-2	Alt3ss	0	0	1	0		0.980551	0.98062	0.992908	0.976967	0.640097	0.604938	0.659624
AT3G55800	Chr3:20710245-20710364	+	xct-2	Alt3ss	0	0	1	0		1	1	1	1	0.185388	0.612717	0.236786
AT3G55800	Chr3:20710730-20710836	+	xct-2	Alt3ss	0	0	1	0		1	1	1	0.922001	0.549479	0.528302	0.599099
AT3G60750	Chr3:22454728-22454871	+	xct-2	Alt3ss	0	0	1	0		1	1	1	1	0.413502	0.420408	0.460581
AT3G60810	Chr3:22470715-22470821	+	xct-2	Alt3ss	0	0	0	1		1	1	1	1	0.0322581	0.0396476	0.0502793
AT3G61440	Chr3:22737143-22737268	+	xct-2	Alt3ss	0	0	1	0		0.661765	1	1	1	0.095729	0.335312	0.177202
AT3G62500	Chr3:23122194-23122297	+	xct-2	Alt3ss	0	0	0	1		NA	NA	1	1	0	0	0
AT3G62530	Chr3:23132700-23132829	+	xct-2	Alt3ss	0	0	1	0		1	1	1	1	0.176471	0.277677	0.255155
AT3G63510	Chr3:23451811-23451909	+	xct-2	Alt3ss	0	0	0	1		0.904762	1	1	1	0.122807	0.142857	0.168067
AT3G01500	Chr3:196459-197691	-	xct-2	Unclassified	0	0	0	1		0.995063	0.995585	0.996932	0.994901	0.997913	0.996779	0.996722
AT3G02380	Chr3:487771-487941	-	xct-2	Alt3ss	0	0	1	0		1	1	0.99697	1	0.531532	0.561224	0.633626
AT3G02885	Chr3:638490-638740	-	xct-2	Alt3ss	0	0	1	0		0.983003	0.984556	0.978495	0.979695	0.407407	0.431193	0.396825
AT3G03300	Chr3:771380-771543	-	xct-2	Alt3ss	0	0	0	1		1	1	0.978947	1	0.230769	0.285141	0.421053
AT3G03810	Chr3:973777-973934	-	xct-2	Alt3ss	0	0	0	1		0.777778	0.684211	1	1	0.0552147	0.121212	0.0566038
AT3G05050	Chr3:1411468-1411851	-	xct-2	Alt3ss	0	0	1	0		0.751196	0.710345	0.69697	0.743119	0.432099	0.436782	0.49505
AT3G05160	Chr3:1453308-1453523	-	xct-2	Alt3ss	0	0	1	0		1	1	1	1	0.653137	0.621818	0.758958
AT3G05345	Chr3:1522749-1522859	-	xct-2	Alt3ss	0	0	1	1		0.947368	1	1	1	0.0968858	0.12766	0.11194
AT3G06450	Chr3:1978582-1978747	-	xct-2	Alt3ss	0	0	1	0		1	1	1	1	0.665306	0.612903	0.84
AT3G06880	Chr3:2170723-2170846	-	xct-2	Alt3ss	0	0	1	0		1	1	1	1	0.46798	0.441176	0.753425
AT3G06880	Chr3:2170733-2170846	-	xct-2	Alt3ss	0	0	1	0		1	1	1	1	0.370968	0.259259	0.346535
AT3G06930	Chr3:2188211-2188498	-	xct-2	Alt3ss	0	0	0	1		0.285714	0.214286	1	0.333333	0.00742574	0.00568182	0.00554017
AT3G07740	Chr3:2471194-2471304	-	xct-2	Alt3ss	0	0	0	1		1	0.952381	1	0.965517	0.205479	0.190184	0.290323
AT3G09260	Chr3:2841027-2841144	-	xct-2	Alt3ss	0	0	1	0		1	0.699115	1	0.707792	0.297757	0.22905	0.249243
AT3G09260	Chr3:2841036-2841144	-	xct-2	Alt3ss	0	0	1	0		1	1	1	1	0.120498	0.19896	0.174532
AT3G11910	Chr3:3768303-3768411	-	xct-2	Alt3ss	0	0	0	1		1	1	1	1	0.00364078	0.00275103	0.00324149
AT3G12140	Chr3:3868370-3868461	-	xct-2	Unclassified	0	0	1	0		1	1	1	1	0.446328	0.511628	0.421277
AT3G12490	Chr3:3961794-3961883	-	xct-2	Alt3ss	0	0	0	1		0.958935	0.994751	0.994845	1	0.800806	0.997392	0.998948
AT3G12620	Chr3:4010021-4010212	-	xct-2	Alt3ss	0	0	1	0		1	1	1	1	0.489834	0.569682	0.531183
AT3G13030	Chr3:4171433-4171558	-	xct-2	Alt3ss	0	0	1	1		0.725118	0.597826	0.861538	0.760766	0.298805	0.425806	0.317536
AT3G13450	Chr3:4383982-4384126	-	xct-2	Alt3ss	0	0	1	0		1	1	1	1	0.544974	0.628205	0.794118
AT3G13870	Chr3:4567152-4567261	-	xct-2	Alt3ss	0	0	1	0		0.955556	0.96748	0.903614	0.954545	0.61039	0.506579	0.508982
AT3G15460	Chr3:5215851-5215992	-	xct-2	Alt3ss	0	0	0	1		1	1	1	1	0.0137931	0.0403587	0.037037
AT3G15520	Chr3:5250207-5250299	-	xct-2	Alt3ss	0	0	1	0		1	1	0.992218	1	0.190024	0.276458	0.289697
AT3G15520	Chr3:5251141-5251384	-	xct-2	Alt3ss	0	0	1	0		1	1	1	1	0.390805	0.536232	0.568966
AT3G15620	Chr3:5294956-5295096	-	xct-2	Alt3ss	0	0	0	1		1	1	1	0.9	0.0403226	0.0434783	0.130435
AT3G19850	Chr3:6900984-6901095	-	xct-2	Alt3ss	0	0	0	1		0.603175	1	0.852459	1	0.0633803	0.105	0.134454
AT3G20250	Chr3:7061960-7062064	-	xct-2	Alt3ss	0	0	0	1		0.9	0.567568	0.703704	0.545455	0.057971	0.0537634	0.12
AT3G20450	Chr3:7130808-7130942	-	xct-2	Alt3ss	0	0	0	1		1	1	1	1	0.097561	0.046729	0.060241
AT3G22190	Chr3:7833513-7833785	-	xct-2	Alt3ss	0	0	1	0	AT3G22190:E008	1	1	1	1	0.689046	0.69697	0.795082
AT3G22240	Chr3:7864552-7864645	-	xct-2	Alt3ss	0	0	1	0		0.943182	0.965217	0.946237	0.98895	0.573964	0.674419	0.824324
AT3G24180	Chr3:8739842-8739939	-	xct-2	Alt3ss	0	0	0	1		1	0	0.5	0.75	0.00638978	0.00554529	0.00176991
AT3G24503	Chr3:8922368-8922930	-	xct-2	Alt3ss	0	0	1	0		1	1	0.961165	1	0.343629	0.35443	0.411392
AT3G25840	Chr3:9452170-9452493	-	xct-2	Alt3ss	0	0	1	0		1	1	1	1	0.351111	0.188406	0.27451
AT3G27610	Chr3:10227511-10227724	-	xct-2	Alt3ss	0	0	1	1		1	1	1	1	0.685185	0.602339	0.850267
AT3G27770	Chr3:10287058-10287397	-	xct-2	Alt3ss	0	0	0	1		0.987261	0.981447	0.984779	1	0.723866	0.737811	0.693467
AT3G43610	Chr3:15519438-15519545	-	xct-2	Alt3ss	0	0	0	1		1	1	1	1	0.141844	0.170455	0.152174
AT3G46270	Chr3:17000969-17001085	-	xct-2	Alt3ss	0	0	0	1		1	1	0.862069	1	0.0625	0.178571	0.228571
AT3G46280	Chr3:17005754-17005859	-	xct-2	Alt3ss	0	0	0	1		0.52	1	0.818182	0.622642	0.163265	0.12605	0.0681818
AT3G47680	Chr3:17578755-17579313	-	xct-2	Alt3ss	0	0	1	1		1	1	1	1	0.217391	0.203593	0.24058
AT3G47680	Chr3:17578764-17579313	-	xct-2	Alt3ss	0	0	1	0		0.978947	0.929577	0.969112	1	0.121495	0.139394	0.134775
AT3G47810	Chr3:17639024-17639493	-	xct-2	IR	0	0	1	0	AT3G47810:Io003	0.617391	0.527397	0.591512	0.705085	0.292929	0.263529	0.314894
AT3G48050	Chr3:17733968-17734064	-	xct-2	Alt3ss	0	0	1	0		0.993651	1	1	1	0.408669	0.494624	0.572474
AT3G50750	Chr3:18862721-18862823	-	xct-2	Alt3ss	0	0	1	0		0.972222	0.91342	0.964072	0.97556	0.609023	0.618221	0.659208
AT3G51920	Chr3:19268887-19268985	-	xct-2	Alt3ss	0	0	1	0		0.438849	0.298578	0.299578	0.707317	0.104225	0.189448	0.214844
AT3G54380	Chr3:20135847-20136145	-	xct-2	Alt3ss	0	0	0	1		0.13253	0.126761	0.112195	0.181159	0.0631579	0.0326409	0.0324324
AT3G54480	Chr3:20172455-20172567	-	xct-2	Alt3ss	0	0	1	0		1	1	1	1	0.466667	0.338028	0.521472
AT3G54480	Chr3:20172458-20172567	-	xct-2	Alt3ss	0	0	1	0		1	1	1	1	0.250996	0.282353	0.361702
AT3G54500	Chr3:20177704-20177935	-	xct-2	IR	0	0	1	0	AT3G54500:E011	0.253508	0.238547	0.291209	0.289231	0.869159	0.842105	0.818182
AT3G54500	Chr3:20178781-20178941	-	xct-2	Alt3ss	0	0	1	1		0.9413	0.931034	0.94152	0.97556	0.158002	0.168317	0.164306
AT3G54770	Chr3:20274806-20275033	-	xct-2	Alt3ss	0	0	0	1		1	0.866667	0.52	1	0.0983607	0.116279	0.0833333
AT3G55920	Chr3:20743614-20743765	-	xct-2	Alt3ss	0	0	0	1		1	1	1	1	0.503356	0.544186	0.56962
AT3G56160	Chr3:20840858-20841153	-	xct-2	Alt3ss	0	0	1	0		1	1	1	1	0.407895	0.746835	0.695238
AT3G56160	Chr3:20840893-20841153	-	xct-2	Alt3ss	0	0	1	0		0.757576	1	0.866667	1	0.367876	0.51049	0.535484
AT3G57050	Chr3:21114319-21114459	-	xct-2	Alt3ss	0	0	0	1		0.851459	0.918495	0.879265	0.930481	0.088729	0.0931677	0.0835821
AT3G59490	Chr3:21984917-21985019	-	xct-2	Alt3ss	0	0	0	1		1	1	1	1	0.100346	0.0991501	0.16875
AT3G59800	Chr3:22095659-22096088	-	xct-2	Alt3ss	0	0	0	1		0.0526316	0.0636943	0.0693642	0.115619	0.00729927	0.020595	0.0488323
AT3G59990	Chr3:22158551-22158687	-	xct-2	Alt3ss	0	0	0	1		NA	NA	NA	NA	NA	NA	NA
AT3G61420	Chr3:22730924-22731001	-	xct-2	Alt3ss	0	0	0	1		0.0136986	0	0	0.109244	0	0	0.026738
AT3G63140	Chr3:23327900-23328027	-	xct-2	Alt3ss	0	0	1	0		1	1	1	1	0.334792	0.238754	0.275862
AT3G63190	Chr3:23343907-23344005	-	xct-2	Alt3ss	0	0	1	0		1	1	1	1	0.296417	0.50365	1
AT4G00710	Chr4:291637-291757	+	xct-2	Alt3ss	0	0	1	0		1	1	1	0.93985	0.307393	0.458937	0.578125
AT4G01330	Chr4:552377-552491	+	xct-2	Alt3ss	0	0	1	0		1	1	1	1	0.68661	0.797183	0.755274
AT4G01440	Chr4:598257-598392	+	xct-2	Alt3ss	0	0	1	0		1	0.972789	1	1	0.656	0.692308	0.798942
AT4G01610	Chr4:696390-696513	+	xct-2	Alt3ss	0	0	1	1		1	1	1	0.978022	0.0309278	0.0307278	0.04
AT4G01750	Chr4:757040-757601	+	xct-2	Alt3ss	0	0	0	1		1	1	0.935484	1	0.268293	0.254237	0.2
AT4G01995	Chr4:873968-874093	+	xct-2	Alt3ss	0	0	1	0		1	1	1	1	0.421384	0.416667	0.410714
AT4G02120	Chr4:943627-943717	+	xct-2	Alt3ss	0	0	1	0		0.878261	0.846154	0.779141	0.879397	0.554585	0.68932	0.671053
AT4G02430	Chr4:1070886-1071285	+	xct-2	IR	0	0	0	1		0.82808	0.770186	0.742765	0.869464	0.652495	0.61039	0.663551
AT4G02920	Chr4:1294066-1294175	+	xct-2	Alt3ss	0	0	1	0		0.947262	0.956076	0.967662	0.981912	0.624892	0.606855	0.609799
AT4G08035	Chr4:4867800-4868141	+	xct-2	Alt3ss	0	0	1	0		0.895954	0.814815	0.870968	0.948387	0.428571	0.475177	0.673684
AT4G08980	Chr4:5759303-5759482	+	xct-2	Alt3ss	0	0	1	0		1	0.990826	1	1	0.382749	0.380451	0.417974
AT4G09000	Chr4:5775878-5776053	+	xct-2	Alt3ss	0	0	1	0		1	1	1	1	0.676136	0.665706	0.736842
AT4G10060	Chr4:6291812-6291885	+	xct-2	Alt3ss	0	0	1	0		0.745614	0.502762	0.620915	0.898936	0.415617	0.468822	0.689531
AT4G10120	Chr4:6314925-6315007	+	xct-2	IR	0	0	1	0	AT4G10120:E004	0.322917	0.306452	0.326336	0.39097	0.724466	0.733624	0.751323
AT4G10360	Chr4:6420509-6420665	+	xct-2	Alt3ss	0	0	1	0		1	0.981481	1	1	0.520913	0.623762	0.622378
AT4G11110	Chr4:6774123-6774522	+	xct-2	Alt3ss	0	0	1	1		1	1	1	1	0.597015	0.718593	0.746725
AT4G11270	Chr4:6858949-6859081	+	xct-2	Alt3ss	0	0	0	1		0.972973	1	1	1	0.103734	0.0835322	0.103896
AT4G12460	Chr4:7395551-7395694	+	xct-2	Alt3ss	0	0	1	1		0.84252	0.858974	0.754839	0.936364	0.254408	0.251656	0.324786
AT4G13495	Chr4:7843138-7843223	+	xct-2	Unclassified	0	0	1	0		0.858639	0.860505	0.847724	0.947247	0.401767	0.482587	0.542356
AT4G14970	Chr4:8557181-8557494	+	xct-2	Alt3ss	0	0	0	1		0.333333	NA	0.333333	0	0	0	0
AT4G15030	Chr4:8579621-8579807	+	xct-2	Alt3ss	0	0	0	1		1	1	1	1	0.0114286	0.0141844	0.0335917
AT4G15620	Chr4:8914176-8915227	+	xct-2	Alt3ss	0	0	1	0		1	1	0.981763	0.988827	0.416667	0.445333	0.423313
AT4G15930	Chr4:9036526-9036930	+	xct-2	Alt3ss	0	0	1	0		0.923077	1	1	0.875	0.386139	0.411765	0.640288
AT4G17600	Chr4:9804152-9804264	+	xct-2	Alt3ss	0	0	1	0		1	1	1	1	0.381038	0.446735	0.498242
AT4G17600	Chr4:9804388-9804476	+	xct-2	Alt3ss	0	0	1	0		0.861386	0.856678	0.815583	0.841874	0.426499	0.4532	0.473932
AT4G18730	Chr4:10302427-10302597	+	xct-2	Alt3ss	0	0	1	0		1	1	0.679245	1	0.321185	0.299191	0.406427
AT4G20310	Chr4:10963432-10963545	+	xct-2	Alt3ss	0	0	0	1		0.928571	1	1	1	0.195531	0.28125	0.333333
AT4G21320	Chr4:11340617-11340749	+	xct-2	Alt3ss	0	0	0	1		1	1	0.894737	1	0.0155039	0.023622	0.043956
AT4G24120	Chr4:12525702-12525811	+	xct-2	Alt3ss	0	0	0	1		1	0.866667	0.684211	1	0.026738	0.0503597	0.0547945
AT4G24160	Chr4:12540559-12540787	+	xct-2	Alt3ss	0	0	1	0		1	1	1	1	0.264368	0.508571	0.603687
AT4G24160	Chr4:12540559-12540790	+	xct-2	Alt3ss	0	0	1	1		1	1	1	1	0.0464135	0.177914	0.231911
AT4G24440	Chr4:12633328-12633457	+	xct-2	Alt3ss	0	0	1	0		1	1	1	1	0.461078	0.48	0.716814
AT4G24450	Chr4:12637376-12637482	+	xct-2	IR	0	0	1	0	AT4G24450:I011	0.345238	0.341317	0.424837	0.612903	0.781513	0.64	0.693182
AT4G24450	Chr4:12639297-12639423	+	xct-2	Alt3ss	0	0	0	1		NA	NA	0	1	0	0	0
AT4G24480	Chr4:12651655-12651762	+	xct-2	Alt3ss	0	0	0	1		0.333333	0.333333	0.538462	0.285714	0.0140845	0.12	0.0857143
AT4G24550	Chr4:12678570-12678668	+	xct-2	Alt3ss	0	0	1	0		0.759036	0.678571	1	0.76087	0.146727	0.156134	0.15683
AT4G24972	Chr4:12838534-12839282	+	xct-2	Alt3ss	0	0	1	0		0.6	0.719298	0.637584	0.75	0.126263	0.133603	0.191304
AT4G25910	Chr4:13164229-13164328	+	xct-2	Alt3ss	0	0	1	0		0.945205	0.82684	0.871212	0.967871	0.335142	0.311203	0.406803
AT4G28300	Chr4:14015015-14015413	+	xct-2	Alt3ss	0	0	1	0		1	1	1	1	0.429825	0.552361	0.542636
AT4G30993	Chr4:15098398-15098575	+	xct-2	Alt3ss	0	0	1	0		1	1	1	1	0.558442	0.56391	0.588235
AT4G31115	Chr4:15130346-15130449	+	xct-2	Alt3ss	0	0	1	0		0.987952	0.958621	0.931034	1	0.588336	0.521739	0.537879
AT4G32360	Chr4:15624172-15624292	+	xct-2	Alt3ss	0	0	0	1		1	1	1	1	0.191837	0.149533	0.316872
AT4G32440	Chr4:15658272-15658414	+	xct-2	Alt3ss	0	0	0	1		0.983333	0.976415	0.99596	1	0.737981	0.702432	0.667995
AT4G34265	Chr4:16402735-16402970	+	xct-2	Alt3ss	0	0	1	0		1	1	1	1	0.530303	0.74	0.690476
AT4G34670	Chr4:16549478-16549573	+	xct-2	Alt3ss	0	0	1	0		1	1	1	1	0.353485	0.360851	0.408945
AT4G35100	Chr4:16709345-16709690	+	xct-2	Alt3ss	0	0	1	0		1	1	1	1	0.657548	0.659274	0.744257
AT4G35560	Chr4:16883213-16883309	+	xct-2	Alt3ss	0	0	0	1		1	1	1	1	0.315789	0.333333	0.235294
AT4G36400	Chr4:17200473-17200650	+	xct-2	Alt3ss	0	0	0	1		0.744	0.786408	0.849057	0.842857	0.1328	0.123519	0.180467
AT4G37440	Chr4:17601356-17601636	+	xct-2	Alt3ss	0	0	0	1		1	1	1	1	0.361538	0.259259	0.366071
AT4G38160	Chr4:17902331-17902435	+	xct-2	Alt3ss	0	0	1	0		1	1	1	0.993292	0.484526	0.55018	0.590929
AT4G38920	Chr4:18148383-18148737	+	xct-2	Alt3ss	0	0	1	0		1	1	0.945098	1	0.679083	0.692047	0.759036
AT4G39270	Chr4:18278768-18278875	+	xct-2	Alt3ss	0	0	0	1		1	1	1	1	0.816092	0.812903	0.892744
AT4G39955	Chr4:18531196-18531570	+	xct-2	Alt3ss	0	0	0	1		0.9375	0.875	0.7	1	0.0607735	0.0505051	0.030303
AT4G00430	Chr4:186442-186602	-	xct-2	Alt3ss	0	0	1	0		1	1	1	1	0.526627	0.553009	0.570281
AT4G00800	Chr4:343126-343210	-	xct-2	Alt3ss	0	0	1	0		1	1	1	1	0.550459	0.615023	0.697959
AT4G01290	Chr4:541984-542165	-	xct-2	Alt3ss	0	0	1	0		1	1	1	1	0.574661	0.704433	0.62249
AT4G02760	Chr4:1225836-1225949	-	xct-2	Alt3ss	0	0	0	1		1	1	1	0.333333	0.0224719	0.0175439	0.0285714
AT4G04614	Chr4:2327904-2328181	-	xct-2	Alt3ss	0	0	0	1		1	1	1	1	0.368421	0.393502	0.427509
AT4G09010	Chr4:5777828-5777911	-	xct-2	Alt3ss	0	0	1	0		0.185309	0.258216	0.330454	0.742138	0.659091	0.356322	0.537662
AT4G10480	Chr4:6478418-6478516	-	xct-2	Alt3ss	0	0	1	0		0.9908	0.990878	0.986509	0.986891	0.582164	0.581104	0.614638
AT4G10920	Chr4:6698595-6698804	-	xct-2	Alt3ss	0	0	1	0		1	1	1	1	0.663158	0.681529	0.603524
AT4G11670	Chr4:7049658-7050106	-	xct-2	Alt3ss	0	0	0	1		0.135802	0.253731	0.301587	0.314286	0.0176991	0.0258621	0.0601093
AT4G11980	Chr4:7184662-7184754	-	xct-2	Alt3ss	0	0	1	0		1	1	1	1	0.137363	0.13881	0.208914
AT4G13150	Chr4:7651147-7651263	-	xct-2	Alt3ss	0	0	1	0		1	1	1	1	0.386667	0.491124	0.561798
AT4G14030	Chr4:8099880-8100012	-	xct-2	Alt3ss	0	0	1	0		0.973941	1	0.898182	1	0.192948	0.355987	0.283289
AT4G14880	Chr4:8518806-8518954	-	xct-2	Alt3ss	0	0	1	0		1	1	0.34359	1	0.0422535	0.1133	0.130346
AT4G14960	Chr4:8548875-8548964	-	xct-2	Alt3ss	0	0	0	1		0.997135	1	0.98678	1	0.973445	1	0.978156
AT4G16280	Chr4:9209437-9209768	-	xct-2	Alt3ss	0	0	0	1		1	0.2	0.555556	0.55102	0.0882353	0.0358974	0.0887574
AT4G16470	Chr4:9289160-9289342	-	xct-2	Alt3ss	0	0	0	1		0.818182	0.322581	0.414634	0.948718	0.237113	0.174603	0.253333
AT4G16765	Chr4:9431111-9431429	-	xct-2	Alt3ss	0	0	1	0		1	1	0.971831	1	0.5311	0.358289	0.589189
AT4G16770	Chr4:9435004-9435104	-	xct-2	Unclassified	0	0	0	1		0.384615	0.391304	0.121951	0.8125	0.0207469	0.0169492	0.0671506
AT4G17140	Chr4:9628619-9628736	-	xct-2	Alt3ss	0	0	0	1		1	1	1	1	0.0196078	0	0
AT4G18970	Chr4:10390434-10390574	-	xct-2	Alt3ss	0	0	1	0		1	1	1	0.946309	0.590062	0.735426	0.694444
AT4G19410	Chr4:10582285-10582380	-	xct-2	Alt3ss	0	0	1	0		1	1	1	0.951145	0.66065	0.608782	0.661789
AT4G19410	Chr4:10584508-10584655	-	xct-2	Alt3ss	0	0	1	0		1	1	1	0.941667	0.620609	0.713483	0.708978
AT4G06980	Chr4:11245301-11245786	-	xct-2	Unclassified	0	0	1	0		1	1	1	1	0.435216	0.353712	0.419847
AT4G22880	Chr4:12006072-12006184	-	xct-2	IR	0	0	0	1		0.927632	0.945741	0.913706	0.930454	0.721854	0.762598	0.745922
AT4G23250	Chr4:12165601-12165729	-	xct-2	Alt3ss	0	0	1	0		1	1	1	1	0.249467	0.271605	0.380282
AT4G23260	Chr4:12168629-12168770	-	xct-2	Alt3ss	0	0	0	1		1	1	1	1	0.247113	0.272727	0.293286
AT4G24740	Chr4:12755037-12755142	-	xct-2	Alt3ss	0	0	1	0		0.923077	0.918367	0.906977	0.950276	0.392126	0.471875	0.486019
AT4G25434	Chr4:13004855-13005007	-	xct-2	IR	0	0	0	1		0.0322581	0.116279	0.19403	0.125	0.12	0	0.111111
AT4G26555	Chr4:13404849-13404952	-	xct-2	Alt3ss	0	0	1	0		0.549296	0.712644	0.544304	0.831395	0.18551	0.181435	0.239382
AT4G26640	Chr4:13439015-13439318	-	xct-2	Alt3ss	0	0	1	0		0.711111	0.609467	0.774359	0.91635	0.325758	0.350365	0.504823
AT4G27520	Chr4:13751303-13751402	-	xct-2	Unclassified	0	0	0	1		1	1	1	1	0.994006	0.995852	0.995573
AT4G27600	Chr4:13783146-13783404	-	xct-2	Alt3ss	0	0	1	0		1	1	1	1	0.673055	0.673846	0.700661
AT4G27700	Chr4:13827387-13827502	-	xct-2	Alt3ss	0	0	1	0		1	0.806897	1	1	0.138593	0.191638	0.195572
AT4G27700	Chr4:13827402-13827502	-	xct-2	Alt3ss	0	0	1	0		0.572816	0.612565	0.72	0.788732	0.914286	0.950413	1
AT4G27820	Chr4:13858481-13858589	-	xct-2	Alt3ss	0	0	1	0		0.936508	1	1	1	0.533679	0.570815	0.726708
AT4G28080	Chr4:13957583-13957771	-	xct-2	Alt3ss	0	0	1	0		1	1	1	1	0.487685	1	1
AT4G28470	Chr4:14067606-14067715	-	xct-2	Alt3ss	0	0	0	1		1	0	1	0.888889	0	0.00740741	0.0215385
AT4G28910	Chr4:14264703-14264789	-	xct-2	Alt3ss	0	0	1	1		0.539823	0.53	0.577061	0.663102	0.0412926	0.0544452	0.0659026
AT4G29480	Chr4:14487257-14487661	-	xct-2	Alt3ss	0	0	0	1		1	0.955556	1	1	0.101052	0.108314	0.106256
AT4G29940	Chr4:14651132-14651274	-	xct-2	Alt3ss	0	0	0	1		0.866667	0.929825	1	1	0.1875	0.204082	0.150442
AT4G30720	Chr4:14972948-14973049	-	xct-2	Alt3ss	0	0	1	0		1	1	1	0.917098	0.432099	0.508982	0.685279
AT4G33200	Chr4:16008079-16008380	-	xct-2	Alt3ss	0	0	0	1		0.822222	0.811321	0.777778	0.869565	0.097561	0.0982659	0.0575916
AT4G33500	Chr4:16113552-16113652	-	xct-2	Alt3ss	0	0	0	1		0.689655	0.833333	0.586207	0.52381	0.0172745	0.0216963	0.0246479
AT4G33865	Chr4:16233569-16234053	-	xct-2	Alt3ss	0	0	1	0		0.98374	1	1	1	0.365973	0.395028	0.395153
AT4G34020	Chr4:16298966-16299209	-	xct-2	Alt3ss	0	0	1	0		0.96	1	1	1	0.54386	0.451104	0.573864
AT4G35570	Chr4:16887852-16887969	-	xct-2	Alt3ss	0	0	1	0		1	1	1	1	0.576923	0.921053	0.576471
AT4G36515	Chr4:17229929-17230083	-	xct-2	Alt3ss	0	0	0	1		0.985816	0.78125	0.911111	0.927273	0.0597345	0.0934783	0.0936491
AT4G37590	Chr4:17665089-17665238	-	xct-2	Alt3ss	0	0	0	1		1	NA	1	1	0.00403226	0.0216216	0.0257611
AT4G37610	Chr4:17671666-17671771	-	xct-2	Alt3ss	0	0	1	0		0.936	1	0.981818	0.997763	0.354839	0.548387	0.786033
AT4G37930	Chr4:17832894-17833006	-	xct-2	Alt3ss	0	0	1	0		0.851117	0.709804	1	1	0.149976	0.159923	0.165268
AT4G38120	Chr4:17890097-17890402	-	xct-2	Alt3ss	0	0	0	1		1	1	1	1	0.177515	0.264574	0.236364
AT4G38120	Chr4:17891144-17891277	-	xct-2	Alt3ss	0	0	0	1		1	NA	0.666667	1	0.0375	0.12963	0.120567
AT4G38260	Chr4:17938050-17938128	-	xct-2	Alt3ss	0	0	0	1		0.455399	0.432558	0.514286	0.575	0.188755	0.264368	0.217021
AT4G38350	Chr4:17962557-17962977	-	xct-2	Alt3ss	0	0	0	1		1	1	1	1	0.0181818	0.00263852	0.00724638
AT4G38520	Chr4:18017661-18017948	-	xct-2	Alt3ss	0	0	1	1		0.978541	1	0.977117	0.948893	0.280144	0.297486	0.322483
AT4G40040	Chr4:18558065-18558165	-	xct-2	Alt3ss	0	0	1	0		0.458065	1	1	1	0.095941	0.434211	0.498965
AT5G02160	Chr5:426639-426906	+	xct-2	Alt3ss	0	0	1	0		1	1	1	1	0.407606	0.388394	0.476313
AT5G02370	Chr5:505265-505427	+	xct-2	Alt3ss	0	0	0	1		1	0.692308	1	NA	0.0381679	0.037037	0
AT5G02680	Chr5:606729-607387	+	xct-2	Alt3ss	0	0	0	1		0.761589	0.56129	0.732558	0.829545	0.484663	0.353846	0.389313
AT5G03830	Chr5:1018958-1019057	+	xct-2	Alt3ss	0	0	0	1		0.75	1	1	0.924528	0.0245796	0.035533	0.0706522
AT5G04140	Chr5:1137279-1137392	+	xct-2	Alt3ss	0	0	1	0		1	1	0.91005	1	0.697771	0.735247	0.738965
AT5G04140	Chr5:1137279-1137395	+	xct-2	Alt3ss	0	0	1	0		1	1	1	1	0.619608	0.60422	0.662028
AT5G05270	Chr5:1564443-1564688	+	xct-2	Alt3ss	0	0	1	0		0.881997	0.657471	0.986772	0.833333	0.297016	0.321451	0.341232
AT5G05310	Chr5:1571792-1571882	+	xct-2	Alt3ss	0	0	0	1		0.01	0.010989	0.0186916	0	0	0	0.00341297
AT5G06290	Chr5:1920750-1920901	+	xct-2	Alt3ss	0	0	1	0		1	1	1	1	0.554545	0.774194	0.880435
AT5G07770	Chr5:2477601-2477718	+	xct-2	Alt3ss	0	0	0	1		0.953488	1	1	0.857143	0.0689655	0.0769231	0.0989011
AT5G09230	Chr5:2873271-2873388	+	xct-2	Alt3ss	0	0	1	0		1	1	1	1	0.497717	0.644231	0.590361
AT5G09260	Chr5:2877961-2878133	+	xct-2	Alt3ss	0	0	0	1		0.857143	1	1	1	0.048	0.039548	0.128028
AT5G12950	Chr5:4093630-4093859	+	xct-2	Alt3ss	0	0	0	1		1	1	1	1	0.120501	0.121951	0.10299
AT5G13690	Chr5:4417099-4417209	+	xct-2	Alt3ss	0	0	0	1		0.272727	0.351351	0.352941	0.222222	0.016835	0.00555556	0
AT5G13740	Chr5:4434681-4435249	+	xct-2	Alt3ss	0	0	1	0		0.728395	1	1	1	0.249603	0.26791	0.252632
AT5G13750	Chr5:4438800-4438955	+	xct-2	Alt3ss	0	0	1	0		1	1	1	1	0.32646	0.254658	0.291339
AT5G14260	Chr5:4603341-4603533	+	xct-2	Alt3ss	0	0	1	0		1	1	1	1	0.22191	0.292899	0.35535
AT5G14260	Chr5:4603341-4603544	+	xct-2	Alt3ss	0	0	1	0		1	1	1	1	0.366337	0.390558	0.525562
AT5G14650	Chr5:4724712-4724789	+	xct-2	IR	0	0	1	0	AT5G14650:I001	0.182927	0.169355	0.136126	0.576471	0.6	0.6	0.769231
AT5G14650	Chr5:4724920-4725003	+	xct-2	IR	0	0	1	0	AT5G14650:I002	0.184874	0.189189	0.0622951	0.46	0.65625	0.530864	0.794118
AT5G15230	Chr5:4945321-4945456	+	xct-2	Alt3ss	0	0	1	0		1	1	1	1	0.138069	0.156364	0.215209
AT5G15570	Chr5:5066482-5066734	+	xct-2	Alt3ss	0	0	0	1		0.191011	0.230769	0.37931	0.493151	0.0377834	0.0473373	0.0751174
AT5G16030	Chr5:5238997-5239121	+	xct-2	Alt3ss	0	0	1	0		1	0.994169	0.892925	1	0.641791	0.641161	0.642732
AT5G16270	Chr5:5321920-5322046	+	xct-2	Alt3ss	0	0	0	1		1	0.9375	1	1	0.0888031	0.117438	0.232394
AT5G16710	Chr5:5483919-5484048	+	xct-2	Alt3ss	0	0	1	0		1	1	1	1	0.586207	0.619048	0.75
AT5G16710	Chr5:5484460-5484621	+	xct-2	Alt3ss	0	0	0	1		1	1	1	1	0.0539054	0.0544707	0.0861079
AT5G16930	Chr5:5569933-5570145	+	xct-2	Alt3ss	0	0	0	1		1	NA	NA	0.692308	0.0078329	0	0.0118343
AT5G18100	Chr5:5988297-5988541	+	xct-2	Alt3ss	0	0	1	0		1	1	1	1	0.518987	0.527778	0.607843
AT5G18650	Chr5:6219464-6219567	+	xct-2	Alt5ss	0	0	1	0		0.541176	0.831579	0.860465	1	0.974194	0.958549	0.950178
AT5G18670	Chr5:6227025-6227134	+	xct-2	Alt3ss	0	0	1	0		1	0.979798	1	1	0.456647	0.423077	0.656716
AT5G19180	Chr5:6455225-6455479	+	xct-2	Alt3ss	0	0	1	0		1	1	1	1	0.616667	0.572464	0.611111
AT5G19350	Chr5:6520698-6520807	+	xct-2	Alt3ss	0	0	0	1		1	1	0.74359	1	0.0237288	0.0152566	0.0287611
AT5G19430	Chr5:6554214-6554508	+	xct-2	IR	0	0	1	0	AT5G19430:Io005	0.405405	0.570093	0.522124	0.853659	0.842697	0.837838	0.875
AT5G19830	Chr5:6704887-6705001	+	xct-2	Alt3ss	0	0	0	1		0.948718	0.928571	0.6875	0.705882	0.181818	0.178082	0.154472
AT5G19840	Chr5:6705470-6705579	+	xct-2	Alt3ss	0	0	0	1		1	0.5	0.8	1	0	0.0731707	0.0294118
AT5G19840	Chr5:6705636-6705750	+	xct-2	Alt3ss	0	0	0	1		0	0	0.0909091	0.0769231	0	0.075	0
AT5G21430	Chr5:7223204-7223295	+	xct-2	Alt3ss	0	0	1	0		0.423729	0.466667	0.508772	0.728938	0.744681	0.8125	0.73913
AT5G21930	Chr5:7244996-7245378	+	xct-2	Alt3ss	0	0	1	0		0.84	1	1	0.938776	0.217687	0.150376	0.23622
AT5G22608	Chr5:7514031-7514201	+	xct-2	Alt3ss	0	0	1	0		0.977477	0.952494	1	0.970534	0.294437	0.276873	0.395833
AT5G22608	Chr5:7514031-7514205	+	xct-2	Alt3ss	0	0	1	1		0.947253	0.928741	0.96789	0.98482	0.210682	0.209068	0.228395
AT5G22650	Chr5:7534762-7534905	+	xct-2	Alt3ss	0	0	1	0		0.758242	0.753086	0.862069	0.878453	0.0821256	0.0687237	0.143596
AT5G22920	Chr5:7665219-7665331	+	xct-2	Alt3ss	0	0	1	0		1	1	1	0.990971	0.520661	0.701068	0.769634
AT5G22940	Chr5:7677958-7678063	+	xct-2	Alt3ss	0	0	0	1		1	0.866667	1	1	0.176471	0.171717	0.259843
AT5G23010	Chr5:7705268-7705423	+	xct-2	Alt3ss	0	0	1	0		1	1	1	1	0.100569	0.160998	0.13253
AT5G23380	Chr5:7868101-7868372	+	xct-2	Alt3ss	0	0	0	1		1	0.909091	0.777778	0.733333	0.0833333	0.115242	0.125828
AT5G23535	Chr5:7935546-7935869	+	xct-2	Alt3ss	0	0	0	1		1	1	1	1	0.0878661	0.123457	0.181818
AT5G23540	Chr5:7939059-7939181	+	xct-2	Alt3ss	0	0	1	0		1	1	1	1	0.684958	0.707889	0.675902
AT5G23810	Chr5:8028542-8028658	+	xct-2	Alt3ss	0	0	0	1		1	1	1	1	0.172414	0.294118	0.180328
AT5G24210	Chr5:8217953-8218346	+	xct-2	Alt3ss	0	0	1	0		0.994751	1	1	1	0.646512	0.614458	0.722474
AT5G24490	Chr5:8366370-8366482	+	xct-2	Alt3ss	0	0	1	0		1	0.997347	1	0.996689	0.263996	0.285938	0.374237
AT5G24490	Chr5:8366370-8366485	+	xct-2	Alt3ss	0	0	1	0		1	1	1	1	0.55806	0.562468	0.654556
AT5G24670	Chr5:8450596-8450702	+	xct-2	Alt3ss	0	0	0	1		0.6	1	0.8	0.891892	0.0238908	0.0331754	0.0353982
AT5G24670	Chr5:8450788-8450893	+	xct-2	Alt3ss	0	0	0	1		1	0.987805	1	0.976096	0.142659	0.16423	0.193616
AT5G35170	Chr5:13421508-13421659	+	xct-2	Alt3ss	0	0	1	0		1	1	1	1	0.33795	0.296875	0.337461
AT5G35170	Chr5:13421508-13421676	+	xct-2	Alt3ss	0	0	1	0		1	1	1	1	0.66759	0.654179	0.684543
AT5G35180	Chr5:13430801-13431135	+	xct-2	Alt3ss	0	0	1	0		1	1	1	0.924051	0.238462	0.349057	0.321267
AT5G35180	Chr5:13430801-13431157	+	xct-2	Alt3ss	0	0	1	0		1	1	1	1	0.324324	0.557252	0.396825
AT5G40670	Chr5:16286086-16286265	+	xct-2	Alt3ss	0	0	1	1		1	1	1	1	0.124183	0.190311	0.218162
AT5G40950	Chr5:16411569-16411659	+	xct-2	Alt3ss	0	0	1	0		1	1	0.646123	0.596577	0.501075	0.770609	0.97561
AT5G44070	Chr5:17736969-17737077	+	xct-2	Alt3ss	0	0	0	1		0.988166	0.972603	1	1	0.101695	0.137412	0.137561
AT5G44190	Chr5:17799403-17799611	+	xct-2	Alt3ss	0	0	1	0		0.947368	0.893333	0.865672	0.81798	0.487078	0.560538	0.548872
AT5G45390	Chr5:18396745-18397134	+	xct-2	Alt3ss	0	0	1	0		0.998399	1	1	1	0.602244	0.757202	0.602322
AT5G46430	Chr5:18833301-18833415	+	xct-2	IR	0	0	1	0	AT5G46430:I001	0.307551	0.31229	0.318911	0.291854	0.612903	0.606182	0.669268
AT5G47900	Chr5:19393529-19393615	+	xct-2	IR	0	0	0	1		0.474453	0.363057	0.319588	0.648438	0.21608	0.296296	0.395349
AT5G48220	Chr5:19550055-19550389	+	xct-2	Alt3ss	0	0	1	0		1	1	1	1	0.63	0.596154	0.822485
AT5G48545	Chr5:19676799-19676968	+	xct-2	IR	0	0	0	1		0.155991	0.165764	0.13217	0.214353	0.072227	0.068861	0.0738255
AT5G49810	Chr5:20242589-20242870	+	xct-2	Alt3ss	0	0	1	0		1	1	1	1	0.28125	0.350785	0.37037
AT5G53430	Chr5:21678887-21678995	+	xct-2	Alt3ss	0	0	0	1		1	0	1	0.6	0.0196078	0	0
AT5G53450	Chr5:21690790-21691054	+	xct-2	Alt3ss	0	0	1	0	AT5G53450:E012	1	1	1	1	0.519685	1	1
AT5G54130	Chr5:21963215-21963309	+	xct-2	Alt3ss	0	0	0	1		0.777778	0.461538	0.130435	0.639344	0.0425532	0.037037	0.0561798
AT5G54270	Chr5:22038549-22038677	+	xct-2	Alt3ss	0	0	1	0		0.961956	0.98797	0.967055	1	0.647167	0.633329	0.677519
AT5G54660	Chr5:22204265-22204747	+	xct-2	Alt3ss	0	0	1	0		0.921951	0.935185	0.877729	0.912596	0.493014	0.491961	0.501048
AT5G55230	Chr5:22404536-22404649	+	xct-2	Alt3ss	0	0	1	0		0.922078	0.952381	1	0.956332	0.554404	0.517241	0.645161
AT5G56270	Chr5:22782487-22782614	+	xct-2	Alt3ss	0	0	0	1		0.902439	1	1	1	0.124579	0.114983	0.108772
AT5G58160	Chr5:23538126-23538228	+	xct-2	Alt3ss	0	0	0	1		NA	NA	1	1	0	0.0344828	0.0491803
AT5G60040	Chr5:24173466-24173588	+	xct-2	Alt3ss	0	0	0	1		0	0	0.25	0	0.00775194	0.0172414	0
AT5G60360	Chr5:24280237-24280333	+	xct-2	Alt3ss	0	0	1	0		0.843902	1	1	1	0.321212	0.385042	0.494662
AT5G60360	Chr5:24280237-24280339	+	xct-2	Alt3ss	0	0	1	0		1	1	1	1	0.601695	0.684211	0.620072
AT5G60580	Chr5:24356143-24356226	+	xct-2	IR	0	0	0	1		0.0110701	0.0954774	0.118056	0.223368	0.0314465	0.0333333	0.148718
AT5G60940	Chr5:24524049-24524158	+	xct-2	Alt3ss	0	0	0	1		0.305556	0.2	0.2	0.580645	0.0295359	0.0431034	0.0717703
AT5G61140	Chr5:24601049-24601174	+	xct-2	Alt3ss	0	0	1	0		1	1	0.948718	1	0.59596	0.542601	0.70428
AT5G61380	Chr5:24676739-24676885	+	xct-2	Alt3ss	0	0	1	0		0.910364	1	1	1	0.296263	0.374302	0.478958
AT5G61670	Chr5:24783813-24783923	+	xct-2	Alt3ss	0	0	1	0		1	0.904762	1	0.973856	0.285024	0.216216	0.312169
AT5G61950	Chr5:24876447-24876551	+	xct-2	Alt3ss	0	0	0	1		1	0.818182	0.777778	1	0.111111	0.263158	0.137931
AT5G63800	Chr5:25534545-25534750	+	xct-2	Alt3ss	0	0	1	0		1	1	1	1	0.53271	0.483871	0.472393
AT5G63920	Chr5:25575635-25575786	+	xct-2	Alt3ss	0	0	0	1		0.655172	1	1	0.757576	0.0229008	0.0384615	0.0315789
AT5G64520	Chr5:25788716-25788814	+	xct-2	IR	0	0	0	1		0	0	0.00483092	0.07173	0.00763359	0	0.0689655
AT5G64940	Chr5:25949811-25949911	+	xct-2	Alt3ss	0	0	1	0		0.792	0.907692	1	0.878205	0.0726563	0.0767911	0.0593354
AT5G64940	Chr5:25949811-25949916	+	xct-2	Alt3ss	0	0	1	1		1	1	1	1	0.464912	0.429806	0.42069
AT5G64960	Chr5:25956087-25956225	+	xct-2	Alt3ss	0	0	1	0		1	1	1	1	0.478673	0.434978	0.573034
AT5G65010	Chr5:25970540-25970668	+	xct-2	Alt3ss	0	0	1	0		1	1	0.746341	1	0.411906	0.598832	0.482028
AT5G65010	Chr5:25970981-25971086	+	xct-2	Alt3ss	0	0	1	0		1	1	1	0.971334	0.556185	0.99646	1
AT5G65010	Chr5:25971592-25971722	+	xct-2	Alt3ss	0	0	1	0		1	1	1	1	0.313433	0.21659	0.382979
AT5G65010	Chr5:25971592-25971726	+	xct-2	Alt3ss	0	0	1	0		1	1	1	0.819383	0.154982	0.0826307	0.12478
AT5G66570	Chr5:26568986-26569287	+	xct-2	Alt3ss	0	0	1	0		1	1	0.997674	0.644269	0.523589	0.714579	1
AT5G66570	Chr5:26568986-26569291	+	xct-2	Alt3ss	0	0	1	0		1	1	0.737221	1	0.610352	0.776474	0.789158
AT5G66570	Chr5:26568986-26569298	+	xct-2	Alt3ss	0	0	1	0		1	1	1	0.979661	0.697643	0.880647	0.716007
AT5G67170	Chr5:26800830-26800933	+	xct-2	Alt3ss	0	0	0	1		0.866667	1	1	1	0.341772	0.267606	0.416667
AT5G01010	Chr5:1571-1745	-	xct-2	Alt3ss	0	0	1	0	AT5G01010:E009	1	1	1	1	0.6	0.721739	0.777778
AT5G01270	Chr5:108522-108636	-	xct-2	Alt3ss	0	0	0	1		0.904762	1	1	1	0.032	0.0852713	0.173913
AT5G01970	Chr5:374045-374166	-	xct-2	Alt3ss	0	0	0	1		1	1	1	1	0.056	0.0784314	0.154122
AT5G02270	Chr5:467564-467669	-	xct-2	Alt3ss	0	0	1	0		0.990196	0.915493	0.881423	0.923077	0.498489	0.547009	0.580071
AT5G02770	Chr5:628705-628843	-	xct-2	Alt3ss	0	0	1	0		1	1	1	0.973333	0.533333	0.561404	0.59116
AT5G05060	Chr5:1494718-1494829	-	xct-2	Alt3ss	0	0	1	0		1	1	1	1	0.669903	0.664596	0.84
AT5G05700	Chr5:1713054-1713194	-	xct-2	Alt3ss	0	0	0	1		0.578947	0.870968	0.491525	0.682927	0.038817	0.0474227	0.0828025
AT5G05800	Chr5:1744765-1745137	-	xct-2	Alt3ss	0	0	1	0		0.973822	1	0.988372	0.964377	0.422222	0.396114	0.54295
AT5G06440	Chr5:1965849-1965952	-	xct-2	Alt5ss	0	0	1	0	AT5G06440:E009	1	0.953488	0.918367	0.723404	0.409091	0.511628	0.504762
AT5G07590	Chr5:2402447-2402555	-	xct-2	Alt3ss	0	0	0	1		1	1	1	1	0.0192308	0.00613497	0.0446429
AT5G09660	Chr5:2993694-2993810	-	xct-2	Alt3ss	0	0	1	0		0.999265	1	1	1	0.57388	0.574119	0.612931
AT5G09660	Chr5:2993873-2993978	-	xct-2	Alt3ss	0	0	1	0		1	1	0.758684	1	0.64688	0.624672	0.689455
AT5G09820	Chr5:3056955-3057095	-	xct-2	Alt3ss	0	0	1	0		0.661654	0.59322	0.606838	0.640553	0.356436	0.318801	0.32574
AT5G10030	Chr5:3138430-3138558	-	xct-2	Alt3ss	0	0	0	1		1	1	1	1	0.298475	0.31694	0.364035
AT5G10470	Chr5:3294793-3294930	-	xct-2	Alt3ss	0	0	1	0		1	1	1	1	0.222527	0.227397	0.245098
AT5G11520	Chr5:3686521-3686636	-	xct-2	Alt3ss	0	0	1	0		1	1	1	1	0.447368	0.414286	0.508197
AT5G12230	Chr5:3955330-3955909	-	xct-2	Alt3ss	0	0	0	1		0.306122	0.333333	0.586207	0.475177	0.0294695	0.033419	0.0474138
AT5G12840	Chr5:4051696-4051945	-	xct-2	Alt5ss	0	0	1	0		0.578231	0.851064	0.793548	0.828571	0.89313	0.815385	0.740741
AT5G13050	Chr5:4137281-4137553	-	xct-2	IR	0	0	1	0	AT5G13050:E004	0.253012	0.6	0.5	0.721311	0.642105	0.477477	0.660377
AT5G14080	Chr5:4543492-4543603	-	xct-2	Alt3ss	0	0	1	0		1	1	1	1	0.403727	0.268657	0.393258
AT5G14660	Chr5:4728341-4728458	-	xct-2	Alt3ss	0	0	0	1		0.72549	0.88	0.705882	0.8125	0.0362117	0.0340909	0.0508475
AT5G15170	Chr5:4927670-4927768	-	xct-2	Alt3ss	0	0	0	1		0.6	1	0.857143	0.333333	0.0485437	0.0192308	0.0512821
AT5G16610	Chr5:5445740-5445834	-	xct-2	Alt3ss	0	0	0	1		1	1	1	1	0.0347222	0.0490566	0.0792453
AT5G16980	Chr5:5580013-5580293	-	xct-2	Alt3ss	0	0	0	1		1	1	1	1	0.140741	0.141176	0.221239
AT5G18410	Chr5:6099443-6099529	-	xct-2	Alt3ss	0	0	1	0		1	1	1	1	0.484375	0.659574	0.765766
AT5G20320	Chr5:6866133-6866642	-	xct-2	Alt3ss	0	0	0	1		0.6	1	1	1	0	0.0243902	0.0344828
AT5G20380	Chr5:6888944-6889056	-	xct-2	Alt3ss	0	0	1	0		0.419795	0.387283	0.347368	0.377778	0.884615	0.856115	0.762162
AT5G22120	Chr5:7336106-7336224	-	xct-2	Alt3ss	0	0	0	1		1	1	1	1	0.239669	0.238095	0.333333
AT5G22620	Chr5:7519169-7519277	-	xct-2	Alt3ss	0	0	0	1		0.277778	0.188406	0.318182	0.61194	0.00608519	0.0210136	0.0175801
AT5G22800	Chr5:7619618-7620114	-	xct-2	Alt3ss	0	0	0	1		0.462687	1	1	0.8	0.168421	0.32	0.613707
AT5G23630	Chr5:7963669-7963766	-	xct-2	Alt3ss	0	0	0	1		0.0243902	0.225806	0.188406	0.175	0.00558659	0.0235294	0.0200573
AT5G27290	Chr5:9619458-9619589	-	xct-2	Alt3ss	0	0	1	0		1	1	1	1	0.529412	0.636364	0.819209
AT5G27700	Chr5:9807841-9807999	-	xct-2	Alt3ss	0	0	1	0		1	1	1	1	0.385892	0.381625	0.452269
AT5G27930	Chr5:9960278-9961033	-	xct-2	Alt3ss	0	0	0	1		0.822785	0.958333	0.961538	0.8	0.118841	0.195021	0.170854
AT5G30510	Chr5:11619691-11619789	-	xct-2	Alt3ss	0	0	1	0		1	0.887324	1	1	0.50365	0.606299	0.44898
AT5G35080	Chr5:13354671-13354881	-	xct-2	Alt3ss	0	0	1	0		0.955056	0.947368	0.970803	0.977528	0.597765	0.609467	0.694323
AT5G36700	Chr5:14421775-14421925	-	xct-2	Alt5ss	0	0	0	1		0.986426	0.983068	0.97901	0.997517	0.92559	0.912403	0.916373
AT5G36790	Chr5:14481075-14481225	-	xct-2	Alt5ss	0	0	0	1		0.986915	0.983238	0.979767	0.996078	0.92722	0.913378	0.9203
AT5G37370	Chr5:14815792-14815938	-	xct-2	Alt3ss	0	0	1	1		1	0.997994	0.994169	1	0.622154	0.613433	0.680371
AT5G38360	Chr5:15332477-15332556	-	xct-2	Alt3ss	0	0	1	0		1	1	0.978495	0.99115	0.647799	0.721212	0.899497
AT5G38410	Chr5:15378018-15378136	-	xct-2	Alt3ss	0	0	1	0		1	1	1	1	0.122041	0.101876	0.160414
AT5G38410	Chr5:15378021-15378136	-	xct-2	Alt3ss	0	0	1	0		1	0.504285	0.196034	0.317665	0.102065	0.0872213	0.107966
AT5G38410	Chr5:15378024-15378136	-	xct-2	Alt3ss	0	0	1	0		1	1	1	1	0.304129	0.285631	0.339197
AT5G38430	Chr5:15384868-15384985	-	xct-2	Alt3ss	0	0	1	0		1	1	0.477741	1	0.1547	0.131696	0.169144
AT5G38430	Chr5:15384871-15384985	-	xct-2	Alt3ss	0	0	1	0		0.438432	0.444301	0.37002	1	0.123194	0.125457	0.1414
AT5G38430	Chr5:15384874-15384985	-	xct-2	Alt3ss	0	0	1	0		1	1	1	1	0.366575	0.449386	0.380525
AT5G42030	Chr5:16812117-16812229	-	xct-2	Alt3ss	0	0	1	0		1	0.979058	0.965753	0.996198	0.215213	0.27156	0.347761
AT5G42030	Chr5:16812846-16812989	-	xct-2	Alt3ss	0	0	1	0		1	1	1	1	0.170732	0.195122	0.340426
AT5G42030	Chr5:16812861-16812989	-	xct-2	Alt3ss	0	0	1	0		0.45	0.833333	0.448276	0.867769	0.120192	0.158163	0.21626
AT5G43403	Chr5:17430854-17431450	-	xct-2	Alt3ss	0	0	1	1		0.980952	1	1	1	0.608163	0.520737	0.65371
AT5G47110	Chr5:19134453-19134558	-	xct-2	Alt3ss	0	0	1	0		0.956217	1	1	1	0.512364	0.508123	0.517146
AT5G47870	Chr5:19385365-19385474	-	xct-2	Alt3ss	0	0	1	0		0.918919	0.808511	1	0.970149	0.402299	0.482456	0.574803
AT5G47870	Chr5:19385389-19385487	-	xct-2	Alt5ss	0	0	1	0		0.596708	1	1	1	1	0.905213	1
AT5G49550	Chr5:20106982-20107073	-	xct-2	Alt3ss	0	0	1	0		0.77305	0.834808	0.828571	0.915119	0.455319	0.565625	0.537468
AT5G51100	Chr5:20773549-20773874	-	xct-2	Alt3ss	0	0	1	0	AT5G51100:E005	1	1	1	1	0.325581	0.316176	0.365539
AT5G51170	Chr5:20795053-20795174	-	xct-2	Alt3ss	0	0	0	1		1	0	NA	1	0	0.0291262	0.00653595
AT5G52570	Chr5:21335183-21335299	-	xct-2	Alt3ss	0	0	0	1		0.818182	1	0.361345	1	0.113821	0.0789474	0.113402
AT5G53300	Chr5:21633508-21633920	-	xct-2	Alt3ss	0	0	1	0		1	1	1	1	0.244828	0.52381	0.640898
AT5G54250	Chr5:22027063-22027174	-	xct-2	Alt3ss	0	0	0	1		1	0.983333	1	1	0.127214	0.122302	0.166667
AT5G54520	Chr5:22148357-22148452	-	xct-2	IR	0	0	0	1		0.0416667	0.142857	0.0649351	0.272727	0.0258303	0.0152284	0.0280374
AT5G55550	Chr5:22502076-22502185	-	xct-2	Alt3ss	0	0	1	1		0.77193	0.968254	0.584416	0.59375	0.122807	0.121951	0.133929
AT5G55810	Chr5:22585273-22585462	-	xct-2	IR	0	0	0	1		0.0201342	0	0	0.0181818	0.0606061	0.0153846	0.08
AT5G56730	Chr5:22949863-22950198	-	xct-2	Alt3ss	0	0	0	1		1	NA	0.666667	0.6	0.0186335	0.0333333	0.00729927
AT5G56850	Chr5:22986988-22987117	-	xct-2	Alt3ss	0	0	1	1		0.434555	0.320197	0.522388	0.505747	0.0217077	0.0309859	0.0369181
AT5G58650	Chr5:23699990-23700099	-	xct-2	Alt3ss	0	0	1	0		1	1	1	1	0.629545	0.624288	0.773472
AT5G58980	Chr5:23812233-23812342	-	xct-2	Alt3ss	0	0	0	1		1	1	0.903226	0.885714	0.204545	0.0877193	0.3125
AT5G61410	Chr5:24685398-24685727	-	xct-2	Alt3ss	0	0	1	0		1	1	1	1	0.383886	0.704225	0.748879
AT5G62390	Chr5:25053041-25053325	-	xct-2	Alt3ss	0	0	1	0		1	0.984314	1	1	0.576471	0.592068	0.487633
AT5G65685	Chr5:26273497-26273596	-	xct-2	Alt3ss	0	0	0	1		1	1	0.636364	1	0.0354223	0.080292	0.076087
AT5G66320	Chr5:26497313-26497654	-	xct-2	Alt3ss	0	0	1	0		0.903846	0.791304	0.777778	1	0.571429	0.586207	0.623188
AT5G67370	Chr5:26878197-26878616	-	xct-2	Alt3ss	0	0	1	0		1	1	1	1	0.371728	0.434053	0.321555
AT5G67610	Chr5:26962984-26963122	-	xct-2	Alt3ss	0	0	0	1		1	1	1	1	0.133047	0.159533	0.185542
AT1G35612	Chr1:13145881-13146003	NA	xct-2	Unclassified	0	0	1	1		0.9866	1	0.995902	0.976285	0.0909091	0.103691	0.0935961
AT2G14230	Chr2:6027873-6028431	NA	xct-2	Unclassified	0	0	1	0		0.834395	0.714286	0.809524	0.724855	0.423611	0.428571	0.376147
AT4G08110	Chr4:5084565-5084920	NA	xct-2	Unclassified	0	0	0	1		0.71223	0.622642	0.6875	0.705882	0.193613	0.136659	0.178378
AT1G01060	Chr1:37373-37398	NA	xct-2	Unclassified	1	0	0	0	AT1G01060:E018	NA	NA	NA	NA	NA	NA	NA
AT1G01140	Chr1:64476-64569	NA	xct-2	IR	1	0	0	0	AT1G01140:I001	0.418803	0.542857	0.39726	0.741935	0.116279	0.311828	0.44186
AT1G02010	Chr1:351820-351911	NA	xct-2	IR	1	0	0	0	AT1G02010:I021	0.0253165	0.0336391	0.0241758	0.0539216	0	0.0177215	0.0394737
AT1G02280	Chr1:450252-450258	NA	xct-2	Alt3ss	1	0	0	0	AT1G02280:E009	0.853152	0.858649	0.847001	0.835607	0.646562	0.619193	0.633805
AT1G03430	Chr1:848228-848366	NA	xct-2	IR	1	0	0	0	AT1G03430:I001	0.0588235	0.0456621	0.0457038	0.106557	0.0769231	0.242424	0.333333
AT1G04210	Chr1:1118146-1118222	NA	xct-2	IR	1	0	0	0	AT1G04210:I007	0.0268741	0.0125899	0.00935925	0.0197802	0.00404391	0.010661	0.0169014
AT1G07770	Chr1:2409086-2409088	NA	xct-2	Alt3ss	1	0	0	0	AT1G07770:E006	0.690468	0.689447	0.682756	0.698323	0.450711	0.457097	0.470438
AT1G10930	Chr1:3648737-3648830	NA	xct-2	IR	1	0	0	0	AT1G10930:I003	0.0190597	0.00170358	0.00662252	0.0217707	0.00212314	0.0154525	0.0151976
AT1G11160	Chr1:3736248-3736253	NA	xct-2	Alt3ss	1	0	0	0	AT1G11160:E012	0	0	0	0	0	0	0
AT1G11840	Chr1:3995471-3995472	NA	xct-2	Alt5ss	1	0	0	0	AT1G11840:E006	0	0	0	0	0	0	0
AT1G12250	Chr1:4159565-4159569	NA	xct-2	Alt3ss	1	0	0	0	AT1G12250:E004	0.856809	0.822785	0.869589	0.820896	0.621703	0.649007	0.643307
AT1G13920	Chr1:4759456-4759559	NA	xct-2	IR	1	0	0	0	AT1G13920:E011	0.170213	0.108772	0.131313	0.242321	0.37741	0.35316	0.305638
AT1G14620	Chr1:5015090-5015091	NA	xct-2	Alt3ss	1	0	0	0	AT1G14620:E003	0.965563	0.981022	0.966387	0.967273	0.616149	0.695779	0.628672
AT1G16240	Chr1:5556346-5556360	NA	xct-2	Alt3ss	1	0	0	0	AT1G16240:E008	0.0276372	0.0206742	0.0232058	0.0140242	0.00240288	0.003615	0.00245399
AT1G17640	Chr1:6069111-6069202	NA	xct-2	IR	1	0	0	0	AT1G17640:E008	1	1	1	1	1	1	1
AT1G18090	Chr1:6224617-6224750	NA	xct-2	IR	1	0	0	0	AT1G18090:I001	0	0.0150538	0.00390625	0.0224949	0.0150068	0.00719424	0.0155039
AT1G19340	Chr1:6685652-6685809	NA	xct-2	IR	1	0	0	0	AT1G19340:I003	0.0807453	0.0277778	0.0643275	0.0444444	0.0126582	0.0518519	0.0456853
AT1G19650	Chr1:6797092-6797196	NA	xct-2	IR	1	0	0	0	AT1G19650:I003	0.00333704	0.00269542	0.0115183	0.0124138	0	0.00959233	0.0132275
AT1G21350	Chr1:7478683-7478694	NA	xct-2	Alt3ss	1	0	0	0	AT1G21350:E013	0.0210266	0.0196464	0.0147145	0.0212578	0	0.00122324	0
AT1G21350	Chr1:7478695-7478778	NA	xct-2	IR	1	0	0	0	AT1G21350:E014	0.507246	0.574468	0.603175	0.589744	1	0.636364	1
AT1G21630	Chr1:7585521-7585523	NA	xct-2	Alt3ss	1	0	0	0	AT1G21630:E012	1	0.986111	0.989086	0.991031	0.703257	0.762836	0.753561
AT1G21650	Chr1:7593686-7593706	NA	xct-2	Alt3ss	1	0	0	1	AT1G21650:E006	0.964286	0.945946	0.930818	0.957854	0.495327	0.541667	0.544513
AT1G22530	Chr1:7956487-7956580	NA	xct-2	IR	1	0	0	0	AT1G22530:I002	0.0239833	0.0148075	0.0174918	0.0276305	0.00477099	0.018315	0.0282916
AT1G29630	Chr1:10353038-10353148	NA	xct-2	IR	1	0	0	0	AT1G29630:I013	0.0178571	0.0143541	0.015873	0	0	0.00859599	0.00546448
AT1G30130	Chr1:10589452-10589461	NA	xct-2	Alt3ss	1	0	0	0	AT1G30130:E008	0.781346	0.832653	0.820755	0.776042	0.558179	0.585427	0.566
AT1G30330	Chr1:10689902-10689907	NA	xct-2	Alt3ss	1	0	0	0	AT1G30330:E014	0.683168	0.737265	0.679245	0.616867	0.40177	0.442266	0.436709
AT1G33615	Chr1:12195479-12195565	NA	xct-2	IR	1	0	0	0	AT1G33615:E020	1	1	1	1	NA	NA	1
AT1G35780	Chr1:13279683-13279879	NA	xct-2	IR	1	0	0	0	AT1G35780:I004	1	1	1	1	1	1	1
AT1G45207	Chr1:17130910-17130924	NA	xct-2	Alt3ss	1	0	0	0	AT1G45207:E003	0	0	0	0	0	0	0
AT1G45231	Chr1:17150101-17150211	NA	xct-2	IR	1	0	0	0	AT1G45231:I007	0.136095	0.092511	0.126437	0.085044	0.0253165	0.00657895	0.0405405
AT1G48420	Chr1:17897591-17897677	NA	xct-2	IR	1	0	0	0	AT1G48420:I006	0.00182529	0.00175234	0.00123732	0.0176678	0.0131157	0.0119363	0.0190779
AT1G50500	Chr1:18712286-18712297	NA	xct-2	Alt3ss	1	0	0	1	AT1G50500:E018	0.961407	0.953247	0.964824	0.96519	0.554642	0.577684	0.564865
AT1G51340	Chr1:19031898-19031908	NA	xct-2	Unclassified	1	0	0	0	AT1G51340:E005	NA	NA	NA	NA	NA	NA	NA
AT1G51460	Chr1:19077489-19077569	NA	xct-2	IR	1	0	0	0	AT1G51460:I001	0	0.0105263	0.0169492	0.0526316	0.0271903	0.0357143	0.0212766
AT1G52500	Chr1:19560893-19560977	NA	xct-2	IR	1	0	0	0	AT1G52500:I003	0.00268097	0.00584795	0.0125945	0.00520833	0.0167866	0.00552486	0.0245098
AT1G52510	Chr1:19564837-19564981	NA	xct-2	IR	1	0	1	0	AT1G52510:E013	0.0405341	0.0236345	0.027121	0.0600707	0.361111	0.353846	0.399076
AT1G52510	Chr1:19561797-19563010	NA	xct-2	IR	1	0	0	0	AT1G52510:I001	1	1	1	1	1	1	1
AT1G52510	Chr1:19564452-19564590	NA	xct-2	IR	1	0	0	0	AT1G52510:I009	0.00234954	0.00110595	0.0027169	0.0152727	0.0239651	0.0371389	0.0547112
AT1G53430	Chr1:19938050-19938140	NA	xct-2	IR	1	0	0	0	AT1G53430:I017	0.0169811	0.00465116	0.0240811	0.0368324	0.00277521	0.00647948	0.0275792
AT1G55350	Chr1:20660725-20660807	NA	xct-2	IR	1	0	0	0	AT1G55350:I022	0	0.016	0.0190217	0.0860606	0.0677452	0.0917226	0.103211
AT1G55970	Chr1:20937189-20937297	NA	xct-2	IR	1	0	0	0	AT1G55970:I015	0	0	0	0	0.155172	0.102362	0.0588235
AT1G59890	Chr1:22047337-22047437	NA	xct-2	IR	1	0	0	0	AT1G59890:I012	0.00140647	0.0156658	0.00162602	0.00851789	0.0319285	0.0143678	0.030303
AT1G60160	Chr1:22190287-22190375	NA	xct-2	IR	1	0	0	0	AT1G60160:I004	0	0.00826446	0	0.0732984	0.0418848	0.0135135	0.027027
AT1G62880	Chr1:23293627-23294392	NA	xct-2	IR	1	0	0	0	AT1G62880:I006	1	1	1	1	1	1	1
AT1G63260	Chr1:23467857-23467938	NA	xct-2	IR	1	0	0	0	AT1G63260:I006	0.0553506	0.0285714	0.030303	0.0181818	0.0075643	0.0193741	0.0448625
AT1G63640	Chr1:23591173-23591336	NA	xct-2	IR	1	0	0	0	AT1G63640:I008	0.0112045	0.0179445	0.0207715	0.0351438	0.0581614	0.0193237	0.0360934
AT1G63855	Chr1:23700515-23700662	NA	xct-2	IR	1	0	0	0	AT1G63855:I007	0.00462963	0	0.00469484	0.0246679	0.00330033	0.0170648	0.0189702
AT1G64790	Chr1:24082539-24082720	NA	xct-2	Unclassified	1	0	0	0	AT1G64790:E067	NA	NA	NA	NA	NA	NA	NA
AT1G65310	Chr1:24257544-24257657	NA	xct-2	IR	1	0	0	0	AT1G65310:I001	0.0543375	0.0293333	0.0652174	0.14	0.00619195	0.0340136	0.0676692
AT1G65390	Chr1:24293340-24293763	NA	xct-2	IR	1	0	0	0	AT1G65390:I002	0.132075	0.217391	0.208955	0.219178	0.0268199	0.0789474	0.110169
AT1G68100	Chr1:25523837-25523876	NA	xct-2	IR	1	0	0	0	AT1G68100:I010	1	1	1	1	1	1	1
AT1G68920	Chr1:25917548-25917637	NA	xct-2	IR	1	0	0	0	AT1G68920:I010	0.0495356	0.0353982	0.0548387	0.0579268	0.00598802	0.0440835	0.027027
AT1G70550	Chr1:26598446-26598761	NA	xct-2	IR	1	0	0	0	AT1G70550:I003	0.00232558	0.0235162	0.022869	0.0971129	0.0251716	0.0171731	0.0337972
AT1G70610	Chr1:26622787-26622797	NA	xct-2	Alt5ss	1	0	0	0	AT1G70610:E004	0.117853	0.148629	0.132468	0.119777	0.375451	0.333333	0.186235
AT1G71696	Chr1:26967557-26967698	NA	xct-2	IR	1	0	0	0	AT1G71696:E004	0.140097	0.0852018	0.11588	0.156364	0.00157978	0	0.0115702
AT1G73010	Chr1:27465170-27465360	NA	xct-2	IR	1	0	0	0	AT1G73010:I001	0.0769231	0.0581818	0.0434783	0.0881459	0	0.0675241	0.0619946
AT1G77470	Chr1:29112480-29112557	NA	xct-2	IR	1	0	0	0	AT1G77470:I002	0	0.00290698	0.0075188	0.0214376	0.0137672	0.00478469	0.0273794
AT1G77810	Chr1:29262380-29262388	NA	xct-2	Alt3ss	1	0	0	1	AT1G77810:E010	0.720588	0.811475	0.730496	0.67382	0.192308	0.155	0.217647
AT1G78960	Chr1:29699718-29699831	NA	xct-2	IR	1	0	0	0	AT1G78960:I014	0.00892857	0.0645161	0.0733591	0.08	0.0769231	0.0718954	0.0956072
AT1G79245	Chr1:29805464-29805550	NA	xct-2	IR	1	0	1	0	AT1G79245:I002	0.493913	0.293758	0.402276	0.453762	0.164303	0.272605	0.337182
AT1G79380	Chr1:29861758-29861829	NA	xct-2	IR	1	0	0	0	AT1G79380:I004	0.279015	0.250695	0.241991	0.344165	0.494665	0.487365	0.53305
AT1G79560	Chr1:29930792-29930884	NA	xct-2	IR	1	0	0	0	AT1G79560:I012	0.00138313	0.00225225	0.0021164	0.00896057	0.0180375	0.00426191	0.0165902
AT1G79830	Chr1:30033585-30033590	NA	xct-2	Alt3ss	1	0	0	0	AT1G79830:E027	0.545287	0.607889	0.5898	0.540773	0.321663	0.35503	0.39426
AT1G80490	Chr1:30263746-30263843	NA	xct-2	IR	1	0	0	0	AT1G80490:I011	0.00360144	0.00604433	0.0065703	0.00615385	0.026538	0.0220641	0.0298314
AT2G01100	Chr2:82186-82219	NA	xct-2	Alt3ss	1	0	0	1	AT2G01100:E006	0.746507	0.699187	0.70615	0.587814	0.0424766	0.0378578	0.0514056
AT2G05210	Chr2:1891551-1891713	NA	xct-2	IR	1	0	0	0	AT2G05210:I002	0.0143541	0.0419162	0.0638298	0.179916	0.0996016	0.149701	0.131579
AT2G06005	Chr2:2332987-2332990	NA	xct-2	Alt3ss	1	0	0	0	AT2G06005:E006	0.67033	0.688889	0.66129	0.72028	0.408163	0.631579	0.821429
AT2G06050	Chr2:2360067-2360147	NA	xct-2	IR	1	0	0	0	AT2G06050:I001	0.0375427	0.0183013	0.0322855	0.0364195	0.00480979	0.0289017	0.0281124
AT2G13790	Chr2:5745263-5745344	NA	xct-2	IR	1	0	0	0	AT2G13790:I008	0.0412844	0.0151057	0.04	0.0502092	0	0.0212014	0.0585859
AT2G17840	Chr2:7756537-7756869	NA	xct-2	IR	1	0	0	0	AT2G17840:I003	0.0158014	0.035784	0.0332542	0.0634762	0.0016218	0.0271739	0.0360385
AT2G17840	Chr2:7756283-7756369	NA	xct-2	IR	1	0	0	0	AT2G17840:I002	0.0336591	0.0634573	0.0433725	0.0717571	0.00415704	0.0414028	0.0416162
AT2G20320	Chr2:8768724-8768951	NA	xct-2	IR	1	0	0	0	AT2G20320:I004	0.00293255	0	0	0.00518135	0	0	0
AT2G20570	Chr2:8856018-8856065	NA	xct-2	ES	1	0	0	0	AT2G20570:E003	NA	NA	NA	NA	NA	NA	NA
AT2G21100	Chr2:9048186-9048265	NA	xct-2	IR	1	0	0	0	AT2G21100:I001	NA	1	1	1	1	1	1
AT2G21150	Chr2:9066791-9066885	NA	xct-2	IR	1	0	0	0	AT2G21150:I005	0.035343	0.0386007	0.0407938	0.0685194	0.00534759	0	0.027027
AT2G22970	Chr2:9775000-9775073	NA	xct-2	IR	1	0	0	0	AT2G22970:I001	0.072747	0.0676379	0.0669501	0.228381	0.289062	0.31055	0.303745
AT2G22980	Chr2:9779157-9779238	NA	xct-2	IR	1	0	0	0	AT2G22980:I001	0.0323612	0.0290828	0.0216963	0.0207305	0.311489	0.266758	0.244703
AT2G23000	Chr2:9792409-9792494	NA	xct-2	IR	1	0	0	0	AT2G23000:I001	0.00827097	0.0177966	0.0118512	0.0316187	0.179487	0.146449	0.136133
AT2G23370	Chr2:9953774-9953852	NA	xct-2	IR	1	0	0	0	AT2G23370:I004	0	0.00913242	0.0180723	0.0429043	0.132353	0.137255	0.0540541
AT2G27590	Chr2:11777970-11778424	NA	xct-2	IR	1	0	0	0	AT2G27590:I001	0.0013986	0.010274	0.0178042	0.0675676	0.0242511	0.0144928	0.0252366
AT2G28360	Chr2:12129591-12129840	NA	xct-2	IR	1	0	0	0	AT2G28360:I018	0.0021978	0	0.00224719	0.0229008	0.00222717	0.00217865	0.0021322
AT2G28540	Chr2:12220080-12220161	NA	xct-2	IR	1	0	0	0	AT2G28540:I006	0	0.00423729	0	0.0134436	0.0125	0.0163399	0.0199336
AT2G31450	Chr2:13403886-13403891	NA	xct-2	Alt3ss	1	0	0	1	AT2G31450:E012	0.742389	0.779703	0.751101	0.715128	0.327354	0.380631	0.375
AT2G32640	Chr2:13848677-13848756	NA	xct-2	IR	1	0	1	0	AT2G32640:I009	0.150608	0.0945626	0.0858209	0.241935	0.454545	0.384164	0.393393
AT2G32760	Chr2:13892578-13892599	NA	xct-2	Alt3ss	1	0	0	1	AT2G32760:E003	0.480851	0.460377	0.423529	0.483333	0.072	0.0724234	0.0534125
AT2G36480	Chr2:15303129-15303258	NA	xct-2	IR	1	0	0	0	AT2G36480:I002	0	0.0102041	0.0234114	0.0338164	0.0326087	0.0398406	0.0562914
AT2G36810	Chr2:15426599-15426692	NA	xct-2	IR	1	0	0	0	AT2G36810:I005	0	0.01	0.00808625	0.0350318	0.0145773	0.0129496	0.0140449
AT2G38195	Chr2:16005209-16005291	NA	xct-2	Unclassified	1	0	0	0	AT2G38195:E009	NA	NA	NA	NA	NA	NA	NA
AT2G38195	Chr2:16005055-16005132	NA	xct-2	Unclassified	1	0	0	0	AT2G38195:E008	NA	NA	NA	NA	NA	NA	NA
AT2G39280	Chr2:16403206-16403220	NA	xct-2	Alt3ss	1	0	0	0	AT2G39280:E009	0.533333	0.32618	0.456621	0.517986	0.133065	0.0849057	0.0904255
AT2G40860	Chr2:17056696-17056783	NA	xct-2	IR	1	0	1	0	AT2G40860:E014	0.0464396	0.0868486	0.10536	0.137405	0.367609	0.337931	0.449838
AT2G41650	Chr2:17362602-17362890	NA	xct-2	IR	1	0	0	0	AT2G41640:I003	1	1	1	1	1	1	1
AT2G41700	Chr2:17392092-17392401	NA	xct-2	IR	1	0	0	0	AT2G41700:I037	0	0.00250627	0	0.00549451	0.0292135	0.0354223	0.0553936
AT2G42950	Chr2:17865640-17865729	NA	xct-2	IR	1	0	0	0	AT2G42950:I007	0.02267	0.0258621	0.00568182	0.0373444	0	0.0118577	0.010989
AT2G44520	Chr2:18380487-18380586	NA	xct-2	IR	1	0	0	0	AT2G44520:I003	0.0020202	0.00250627	0.00294985	0.0210325	0	0	0.00414651
AT2G46560	Chr2:19116310-19116409	NA	xct-2	IR	1	0	0	0	AT2G46560:I003	0.00313972	0.00654818	0.00999231	0.0533911	0.0310842	0.0272813	0.0518868
AT3G01810	Chr3:291967-292055	NA	xct-2	IR	1	0	0	0	AT3G01810:I008	0.00451128	0.00551471	0.00806952	0.0481696	0.0381558	0.0298273	0.0401211
AT3G01810	Chr3:290776-290853	NA	xct-2	IR	1	0	0	0	AT3G01810:I004	0.0176817	0.00224719	0.0125	0.0848708	0.00107643	0.0187891	0.0245464
AT3G03950	Chr3:1022153-1022164	NA	xct-2	Alt3ss	1	0	0	0	AT3G03950:E005	0.831633	0.833648	0.792952	0.819939	0.56383	0.55267	0.603329
AT3G05160	Chr3:1453931-1454034	NA	xct-2	IR	1	0	0	0	AT3G05160:I004	0.0330827	0.0216606	0.033046	0.0450331	0.0505051	0.0496215	0.0705036
AT3G05400	Chr3:1552404-1552447	NA	xct-2	Unclassified	1	0	0	0	AT3G05400:E013	NA	NA	NA	NA	NA	NA	NA
AT3G05400	Chr3:1552448-1552589	NA	xct-2	IR	1	0	0	0	AT3G05400:I013	0.0190476	0.00724638	0.0130719	0.0429448	0.217391	0.252525	0.178808
AT3G06450	Chr3:1978630-1978746	NA	xct-2	IR	1	0	0	0	AT3G06450:I009	0.0773481	0.0930931	0.0973451	0.133172	0.35568	0.280397	0.324376
AT3G09370	Chr3:2879884-2879898	NA	xct-2	Alt3ss	1	0	0	1	AT3G09370:E003	0.592233	0.522727	0.530387	0.652893	0.0970464	0.0976744	0.0725806
AT3G09370	Chr3:2879576-2879883	NA	xct-2	IR	1	0	0	0	AT3G09370:E002	0.0615385	0.0466321	0.0588235	0.0997151	0.0416667	0.0869565	0.142857
AT3G12520	Chr3:3968801-3968895	NA	xct-2	IR	1	0	0	0	AT3G12520:I004	0.0313589	0.0207156	0.013587	0.0282927	0.00163132	0.0357698	0.035461
AT3G12550	Chr3:3978257-3978622	NA	xct-2	IR	1	0	0	0	AT3G12550:I001	0.161905	0.136842	0.0714286	0.547826	0.0909091	0.219512	0.363636
AT3G14360	Chr3:4791951-4792037	NA	xct-2	IR	1	0	0	0	AT3G14360:I001	0.0169492	0.0196078	0.0802139	0.0491803	0.146552	0.057377	0.042471
AT3G14400	Chr3:4814858-4815029	NA	xct-2	IR	1	0	0	0	AT3G14400:I007	0.0318021	0.032022	0.0253046	0.0306675	0.00202293	0.00081103	0.000718907
AT3G14450	Chr3:4850942-4851046	NA	xct-2	IR	1	0	0	0	AT3G14450:I005	0.0275862	0.0180505	0.0215385	0.0437018	0.00184843	0.00755668	0.0189394
AT3G16630	Chr3:5667302-5667315	NA	xct-2	Alt3ss	1	0	0	1	AT3G16630:E014	0.907178	0.892583	0.896334	0.877852	0.482039	0.547106	0.523632
AT3G17470	Chr3:5981728-5981821	NA	xct-2	IR	1	0	0	0	AT3G17470:I003	0.0014245	0.00348432	0.00725222	0.0567624	0.0205339	0.0146915	0.0189613
AT3G17712	Chr3:6058337-6058511	NA	xct-2	IR	1	0	0	0	AT3G17712:I003	0	0.0746269	0.0465116	0.102222	0.0599078	0.0322581	0.119171
AT3G18010	Chr3:6161647-6162390	NA	xct-2	IR	1	0	0	0	AT3G18010:I001	0.00273973	0.0229508	0.00934579	0.0343348	0.0196078	0.00806452	0.0420561
AT3G18500	Chr3:6353555-6353647	NA	xct-2	IR	1	0	0	0	AT3G18500:I005	0	0.00206612	0	0.0102516	0	0.00414938	0.00680272
AT3G18520	Chr3:6362020-6362146	NA	xct-2	IR	1	0	0	0	AT3G18520:I003	0.011194	0.0177305	0.0195122	0.0261163	0.103359	0.1328	0.123055
AT3G18520	Chr3:6363030-6363131	NA	xct-2	IR	1	0	0	0	AT3G18520:I007	0.0307845	0.0314843	0.039886	0.0553672	0.0588235	0.0454545	0.0980392
AT3G19800	Chr3:6876387-6876395	NA	xct-2	Alt3ss	1	0	0	1	AT3G19800:E003	0.922883	0.914103	0.90555	0.874633	0.497803	0.523604	0.545178
AT3G20740	Chr3:7250499-7250590	NA	xct-2	IR	1	0	0	0	AT3G20740:I009	0	0	0	0.000911577	0.00414079	0.00335196	0.00251889
AT3G21160	Chr3:7415084-7415175	NA	xct-2	IR	1	0	0	0	AT3G21160:I004	0.00137552	0.00701754	0.00658762	0.00622665	0.0107527	0.00341297	0.0196078
AT3G21740	Chr3:7663290-7663372	NA	xct-2	IR	1	0	0	0	AT3G21740:I001	0.0515464	0.0163043	0.0463576	0.0569801	0.00925926	0.05	0.0520646
AT3G22320	Chr3:7892112-7892221	NA	xct-2	IR	1	0	0	0	AT3G22320:I004	0.000609137	0.00174749	0.000194818	0.00449944	0.000176897	0.000627484	0.00256787
AT3G22760	Chr3:8046165-8046243	NA	xct-2	IR	1	0	0	0	AT3G22760:I006	0	0.0131234	0.0229645	0.0758621	0.03125	0.0360825	0.044843
AT3G23340	Chr3:8351554-8351641	NA	xct-2	IR	1	0	0	0	AT3G23340:I004	0.00486224	0	0.0033557	0.0140845	0.126516	0.125749	0.14032
AT3G23640	Chr3:8504164-8504255	NA	xct-2	IR	1	0	0	0	AT3G23640:I010	0	0	0	0	0.00291971	0.00900901	0.00878735
AT3G24495	Chr3:8914595-8914711	NA	xct-2	IR	1	0	0	0	AT3G24495:I007	0.0111524	0.0191571	0.014245	0.0282132	0.0660981	0.0486486	0.0569948
AT3G24730	Chr3:9030413-9030496	NA	xct-2	IR	1	0	0	0	AT3G24730:I002	0	0.00400534	0	0.0159011	0.0119816	0.0030581	0.00631199
AT3G25530	Chr3:9273045-9273077	NA	xct-2	Alt3ss	1	0	0	1	AT3G25530:E010	0.99718	0.997491	0.996004	0.997792	0.663697	0.683903	0.708678
AT3G26720	Chr3:9822557-9822659	NA	xct-2	IR	1	0	0	0	AT3G26720:E032	1	1	1	1	1	1	1
AT3G27180	Chr3:10027278-10027352	NA	xct-2	IR	1	0	0	0	AT3G27180:I001	0.00234192	0.00830565	0.00447284	0.0159956	0.0204809	0.0059312	0.0149813
AT3G30122	Chr3:11759843-11759861	NA	xct-2	Alt3ss	1	0	0	1	AT3G30122:E006	0.13615	0.267442	0.313725	0.183544	0.502924	0.39823	0.590426
AT3G33520	Chr3:14094075-14094156	NA	xct-2	IR	1	0	0	0	AT3G33520:I002	0	0.02331	0.0137237	0.0399088	0.0137489	0.0226757	0.0238727
AT3G47360	Chr3:17451295-17451639	NA	xct-2	IR	1	0	0	0	AT3G47360:I001	0.417219	0.428571	0.435294	0.522222	0.660714	0.698529	0.661017
AT3G48110	Chr3:17764802-17764897	NA	xct-2	IR	1	0	0	0	AT3G48110:I007	0.0129412	0.0158273	0.0255661	0.0132159	0	0	0.00325733
AT3G50240	Chr3:18626009-18626023	NA	xct-2	Alt3ss	1	0	0	0	AT3G50240:E015	0.560065	0.608137	0.583732	0.461916	0.313808	0.405594	0.356589
AT3G50700	Chr3:18841549-18841631	NA	xct-2	IR	1	0	0	0	AT3G50700:I002	0	0.00873362	0.0165289	0.0528634	0.0255682	0.0265781	0.0511182
AT3G51480	Chr3:19104163-19104261	NA	xct-2	IR	1	0	0	0	AT3G51480:I006	1	1	1	1	1	1	1
AT3G51830	Chr3:19224871-19224964	NA	xct-2	IR	1	0	0	0	AT3G51830:I019	0.0210728	0.0204082	0.0127077	0.0822999	0.00396825	0.019937	0.0322004
AT3G52030	Chr3:19302030-19302117	NA	xct-2	IR	1	0	0	0	AT3G52030:I001	0.0940767	0.0671031	0.0715935	0.0806045	0.025641	0	0
AT3G52210	Chr3:19367137-19367220	NA	xct-2	IR	1	0	0	0	AT3G52210:I001	0.00321543	0.0149573	0.0150538	0.0546358	0.0212336	0.0219146	0.033557
AT3G52840	Chr3:19584505-19584609	NA	xct-2	IR	1	0	0	0	AT3G52840:I012	0.0165414	0.017038	0.0118694	0.0254984	0.00262074	0.0018315	0.00544617
AT3G53470	Chr3:19822943-19823017	NA	xct-2	IR	1	0	0	0	AT3G53470:I001	0.127542	0.169507	0.147955	0.330726	0.362358	0.219035	0.248665
AT3G58030	Chr3:21485457-21485462	NA	xct-2	Alt3ss	1	0	0	0	AT3G58030:E007	0.620741	0.615248	0.643678	0.581272	0.332503	0.294199	0.324926
AT3G58180	Chr3:21545382-21545524	NA	xct-2	IR	1	0	0	0	AT3G58180:I004	0	0.00544465	0.0155844	0.0420811	0.0145251	0.00621118	0.0236559
AT3G59350	Chr3:21934470-21934562	NA	xct-2	IR	1	0	0	0	AT3G59350:I005	0.0431416	0.0343348	0.0338753	0.0699413	0.00361011	0.0345324	0.0617876
AT3G59800	Chr3:22095685-22096087	NA	xct-2	IR	1	0	0	0	AT3G59800:I004	0.0293542	0.0427699	0.0474383	0.0604982	0.0103093	0.029703	0.0855019
AT3G60810	Chr3:22470800-22470814	NA	xct-2	Alt3ss	1	0	0	0	AT3G60810:E002	0.992537	0.991525	0.993506	0.990079	0.495895	0.53149	0.490115
AT3G61480	Chr3:22754250-22754370	NA	xct-2	IR	1	0	0	0	AT3G61480:I014	0.0528634	0.0165094	0.0331658	0.0603448	0.0038835	0.00954401	0.015873
AT4G00380	Chr4:167595-167944	NA	xct-2	IR	1	0	0	0	AT4G00380:I001	0.00884956	0.0259067	0.0135747	0.03125	0.0648148	0.0236967	0.0328638
AT4G01060	Chr4:460696-460701	NA	xct-2	Alt3ss	1	0	0	0	AT4G01060:E004	0.379845	0.320557	0.311111	0.334711	0.116009	0.192612	0.150562
AT4G01730	Chr4:750496-750590	NA	xct-2	IR	1	0	0	0	AT4G01730:I003	0.00254453	0	0.00204499	0.0100334	0	0	0
AT4G10120	Chr4:6315007-6315016	NA	xct-2	Alt3ss	1	0	0	0	AT4G10120:E005	0.292354	0.332474	0.326852	0.370327	0.0548723	0.0552536	0.0447619
AT4G12790	Chr4:7519082-7519172	NA	xct-2	IR	1	0	0	0	AT4G12790:I013	1	1	1	1	1	1	1
AT4G14330	Chr4:8246906-8246998	NA	xct-2	IR	1	0	0	0	AT4G14330:I005	0.00166389	0.0196078	0.0122324	0.0189329	0.0313015	0.0184502	0.0402145
AT4G14605	Chr4:8378886-8378972	NA	xct-2	IR	1	0	0	0	AT4G14605:I003	0	0	0.00145773	0.0133097	0.00627803	0.00333333	0.0044843
AT4G16060	Chr4:9095271-9095359	NA	xct-2	IR	1	0	0	0	AT4G16060:I004	0	0.000683527	0.00120337	0.013834	0.00181488	0.00173511	0.00210305
AT4G16420	Chr4:9263890-9263901	NA	xct-2	Alt3ss	1	0	0	1	AT4G16420:E005	0.596726	0.597166	0.514925	0.631356	0.200873	0.246256	0.244737
AT4G16720	Chr4:9400402-9400487	NA	xct-2	IR	1	0	0	0	AT4G16720:I001	0.00114032	0.00280961	0.00257164	0.00745397	0.00212406	0.00255634	0.00356637
AT4G17620	Chr4:9824315-9824425	NA	xct-2	IR	1	0	0	0	AT4G17620:I011	0.000671592	0	0.00224215	0.0152009	0.00706138	0.00824499	0.0139665
AT4G21150	Chr4:11278631-11278643	NA	xct-2	Alt3ss	1	0	0	0	AT4G21150:E003	0.0519694	0.0547129	0.041194	0.0576577	0.00290135	0.00630915	0.0102041
AT4G21192	Chr4:11294229-11294385	NA	xct-2	Alt5ss	1	0	0	0	AT4G21192:E003	0	0	0	0	0	0	0
AT4G22200	Chr4:11749277-11749531	NA	xct-2	IR	1	0	0	0	AT4G22200:I008	0.00867052	0.00632911	0.00588235	0.0114286	0.0483461	0.0733945	0.0560345
AT4G23050	Chr4:12081944-12082070	NA	xct-2	IR	1	0	0	0	AT4G23050:I005	0.0118044	0.00921659	0.0148148	0.014553	0.241071	0.318095	0.288136
AT4G23190	Chr4:12142546-12142652	NA	xct-2	IR	1	0	0	0	AT4G23190:I005	0.163265	0.134146	0.256831	0.230769	0.0178571	0.124555	0.218107
AT4G23250	Chr4:12163910-12164000	NA	xct-2	Unclassified	1	0	0	0	AT4G23250:E005	NA	NA	NA	NA	NA	NA	NA
AT4G23250	Chr4:12164129-12164165	NA	xct-2	Unclassified	1	0	0	0	AT4G23250:E006	NA	NA	NA	NA	NA	NA	NA
AT4G23250	Chr4:12164001-12164128	NA	xct-2	IR	1	0	0	0	AT4G23250:I005	0.333333	0.333333	0.4	0.405405	0.326316	0.131579	0.373134
AT4G23895	Chr4:12424364-12424371	NA	xct-2	IR	1	0	0	0	AT4G23895:I011	1	1	1	1	1	1	1
AT4G25720	Chr4:13102120-13102194	NA	xct-2	IR	1	0	0	0	AT4G25720:I011	0	0	0	0	0.00169492	0	0
AT4G25940	Chr4:13171350-13171437	NA	xct-2	IR	1	0	0	0	AT4G25940:I007	0	0.0331754	0.0497738	0.0774411	0.0537084	0.0688705	0.0346535
AT4G26600	Chr4:13422814-13422927	NA	xct-2	IR	1	0	0	0	AT4G26600:E019	0.105354	0.0378151	0.116751	0.0174152	0.0132053	0.0187735	0.0105485
AT4G27450	Chr4:13728395-13728471	NA	xct-2	IR	1	0	0	0	AT4G27450:I003	0.00483676	0.0292072	0.00983607	0.0876331	0.0265018	0.0435866	0.088729
AT4G30280	Chr4:14826331-14826425	NA	xct-2	IR	1	0	0	0	AT4G30280:I001	0.155305	0.124698	0.161012	0.374019	0.0237203	0.150551	0.289294
AT4G31000	Chr4:15104786-15104870	NA	xct-2	IR	1	0	0	0	AT4G31000:I008	0.0622155	0.0264317	0.0658106	0.131429	0.00571429	0.0560472	0.08
AT4G31570	Chr4:15298135-15298145	NA	xct-2	Alt3ss	1	0	0	0	AT4G31570:E010	0.672414	0.674556	0.714286	0.68	0.394286	0.380597	0.39322
AT4G31570	Chr4:15303825-15303924	NA	xct-2	IR	1	0	0	0	AT4G31570:I007	0	0	0	0.023166	0.0190114	0.00677966	0.00176367
AT4G31780	Chr4:15375183-15375195	NA	xct-2	Alt3ss	1	0	0	0	AT4G31780:E003	0.0376144	0.0315315	0.0380654	0.0394138	0.0047866	0.00705394	0.00179131
AT4G32000	Chr4:15475228-15475322	NA	xct-2	IR	1	0	0	0	AT4G32000:I006	0.0149254	0.0150754	0.0253807	0.0374332	0.0657895	0.116883	0.0987654
AT4G32520	Chr4:15692343-15692348	NA	xct-2	Alt3ss	1	0	0	0	AT4G32520:E013	0.933361	0.944694	0.935334	0.923896	0.633675	0.649687	0.616931
AT4G34412	Chr4:16453186-16453268	NA	xct-2	IR	1	0	0	0	AT4G34412:I001	0.0327869	0.0818182	0.0471842	0.104061	0	0.0612245	0.0754717
AT4G34430	Chr4:16461523-16461977	NA	xct-2	IR	1	0	0	0	AT4G34430:I001	0.000966184	0.00412371	0.00579374	0.0133607	0.0769231	0.06934	0.0865842
AT4G35985	Chr4:17032887-17032963	NA	xct-2	IR	1	0	0	0	AT4G35985:E007	0.110345	0.0803571	0.0839161	0.136752	0.011236	0.144828	0.0977918
AT4G37608	Chr4:17670189-17670336	NA	xct-2	IR	1	0	0	0	AT4G37608:I005	0	0	0.00930233	0.0252632	0.014218	0.0103627	0.0408719
AT4G38270	Chr4:17941047-17941134	NA	xct-2	IR	1	0	0	0	AT4G38270:I010	0	0.0216802	0.0127758	0.027027	0.025641	0.00240385	0.0094162
AT4G38350	Chr4:17961086-17961178	NA	xct-2	IR	1	0	0	0	AT4G38350:I014	0.14958	0.188462	0.157787	0.441379	0.359019	0.362671	0.414309
AT5G01470	Chr5:192296-192301	NA	xct-2	Alt3ss	1	0	0	0	AT5G01470:E012	0.748731	0.744027	0.768041	0.8	0.452607	0.506024	0.473251
AT5G02810	Chr5:640756-640888	NA	xct-2	IR	1	0	0	0	AT5G02810:E008	0.379944	0.326203	0.297189	0.407255	0.12395	0.157509	0.118329
AT5G03040	Chr5:712409-712418	NA	xct-2	Alt3ss	1	0	0	0	AT5G03040:E010	0.941519	0.951308	0.942595	0.92505	0.660554	0.664176	0.640884
AT5G03160	Chr5:752393-752485	NA	xct-2	IR	1	0	0	0	AT5G03160:I008	0.0030581	0.00536033	0.0154416	0.0292524	0.0195382	0.0101225	0.0278777
AT5G03960	Chr5:1069790-1069919	NA	xct-2	IR	1	0	0	0	AT5G03960:I004	NA	1	1	1	1	1	1
AT5G04110	Chr5:1112776-1112778	NA	xct-2	Alt3ss	1	0	0	0	AT5G04110:E009	0.4	0.3125	0.289157	0.284585	0.144105	0.231959	0.253968
AT5G07770	Chr5:2477602-2477702	NA	xct-2	IR	1	0	0	0	AT5G07770:I013	0.353846	0.206612	0.230769	0.380282	0.310345	0.222222	0.357143
AT5G07970	Chr5:2547948-2547953	NA	xct-2	Alt3ss	1	0	0	0	AT5G07970:E008	0	0	0	0	0	0	0
AT5G13750	Chr5:4438801-4438884	NA	xct-2	IR	1	0	0	0	AT5G13750:I003	0.018595	0.0209482	0.0264766	0.0910482	0.194074	0.220168	0.249249
AT5G14650	Chr5:4725270-4725352	NA	xct-2	IR	1	0	1	0	AT5G14650:I004	0.150327	0.095057	0.135514	0.328767	0.652174	0.511111	0.862069
AT5G14660	Chr5:4728157-4728234	NA	xct-2	IR	1	0	0	0	AT5G14660:I006	0.026455	0.0367261	0.032646	0.0310045	0.156757	0.130693	0.135
AT5G17530	Chr5:5780478-5780579	NA	xct-2	IR	1	0	0	0	AT5G17530:I016	0	0	0.00516605	0.0124777	0.0113754	0.0187735	0.00990099
AT5G17780	Chr5:5868448-5868453	NA	xct-2	Alt3ss	1	0	0	1	AT5G17780:E005	0.537313	0.469388	0.557143	0.685185	0.193548	0.329268	0.333333
AT5G19600	Chr5:6615091-6615188	NA	xct-2	IR	1	0	0	0	AT5G19600:I007	0.0474227	0.0434783	0.0507614	0.118541	0	0.0131579	0.0136986
AT5G22010	Chr5:7285454-7285541	NA	xct-2	IR	1	0	0	0	AT5G22010:I016	0.0026455	0.00903614	0.0206186	0.0533808	0.0448878	0.0432	0.0535948
AT5G22608	Chr5:7514032-7514171	NA	xct-2	IR	1	0	0	0	AT5G22608:E006	0.699499	0.767742	0.747292	0.850467	0.921053	0.89	0.913725
AT5G24030	Chr5:8119122-8119210	NA	xct-2	IR	1	0	0	0	AT5G24030:I002	0.038817	0.017301	0.0338028	0.0791367	0.00148148	0.00414938	0.0222222
AT5G24150	Chr5:8173520-8173685	NA	xct-2	IR	1	0	0	0	AT5G24150:I004	0.00566135	0.0114493	0.00730536	0.0264961	0.0303672	0.0300149	0.0410646
AT5G26240	Chr5:9190194-9190278	NA	xct-2	IR	1	0	0	0	AT5G26240:I002	0	0.00621118	0	0.0308123	0.00455581	0.0041841	0.00680272
AT5G26850	Chr5:9445936-9445943	NA	xct-2	Alt3ss	1	0	0	1	AT5G26850:E007	0.705993	0.723361	0.726131	0.783163	0.384899	0.473795	0.462121
AT5G27410	Chr5:9681217-9681308	NA	xct-2	IR	1	0	0	0	AT5G27410:I013	0.00245098	0.0110701	0.00532481	0.0121212	0.0187735	0.00857633	0.0321593
AT5G27860	Chr5:9875446-9875644	NA	xct-2	IR	1	0	1	0	AT5G27860:I004	0.409657	0.383135	0.394035	0.31141	0.00813862	0.00675458	0.012952
AT5G28350	Chr5:10321108-10321219	NA	xct-2	IR	1	0	0	0	AT5G28350:I004	0.00198807	0.00483092	0.00558659	0	0.00421941	0	0
AT5G35210	Chr5:13475116-13475199	NA	xct-2	IR	1	0	0	0	AT5G35210:I005	0.01222	0.0228091	0.0247718	0.109034	0.00303337	0.0143678	0.026643
AT5G38895	Chr5:15571455-15571470	NA	xct-2	Unclassified	1	0	0	0	AT5G38895:E003	NA	NA	NA	NA	NA	NA	NA
AT5G40540	Chr5:16238317-16238414	NA	xct-2	IR	1	0	0	0	AT5G40540:E005	0.105691	0.0680628	0.0498339	0.130769	0.0143885	0.0758123	0.128655
AT5G43320	Chr5:17388512-17388586	NA	xct-2	IR	1	0	0	0	AT5G43320:I012	0.0022733	0.00157679	0.00142572	0.064391	0.0117936	0.0147098	0.0188079
AT5G43470	Chr5:17462998-17463003	NA	xct-2	Alt3ss	1	0	0	0	AT5G43470:E004	0.60195	0.64199	0.57618	0.622079	0.323336	0.314501	0.370884
AT5G45140	Chr5:18256051-18256343	NA	xct-2	IR	1	0	0	0	AT5G45140:I032	0	0	0.0017762	0.00642398	0.00851064	0.00840336	0.0075188
AT5G45500	Chr5:18434987-18434995	NA	xct-2	Alt3ss	1	0	0	0	AT5G45500:E006	0.270909	0.325056	0.331034	0.284457	0.0180624	0.0286885	0.0296443
AT5G47330	Chr5:19207839-19207938	NA	xct-2	IR	1	0	0	0	AT5G47330:I003	0	0.031746	0.15493	0.115789	0.114094	0.157407	0.135593
AT5G49020	Chr5:19872193-19872198	NA	xct-2	Alt3ss	1	0	0	1	AT5G49020:E005	0.915858	0.894737	0.892514	0.877551	0.564371	0.48367	0.484935
AT5G49810	Chr5:20242590-20242846	NA	xct-2	IR	1	0	0	0	AT5G49810:I007	0.0116631	0.0107108	0.0131372	0.0116992	0.0584567	0.0483461	0.0640714
AT5G49990	Chr5:20339623-20339766	NA	xct-2	IR	1	0	0	0	AT5G49990:I007	0.00441826	0.0124334	0.00977199	0.0146082	0.0433071	0.0290828	0.0585586
AT5G51290	Chr5:20847510-20847590	NA	xct-2	IR	1	0	0	0	AT5G51290:I011	0.00393701	0.00938967	0	0.00949367	0.103718	0.0826772	0.0979592
AT5G54090	Chr5:21950811-21950964	NA	xct-2	IR	1	0	0	0	AT5G54090:I010	0.0230415	0.00952381	0.014218	0.0149254	0	0	0
AT5G54090	Chr5:21949058-21949164	NA	xct-2	IR	1	0	0	0	AT5G54090:I003	0.00223714	0.015015	0.038961	0.0774194	0.0348837	0.037594	0.104723
AT5G54280	Chr5:22042913-22043014	NA	xct-2	IR	1	0	0	0	AT5G54280:I012	0.00117786	0	0.00287356	0.00959233	0	0.00105374	0.00653595
AT5G55840	Chr5:22602192-22602293	NA	xct-2	IR	1	0	0	0	AT5G55840:E008	0.184713	0.0657895	0.0818182	0.183673	0.0394737	0.0595238	0.0985915
AT5G56850	Chr5:22987030-22987116	NA	xct-2	Unclassified	1	0	0	0	AT5G56850:E013	NA	NA	NA	NA	NA	NA	NA
AT5G56850	Chr5:22987425-22987498	NA	xct-2	IR	1	0	0	0	AT5G56850:I009	0.620853	0.735849	0.699029	0.863388	0.901235	0.890756	0.868421
AT5G57270	Chr5:23203153-23203317	NA	xct-2	IR	1	0	0	0	AT5G57270:I009	0	0.0315789	0.010989	0.0222222	0.0243902	0	0.010989
AT5G57350	Chr5:23236389-23236394	NA	xct-2	Alt3ss	1	0	0	0	AT5G57350:E021	0.652589	0.709758	0.709784	0.699552	0.412136	0.451107	0.433594
AT5G57390	Chr5:23254984-23255211	NA	xct-2	IR	1	0	0	0	AT5G57390:I006	0.0163934	0.00598802	0.00662252	0	0.00598802	0	0
AT5G58450	Chr5:23631311-23631396	NA	xct-2	IR	1	0	0	0	AT5G58450:I020	0.00158228	0.00376648	0.0042123	0.0174306	0.016969	0.0143198	0.027027
AT5G59080	Chr5:23845818-23846117	NA	xct-2	IR	1	0	0	0	AT5G59080:I001	1	1	1	1	NA	NA	1
AT5G61910	Chr5:24856410-24856496	NA	xct-2	IR	1	0	0	0	AT5G61910:I003	1	1	1	1	1	1	1
AT5G61910	Chr5:24856006-24856106	NA	xct-2	IR	1	0	0	0	AT5G61910:I001	1	1	1	1	1	1	1
AT5G61910	Chr5:24858835-24858997	NA	xct-2	IR	1	0	0	0	AT5G61910:I015	1	1	1	1	1	1	1
AT5G61910	Chr5:24857059-24857181	NA	xct-2	IR	1	0	0	0	AT5G61910:I006	1	1	1	1	1	1	1
AT5G61910	Chr5:24858149-24858289	NA	xct-2	IR	1	0	0	0	AT5G61910:I011	1	1	1	1	1	1	1
AT5G62575	Chr5:25117687-25117689	NA	xct-2	Alt3ss	1	0	0	0	AT5G62575:E003	0.639871	0.655635	0.640816	0.595349	0.407759	0.423197	0.414876
AT5G66270	Chr5:26474741-26474829	NA	xct-2	IR	1	0	1	0	AT5G66270:I002	0.105263	0.0136986	0	0.111111	0.509259	0.2	0.330357

## Sheet: prp19a-1 xct-2 vs Col-0
Locus	Region	Strand	Genotype	Event_new	Bin.Evidence	Bin.SJ.Evidence	Anchor.Evidence	Locale.Evidence	Bin	Splicing.Index_col	Splicing.Index_prp19a	Splicing.Index_prp19b	Splicing.Index_prp19a.prp19b	Splicing.Index_xct	Splicing.Index_xct.prp19a	Splicing.Index_xct.prp19b
AT1G01715	Chr1:266724-267299	+	prp19a-1 xct-2	Alt3ss	0	0	0	1		1	1	1	1	0.189781	0.219251	0.149606
AT1G01790	Chr1:289091-289255	+	prp19a-1 xct-2	Alt3ss	0	0	1	0		1	0.982143	1	0.579336	0.350515	0.319048	0.352941
AT1G02080	Chr1:381832-381933	+	prp19a-1 xct-2	Alt3ss	0	0	0	1		0.405405	0.806452	0.52	0.6	0.0273381	0.0125392	0.0202578
AT1G02120	Chr1:398966-399089	+	prp19a-1 xct-2	Alt3ss	0	0	1	1		0.936652	0.980676	0.99115	1	0.179775	0.179554	0.184698
AT1G03430	Chr1:848227-848385	+	prp19a-1 xct-2	Alt3ss	0	0	0	1		0.726027	0.757576	0.709091	0.912088	0.0107527	0.0343511	0.0610687
AT1G04200	Chr1:1110363-1110482	+	prp19a-1 xct-2	Alt3ss	0	0	0	1		0.387755	0.285714	0.307692	0.358491	0	0.0277778	0.0294118
[truncated: 934 more rows]

## Sheet: prp19b-1 xct-2 vs Col-0
Locus	Region	Strand	Genotype	Event_new	Bin.Evidence	Bin.SJ.Evidence	Anchor.Evidence	Locale.Evidence	Bin	Splicing.Index_col	Splicing.Index_prp19a	Splicing.Index_prp19b	Splicing.Index_prp19a.prp19b	Splicing.Index_xct	Splicing.Index_xct.prp19a	Splicing.Index_xct.prp19b
[truncated: 2,503 more rows]
