# Supplementary material for: XAP5 CIRCADIAN TIMEKEEPER coordinates circadian rhythms and anthocyanin biosynthesis independently of splicing
Source: Plant Physiol. 2026 Apr 22;201(2):kiag235. doi: 10.1093/plphys/kiag235 (PMC13227948; doi:10.1093/plphys/kiag235)
Supplement: kiag235_Supplementary_Data [file kiag235_supplementary_data.zip › Supplementary_Dataset_S2.xlsx]

## Sheet: Readme
Supplementary Dataset S2. List of significantly differentially expressed genes relative to Col-0.
Genes were considered differentially expressed relative to wild-type Col-0 if they had a fold change > 1.2 and an adjusted FDR < 0.05 (Benjamini & Hochberg correction)

## Sheet: prp19a-1 vs Col-0
	AGI	Length	symbol	logFC	unshrunk.logFC	logCPM	PValue	FDR
1	AT1G04510	2199	MAC3A	-2.33014	-2.33045	5.45121	7.29592e-21	1.47801e-16
2	AT2G21680	1290	NA	-6.47194	-6.52282	0.885918	3.64303e-18	3.69003e-14
3	AT3G42090	1380	NA	10.3003	1.44269e+08	2.0398	3.71159e-17	2.21784e-13
4	AT4G08190	936	NA	8.28124	8.75022	1.60672	4.37918e-17	2.21784e-13
5	AT1G27565	515	NA	6.67582	6.80729	1.39738	1.07512e-16	4.35597e-13
6	AT5G26970	583	NA	6.20988	6.29852	1.1432	4.16083e-16	1.40484e-12
7	AT3G46900	836	COPT2	1.43664	1.43703	3.27838	1.60839e-13	4.65468e-10
8	AT1G08830	873	AtSOD1	-2.56013	-2.56029	6.89835	5.06697e-13	1.28308e-09
9	AT3G42658	895	NA	-2.42426	-2.42748	4.6856	9.95395e-13	2.24052e-09
10	AT5G24380	2382	ATYSL2	1.43114	1.43125	5.28383	2.86852e-12	5.57915e-09
11	AT2G28190	1053	AtSOD2	-3.35508	-3.35523	7.67066	3.02945e-12	5.57915e-09
12	AT2G02850	995	ARPN	-1.68877	-1.69023	2.35577	4.06617e-12	6.86437e-09
13	AT3G05955.1	544	NA	-2.84087	-2.84947	1.21374	2.00306e-11	3.12138e-08
14	AT3G30720	687	DEG6	1.88648	1.88692	5.28853	2.91352e-11	4.21587e-08
15	AT1G71200	2792	bHLH160	3.46902	3.48382	-0.180845	1.20962e-10	1.63363e-07
16	AT1G31812	921	ACBP	-3.10841	-3.11933	4.0041	1.85082e-10	2.34336e-07
17	AT3G46490	2111	NA	1.23344	1.23396	3.00493	2.6303e-10	3.13439e-07
18	AT2G25625	1057	CV	1.34097	1.34157	2.68544	7.53915e-10	8.48489e-07
19	AT5G23980	2337	ATFRO4	1.22491	1.22616	1.53413	3.58476e-09	3.80547e-06
20	AT1G12520	1426	ATCCS	-2.2286	-2.22884	5.88714	3.757e-09	3.80547e-06
21	AT5G59520	1442	AtZIP2	2.02241	2.02318	2.93101	5.49433e-09	5.30019e-06
22	AT4G04223.1	565	NA	-2.29012	-2.29616	3.08164	6.039e-09	5.56082e-06
23	AT3G62460	5236	NA	0.825332	0.825506	3.66528	9.4309e-09	8.30657e-06
24	AT2G47010	2139	NA	0.965365	0.965565	3.81455	1.11094e-08	9.37728e-06
25	AT3G56240	1315	AtHMP31	0.790811	0.790822	7.88159	2.05059e-08	1.66164e-05
26	AT1G62290	2212	AtPaspA2	0.739124	0.739283	3.59745	2.99311e-08	2.33209e-05
27	AT4G28790	2397	NA	2.08239	2.08727	0.226476	4.91038e-08	3.68424e-05
28	AT5G02020	1668	SIS	-0.963406	-0.963709	2.94771	1.9315e-07	0.000139744
29	AT1G79110	1760	BRG2	0.820894	0.821056	4.47125	2.02363e-07	0.000141361
30	AT3G42100	5259	NA	7.0271	1.44269e+08	-1.19736	2.54813e-07	0.000172067
31	AT2G39580	7690	NA	-0.723248	-0.723263	7.44733	3.63557e-07	0.000237579
32	AT2G06500	1653	NA	4.13192	4.37273	1.57281	4.03527e-07	0.000255458
33	AT4G10695	843	NA	3.95292	4.11661	-0.782509	8.44598e-07	0.000509262
34	AT5G63160	2305	BT1	-1.34718	-1.34722	7.43283	8.54719e-07	0.000509262
35	AT3G48360	3001	ATBT2	-1.05766	-1.05767	8.75247	1.23021e-06	0.000712044
36	AT1G54740	1218	NA	-1.18314	-1.18325	5.25381	1.30867e-06	0.000736416
37	AT3G15640	1187	NA	-0.502004	-0.50203	6.15613	1.50896e-06	0.000826177
38	AT3G42110	1347	NA	6.22375	1.44269e+08	-0.894285	1.59539e-06	0.000848558
39	AT2G26980	3238	CIPK3	-0.737566	-0.737602	6.522	1.71147e-06	0.000848558
40	AT3G57520	2797	AtSIP2	-1.6407	-1.64074	7.5187	1.72375e-06	0.000848558
41	AT1G56650	1109	ATMYB75	1.14068	1.14123	2.87934	1.74469e-06	0.000848558
42	AT3G22550	1860	FLZ8	0.569442	0.569542	4.26007	1.77306e-06	0.000848558
43	AT1G23870	2973	ATTPS9	-0.911658	-0.911711	6.1052	1.80117e-06	0.000848558
44	AT5G20250	3299	DIN10	-1.67457	-1.6746	7.9778	2.01196e-06	0.000926325
45	AT3G29590	1741	AT5MAT	0.870108	0.870218	4.50578	2.15171e-06	0.000968652
46	AT5G14565	275	NA	2.22956	2.24134	-0.995883	2.86713e-06	0.00126266
47	MSTRG.14114	812	NA	1.25582	1.25902	3.39751	3.20904e-06	0.00138316
48	AT1G21100	1545	IGMT1	-0.946045	-0.946491	2.92644	4.35752e-06	0.00183905
49	AT2G44790	1229	UCC2	-0.730753	-0.730819	5.13985	4.51601e-06	0.00186705
50	AT4G15760	1662	MO1	-1.08138	-1.08146	6.11427	5.10867e-06	0.00205434
51	AT4G13577	936	NA	1.23657	1.2377	0.719498	5.17184e-06	0.00205434
52	AT1G22890	705	PROSCOOP14	-0.837334	-0.837555	3.91164	5.46063e-06	0.00212734
53	AT2G31810	2170	AHASS1	-0.550604	-0.550631	6.18933	6.55176e-06	0.00250426
54	AT5G49330	1632	ATMYB111	0.720256	0.720577	3.26091	7.92267e-06	0.00297217
55	AT1G02620	1383	NA	-3.43494	-3.47331	-1.11568	8.31536e-06	0.00303901
56	AT5G42580	1776	CYP705A12	2.18558	2.18974	0.798905	8.40086e-06	0.00303901
57	AT5G47980	1630	NA	1.37679	1.37871	0.899266	8.66158e-06	0.00307836
58	AT5G20230	1192	ATBCB	-2.13173	-2.13198	5.25187	9.90436e-06	0.0034115
59	AT4G15700	767	GRXS3	-1.75994	-1.76243	2.4046	9.93574e-06	0.0034115
60	AT4G23990	2832	ATCSLG3	0.586068	0.586151	4.48774	1.07147e-05	0.00361764
61	AT4G05715.1	585	NA	3.52868	3.76255	0.934199	1.12414e-05	0.00373326
62	AT5G42590	1847	CYP71A16	0.984632	0.985323	1.68641	1.14865e-05	0.00375311
63	AT1G67750	1803	NA	0.505025	0.50506	5.88555	1.20365e-05	0.0038704
64	AT3G51910	1537	AT-HSFA7A	-1.16071	-1.16196	2.21082	1.30787e-05	0.00413981
65	AT4G33040	1266	ROXY21	0.973134	0.973955	1.95938	1.53275e-05	0.00477701
66	AT4G39675	466	NA	-2.3953	-2.40358	0.304769	1.79137e-05	0.00549842
67	AT3G15620	2287	UVR3	-0.971519	-0.972073	3.15744	2.31218e-05	0.00699108
68	AT1G35612	1247	NA	-0.646878	-0.647059	3.43838	2.47508e-05	0.00737357
69	AT4G16000	1028	NA	-1.17401	-1.17548	1.27425	2.78124e-05	0.00816557
70	AT4G25220	1935	AtG3Pp2	1.41962	1.42512	-0.454183	2.86847e-05	0.00830135
71	AT1G05487.1	3865	NA	0.69586	0.696262	2.2284	2.96865e-05	0.00847027
72	AT3G53310	1551	REM16	0.730643	0.731471	2.3881	3.04953e-05	0.0085802
73	AT4G36850	1910	NA	-1.59003	-1.59014	5.67132	3.18551e-05	0.00877382
74	AT4G00970	3250	CRK41	-1.12407	-1.12482	2.91506	3.2266e-05	0.00877382
75	AT2G43880	1637	NA	1.3799	1.38747	-0.0756015	3.24828e-05	0.00877382
76	AT1G73325	863	NA	1.08369	1.08489	1.39894	3.36375e-05	0.00896617
77	AT4G29950	3449	NA	-0.596167	-0.596208	5.68846	3.51634e-05	0.00925117
78	AT5G51850	2355	TRM24	0.780841	0.781458	2.00992	3.83981e-05	0.00997268
79	AT2G28550	2633	RAP2.7	0.512848	0.512866	6.71516	4.40298e-05	0.0110461
80	AT3G45730	911	NA	-0.893623	-0.893983	3.23905	4.45111e-05	0.0110461
81	AT3G32030	2059	TPS9	1.0831	1.08455	1.40232	4.46806e-05	0.0110461
82	AT5G54060	2469	UF3GT	0.717953	0.718016	4.97576	4.47124e-05	0.0110461
83	AT2G20750	1526	ATEXPB1	0.778931	0.779176	2.99679	4.62803e-05	0.0112957
84	AT4G35770	1297	ATSEN1	-2.81585	-2.81629	4.52027	4.78118e-05	0.0114867
85	AT2G18700	3125	ATTPS11	-1.04454	-1.0446	5.80285	4.81969e-05	0.0114867
86	AT5G14550	2188	NA	0.543476	0.543552	4.46852	5.38082e-05	0.012675
87	AT2G17440	2321	PIRL5	-0.518515	-0.518602	4.46152	5.87188e-05	0.0136727
88	AT4G34138	2082	UGT73B1	-0.802018	-0.802114	5.29919	6.15896e-05	0.0141474
89	AT1G15380	1193	GLYI4	-0.74706	-0.747212	3.43296	6.25848e-05	0.0141474
90	AT1G30530	1908	UGT78D1	0.554861	0.554884	6.48363	6.28525e-05	0.0141474
91	AT1G50040	1769	NA	-1.46969	-1.47164	1.3845	6.49655e-05	0.0144623
92	AT2G01850	2183	ATXTH27	-0.593445	-0.593467	6.74752	6.87882e-05	0.0150637
93	AT5G23060	1608	CaS	0.477851	0.477854	8.45663	6.9657e-05	0.0150637
94	AT1G12790	3677	NA	-0.799457	-0.79951	5.76477	6.98979e-05	0.0150637
95	AT4G14090	1648	NA	0.791924	0.791998	4.8654	7.50099e-05	0.0159953
96	AT3G30122.5	1601	NA	-0.736388	-0.736981	2.25139	7.64845e-05	0.0161398
97	AT3G50610	964	CEP9	1.13595	1.13924	-0.214537	8.08508e-05	0.0168853
98	AT3G17790	1658	ATACP5	0.706643	0.706723	4.91604	8.18934e-05	0.0169285
99	AT5G28145	4655	NA	-1.34776	-1.35216	0.0828577	8.49371e-05	0.0173466
100	AT3G28740	1597	CYP81D11	-1.37349	-1.37374	4.49864	8.56286e-05	0.0173466
101	AT5G22920	1939	AtRZPF34	-1.18933	-1.18941	6.08809	8.92781e-05	0.0179069
102	AT3G17770	2368	NA	-0.50176	-0.501791	6.12231	9.12631e-05	0.0181256
103	AT4G02380	968	AtLEA5	-1.3315	-1.33153	7.4566	9.38252e-05	0.0184535
104	AT4G22214	1268	NA	1.24258	1.24782	-0.387868	9.54868e-05	0.0185997
105	AT5G01790	1236	NA	0.667315	0.667484	3.70975	0.000100565	0.0194023
106	AT1G03940	1918	NA	0.735317	0.735429	4.31834	0.000103759	0.0198298
107	AT5G04120	1079	NA	3.04902	3.06519	0.003193	0.00010512	0.0199022
108	AT2G17470	1936	ALMT6	0.947483	0.94898	0.983191	0.000116014	0.0217613
109	AT4G37220	866	NA	-2.10683	-2.11327	0.0822316	0.000118436	0.0220118
110	AT5G54300	1383	NA	-0.569448	-0.569677	3.21873	0.000125428	0.0230992
111	AT2G39310	2086	JAL22	0.489968	0.489986	6.43361	0.000126577	0.0231009
112	AT5G56840	1126	NA	0.941755	0.943532	1.37224	0.000128399	0.0232242
113	AT2G41940	1274	ZFP8	0.599681	0.599761	4.8084	0.000130269	0.0233539
114	AT1G26945	1055	KDR	0.596749	0.596873	3.94047	0.000143372	0.0254775
115	AT2G20570	1731	ATGLK1	0.525173	0.525189	6.37968	0.000147685	0.0260157
116	AT1G64360	706	SAQR	-0.817849	-0.81836	2.15593	0.000156253	0.0272876
117	AT5G54730	3162	ATATG18F	-0.64744	-0.647513	5.19729	0.000158411	0.0274282
118	AT3G49790	2004	NA	-0.834747	-0.834853	5.00093	0.000160828	0.0276106
119	AT1G08930	2084	ERD6	-1.44433	-1.44438	6.91926	0.000170304	0.0289695
120	AT1G80130	1475	NA	1.25754	1.25795	3.3587	0.000172116	0.0289695
121	AT2G45135	1183	NA	1.91039	1.93569	-1.13627	0.000173034	0.0289695
122	AT5G16110	1556	NA	-0.554179	-0.554195	6.7777	0.00017889	0.0297046
123	AT2G27500	1990	NA	-0.794696	-0.794784	5.04617	0.000190551	0.0313837
124	AT1G80160	1493	GLYI7	-4.14874	-4.17466	-0.275127	0.000194061	0.0315069
125	AT1G79700	2577	WRI4	-0.682992	-0.683231	3.37986	0.00019441	0.0315069
126	AT4G18010	2675	5PTASE2	-1.11937	-1.11944	6.01284	0.000199077	0.0320071
127	AT5G46690	1776	bHLH071	0.534642	0.534718	4.6488	0.000204008	0.0325416
128	AT4G25100	1553	ATFSD1	1.48466	1.48467	7.94503	0.000208614	0.0330164
129	AT1G20680	1178	NA	-2.28673	-2.32773	-1.49727	0.000215353	0.0331491
130	AT4G39070	1422	BBX20	-0.792497	-0.793432	2.10203	0.000215372	0.0331491
131	AT3G58070	1168	GIS	0.956857	0.957743	1.95803	0.000217524	0.0331491
132	AT4G24230	1953	ACBP3	-0.979395	-0.979487	5.21403	0.000217526	0.0331491
133	AT5G52050	2174	AtDTX50	-1.15291	-1.15305	4.43954	0.000217634	0.0331491
134	AT1G08090	2111	ACH1	1.26148	1.26349	0.422373	0.00022561	0.0340221
135	AT4G11210	849	NA	1.08319	1.08579	0.497579	0.000227418	0.0340221
136	AT5G49450	907	AtbZIP1	-0.777577	-0.777716	4.46322	0.000230066	0.0340221
137	AT5G54710	3784	NA	-1.66545	-1.66582	4.46134	0.000230084	0.0340221
138	AT3G55500	1251	ATEXP16	-0.791835	-0.792622	1.95599	0.000235821	0.0343655
139	AT1G65390	1732	ATPP2-A5	-1.31776	-1.31968	1.99872	0.000237833	0.0343655
140	AT5G17050	1883	UGT78D2	0.575035	0.57506	6.18516	0.00023906	0.0343655
141	AT1G03580.1	1091	NA	-2.00836	-2.0251	-0.770639	0.000239191	0.0343655
142	AT2G28110	1868	FRA8	-0.68426	-0.684539	2.96985	0.000245705	0.0349863
143	AT3G60170	4020	NA	-1.6744	-1.69231	1.15403	0.000246966	0.0349863
144	AT1G11260	2826	ATSTP1	-0.709184	-0.709205	6.76481	0.000254466	0.0357984
145	AT3G29410	2178	TPS25	1.22514	1.22784	0.442542	0.000259544	0.036261
146	AT3G27250	1862	AITR1	0.742668	0.742898	2.56574	0.000261336	0.0362613
147	AT3G16670	836	NA	-0.997686	-0.997923	5.90403	0.00026336	0.0362674
148	AT3G61060	1472	AtPP2-A13	-1.23328	-1.23358	3.8429	0.000266586	0.0362674
149	AT3G12920	1605	BRG3	0.53622	0.536303	4.6356	0.000266751	0.0362674
150	AT3G48390	2364	MRF4	-1.59942	-1.60077	2.09227	0.000272991	0.0368684
151	AT2G31560	1374	NA	0.721258	0.721383	4.23316	0.000282247	0.037866
152	AT5G48530	2340	NA	-0.552489	-0.552627	3.93215	0.000284407	0.0379047
153	AT5G20410	1911	ATMGD2	0.630077	0.630399	2.57399	0.000288511	0.0382003
154	AT5G42600	2669	MRN1	1.97217	1.97605	1.31392	0.000292099	0.0384243
155	AT4G06410	5415	NA	-1.6023	-1.60314	3.54125	0.00029622	0.038715
156	AT5G53550	3038	ATYSL3	0.596777	0.596834	5.04534	0.000306343	0.0397814
157	AT2G02710	1986	PLP	-0.819076	-0.819153	5.42024	0.000308717	0.0398343
158	AT3G32920	3746	NA	2.2561	2.29216	-1.38151	0.000327713	0.0420178
159	AT5G36140	1768	CYP716A2	1.87702	1.88245	-0.19904	0.000330223	0.0420733
160	AT1G17147	951	NA	-0.927756	-0.929045	1.65266	0.000334687	0.0421547
161	AT2G22240	2273	ATIPS2	0.48296	0.482993	5.25622	0.000335024	0.0421547
162	AT1G72520	3046	ATLOX4	-1.85462	-1.85491	4.30199	0.000342475	0.0428263
163	AT3G47420	2800	AtG3Pp1	0.582032	0.582081	5.39285	0.000350047	0.0435046
164	AT4G17460	1630	HAT1	-0.786351	-0.786443	5.2057	0.00035458	0.0437993
165	AT3G49780	1642	ATPSK3	-0.827516	-0.827743	3.97097	0.000358742	0.043939
166	AT5G14580	5504	NA	0.474085	0.474116	5.62448	0.000363327	0.043939
167	AT1G60050	1479	UMAMIT35	2.27528	2.31477	-2.23971	0.000363374	0.043939
168	AT1G15040	1516	GAT	-1.46735	-1.46959	1.23782	0.000366172	0.043939
169	AT3G10985	1856	ATWI-12	-0.811194	-0.811235	6.09303	0.000366556	0.043939
170	AT3G10710	2036	PMEI-PME24	0.765504	0.766505	1.13773	0.000370483	0.0441485
171	AT2G47560	1012	ATL64	-0.821916	-0.823136	1.72141	0.000373597	0.0442593
172	AT5G05440	1540	AtPYL5	-0.900365	-0.900665	4.25875	0.000377728	0.0444884
173	AT4G37610	1627	BT5	-1.14033	-1.14038	6.58125	0.000386662	0.0452774
174	AT3G17510	2972	CIPK1	-0.554542	-0.554557	7.03349	0.000390187	0.0454277
175	AT2G28815	3993	NA	-0.489697	-0.489914	3.54691	0.000399487	0.0460287
176	AT5G09440	1523	EXL4	-0.538805	-0.538911	4.57463	0.000401414	0.0460287
177	AT4G25820	1167	ATXTH14	0.74693	0.747249	2.57583	0.000402166	0.0460287
178	AT5G25210	1803	NA	-0.592861	-0.593053	3.60138	0.000414238	0.047144
179	AT3G02140	1815	AFP4	-0.934899	-0.935278	3.49228	0.000418141	0.0472248
180	AT1G03090	4890	MCCA	-1.21599	-1.21609	5.39825	0.000419611	0.0472248
181	AT4G15710	2019	NA	-2.03646	-2.05418	0.674905	0.000423787	0.0474313
182	AT4G27657	713	NA	0.629517	0.629622	4.26601	0.000430046	0.0478674
183	AT1G33050	4395	NA	-0.450956	-0.450983	5.81943	0.000442841	0.0490223
184	AT4G15690	666	GRXS5	-1.44462	-1.44624	2.31463	0.000453817	0.0499642

## Sheet: prp19b-1 vs Col-0
	AGI	Length	symbol	logFC	unshrunk.logFC	logCPM	PValue	FDR
1	AT2G33340	2250	MAC3B	-3.11675	-3.11703	6.57866	3.11065e-24	6.30156e-20
2	MSTRG.14114	812	NA	4.44146	4.4467	3.39751	1.53156e-20	1.55131e-16
3	AT5G20000	1792	NA	-1.78667	-1.78677	6.31933	5.3417e-20	3.60707e-16
4	AT1G31812	921	ACBP	4.8832	4.88458	4.0041	7.50127e-20	3.79902e-16
5	AT3G53230	3153	AtCDC48B	-2.28548	-2.28574	5.3874	1.61337e-19	6.53675e-16
6	AT5G64060	1747	anac103	-2.98615	-2.98816	3.89204	4.00292e-19	1.35152e-15
7	AT1G36180	8301	ACC2	-2.78304	-2.78328	7.0536	1.01569e-17	2.93942e-14
8	AT3G42090	1380	NA	10.3598	1.44269e+08	2.0398	2.22738e-17	5.64028e-14
9	AT4G08190	936	NA	8.27389	8.74287	1.60672	3.64513e-17	8.20479e-14
10	AT5G26970	583	NA	6.24389	6.33255	1.1432	2.85031e-16	5.77416e-13
11	AT3G11270	1528	IRP4	-1.17235	-1.17251	4.69717	3.14416e-16	5.7904e-13
12	AT2G21680	1290	NA	-3.42238	-3.42796	0.885918	1.10039e-15	1.85765e-12
13	AT4G03157	1246	NA	10.6288	1.44269e+08	1.75188	2.7493e-15	4.28425e-12
14	AT2G05840	1556	PAA2	-1.0619	-1.06194	6.62423	6.14113e-15	8.88621e-12
15	AT1G79210	1171	NA	-1.06129	-1.06135	5.8454	1.25669e-14	1.6972e-11
16	AT3G28210	1503	PMZ	-3.88285	-3.88536	3.66493	1.53182e-14	1.93947e-11
17	AT1G27565	515	NA	5.70756	5.83782	1.39738	3.61291e-14	4.30531e-11
18	AT1G17960	1706	NA	-2.3433	-2.34676	3.31571	8.70769e-14	9.80002e-11
19	MSTRG.14962	683	NA	4.30719	4.34441	0.743388	1.34826e-13	1.43753e-10
20	AT5G40580	1432	PBB2	-1.14913	-1.1492	6.03366	1.75604e-13	1.77869e-10
21	AT5G53230	1161	AtDOB6	-4.79643	-4.84909	3.06523	3.98119e-13	3.84052e-10
22	AT3G13330	5912	PA200	-1.14668	-1.14672	6.76676	5.13003e-13	4.61763e-10
23	AT4G15420	2309	NA	-1.01917	-1.0193	4.91485	5.44683e-13	4.61763e-10
24	AT1G05490	4735	chr31	-1.81404	-1.81652	3.49296	5.47059e-13	4.61763e-10
25	AT2G03430	1114	NA	-1.18767	-1.18797	3.93329	2.48498e-12	2.01363e-09
26	AT4G05380	2327	NA	-2.87518	-2.88496	3.16592	2.82113e-12	2.19809e-09
27	AT3G46490	2111	NA	1.46837	1.46895	3.00493	3.04241e-12	2.28271e-09
28	AT4G03320	1271	AtTic20-IV	-1.31339	-1.31426	2.91029	3.44579e-12	2.49303e-09
29	AT4G04223.1	565	NA	2.11328	2.11446	3.08164	4.02208e-12	2.80963e-09
30	AT4G05135.1	609	NA	5.05985	5.1349	0.332859	4.64819e-12	3.13877e-09
31	AT3G42658	895	NA	-2.06123	-2.06358	4.6856	5.47378e-12	3.57702e-09
32	AT4G29040	1632	RPT2a	-0.888468	-0.888485	7.4215	5.7235e-12	3.62333e-09
33	AT3G09840	2895	ATCDC48	-0.760708	-0.760713	9.34751	1.22199e-11	7.50153e-09
34	AT2G06500	1653	NA	5.51905	5.76817	1.57281	2.05792e-11	1.22616e-08
35	AT5G35688	2869	NA	-0.766759	-0.76682	5.58637	2.27943e-11	1.31934e-08
36	AT1G71280	1567	NA	-2.48239	-2.49576	0.821078	3.26083e-11	1.83494e-08
37	AT3G18860	2594	NA	-0.745024	-0.745059	6.34997	3.67434e-11	2.01175e-08
38	AT3G26340	1253	NA	-0.937508	-0.937626	4.8416	6.01818e-11	3.20833e-08
39	AT1G04810	3435	NA	-0.771929	-0.771964	6.4512	7.70895e-11	4.00431e-08
40	AT5G66140	1122	PAD2	-0.874361	-0.874417	5.92498	1.0105e-10	5.1177e-08
41	AT1G64795	201	NA	5.76189	5.93319	-0.363127	1.18664e-10	5.86317e-08
42	AT1G53850	1374	ATPAE1	-0.8845	-0.884552	5.93208	1.27973e-10	6.1284e-08
43	AT5G23540	1334	NA	-0.731638	-0.731657	7.14695	1.30083e-10	6.1284e-08
44	AT5G44390	1985	AtBBE25	-1.31539	-1.31611	3.00641	1.81211e-10	8.30139e-08
45	AT3G05955.1	544	NA	-2.31071	-2.31618	1.21374	1.84402e-10	8.30139e-08
46	AT4G38630	1669	ATMCB1	-0.68517	-0.685188	7.15406	1.89474e-10	8.34425e-08
47	AT1G53750	1984	RPT1A	-0.66638	-0.666391	7.74722	2.06953e-10	8.9201e-08
48	AT5G61490	986	NA	-3.36191	-3.39736	-0.565027	2.82755e-10	1.19334e-07
49	AT5G58610	4255	NA	-1.45562	-1.45719	2.95412	3.90567e-10	1.61471e-07
50	AT4G14800	1384	PBD2	-0.883311	-0.883367	5.8617	1.01757e-09	4.12277e-07
51	AT1G16470	1328	PAB1	-0.721746	-0.721779	6.19799	1.32721e-09	5.2719e-07
52	AT5G20910	1632	AIP2	-1.06869	-1.06901	3.72159	1.86841e-09	7.27889e-07
53	AT1G56450	1350	MUD1	-0.644172	-0.644191	6.8914	3.08681e-09	1.17986e-06
54	AT3G45730	911	NA	-1.63003	-1.63091	3.23905	4.42753e-09	1.66098e-06
55	AT1G35880	716	NA	-7.29057	-1.44269e+08	-0.94985	5.7075e-09	2.10223e-06
56	AT1G71370	1960	NA	-4.11266	-4.19749	-0.945292	8.60829e-09	3.11405e-06
57	AT1G70440	1230	SRO3	-1.94553	-1.95165	2.28278	1.10169e-08	3.91543e-06
58	AT2G38250	1700	NA	-1.64159	-1.64515	1.76526	1.3419e-08	4.57181e-06
59	AT5G09900	2107	EMB2107	-0.599947	-0.599961	7.29078	1.34889e-08	4.57181e-06
60	AT5G58290	4837	RPT3	-0.58621	-0.58622	7.80206	1.35407e-08	4.57181e-06
61	AT1G34440	1316	NA	4.1847	4.31039	0.356644	1.52044e-08	5.04935e-06
62	AT3G58270	1506	NA	-1.06672	-1.06744	3.5478	1.76876e-08	5.76033e-06
63	AT2G20580	3091	ATRPN1A	-0.614893	-0.614905	7.54966	1.7914e-08	5.76033e-06
64	AT4G04601	159	NA	7.17352	1.44269e+08	-2.18113	2.87043e-08	9.08581e-06
65	AT5G24280	5146	GMI1	-0.854044	-0.854243	5.15752	3.81927e-08	1.19032e-05
66	AT1G12080	841	NA	0.851152	0.85127	4.21304	4.00262e-08	1.22856e-05
67	AT4G11740	2421	SAY1	-0.604554	-0.604615	5.22178	4.74664e-08	1.43519e-05
68	AT5G64760	1820	RPN5B	-0.589256	-0.589325	4.94355	5.23801e-08	1.56047e-05
69	AT3G30720	687	DEG6	1.25462	1.25497	5.28853	5.34621e-08	1.56962e-05
70	AT3G14290	1179	PAE2	-0.682878	-0.682921	5.78117	9.07108e-08	2.62517e-05
71	AT3G28915	5080	NA	4.60537	4.73279	-1.0358	9.36678e-08	2.67257e-05
72	AT5G56350	2190	NA	-0.615201	-0.615222	7.0318	1.01791e-07	2.864e-05
73	AT2G30250	2048	ATWRKY25	-0.910173	-0.910411	4.45511	1.3804e-07	3.8307e-05
74	AT4G07285	4578	NA	-0.638112	-0.638127	7.38108	2.23132e-07	6.1084e-05
75	AT3G18290	4495	BTS	-0.76184	-0.761848	9.31687	2.30443e-07	6.22443e-05
76	AT1G10790	1107	NA	-1.45131	-1.45438	0.78832	2.73021e-07	7.19611e-05
77	AT4G19010	3692	NA	-0.576491	-0.57653	5.82209	2.73522e-07	7.19611e-05
78	AT2G20750	1526	ATEXPB1	1.03741	1.03772	2.99679	3.24726e-07	8.43371e-05
79	AT3G51260	1301	PAD1	-0.715967	-0.715988	7.01358	3.43468e-07	8.80757e-05
80	AT1G01640	1126	NA	-0.934979	-0.93555	2.40812	4.65647e-07	0.000117913
81	AT5G42790	1244	ARS5	-0.57227	-0.57229	6.76485	5.3654e-07	0.000134188
82	AT3G42100	5259	NA	6.78349	1.44269e+08	-1.19736	6.1642e-07	0.000152286
83	AT2G27020	1355	PAG1	-0.606077	-0.606091	7.20966	7.01568e-07	0.000171233
84	AT5G43010	1659	RPT4A	-0.531791	-0.531819	6.06827	7.82335e-07	0.000188673
85	AT3G42110	1347	NA	6.30132	1.44269e+08	-0.894285	8.19315e-07	0.000194048
86	AT5G10140	1180	AGL25	-1.88785	-1.9018	0.158141	8.23778e-07	0.000194048
87	AT2G39580	7690	NA	-0.695902	-0.695916	7.44733	8.38502e-07	0.000195246
88	AT1G23020	2899	ATFRO3	-0.79914	-0.799167	7.60616	8.82896e-07	0.000203247
89	AT3G60820	1107	PBF1	-0.582454	-0.582471	6.93153	1.05857e-06	0.00024095
90	AT4G08300	1522	UMAMIT17	0.764958	0.765257	3.31376	1.39065e-06	0.00031302
91	AT5G53250	745	AGP22	0.91656	0.917247	1.75929	1.64453e-06	0.000366097
92	AT2G43880	1637	NA	1.60606	1.61434	-0.0756015	1.81481e-06	0.000399612
93	AT4G34580	2031	AtSFH1	0.799683	0.800112	2.26392	1.97239e-06	0.000429641
94	AT3G18200	1167	UMAMIT4	1.12043	1.12223	0.965909	1.99549e-06	0.000430049
95	AT1G05260	1254	PER3	0.716319	0.716406	4.37119	2.20635e-06	0.000470488
96	AT3G30122.5	1601	NA	-0.901475	-0.902249	2.25139	2.28541e-06	0.000482269
97	AT1G23870	2973	ATTPS9	-0.888474	-0.888526	6.1052	2.39933e-06	0.00050109
98	AT1G43886	6269	NA	-0.779496	-0.780171	2.32818	2.67294e-06	0.000552535
99	AT2G26780	5956	NA	-0.58575	-0.58578	6.08081	2.90514e-06	0.000594468
100	AT1G73325	863	NA	1.23997	1.24129	1.39894	3.0659e-06	0.00062109
101	AT5G26760	2880	RIMA	-0.550356	-0.5504	5.60165	3.26527e-06	0.00065493
102	AT4G10310	1930	ATHKT1	-0.945152	-0.945788	2.47942	3.83933e-06	0.000762522
103	AT1G21460	1308	AtSWEET1	0.649701	0.64991	4.00288	3.90589e-06	0.000768208
104	AT1G20400	4984	NA	-1.2339	-1.23712	1.6203	4.12035e-06	0.000802597
105	AT3G32030	2059	TPS9	1.23201	1.2336	1.40232	4.52554e-06	0.000873127
106	AT3G46480	892	NA	-3.42876	-3.54977	-1.82007	4.69445e-06	0.000897172
107	AT1G52040	1885	ATMBP	-1.30642	-1.30646	7.10719	4.90576e-06	0.000928794
108	MSTRG.7481	408	NA	2.11423	2.13193	0.0939313	5.03437e-06	0.000944318
109	AT1G24090	2612	RNH1C	-0.665995	-0.666262	3.74567	5.10579e-06	0.000948928
110	AT2G28190	1053	AtSOD2	-1.15755	-1.15757	7.67066	5.29996e-06	0.00097606
111	AT4G38620	1519	ATMYB4	0.573968	0.574035	5.21267	6.26702e-06	0.00114376
112	AT3G01600	1725	anac044	-1.00983	-1.0106	3.98425	6.45284e-06	0.00116716
113	AT2G47540	773	NA	0.981229	0.982169	1.68062	6.64558e-06	0.00119138
114	AT3G23510	3191	NA	-1.37081	-1.37209	2.59521	7.14373e-06	0.00126945
115	AT2G28110	1868	FRA8	-0.846061	-0.846428	2.96985	8.01368e-06	0.00141166
116	AT2G25625	1057	CV	0.83557	0.836013	2.68544	8.25978e-06	0.00144247
117	AT2G40100	1693	LHCB4.3	0.684215	0.684274	4.78206	8.8933e-06	0.00153983
118	AT1G45000	1691	RPT4b	-0.476289	-0.476302	6.8814	9.09917e-06	0.00156213
119	AT5G02020	1668	SIS	-0.768535	-0.768761	2.94771	9.30371e-06	0.00158382
120	AT1G47250	1237	PAF2	-0.695152	-0.695349	3.6679	9.53818e-06	0.0016102
121	AT1G12520	1426	ATCCS	-1.19153	-1.19162	5.88714	1.024e-05	0.00171439
122	AT4G31300	2187	PBA1	-0.555248	-0.555261	7.20017	1.21602e-05	0.00201919
123	AT3G17770	2368	NA	-0.547973	-0.548006	6.12231	1.27527e-05	0.00210036
124	AT1G56680	1094	NA	0.862001	0.86321	0.792541	1.3561e-05	0.00221547
125	AT3G33528	1080	NA	-1.88539	-1.90909	0.492043	1.39387e-05	0.00225897
126	AT2G13550	1519	NA	-0.884285	-0.88498	1.77651	1.50541e-05	0.00242036
127	AT2G02300	1328	AtPP2-B5	-2.86603	-2.92486	-1.42897	1.58051e-05	0.0025162
128	AT5G54560	1583	AtDOB13	-2.54961	-2.62454	-0.0484426	1.58986e-05	0.0025162
129	AT1G64520	1335	RPN12a	-0.499604	-0.499624	6.46675	1.63101e-05	0.00254287
130	AT5G14490	1713	anac085	-1.99852	-2.03025	1.71486	1.64297e-05	0.00254287
131	AT5G62340	934	NA	1.13906	1.14022	1.32947	1.64437e-05	0.00254287
132	AT3G61630	1567	CRF6	-0.866764	-0.867057	4.43586	1.8922e-05	0.00290396
133	AT1G21720	1047	PBC1	-0.537125	-0.537151	6.155	1.99145e-05	0.00303329
134	AT4G19430	812	NA	2.32848	2.37237	-2.3056	2.00975e-05	0.00303832
135	AT3G62460	5236	NA	0.58978	0.589914	3.66528	2.06445e-05	0.0030979
136	AT3G57520	2797	AtSIP2	-1.3202	-1.32023	7.5187	2.25366e-05	0.00335697
137	AT2G32730	3517	NA	-0.469558	-0.469567	7.60028	2.31292e-05	0.00342008
138	AT3G22630	872	PBD1	-0.608586	-0.608645	5.17705	2.414e-05	0.00354368
139	AT3G27870	4310	ALA8	-0.510429	-0.510529	4.18475	2.76052e-05	0.00402322
140	AT3G04120	4335	GAPC	-0.455552	-0.455554	10.0594	2.85929e-05	0.0041131
141	AT1G30475	1518	NA	-0.911357	-0.912712	1.71838	2.8628e-05	0.0041131
142	AT5G13210	2954	NA	-0.764709	-0.7654	2.47066	2.94738e-05	0.00420479
143	AT3G08040	2396	ATFRD3	-0.707297	-0.707633	3.10618	3.05432e-05	0.00432689
144	AT4G37220	866	NA	-2.3398	-2.34748	0.0822316	3.07644e-05	0.00432796
145	AT3G48340	1596	CEP2	0.715842	0.715976	3.86838	3.19272e-05	0.00446056
146	AT5G56840	1126	NA	1.02454	1.02642	1.37224	3.24891e-05	0.00448475
147	AT2G43590	1110	NA	0.676468	0.676535	5.41248	3.2548e-05	0.00448475
148	AT3G11773	2092	NA	-0.617697	-0.617759	5.09419	3.28521e-05	0.00448475
149	AT4G05715.1	585	NA	3.29238	3.52261	0.934199	3.29859e-05	0.00448475
150	AT4G18970	2093	GGL22	0.493513	0.493533	6.14208	3.3927e-05	0.00458196
151	AT5G04150	1083	BHLH101	-0.934009	-0.934138	5.97266	3.6376e-05	0.00488017
152	AT2G36100	904	CASP1	0.663417	0.663607	3.26622	3.77385e-05	0.00502965
153	AT2G46860	979	AtPPa3	1.29982	1.30581	-0.60929	4.26935e-05	0.00565284
154	AT1G21100	1545	IGMT1	-0.797349	-0.797701	2.92644	4.32524e-05	0.00568966
155	AT2G14230	5130	NA	-1.39	-1.39121	3.39935	4.36554e-05	0.00570562
156	MSTRG.2575	440	NA	-2.52407	-2.58045	0.24387	4.40436e-05	0.00571946
157	AT2G33790	1137	AGP30	1.02307	1.02366	2.32232	4.99156e-05	0.00642861
158	AT1G54740	1218	NA	-0.891392	-0.891469	5.25381	5.0347e-05	0.00642861
159	AT4G16890	6518	BAL	-0.513587	-0.513596	7.75931	5.04566e-05	0.00642861
160	AT5G63160	2305	BT1	-0.981516	-0.981537	7.43283	5.12482e-05	0.00648867
161	AT2G32160	1742	NA	1.02888	1.03021	1.20431	5.29574e-05	0.00666342
162	MSTRG.12010	321	NA	2.17492	2.2106	-0.0750596	5.37193e-05	0.00671757
163	AT3G22370	1764	AOX1A	-0.592991	-0.593036	6.13079	5.45974e-05	0.00678549
164	AT3G06740	998	GATA15	0.554364	0.554514	3.73224	5.50254e-05	0.00679698
165	AT4G12735	519	NA	-2.14035	-2.16542	1.22418	5.58602e-05	0.00685827
166	AT5G21020	900	NA	-0.547361	-0.547374	7.29931	6.08085e-05	0.00742083
167	AT5G53240	1419	AtDOB7	-3.06897	-3.22374	1.63305	6.19488e-05	0.00746595
168	AT1G29395	1021	COR413-TM1	0.774889	0.774992	3.86641	6.22026e-05	0.00746595
169	AT4G15165	1087	NA	-1.01824	-1.02034	0.947101	6.22838e-05	0.00746595
170	AT4G33560	765	WIP5	0.808039	0.808665	1.6474	6.29088e-05	0.00749439
171	AT1G44970	1493	PER9	0.762578	0.763006	2.13451	6.3261e-05	0.00749439
172	AT1G54970	1373	ATPRP1	1.44561	1.44769	1.13201	6.37537e-05	0.00750885
173	AT5G22410	1275	RHS18	1.34593	1.3492	0.249208	6.62383e-05	0.00775639
174	AT1G20200	1932	EMB2719	-0.474682	-0.4747	6.60039	6.99061e-05	0.00813883
175	AT3G49960	1401	NA	0.974523	0.975125	1.97318	7.05783e-05	0.00817014
176	AT4G08685	780	SAH7	0.622206	0.62228	4.77042	7.15373e-05	0.00823411
177	AT1G05340	791	AthCYSTM1	-1.14066	-1.14171	1.94731	7.25838e-05	0.00830736
178	AT4G01070	2050	GT72B1	0.471933	0.471952	6.18397	7.44422e-05	0.00847219
179	AT3G48390	2364	MRF4	-1.7955	-1.79712	2.09227	7.5254e-05	0.00850092
180	AT5G07460	1214	ATMSRA2	0.541729	0.541799	4.56787	7.55339e-05	0.00850092
181	AT1G53060	1108	NA	0.687054	0.687638	2.02739	7.98963e-05	0.00892116
182	AT1G61810	2413	BGLU45	-0.92263	-0.925171	0.516606	8.01486e-05	0.00892116
183	AT5G24380	2382	ATYSL2	0.611572	0.611632	5.28383	8.23053e-05	0.00911115
184	AT4G26010	1648	PRX44	0.899582	0.899943	2.64902	8.35395e-05	0.00919752
185	AT5G63270	574	NA	1.49908	1.50932	-1.11717	8.62314e-05	0.00944257
186	AT3G50640	955	NA	0.857676	0.858479	1.42452	8.76201e-05	0.00954306
187	AT3G15310	1544	NA	0.799785	0.800625	3.62758	8.82951e-05	0.00956515
188	AT5G59670	3202	NA	1.32831	1.32933	2.46302	9.28582e-05	0.010006
189	AT1G05540	1472	AtDOA1	0.601958	0.602232	2.28328	9.47491e-05	0.0101557
190	AT5G43860	1177	ATCLH2	-1.1509	-1.15476	0.819145	9.53797e-05	0.0101695
191	AT4G25220	1935	AtG3Pp2	1.28752	1.2927	-0.454183	9.66752e-05	0.0102515
192	AT2G35555	3689	NA	-1.90858	-1.9262	2.57589	9.71613e-05	0.0102515
193	AT4G25580	2254	NA	-5.26584	-5.31902	-0.327617	9.94996e-05	0.0104439
194	AT3G14530	1320	AtGGPS6	0.835584	0.83701	0.640324	0.0001041	0.0108704
195	AT2G04050	2006	NA	-3.24379	-3.2468	4.71754	0.000109261	0.0113508
196	AT5G26146	3667	NA	-3.11686	-3.21205	-2.0993	0.000111577	0.0115323
197	AT3G53810	2423	LecRK-IV.2	-0.642206	-0.642359	3.8831	0.000112785	0.0115979
198	AT1G20350	965	ATTIM17-1	-1.54873	-1.55887	0.0783716	0.000117236	0.0119948
199	AT1G59940	1311	ARR3	1.01013	1.01183	0.584415	0.000122465	0.0124668
200	AT2G44110	1774	ATMLO15	0.909401	0.911319	0.347265	0.000125237	0.0126852
201	AT5G55270	1372	AtDOB14	-1.6122	-1.62461	1.59917	0.000128763	0.0129645
202	AT4G15290	2619	ATCSLB05	1.29501	1.30069	-0.5387	0.000129273	0.0129645
203	AT5G09190.1	286	NA	-2.51069	-2.5852	-2.05969	0.000133635	0.0133358
204	AT5G49330	1632	ATMYB111	0.611641	0.611924	3.26091	0.000135676	0.0134732
205	AT5G10850	666	NA	0.915503	0.917323	0.72558	0.000137948	0.013632
206	AT1G08830	873	AtSOD1	-0.712443	-0.712464	6.89835	0.000138635	0.0136334
207	AT1G79110	1760	BRG2	0.588599	0.588724	4.47125	0.00014248	0.0139438
208	AT4G31320	957	SAUR37	0.901078	0.90193	1.52214	0.000154312	0.0149824
209	AT1G65970	737	PRXIIC	-2.26862	-2.27178	1.0663	0.000154572	0.0149824
210	AT3G10710	2036	PMEI-PME24	0.807794	0.808831	1.13773	0.000156153	0.0150636
211	AT3G46616	717	NA	-2.58926	-2.70084	-1.90862	0.000161224	0.0154531
212	AT1G22890	705	PROSCOOP14	-0.665785	-0.665948	3.91164	0.000162284	0.0154531
213	AT2G34655	979	NA	1.33491	1.34151	-0.104819	0.00016248	0.0154531
214	AT1G33050	4395	NA	-0.472539	-0.472568	5.81943	0.000165034	0.0156227
215	AT5G03390	1665	AtDOA11	0.615736	0.616155	2.60801	0.00016664	0.0157014
216	AT3G13432	621	NA	-1.46607	-1.47412	-0.825296	0.000168544	0.0157046
217	AT5G56544.1	1028	NA	0.597544	0.597706	3.22977	0.000168871	0.0157046
218	AT1G60030	2309	ATNAT7	-0.930453	-0.93178	1.40954	0.000169	0.0157046
219	AT5G56320	1706	ATEXP14	0.644906	0.645234	2.72882	0.000171697	0.0157446
220	AT4G22666	813	LTPG28	0.976183	0.977388	1.03602	0.000172072	0.0157446
221	AT4G19030	1452	AT-NLM1	0.584595	0.584762	3.30986	0.000172436	0.0157446
222	AT4G28850	1181	ATXTH26	2.14298	2.15945	-1.31502	0.000172539	0.0157446
223	AT3G01175	1884	NA	-1.47351	-1.48429	-0.638599	0.000177189	0.0160644
224	AT5G59520	1442	AtZIP2	1.01583	1.01635	2.93101	0.00017763	0.0160644
225	AT1G67460	1939	NA	-1.02921	-1.03359	0.402338	0.000180288	0.0162323
226	AT4G02270	841	RHS13	0.999867	1.00078	1.58922	0.00018545	0.0166232
227	AT5G67400	1296	PRX73	0.776102	0.776475	2.24352	0.000186292	0.0166251
228	AT5G04960	2151	PME46	0.793131	0.793399	2.83196	0.000188591	0.0167564
229	AT5G20230	1192	ATBCB	-1.55649	-1.55663	5.25187	0.000189521	0.0167656
230	AT3G14050	2850	AT-RSH2	-0.773943	-0.773983	6.84425	0.000191387	0.016857
231	AT1G20390	6068	NA	-1.20022	-1.20038	5.73378	0.000196692	0.0172493
232	AT4G06410	5415	NA	-1.63172	-1.63258	3.54125	0.000198686	0.017349
233	AT5G66052	799	NA	-1.15998	-1.16025	4.53737	0.000202232	0.0175611
234	AT3G53310	1551	REM16	0.644485	0.645235	2.3881	0.000202848	0.0175611
235	AT4G08100	3939	NA	-0.958014	-0.959989	0.626679	0.000204461	0.0176254
236	AT1G04930	1519	LIN37A	0.702909	0.703686	1.91806	0.000211123	0.0181226
237	AT2G03720	896	MRH6	1.04983	1.05245	0.0394092	0.000212242	0.0181418
238	AT5G18060	810	SAUR23	0.78913	0.790269	1.0442	0.000221659	0.0188671
239	AT2G32020	950	NA	-0.873556	-0.874869	1.68694	0.000228188	0.0193172
240	AT5G57625	935	AtCAPE5	0.952579	0.953503	1.53188	0.000228854	0.0193172
241	AT4G08990	4539	NA	-1.91345	-1.94708	-1.26484	0.000229898	0.0193247
242	AT5G28145	4655	NA	-1.18444	-1.18806	0.0828577	0.000244218	0.0204437
243	AT3G15620	2287	UVR3	-0.783197	-0.783613	3.15744	0.000245664	0.0204801
244	AT1G47400	779	FEP3	-0.816176	-0.816257	6.22277	0.000247744	0.0205689
245	AT3G28580	1797	NA	-1.02874	-1.02997	1.6927	0.000262125	0.0216044
246	AT3G01015	1798	MD60	1.29613	1.30436	-1.01131	0.000264016	0.0216044
247	AT3G47340	2746	ASN1	-1.82388	-1.82401	4.89436	0.000264419	0.0216044
248	AT5G13870	1922	EXGT-A4	0.598513	0.598749	2.85787	0.000264483	0.0216044
249	AT5G53450	2550	FBN11	-0.573273	-0.573279	9.24161	0.000277834	0.0226039
250	AT2G36750	1689	UGT73C1	-1.95187	-1.95751	2.4455	0.000283594	0.0229802
251	AT1G02620	1383	NA	-2.04463	-2.05661	-1.11568	0.000284821	0.0229876
252	AT1G47405	1103	NA	-1.26936	-1.27265	2.84915	0.000286595	0.023039
253	AT4G11210	849	NA	1.04418	1.0467	0.497579	0.000305086	0.0244286
254	AT5G02890	1512	NA	0.511224	0.511278	5.05691	0.000316903	0.0252749
255	AT4G36880	1468	CP1	0.734362	0.735186	1.60454	0.000323881	0.0257301
256	AT2G21640	763	NA	-1.03024	-1.03083	4.90786	0.00032728	0.0258986
257	AT1G42560	1765	ATMLO9	-1.73926	-1.74873	-0.435961	0.000329014	0.0259345
258	AT3G29410	2178	TPS25	1.18698	1.18962	0.442542	0.000331207	0.0259534
259	AT1G33800	1503	AtGXMT1	0.539277	0.539402	3.60716	0.000331817	0.0259534
260	AT2G23630	1958	sks16	0.724199	0.724632	1.82412	0.000336177	0.0261934
261	AT4G17710	2202	HDG4	-2.09095	-2.13295	0.457971	0.000345334	0.0267144
262	AT2G14247	1127	NA	-0.832124	-0.832195	6.09582	0.000345501	0.0267144
263	AT1G12790	3677	NA	-0.696554	-0.696597	5.76477	0.000348751	0.0268631
264	AT4G15710	2019	NA	-1.96388	-1.98032	0.674905	0.000353051	0.0270913
265	AT3G45700	1899	NPF2.4	0.909077	0.910951	0.433852	0.000358901	0.0274363
266	AT5G35190	1274	EXT13	0.952708	0.953236	2.28808	0.000360907	0.0274859
267	AT1G23840	1244	NA	-1.20409	-1.21078	-0.154711	0.000362583	0.0275101
268	AT5G63595	1009	ATFLS4	0.790172	0.792119	0.4322	0.000391404	0.0295566
269	AT1G58340	2095	ABS4	-0.677497	-0.677859	2.82951	0.000392473	0.0295566
270	AT2G18620	1364	GGPPS2	0.916033	0.918694	0.422971	0.000403403	0.0302672
271	AT2G27370	1088	CASP3	0.665116	0.665745	1.50417	0.000423151	0.0316317
272	AT5G44440	2164	AtBBE28	2.55955	2.6049	-2.68692	0.000427241	0.03182
273	AT5G54550	1202	AtDOB12	-2.18956	-2.23237	0.0232248	0.000439573	0.0326186
274	AT2G37130	1615	NA	0.576335	0.576406	4.56713	0.000443614	0.0327983
275	AT1G66760	2187	NA	-0.560494	-0.560567	4.77273	0.000450452	0.0331828
276	AT5G62240	1531	TPXL8	-2.30398	-2.31475	-0.60315	0.000453616	0.0331903
277	AT3G45300	1691	ATIVD	-1.19015	-1.19028	4.78978	0.000453832	0.0331903
278	AT4G02380	968	AtLEA5	-1.13476	-1.13478	7.4566	0.000456473	0.0332634
279	AT1G32540	2478	LOL1	0.639022	0.639208	3.3138	0.000458135	0.0332649
280	AT4G15700	767	GRXS3	-1.15757	-1.15885	2.4046	0.000463395	0.0334589
281	AT4G17140	13466	NA	-0.536635	-0.536648	6.99664	0.000464111	0.0334589
282	AT4G02810	1177	FAF1	1.03603	1.0382	0.304387	0.000467132	0.0334593
283	AT2G41240	1157	BHLH100	-1.05986	-1.05991	8.03012	0.000467419	0.0334593
284	AT5G10230	1279	ANN7	0.759331	0.759861	1.72369	0.000469093	0.0334609
285	AT5G37490	1723	CMPG5	-2.56141	-2.59944	-0.242363	0.000471415	0.0335085
286	AT1G52120	1667	NA	-1.00423	-1.00473	2.60705	0.000481044	0.0340482
287	AT5G62360	965	PMEI13	0.650647	0.650967	3.49907	0.000482368	0.0340482
288	AT3G10720	3349	PMEI-PME25	-0.546128	-0.546147	6.60402	0.000484475	0.0340781
289	AT1G09500	1931	NA	-1.55515	-1.55589	2.21424	0.000488253	0.034225
290	AT5G24640	544	HRG2	-2.21634	-2.23081	1.25374	0.000493241	0.0344554
291	AT1G06420	1150	NA	0.712989	0.713565	1.68373	0.000495688	0.0345074
292	AT2G38340	1131	DREB19	-1.69392	-1.71927	-0.399033	0.00049782	0.0345371
293	AT1G80160	1493	GLYI7	-3.2067	-3.21937	-0.275127	0.000500912	0.034633
294	AT4G21490	2423	NDB3	-1.62388	-1.63427	1.52036	0.000507902	0.0349969
295	AT1G08630	2096	THA1	-2.9931	-3.00068	1.17074	0.000517738	0.0355536
296	AT5G20250	3299	DIN10	-1.01312	-1.01314	7.9778	0.000531541	0.0362649
297	AT1G20680	1178	NA	-1.90344	-1.93222	-1.49727	0.000531675	0.0362649
298	AT1G23550	1416	SRO2	-0.655945	-0.656589	2.20426	0.000534781	0.0363544
299	AT4G36850	1910	NA	-1.18545	-1.18552	5.67132	0.000536742	0.0363656
300	AT4G02290	2326	AtGH9B13	0.548765	0.548796	5.5057	0.000547472	0.036969
301	AT2G17850	717	NA	2.04148	2.07125	-2.16514	0.000562441	0.0378536
302	AT1G30660	1269	Twinky	-1.20785	-1.215	0.411481	0.000575614	0.0386119
303	AT5G49270	2261	COBL9	0.819801	0.820676	1.44215	0.000580967	0.0388423
304	AT4G04293	530	NA	1.43478	1.45059	2.05519	0.000584025	0.0389184
305	AT4G37370	1790	CYP81D8	-1.3899	-1.39088	3.06884	0.000586395	0.0389482
306	AT4G23190	3074	AT-RLK3	-0.9153	-0.915577	3.53063	0.000601283	0.0398065
307	AT5G65070	1646	AGL69	-0.927416	-0.930226	0.194537	0.000609657	0.0402094
308	AT2G04040	1845	ATDTX1	-2.89613	-2.9034	2.65099	0.000611339	0.0402094
309	AT4G13390	1576	EXT12	1.50068	1.50334	0.893839	0.000615372	0.0403437
310	AT2G18700	3125	ATTPS11	-0.816912	-0.81696	5.80285	0.000621144	0.0405908
311	AT1G06830	550	CEPD1	0.720107	0.720518	2.44611	0.00063181	0.041155
312	AT3G44300	1535	AtNIT2	-1.1272	-1.12729	5.14315	0.000636364	0.0413188
313	AT1G25440	1752	BBX15	0.427424	0.427432	7.39654	0.000640461	0.0414519
314	AT5G11410	1441	BKN2	-0.94005	-0.942894	1.68969	0.00064599	0.0416767
315	AT1G48930	2204	AtGH9C1	0.690966	0.691415	2.86102	0.00065804	0.042277
316	AT5G39890	1405	HUP43	0.787871	0.789372	0.901253	0.000660432	0.042277
317	AT1G10070	1752	ATBCAT-2	-3.12179	-3.12533	1.91615	0.000661556	0.042277
318	AT1G03470	1406	NET3A	-0.664122	-0.664295	4.69754	0.000675088	0.0430061
319	AT3G56240	1315	AtHMP31	0.484693	0.4847	7.88159	0.000679517	0.0430218
320	AT1G03445	2820	BSU1	1.19226	1.20093	-1.10661	0.000679583	0.0430218
321	AT1G03090	4890	MCCA	-1.14303	-1.14312	5.39825	0.000686288	0.0433091
322	AT4G28940	1530	NA	0.649516	0.649856	2.26417	0.000688864	0.0433091
323	AT2G39040	1346	NA	1.21106	1.2167	-0.604462	0.000691313	0.0433091
324	AT1G21520	909	NA	-0.770614	-0.771604	2.27024	0.000692672	0.0433091
325	AT3G17510	2972	CIPK1	-0.532618	-0.532633	7.03349	0.000697195	0.0434578
326	AT1G68945	504	NA	0.74144	0.741676	3.57986	0.000701945	0.0436196
327	AT4G35770	1297	ATSEN1	-1.98492	-1.98514	4.52027	0.000709332	0.0439439
328	AT4G31877	796	NA	-0.758987	-0.760336	0.884156	0.000712943	0.0440329
329	AT2G38220	1728	APD3	-4.88734	-1.44269e+08	-1.72079	0.000735527	0.0452897
330	AT5G46900	1406	NA	1.17553	1.17679	1.62966	0.00075083	0.0460101
331	AT2G46650	1070	ATCB5-C	0.53846	0.538519	4.78683	0.000758169	0.0460101
332	AT1G73780	769	NA	1.32725	1.33877	-1.36908	0.000759378	0.0460101
333	AT3G52530	1564	ZRK11	-1.02517	-1.02903	0.452758	0.000759456	0.0460101
334	AT5G17850	2279	CCX2	-0.590692	-0.590995	2.83831	0.000759745	0.0460101
335	AT1G62420	1164	RXR3	-1.57447	-1.57584	5.27102	0.00076208	0.0460101
336	AT4G20460	1818	NA	0.506132	0.506386	2.61804	0.000763125	0.0460101
337	AT4G29690	1688	NA	0.789551	0.789876	2.63507	0.000769618	0.0460537
338	AT3G21600	1687	NA	-0.559408	-0.559596	4.158	0.000770632	0.0460537
339	AT5G63660	690	LCR74	0.776171	0.776788	1.62824	0.000770684	0.0460537
340	AT4G08867	1111	NA	-2.0248	-2.0456	1.1373	0.000772943	0.0460537
341	AT1G17710	1374	AtPEPC1	1.1686	1.17293	0.267744	0.000780458	0.0463652

## Sheet: prp19a-1 prp19b-1 vs Col-0
	AGI	Length	symbol	logFC	unshrunk.logFC	logCPM	PValue	FDR
1	AT2G33340	2250	MAC3B	-2.51945	-2.51962	6.57866	2.35296e-22	4.76663e-18
2	AT1G23130	845	NA	-1.9848	-1.98484	8.17615	1.16525e-21	9.19406e-18
3	AT4G04770	2100	ABC1	-2.57231	-2.57256	6.42368	1.36155e-21	9.19406e-18
4	AT1G64860	2372	RPOD1	-2.12943	-2.12959	6.33163	7.70126e-21	3.9003e-17
5	AT4G01390	945	NA	-4.77097	-4.77582	4.25791	4.5936e-20	1.86114e-16
6	AT2G15620	2193	ATHNIR	-1.71826	-1.71828	8.74625	6.75807e-20	2.28175e-16
7	AT3G42658	895	NA	3.29349	3.29416	4.6856	1.53231e-19	4.03288e-16
8	AT5G67610	2012	Nemp_B	1.98486	1.9851	4.73055	1.59261e-19	4.03288e-16
9	AT2G28815	3993	NA	1.8885	1.88889	3.54691	2.46364e-19	5.54539e-16
10	AT5G20000	1792	NA	-1.63374	-1.63382	6.31933	4.53574e-19	9.18851e-16
11	AT2G03130	470	NA	5.97274	5.99446	1.33726	5.00779e-19	9.22252e-16
12	AT3G27060	5222	ATTSO2	1.75743	1.75744	8.4791	5.52636e-19	9.32942e-16
13	AT1G72330	3664	ALAAT2	1.42074	1.42082	5.77964	1.11459e-18	1.71143e-15
14	AT2G43150	1411	EXT21	-1.73117	-1.73125	6.75836	1.18274e-18	1.71143e-15
15	AT5G54100	1621	AtSLP2	2.11789	2.11807	4.93545	1.50668e-18	1.94877e-15
16	AT3G42090	1380	NA	10.9043	1.44269e+08	2.0398	1.53916e-18	1.94877e-15
17	AT2G21680	1290	NA	-6.30968	-6.35499	0.885918	1.76824e-18	1.9769e-15
18	AT1G60950	985	ATFD2	-2.35134	-2.35136	9.71217	1.83406e-18	1.9769e-15
19	AT5G61410	1520	EMB2728	-1.89913	-1.89916	8.47052	1.85413e-18	1.9769e-15
20	AT1G77590	2796	LACS9	-1.76036	-1.76053	5.83211	2.33098e-18	2.36105e-15
21	AT1G58290	2311	AtHEMA1	-4.10257	-4.10284	7.70925	2.87961e-18	2.77787e-15
22	AT1G67750	1803	NA	1.4727	1.47278	5.88555	3.4041e-18	3.13456e-15
23	AT3G59780	2935	NA	-1.27002	-1.27005	7.74501	3.88638e-18	3.42305e-15
24	AT1G03130	2507	PSAD-2	-1.8807	-1.88072	9.24449	4.42223e-18	3.73273e-15
25	AT3G59820	3060	AtLETM1	1.32983	1.32988	6.09355	6.21539e-18	5.03645e-15
26	AT5G45410	1666	AtNHR2A	-2.27499	-2.27562	4.53868	6.81253e-18	5.30801e-15
27	AT1G48040	4345	NA	-1.22466	-1.22467	8.36637	7.52629e-18	5.64695e-15
28	AT4G02390	2555	APP	1.86104	1.86138	4.34079	1.39766e-17	1.01121e-14
29	AT4G09010	1468	APX4	-1.49832	-1.49835	7.62777	1.71572e-17	1.17641e-14
30	AT4G25030	1831	AtNHR2B	-2.16148	-2.1618	5.64191	1.74213e-17	1.17641e-14
31	AT5G39530	1718	NA	-1.62648	-1.6266	5.92447	1.97441e-17	1.29025e-14
32	AT2G26500	897	PetM	-1.89004	-1.89008	8.15635	2.57352e-17	1.6292e-14
33	AT1G31330	1244	PSAF	-1.92029	-1.9203	10.4975	2.79428e-17	1.71535e-14
34	AT1G04510	2199	MAC3A	-1.5791	-1.57925	5.45121	3.18637e-17	1.89852e-14
35	AT1G65950	2192	ABC1K14	1.56987	1.57016	4.08403	3.41375e-17	1.92219e-14
36	AT3G53230	3153	AtCDC48B	-1.78866	-1.78883	5.3874	3.41588e-17	1.92219e-14
37	AT3G01500	9106	ATBCA1	-1.49997	-1.49997	11.247	4.35539e-17	2.38463e-14
38	AT1G22710	2049	ATSUC2	-1.38363	-1.38367	7.34582	4.78464e-17	2.55072e-14
39	AT1G27565	515	NA	6.73671	6.86822	1.39738	6.25471e-17	3.24892e-14
40	AT2G06500	1653	NA	7.49615	7.74907	1.57281	6.56964e-17	3.32719e-14
41	AT1G32870	2263	ANAC013	2.17038	2.17058	4.92319	6.96376e-17	3.44078e-14
42	AT1G49010	1537	MYBS1	-2.88226	-2.88379	4.21031	1.11938e-16	5.39916e-14
43	AT5G51450	7893	RIN3	1.18084	1.18091	5.84032	1.20141e-16	5.66002e-14
44	AT2G20800	2076	NDB4	3.06711	3.06852	2.5512	1.29304e-16	5.90849e-14
45	AT1G68600	2029	NA	-2.1312	-2.13208	3.73608	1.31248e-16	5.90849e-14
46	AT3G18890	2492	AtTic62	-1.33972	-1.33976	7.68472	1.4219e-16	6.26191e-14
47	AT4G13250	2067	NYC1	-3.20585	-3.20635	6.0924	1.55977e-16	6.72295e-14
48	AT1G09750	1578	NA	-1.52335	-1.52342	7.00649	1.6493e-16	6.96073e-14
49	AT5G14490	1713	anac085	3.70418	3.71383	1.71486	1.90287e-16	7.78491e-14
50	AT3G01600	1725	anac044	2.88189	2.88257	3.98425	1.94503e-16	7.78491e-14
51	AT2G39850	2696	NA	-1.80002	-1.8002	5.67459	1.95987e-16	7.78491e-14
52	AT4G21650	2536	SBT3.13	-1.76215	-1.7623	5.46649	1.99834e-16	7.78507e-14
53	AT4G01975	6674	NA	6.32028	6.34619	2.92365	2.17634e-16	8.31856e-14
54	AT5G24280	5146	GMI1	1.7676	1.76777	5.15752	2.43515e-16	9.09372e-14
55	AT1G05540	1472	AtDOA1	-2.56663	-2.5706	2.28328	2.46892e-16	9.09372e-14
56	AT3G27580	2568	ATPK7	1.62286	1.62311	4.26649	2.99832e-16	1.08464e-13
57	AT4G16370	2698	ATOPT3	1.61363	1.61364	9.09926	4.15049e-16	1.4751e-13
58	AT5G38420	935	DEG24	-1.26681	-1.26681	11.0014	4.29923e-16	1.5002e-13
59	AT3G51670	1849	PATL6	1.36659	1.36661	7.202	4.36921e-16	1.5002e-13
60	AT3G56990	2854	EDA7	1.5406	1.5407	5.47426	4.82666e-16	1.62964e-13
61	AT5G63770	4245	ATDGK2	1.28345	1.28359	4.80765	4.93939e-16	1.64036e-13
62	AT1G79210	1171	NA	-1.19494	-1.19502	5.8454	5.70802e-16	1.86505e-13
63	AT3G22370	1764	AOX1A	1.84022	1.84029	6.13079	6.75935e-16	2.17351e-13
64	AT4G08390	1980	SAPX	-2.42153	-2.42186	5.88365	7.24777e-16	2.29414e-13
65	AT2G18193	1857	NA	3.52082	3.52115	5.2818	7.71236e-16	2.40364e-13
66	AT5G54450	1107	AtDOB11	5.95573	5.97514	1.31433	8.38452e-16	2.57354e-13
67	AT5G64550	2579	NA	-1.73209	-1.73258	4.57575	9.35949e-16	2.82992e-13
68	AT2G47520	843	AtERF71	4.49339	4.50207	1.26475	1.18174e-15	3.52055e-13
69	AT3G26165.1	1852	NA	-2.32769	-2.32984	2.81455	1.25854e-15	3.64347e-13
70	AT5G13740	8541	ZIF1	1.39306	1.39308	7.71605	1.25897e-15	3.64347e-13
71	AT1G70260	1653	RTP1	-3.89226	-3.90709	1.61693	1.47952e-15	4.22143e-13
72	AT5G12470	1649	RER4	-1.10037	-1.10042	6.40319	1.57032e-15	4.39669e-13
73	AT2G35555	3689	NA	3.96015	3.96611	2.57589	1.59864e-15	4.39669e-13
74	AT1G55360	1930	NA	1.40203	1.40206	7.59146	1.60606e-15	4.39669e-13
75	AT5G57345	1000	AtOxR	-1.82421	-1.82436	5.84443	2.27688e-15	6.15002e-13
76	AT1G61640	2636	NA	1.4214	1.42172	3.85506	2.41562e-15	6.43891e-13
77	AT5G59400	1201	NA	-2.92312	-2.93107	1.92679	2.68187e-15	7.05576e-13
78	AT2G36895	1574	NA	-1.43459	-1.43489	4.40958	2.92438e-15	7.59515e-13
79	AT3G49320	1449	NA	1.5448	1.54541	3.00906	3.13726e-15	8.04489e-13
80	AT4G12735	519	NA	4.17037	4.17726	1.22418	3.23355e-15	8.18816e-13
81	AT1G64360	706	SAQR	-3.94861	-3.95827	2.15593	3.32435e-15	8.31416e-13
82	AT3G61870	1552	NA	-2.36252	-2.36267	6.78399	3.53659e-15	8.73709e-13
83	AT2G35690	2492	ACX5	1.12205	1.12218	4.55516	3.60121e-15	8.78955e-13
84	AT3G47640	1385	PYE	1.50129	1.50142	5.02448	3.76182e-15	9.07226e-13
85	AT5G09220	1926	AAP2	-1.24952	-1.24954	7.51285	4.04847e-15	9.6487e-13
86	AT1G03990	2384	NA	3.34709	3.34868	3.09903	4.22133e-15	9.94368e-13
87	AT4G28510	1348	ATPHB1	1.13156	1.13164	5.4413	4.63273e-15	1.07873e-12
88	AT2G34620	1204	mTERF10	-2.27898	-2.27926	5.62853	4.849e-15	1.11626e-12
89	AT3G45710	1969	NPF2.5	-2.15565	-2.15698	3.20146	5.2429e-15	1.19338e-12
90	AT5G64040	1018	PSAN	-2.44186	-2.44189	9.39433	5.35741e-15	1.20589e-12
91	AT2G35480	1338	NA	2.25153	2.2524	2.90111	5.43074e-15	1.20897e-12
92	AT1G78930	2266	mTERF16	1.52862	1.52925	3.09073	5.91233e-15	1.30187e-12
93	AT2G40100	1693	LHCB4.3	-2.04642	-2.04692	4.78206	6.18483e-15	1.34723e-12
94	AT2G42065	791	NA	5.49441	5.51184	1.06045	6.34705e-15	1.36786e-12
95	AT3G30720	687	DEG6	2.93854	2.93907	5.28853	6.6797e-15	1.42439e-12
96	AT5G25980	1970	BGLU37	-1.23209	-1.2321	9.79054	6.76768e-15	1.42812e-12
97	AT3G01350	1798	NA	1.74819	1.7489	2.80245	7.0518e-15	1.47273e-12
98	AT2G05710	3563	ACO3	-1.31817	-1.3182	7.8711	7.32177e-15	1.51352e-12
99	AT2G12190	1756	NA	-3.25176	-3.26117	2.02903	7.86555e-15	1.6095e-12
100	AT1G47405	1103	NA	3.7905	3.79266	2.84915	1.00647e-14	2.03891e-12
101	AT1G33170	2388	NA	-1.04811	-1.0482	5.32818	1.10043e-14	2.20717e-12
102	AT3G18290	4495	BTS	1.58614	1.58615	9.31687	1.37059e-14	2.72209e-12
103	AT3G58270	1506	NA	1.6986	1.69905	3.5478	1.40824e-14	2.76973e-12
104	AT3G14680	1869	CYP72A14	-1.83033	-1.83108	3.55115	1.46177e-14	2.84735e-12
105	AT4G13560	10607	UNE15	-4.97597	-4.9797	4.26567	1.49173e-14	2.87803e-12
106	AT3G20440	3255	BE1	1.34486	1.34497	5.58641	1.53543e-14	2.93441e-12
107	AT2G46820	1177	CURT1B	-1.06121	-1.06122	9.28806	1.58717e-14	2.97999e-12
108	AT3G14020	2168	NF-YA6	1.4536	1.45417	3.07617	1.5887e-14	2.97999e-12
109	AT1G28660	1577	GGL2	1.40047	1.40082	3.6943	1.61948e-14	3.00986e-12
110	AT3G53310	1551	REM16	1.84926	1.85076	2.3881	1.66111e-14	3.05916e-12
111	AT1G01570	1885	NA	2.2028	2.20355	3.15626	1.81265e-14	3.2883e-12
112	AT1G32080	2009	AtLrgB	-0.972914	-0.972927	8.10081	1.81799e-14	3.2883e-12
113	AT2G21590	2765	APL4	1.53688	1.53711	4.10545	1.92479e-14	3.45066e-12
114	AT5G40850	2723	AtUPM1	-1.13951	-1.13955	7.17124	1.95426e-14	3.47275e-12
115	AT1G02300	1493	AtcathB1	1.31741	1.31767	3.95359	1.98136e-14	3.4903e-12
116	AT4G15393	1708	CYP702A5	-2.46431	-2.46702	2.68944	2.04915e-14	3.5786e-12
117	AT5G44510	5572	TAO1	-0.981766	-0.981846	5.66093	2.21208e-14	3.83011e-12
118	AT1G80360	2462	ISS1	-1.13327	-1.13339	5.44792	2.34092e-14	4.01884e-12
119	AT5G38150	3711	PMI15	-1.11814	-1.11829	5.00472	2.38601e-14	4.06183e-12
120	AT5G28030	2527	DES1	1.78551	1.78641	2.95637	2.40987e-14	4.06827e-12
121	AT4G22960	1951	NA	2.33094	2.33437	2.03456	2.72722e-14	4.56596e-12
122	AT5G60250	6534	NA	1.47861	1.47885	4.71675	2.77911e-14	4.61469e-12
123	AT2G28930	2064	APK1B	1.09005	1.09017	4.96787	3.0725e-14	5.06038e-12
124	AT5G08410	812	FTRA2	-1.33443	-1.33457	5.37288	3.2005e-14	5.22869e-12
125	AT5G41670	2661	PGD3	-1.20646	-1.20648	7.60853	3.25715e-14	5.27866e-12
126	AT1G22650	2355	A/N-InvD	-1.52319	-1.52405	3.38644	3.43822e-14	5.5279e-12
127	AT5G54560	1583	AtDOB13	3.65349	3.66726	-0.0484426	3.55069e-14	5.66378e-12
128	AT5G53450	2550	FBN11	1.83901	1.83902	9.24161	3.60823e-14	5.71059e-12
129	AT2G18328	670	ATRL4	-2.29607	-2.29684	4.09725	3.81942e-14	5.97761e-12
130	AT3G27280	1492	ATPHB4	1.11129	1.11138	5.41276	3.83596e-14	5.97761e-12
131	AT3G46780	1865	PTAC16	-1.1659	-1.16591	9.28986	3.90114e-14	6.03277e-12
132	AT3G61080	1553	NA	-1.46998	-1.47025	4.61555	4.03095e-14	6.12282e-12
133	AT4G35420	4174	DRL1	-1.35598	-1.35628	4.60897	4.04095e-14	6.12282e-12
134	AT1G30170	1370	AtDOA4	5.44424	5.49758	1.54109	4.05004e-14	6.12282e-12
135	AT5G38410	1410	RBCS3B	-1.32293	-1.32293	12.4049	4.24776e-14	6.34435e-12
136	AT3G19840	3067	ATPRP40C	1.117	1.11712	4.97809	4.25921e-14	6.34435e-12
137	AT4G27585	1650	AtSLP1	1.07059	1.07067	5.48375	4.43957e-14	6.56473e-12
138	AT1G02800	1823	ATCEL2	-2.69651	-2.69973	2.33273	4.57865e-14	6.72133e-12
139	AT4G38780	7386	NA	1.77903	1.78016	2.49221	4.65256e-14	6.78069e-12
140	AT3G21950	1672	NA	-1.8401	-1.84145	2.83452	4.83751e-14	6.99987e-12
141	AT4G02420	2458	LecRK-IV.4	-1.30103	-1.30146	3.87876	5.18525e-14	7.44984e-12
142	AT4G14880	1694	ATCYS-3A	-0.917119	-0.917132	8.18821	5.67543e-14	8.09668e-12
143	AT4G38950	4018	NA	-2.04653	-2.04677	5.64103	5.8666e-14	8.31089e-12
144	AT5G08050	925	RIQ1	-1.35201	-1.35209	6.30647	5.97086e-14	8.39984e-12
145	AT2G03550	1486	NA	-1.10853	-1.10867	5.04231	6.28029e-14	8.68198e-12
146	AT1G13650	2011	NA	-4.70568	-4.70916	4.48286	6.29859e-14	8.68198e-12
147	AT1G23020	2899	ATFRO3	1.81689	1.81692	7.60616	6.29999e-14	8.68198e-12
148	AT3G28210	1503	PMZ	-3.41401	-3.41575	3.66493	6.45349e-14	8.83344e-12
149	AT1G66350	2082	RGL	-1.57133	-1.57212	3.52692	6.8047e-14	9.25166e-12
150	AT2G23890	2396	NA	1.1353	1.13549	4.27089	7.13206e-14	9.61167e-12
151	AT5G62960	2003	NA	1.58695	1.58737	3.45127	7.16439e-14	9.61167e-12
152	AT5G62670	3293	AHA11	-1.11542	-1.11547	6.40694	7.21709e-14	9.61867e-12
153	AT5G13820	2784	ATBP-1	1.32682	1.32715	3.50327	7.90988e-14	1.04731e-11
154	AT1G30510	1573	ATRFNR2	-1.53436	-1.53442	6.54142	8.2922e-14	1.08465e-11
155	AT4G21490	2423	NDB3	4.04235	4.04705	1.52036	8.29896e-14	1.08465e-11
156	AT2G36400	1907	AtGRF3	1.29231	1.29243	5.03657	8.41613e-14	1.09291e-11
157	AT5G49630	1946	AAP6	-1.61275	-1.61318	4.18488	8.88111e-14	1.14595e-11
158	AT3G07390	1196	AIR12	-1.12595	-1.12603	5.91013	1.06087e-13	1.3602e-11
159	AT2G46530	2721	ARF11	-1.65273	-1.65352	3.63864	1.22145e-13	1.55623e-11
160	AT5G07180	3640	ERL2	1.09283	1.09294	4.9161	1.2394e-13	1.56924e-11
161	AT2G42740	2452	RPL16A	1.30578	1.3058	7.97061	1.35107e-13	1.7e-11
162	AT4G11960	1533	PGRL1B	-1.0779	-1.07804	5.12511	1.45832e-13	1.82363e-11
163	AT5G04590	3325	SIR	-1.11858	-1.11859	8.33767	1.57305e-13	1.95502e-11
164	AT5G17170	1328	ENH1	-4.29166	-4.29292	5.79142	1.58282e-13	1.95517e-11
165	AT4G37910	2733	mtHsc70-1	0.950637	0.950647	8.10885	1.61744e-13	1.98582e-11
166	AT4G26970	3349	ACO2	-1.02358	-1.02361	7.3083	1.67463e-13	2.04365e-11
167	AT2G18230	1028	AtPPa2	-1.16172	-1.16189	4.9576	1.9318e-13	2.34337e-11
168	AT1G13330	1020	AHP2	2.11219	2.11379	2.50593	1.99073e-13	2.40049e-11
169	AT1G65890	1945	AAE12	-2.84712	-2.85328	2.17735	2.09159e-13	2.50719e-11
170	AT3G23840	1644	AtPNP-R1	-1.27685	-1.27716	4.23547	2.12007e-13	2.52638e-11
171	AT4G16155	1704	NA	-0.854423	-0.854458	6.5927	2.22093e-13	2.63109e-11
172	AT5G25230	3297	NA	2.52827	2.53367	1.60937	2.27456e-13	2.67896e-11
173	AT2G24580	1956	NA	-1.36715	-1.36751	4.17238	2.35798e-13	2.76115e-11
174	AT5G52510	2326	SCL8	-0.881819	-0.881911	5.35684	2.44922e-13	2.85151e-11
175	AT2G06002.1	704	NA	2.89285	2.89992	1.62245	2.56663e-13	2.97113e-11
176	AT2G21640	763	NA	3.82588	3.82642	4.90786	2.61925e-13	3.01482e-11
177	AT5G06290	1447	2-Cys	-0.873806	-0.873826	7.47138	2.66266e-13	3.04747e-11
178	AT2G29890	3336	ATVLN1	-1.36039	-1.36067	4.56555	2.68046e-13	3.05061e-11
179	AT3G21600	1687	NA	1.51318	1.51344	4.158	2.73063e-13	3.09034e-11
180	AT4G33360	1369	FLDH	-1.10059	-1.10079	4.53583	2.76788e-13	3.1151e-11
181	AT5G49110	4712	NA	1.46755	1.46805	3.2884	2.8212e-13	3.15756e-11
182	AT1G12640	1936	AtLPLAT1	-1.04835	-1.04851	4.77787	2.89798e-13	3.22568e-11
183	AT3G49120	1522	ATPCB	-1.35449	-1.35457	6.41251	2.95179e-13	3.26761e-11
184	AT5G40580	1432	PBB2	-1.12458	-1.12464	6.03366	3.04955e-13	3.35748e-11
185	AT5G56350	2190	NA	0.977473	0.977493	7.0318	3.26553e-13	3.57584e-11
186	AT5G14740	3095	BETA	-0.982908	-0.982911	10.3914	3.44293e-13	3.74983e-11
187	AT4G30160	4577	ATVLN4	1.14799	1.14802	6.79586	3.62521e-13	3.92725e-11
188	AT1G30490	3167	ATHB9	1.22439	1.22448	5.19909	3.65744e-13	3.94109e-11
189	AT5G04140	5495	FD-GOGAT	-1.1449	-1.1449	10.6303	3.83231e-13	4.10767e-11
190	AT5G20830	3726	ASUS1	-1.17547	-1.17559	5.35256	3.93903e-13	4.19984e-11
191	AT5G15780	1636	NA	-1.15003	-1.15007	6.98277	4.18154e-13	4.43506e-11
192	AT3G13330	5912	PA200	-1.15378	-1.15382	6.76676	4.3947e-13	4.63687e-11
193	AT5G09570	907	At12Cys-2	3.84797	3.8502	2.50412	4.71562e-13	4.93697e-11
194	AT5G57140	4267	ATPAP28	1.13909	1.13923	4.65967	4.72788e-13	4.93697e-11
195	AT1G74470	2087	NA	-1.02377	-1.02378	10.0937	4.90022e-13	5.09071e-11
196	AT5G66130	2203	ATRAD17	1.26267	1.26315	3.08651	5.06019e-13	5.23007e-11
197	AT5G15530	1563	BCCP2	-1.28855	-1.28878	4.60513	5.13975e-13	5.28533e-11
198	AT4G37030	2437	NA	2.47695	2.47889	1.88089	5.36418e-13	5.48826e-11
199	AT3G05120	1914	ATGID1A	1.19398	1.19406	5.35432	5.67756e-13	5.77969e-11
200	AT1G69870	2420	AtNPF2.13	0.903893	0.903925	6.57813	5.9491e-13	6.02584e-11
201	AT3G19620	2477	NA	-1.45834	-1.45871	4.0922	6.04139e-13	6.08888e-11
202	AT4G03280	1095	PETC	-1.00201	-1.00202	9.45413	6.19224e-13	6.21002e-11
203	AT5G67370	1624	CGLD27	2.45498	2.455	8.17322	6.49402e-13	6.44481e-11
204	AT4G21280	997	PSBQ	-0.983441	-0.983446	9.62452	6.53024e-13	6.44481e-11
205	AT4G20240	1874	CYP71A27	-1.80871	-1.80973	3.17581	6.55263e-13	6.44481e-11
206	AT4G36580	2291	ATAD3B2	1.46186	1.46216	3.659	6.58181e-13	6.44481e-11
207	AT5G22100	1485	NA	0.999155	0.999312	4.406	6.58543e-13	6.44481e-11
208	AT5G22390	1241	NA	-1.79016	-1.79079	3.74849	6.75081e-13	6.5749e-11
209	AT2G30575	3355	GAUT5	-1.05384	-1.05385	10.1908	6.85979e-13	6.64907e-11
210	AT5G19220	1732	ADG2	-0.966778	-0.966816	6.5646	7.04648e-13	6.79751e-11
211	AT1G03470	1406	NET3A	2.19467	2.1949	4.69754	7.46667e-13	7.16871e-11
212	AT4G13577	936	NA	-5.72107	-5.82687	0.719498	7.83932e-13	7.49098e-11
213	AT4G13410	2514	ATCSLA15	-2.30627	-2.31101	2.52938	8.36066e-13	7.93865e-11
214	AT3G32980	1580	PRX32	-1.54034	-1.54039	7.23731	8.38618e-13	7.93865e-11
215	AT2G39270	1165	NA	-1.2722	-1.27281	3.32146	8.49399e-13	8.00332e-11
216	AT1G56430	1458	ATNAS4	1.32873	1.32877	6.3089	8.83402e-13	8.28516e-11
217	AT1G15830	2407	NA	-1.75082	-1.75207	2.67453	9.09543e-13	8.49102e-11
218	AT3G61630	1567	CRF6	2.0254	2.02567	4.43586	1.02387e-12	9.51448e-11
219	AT2G18190	1835	NA	4.22053	4.24796	-0.00144734	1.05859e-12	9.79219e-11
220	AT4G10340	1389	LHCB5	-1.01049	-1.01049	11.5954	1.06435e-12	9.80074e-11
221	AT4G28900	4573	NA	-3.075	-3.08234	1.40331	1.09714e-12	1.00356e-10
222	AT4G01900	1232	GLB1	-1.07587	-1.07597	5.60873	1.10272e-12	1.00356e-10
223	AT1G24280	2154	G6PD3	-1.0257	-1.02583	4.90988	1.10472e-12	1.00356e-10
224	AT1G14250	2081	NA	-2.46918	-2.46969	5.21342	1.18278e-12	1.06968e-10
225	AT3G13470	2348	Cpn60beta2	-0.964003	-0.96402	8.18692	1.20269e-12	1.0785e-10
226	AT1G34440	1316	NA	5.62318	5.75332	0.356644	1.20635e-12	1.0785e-10
227	AT4G15390	1736	NA	-1.98247	-1.98284	4.98772	1.21021e-12	1.0785e-10
228	AT1G64220	306	TOM7-2	1.90595	1.90826	1.38009	1.21383e-12	1.0785e-10
229	AT5G09420	3363	AtmtOM64	1.20513	1.20542	3.66507	1.22956e-12	1.08771e-10
230	AT5G52940	1500	AtDOB5	4.12089	4.12298	2.80427	1.29162e-12	1.13763e-10
231	AT5G06550	1728	JMJ22	1.07653	1.07671	4.43849	1.34784e-12	1.17842e-10
232	AT2G10940	1842	NA	-1.06411	-1.06412	10.0229	1.34955e-12	1.17842e-10
233	AT5G52930	1563	AtDOB4	2.70608	2.70908	1.38554	1.38249e-12	1.20199e-10
234	AT5G15700	4300	NA	1.11722	1.11739	4.39941	1.39583e-12	1.2084e-10
235	AT4G32770	1958	ATSDX1	-1.25269	-1.25288	4.6298	1.44131e-12	1.24247e-10
236	AT3G28160	2136	NA	1.12551	1.1256	5.60436	1.50826e-12	1.29467e-10
237	AT2G37180	1220	PIP2;3	-1.05661	-1.05677	4.77188	1.57138e-12	1.34317e-10
238	AT1G64980	1921	CDI	1.48772	1.48775	6.8439	1.64618e-12	1.39905e-10
239	AT1G76110	1420	NA	-1.06916	-1.06932	4.67832	1.65058e-12	1.39905e-10
240	AT3G50630	1206	ICK2	1.25774	1.25802	3.83916	1.8099e-12	1.52767e-10
241	AT3G47860	1322	CHL	-1.17253	-1.17267	5.55447	1.8174e-12	1.52767e-10
242	AT4G01150	948	CURT1A	-1.00096	-1.00097	9.47794	1.90342e-12	1.59337e-10
243	AT4G26600	2917	AtTRM4d	1.00213	1.00224	4.92185	1.9343e-12	1.61108e-10
244	AT2G05840	1556	PAA2	-0.847594	-0.847624	6.62423	1.94049e-12	1.61108e-10
245	AT5G58310	1004	ATMES18	-2.5156	-2.52151	1.38778	1.99239e-12	1.64742e-10
246	AT3G58150	782	NA	4.10867	4.11385	1.48752	2.0235e-12	1.66635e-10
247	AT2G29750	2005	UGT71C1	-1.90449	-1.906	2.69354	2.03922e-12	1.67249e-10
248	AT2G15128.1	213	NA	1.49038	1.491	2.89612	2.23751e-12	1.82772e-10
249	AT2G05160	2788	NA	-1.97509	-1.97699	2.3035	2.28457e-12	1.85867e-10
250	AT5G55730	1755	FLA1	-0.999144	-0.999213	5.95468	2.36135e-12	1.91345e-10
251	AT5G62990	1813	emb1692	1.13377	1.13407	3.59317	2.39235e-12	1.92876e-10
252	AT3G21460	673	ROXY3	3.03197	3.03913	0.229244	2.39929e-12	1.92876e-10
253	AT3G25610	4131	ALA10	1.51671	1.51688	4.4808	2.42863e-12	1.94463e-10
254	AT1G53330	2394	NA	1.70609	1.70794	1.62187	2.46958e-12	1.96963e-10
255	AT5G48300	1898	ADG1	-0.826558	-0.826566	8.48993	2.56327e-12	2.03634e-10
256	AT3G53630	1626	GIP1	0.958245	0.958315	5.45391	2.72563e-12	2.15686e-10
257	AT4G17470	1670	CRSH	-2.35655	-2.35888	2.64305	2.75122e-12	2.15909e-10
258	AT1G61490	3896	NA	1.19504	1.19563	2.64135	2.75175e-12	2.15909e-10
259	AT1G13820	1461	NA	-0.808498	-0.80857	5.29003	2.76041e-12	2.15909e-10
260	AT3G02570	1540	MEE31	0.963226	0.963261	6.33522	2.78594e-12	2.17067e-10
261	AT2G26260	2274	3BETAHSD/D2	-1.23207	-1.23249	3.88714	2.83399e-12	2.19965e-10
262	AT1G13610	1635	NA	2.81726	2.82031	1.53938	2.96714e-12	2.29421e-10
263	AT5G61370	1888	NA	1.2677	1.26826	2.96829	2.99974e-12	2.3106e-10
264	AT2G47750	2924	GH3.9	-2.03319	-2.03529	2.47036	3.07135e-12	2.35679e-10
265	AT1G01390	1836	NA	-2.31853	-2.32274	1.96285	3.14042e-12	2.4007e-10
266	AT3G11270	1528	IRP4	-0.817179	-0.817278	4.69717	3.30993e-12	2.51847e-10
267	AT3G23940	2220	DHAD	-0.948557	-0.948594	6.73645	3.31934e-12	2.51847e-10
268	AT4G01430	1655	UMAMIT29	-2.61493	-2.62084	1.82591	3.59825e-12	2.71385e-10
269	AT1G05490	4735	chr31	1.30145	1.30204	3.49296	3.60365e-12	2.71385e-10
270	AT4G04180	2269	NA	1.34297	1.3435	3.05445	3.65329e-12	2.74105e-10
271	AT3G23080	1710	NA	-0.926524	-0.926612	5.17874	3.68318e-12	2.74835e-10
272	AT2G05420	1206	NA	4.74352	4.78744	-0.889254	3.69016e-12	2.74835e-10
273	AT3G17070	1649	NA	-1.21237	-1.21288	3.46726	3.79462e-12	2.8158e-10
274	AT5G04150	1083	BHLH101	2.58006	2.58018	5.97266	4.0653e-12	3.00233e-10
275	AT2G43510	761	ATTI1	1.49999	1.5008	2.56385	4.09442e-12	3.00233e-10
276	AT5G04360	3458	ATLDA	-0.820136	-0.820201	5.5982	4.09931e-12	3.00233e-10
277	AT1G68650	1008	PML5	-2.28772	-2.29235	2.07822	4.10527e-12	3.00233e-10
278	AT1G80280	2823	NA	-0.948979	-0.94907	5.36452	4.30916e-12	3.1401e-10
279	AT3G10530	2096	NA	0.940995	0.941107	4.87753	4.46137e-12	3.23937e-10
280	AT2G22710	2335	NA	5.86039	5.92714	1.16867	4.5075e-12	3.26118e-10
281	AT5G18820	2435	CPN60a2	0.9338	0.933962	4.32563	4.60679e-12	3.31039e-10
282	AT1G09660	1541	AtKH1	0.879298	0.879361	5.46334	4.6082e-12	3.31039e-10
283	AT4G25330	798	NA	4.76064	4.81321	0.529551	4.63728e-12	3.3195e-10
284	AT1G15870	1073	NA	1.68504	1.68676	1.7049	4.70036e-12	3.35281e-10
285	AT1G15380	1193	GLYI4	-1.92613	-1.92676	3.43296	4.91456e-12	3.4933e-10
286	AT4G02770	1134	PSAD-1	-1.08189	-1.08189	10.5398	5.05405e-12	3.57989e-10
287	AT5G09970	2159	CYP78A7	2.22343	2.22798	0.925693	5.41588e-12	3.82282e-10
288	AT1G64600	1908	NA	1.16781	1.16808	3.65881	5.46858e-12	3.84661e-10
289	AT2G45460	3228	NA	0.968952	0.969127	4.20348	5.59781e-12	3.92389e-10
290	AT3G54530	1387	NA	3.08359	3.09421	-0.320948	5.65543e-12	3.95061e-10
291	AT4G35050	1624	MSI3	0.878237	0.878364	4.42657	5.68539e-12	3.95789e-10
292	AT4G01070	2050	GT72B1	-0.88138	-0.881437	6.18397	6.2417e-12	4.30663e-10
293	AT1G64370	1301	PARCL	-1.39752	-1.39754	7.92584	6.24518e-12	4.30663e-10
294	AT1G32200	2105	ACT1	-0.926894	-0.926954	5.91885	6.26688e-12	4.30663e-10
295	AT1G21500	877	NA	-0.964711	-0.964743	6.79076	6.27138e-12	4.30663e-10
296	AT2G01530	940	MLP329	-1.61185	-1.61223	4.21195	6.35539e-12	4.34958e-10
297	AT1G80245	1297	NA	1.17658	1.17706	2.9079	6.41636e-12	4.36781e-10
298	AT3G21055	795	PSBTN	-1.39426	-1.39427	9.1036	6.42515e-12	4.36781e-10
299	AT3G18980	1893	ETP1	-1.01579	-1.01595	4.52838	6.48661e-12	4.38589e-10
300	AT1G59960	1374	NA	-1.10272	-1.10302	4.09963	6.49504e-12	4.38589e-10
301	AT1G28210	1978	AtDjB1	1.15027	1.15083	2.71383	6.53816e-12	4.40033e-10
302	AT3G56160	2452	NA	-1.02819	-1.02828	5.63085	6.5676e-12	4.40551e-10
303	AT5G18270	1605	ANAC087	1.30129	1.30157	3.81521	6.66275e-12	4.45458e-10
304	AT4G20020	1622	MORF1	0.860157	0.860224	5.37719	6.89015e-12	4.59147e-10
305	AT1G24090	2612	RNH1C	1.12207	1.12231	3.74567	6.91286e-12	4.5915e-10
306	AT1G71870	2055	bige1a	-1.28436	-1.28492	3.19744	7.01677e-12	4.64528e-10
307	AT1G31690	2338	CuAOalpha2	-2.00324	-2.0034	6.08038	7.23007e-12	4.7709e-10
308	AT5G66690	1774	UGT72E2	-1.15481	-1.15502	4.38807	7.5144e-12	4.94242e-10
309	AT5G54510	2320	DFL1	1.08197	1.08201	5.94592	8.34195e-12	5.46897e-10
310	AT4G38740	1236	ROC1	-0.850764	-0.850779	7.97583	8.41043e-12	5.49608e-10
311	AT2G04080	1910	NA	-1.58315	-1.58432	2.95807	8.44397e-12	5.50026e-10
312	AT1G23935	4314	NA	-1.49719	-1.49807	3.04911	8.64814e-12	5.61519e-10
313	AT3G03950	1891	ECT1	0.73933	0.739383	5.46371	8.95792e-12	5.79775e-10
314	AT5G67440	3269	MEL2	0.991999	0.99211	4.68761	8.9914e-12	5.80088e-10
315	AT1G68880	1086	AtbZIP	-2.47035	-2.47467	1.80178	9.32575e-12	5.9975e-10
316	AT3G47070	1142	NA	-1.8586	-1.85865	7.48084	9.92173e-12	6.36058e-10
317	AT4G11460	2558	CRK30	2.30318	2.30672	2.52366	1.00486e-11	6.42162e-10
318	AT1G48930	2204	AtGH9C1	1.81235	1.81319	2.86102	1.03359e-11	6.56397e-10
319	AT2G28540	3515	NOT4C	0.77487	0.77491	5.91321	1.03579e-11	6.56397e-10
320	AT4G24670	2311	AtTAR2	-0.950304	-0.950624	3.59198	1.03686e-11	6.56397e-10
321	AT5G27240	5624	NA	-1.04743	-1.04762	4.48816	1.06544e-11	6.72388e-10
322	AT5G64680	1145	NA	1.3019	1.30218	3.85041	1.08291e-11	6.79305e-10
323	AT3G43670	2391	CuAOgamma2	-2.74862	-2.75104	3.51395	1.08311e-11	6.79305e-10
324	AT4G23510	2537	NA	-1.76187	-1.76385	2.3058	1.16892e-11	7.30236e-10
325	AT2G01730	2210	ATCPSF73-II	1.61997	1.6216	1.7483	1.17152e-11	7.30236e-10
326	AT3G51330	2278	NA	-1.58757	-1.58842	2.93523	1.20063e-11	7.46082e-10
327	AT3G16660	1009	NA	1.25783	1.25791	5.7229	1.21758e-11	7.54303e-10
328	AT4G24620	2383	PGI	-0.819994	-0.820014	7.21545	1.22626e-11	7.55421e-10
329	AT5G03780	1872	TRFL10	1.40216	1.40268	3.31653	1.22684e-11	7.55421e-10
330	AT4G28080	6117	REC2	-0.859427	-0.859431	9.49873	1.25408e-11	7.69853e-10
331	AT4G39710	1750	FKBP16-2	-1.1984	-1.19853	5.30912	1.28133e-11	7.84204e-10
332	AT4G15093	1191	AtLigB	-1.21937	-1.21978	3.59817	1.32594e-11	8.09065e-10
333	AT1G24320	2584	NA	-2.87343	-2.88576	0.62433	1.3322e-11	8.10442e-10
334	AT1G19110	2692	NA	0.882053	0.88209	6.15606	1.36245e-11	8.26364e-10
335	AT2G35370	944	GDCH	-0.86223	-0.86224	8.36658	1.4149e-11	8.55615e-10
336	AT1G20620	5611	ATCAT3	-1.96726	-1.96727	10.0207	1.42082e-11	8.56634e-10
337	AT5G43780	1904	APS4	-0.952758	-0.952827	5.80317	1.42616e-11	8.57303e-10
338	AT1G61400	3295	NA	1.52943	1.53002	2.90934	1.46712e-11	8.77653e-10
339	AT1G70440	1230	SRO3	1.8882	1.88978	2.28278	1.46868e-11	8.77653e-10
340	AT2G29210	3153	NA	0.825044	0.825077	6.40135	1.50795e-11	8.9847e-10
341	AT4G27610	2442	NA	-1.08044	-1.08077	3.7833	1.55314e-11	9.22681e-10
342	AT3G51660	819	MDL3	1.35942	1.35974	3.89117	1.56839e-11	9.2902e-10
343	AT4G04670	4430	AtTRM5c	0.925364	0.925511	4.42178	1.57714e-11	9.31479e-10
344	AT5G54550	1202	AtDOB12	3.45946	3.47018	0.0232248	1.59637e-11	9.40097e-10
345	AT1G12380	3155	NA	-1.24856	-1.24893	3.9643	1.65669e-11	9.7279e-10
346	AT5G26200	1263	NA	-1.71688	-1.7186	2.45957	1.66588e-11	9.7536e-10
347	AT1G48570	3011	NA	0.872669	0.872736	5.3979	1.6894e-11	9.84104e-10
348	AT4G32890	1395	GATA9	1.47189	1.47238	3.24231	1.69326e-11	9.84104e-10
349	AT2G36460	2065	FBA6	0.784928	0.784944	7.28298	1.69539e-11	9.84104e-10
350	AT5G49850	2474	NA	-2.08415	-2.08724	2.05493	1.71417e-11	9.9216e-10
351	AT5G48240	1633	NA	0.833503	0.833601	4.82391	1.75409e-11	1.01234e-09
352	AT2G38010	2750	AtNCER2	-1.15445	-1.15472	4.244	1.75903e-11	1.01234e-09
353	AT4G09760	1666	CEK3	1.07858	1.07867	5.20836	1.79241e-11	1.02863e-09
354	AT5G55200	1301	MGE1	0.948442	0.948561	4.43366	1.88445e-11	1.0784e-09
355	AT5G36180	2256	scpl1	-1.83183	-1.83413	2.1946	1.95117e-11	1.11343e-09
356	AT1G11860	2147	GLDT	-0.781027	-0.78103	9.91814	2.05404e-11	1.16884e-09
357	AT1G10170	6935	ATNFXL1	0.968245	0.968267	6.95754	2.12324e-11	1.204e-09
358	AT3G57630	3536	ExAD	-1.21028	-1.21066	3.88976	2.1277e-11	1.204e-09
359	AT3G42110	1347	NA	8.34234	1.44269e+08	-0.894285	2.21898e-11	1.25215e-09
360	AT2G28790	1242	NA	-1.22929	-1.2294	5.75158	2.28804e-11	1.28753e-09
361	AT5G61560	3322	PUB51	1.36027	1.36074	3.27651	2.30006e-11	1.29071e-09
362	AT1G56130	3567	NA	1.34637	1.34708	2.50411	2.3543e-11	1.3175e-09
363	AT1G06670	6543	NIH	-0.819433	-0.819434	11.3194	2.38802e-11	1.33268e-09
364	AT5G42500	957	NA	-1.62764	-1.63046	1.54356	2.44127e-11	1.35866e-09
365	AT1G14430	2075	GOXL5	-1.2221	-1.22312	2.77161	2.52658e-11	1.40229e-09
366	AT2G04170	2042	NA	-1.27502	-1.27542	3.7681	2.54835e-11	1.4105e-09
367	AT4G04745	1128	NA	-1.97041	-1.97237	2.2619	2.61255e-11	1.4421e-09
368	AT2G01422.1	870	NA	11.6779	12.1481	3.60071	2.82134e-11	1.55312e-09
369	AT2G26695	937	NA	1.26175	1.26208	3.39296	2.83625e-11	1.55709e-09
370	AT3G19440	1770	RLUA2	1.1681	1.16857	3.00387	2.88926e-11	1.58191e-09
371	AT3G10110	1420	MEE67	1.30766	1.30831	2.66316	2.91083e-11	1.58942e-09
372	AT3G61100	801	NA	1.12482	1.12519	3.25426	2.96129e-11	1.6126e-09
373	AT2G38995	2202	NA	-1.51591	-1.51682	2.79353	2.9692e-11	1.6126e-09
374	AT5G62850	1508	AtSWEET5	-3.03764	-3.06626	-0.369126	3.0874e-11	1.67232e-09
375	AT5G13630	4757	ABAR	-1.0698	-1.0698	10.9422	3.15982e-11	1.70502e-09
376	AT1G50110	1487	BCAT6	-1.82158	-1.82337	2.54342	3.16461e-11	1.70502e-09
377	AT1G78960	3400	ATLUP2	1.28658	1.28698	3.32647	3.17554e-11	1.70637e-09
378	AT3G15353	654	ATMT3	-1.25907	-1.25912	6.83958	3.2783e-11	1.75692e-09
379	AT1G07890	1790	APX1	-1.45901	-1.45904	8.3599	3.39344e-11	1.81383e-09
380	AT1G54010	1543	GLL23	0.985916	0.985957	6.68588	3.57705e-11	1.90694e-09
381	AT2G14580	877	AtCAPE7	-2.21192	-2.21449	2.85798	3.70288e-11	1.96884e-09
382	AT2G30766	2949	FEP1	1.61944	1.61954	5.44615	3.72646e-11	1.97619e-09
383	AT3G13940	1724	NA	0.867153	0.867262	4.68068	3.87372e-11	2.04893e-09
384	AT1G72130	1962	NPF5.11	-0.793133	-0.793273	4.74227	4.03586e-11	2.12912e-09
385	AT5G20280	3654	ATSPS1F	-0.855513	-0.855539	7.22347	4.06178e-11	2.13723e-09
386	AT1G79150	2841	AtNOC3	0.849501	0.849553	5.79419	4.27872e-11	2.24555e-09
387	AT5G49190	3121	ATSUS2	1.76035	1.76248	1.39055	4.39617e-11	2.30123e-09
388	AT1G52120	1667	NA	-4.56361	-4.57496	2.60705	4.42483e-11	2.31026e-09
389	AT3G24503	1945	ALDH1A	0.731709	0.731723	7.43509	4.53156e-11	2.35872e-09
390	AT3G05400	2064	NA	2.0237	2.02457	3.11101	4.54093e-11	2.35872e-09
391	AT2G40130	3259	SMXL8	-1.10517	-1.10559	3.56114	4.55519e-11	2.36008e-09
392	AT5G60040	4817	NRPC1	0.791895	0.791992	4.72368	4.59697e-11	2.37302e-09
393	AT2G36885	1047	NA	-3.58055	-3.58394	3.91593	4.6036e-11	2.37302e-09
394	AT3G47430	1069	PEX11B	-1.12521	-1.12539	4.78141	4.65845e-11	2.3952e-09
395	AT3G22310	2287	ATRH9	0.982543	0.982585	6.14395	4.68411e-11	2.4023e-09
396	AT1G52450	4046	NA	1.48691	1.48798	2.18923	4.869e-11	2.49081e-09
397	AT4G15320	2880	ATCSLB06	-2.42331	-2.4292	1.26254	4.89225e-11	2.49641e-09
398	AT5G38930	905	DEG8	-1.50611	-1.50774	2.37812	5.02481e-11	2.54985e-09
399	AT2G38170	2710	ATCAX1	0.916536	0.916545	8.13335	5.02738e-11	2.54985e-09
400	AT2G07050	3334	CAS1	-0.705269	-0.705298	6.55389	5.03476e-11	2.54985e-09
401	AT5G42530	598	NA	-4.24191	-4.24288	7.01331	5.13152e-11	2.58803e-09
402	AT4G02530	1121	MPH2	-0.812634	-0.81265	7.55896	5.13569e-11	2.58803e-09
403	AT4G39500	1632	CYP96A11	3.45978	3.50502	-0.544937	5.28958e-11	2.65896e-09
404	AT5G03570	2364	ATIREG2	-3.17963	-3.18693	1.76117	5.33436e-11	2.67484e-09
405	AT3G18282	602	NA	4.62815	4.68624	-0.498131	5.35896e-11	2.68054e-09
406	AT1G78560	1595	BASS1	-0.746928	-0.747024	4.98496	5.3952e-11	2.69202e-09
407	AT1G63940	2319	MDAR6	-0.843475	-0.843492	7.67119	5.49375e-11	2.73254e-09
408	AT1G48600	1989	AtPMEAMT	-0.82385	-0.823862	7.97029	5.5034e-11	2.73254e-09
409	AT1G29395	1021	COR413-TM1	-2.0369	-2.03767	3.86641	5.62095e-11	2.78409e-09
410	AT1G21140	1099	AtVTL1	-3.25964	-3.27742	0.879451	5.69753e-11	2.81513e-09
411	AT1G44350	2295	ILL6	1.33257	1.33283	3.73682	5.8029e-11	2.86022e-09
412	AT3G25190	1019	AtVTL5	-3.6389	-3.64167	3.71272	5.85099e-11	2.87693e-09
413	AT4G22350	2921	NA	0.841407	0.841568	4.25484	5.89822e-11	2.89312e-09
414	AT5G59330	610	NA	-2.06395	-2.06782	1.87888	5.95485e-11	2.91385e-09
415	AT5G03370	1259	NA	-1.10803	-1.10857	3.1762	6.0191e-11	2.93819e-09
416	AT1G63100	3065	SCL28	-1.20766	-1.20789	4.54198	6.07957e-11	2.96057e-09
417	AT2G33240	6177	ATXID	-1.7329	-1.73597	1.46721	6.63706e-11	3.22431e-09
418	AT4G01660	2330	ABC1	0.786761	0.786826	5.05402	6.75718e-11	3.27481e-09
419	AT1G15440	2933	ATPWP2	0.864781	0.864837	5.73058	6.98924e-11	3.37919e-09
420	AT3G13650	1175	NA	-1.16643	-1.16695	3.22898	7.01108e-11	3.38168e-09
421	AT5G23540	1334	NA	-0.746818	-0.746837	7.14695	7.17875e-11	3.44254e-09
422	AT5G35575	3324	NA	3.09317	3.12019	0.90941	7.18821e-11	3.44254e-09
423	AT1G01900	2607	ATSBT1.1	-1.18606	-1.18665	3.05755	7.18824e-11	3.44254e-09
424	AT4G19510	4933	NA	-0.835585	-0.835649	5.58725	7.25036e-11	3.4641e-09
425	AT3G23175	1265	NA	-1.42584	-1.42764	1.93928	7.33373e-11	3.49569e-09
426	AT4G15910	918	ATDI21	1.03499	1.03503	6.22198	7.48528e-11	3.55955e-09
427	AT2G18196	1910	AtHMP16	1.59517	1.59606	2.10661	7.63601e-11	3.62272e-09
428	AT2G31360	1722	ADS2	0.789505	0.789523	7.16629	7.70801e-11	3.64834e-09
429	AT1G21460	1308	AtSWEET1	1.02429	1.02458	4.00288	8.03178e-11	3.79272e-09
430	AT2G38370	2378	NA	-0.926073	-0.926379	3.7872	8.14077e-11	3.83525e-09
431	AT4G30670	787	NA	-1.53753	-1.53855	2.88025	8.35576e-11	3.9274e-09
432	AT5G52320	1987	CYP96A4	-2.23251	-2.23377	3.86272	8.44689e-11	3.96104e-09
433	AT1G78370	1147	ATGSTU20	-0.876807	-0.876815	8.88395	8.53703e-11	3.98775e-09
434	AT5G18660	1591	BPG1	-0.75513	-0.755149	7.35259	8.54321e-11	3.98775e-09
435	AT4G34360	1135	NA	1.12731	1.12789	2.6278	8.72815e-11	4.06471e-09
436	AT5G21100	2472	NA	-1.02912	-1.02919	6.06646	9.28418e-11	4.31374e-09
437	AT5G10180	2560	AST68	-0.746898	-0.746924	6.64256	9.38021e-11	4.34838e-09
438	AT4G16140	1121	NA	-1.02177	-1.02198	4.48102	9.49867e-11	4.39324e-09
439	AT3G01260	1699	NA	-1.70881	-1.70981	2.49694	9.57318e-11	4.41762e-09
440	AT4G23550	1393	ATWRKY29	1.08924	1.08985	2.68396	9.78171e-11	4.50359e-09
441	AT2G02850	995	ARPN	-1.40188	-1.40297	2.35577	9.8387e-11	4.51956e-09
442	AT5G37360	1316	NA	-1.04521	-1.04525	6.65604	9.99772e-11	4.57874e-09
443	AT1G61580	1506	ARP2	-1.10712	-1.10726	5.03847	1.00127e-10	4.57874e-09
444	AT5G14060	2481	AK2	-0.743817	-0.743837	7.06846	1.00517e-10	4.5862e-09
445	AT1G11160	4267	KTN80.1	-1.51253	-1.5141	2.32423	1.03123e-10	4.69454e-09
446	AT3G47990	2029	SIS3	0.906142	0.906245	4.73735	1.03504e-10	4.7013e-09
447	AT4G29040	1632	RPT2a	-0.797129	-0.797145	7.4215	1.03869e-10	4.70734e-09
448	AT1G63250	2715	NA	1.08879	1.08912	3.53674	1.07299e-10	4.85194e-09
449	AT4G38340	2726	NLP3	-2.29551	-2.30317	0.839268	1.08408e-10	4.89115e-09
450	AT2G43720	1013	NA	1.41238	1.41344	1.8625	1.19468e-10	5.37673e-09
451	AT4G39970	1195	NA	-0.830962	-0.831027	5.5595	1.19701e-10	5.37673e-09
452	AT5G01670	1492	NA	1.52849	1.52883	3.69396	1.20329e-10	5.38219e-09
453	AT3G46720	1848	NA	-1.81174	-1.81518	1.33436	1.20354e-10	5.38219e-09
454	AT5G13210	2954	NA	1.29087	1.29146	2.47066	1.22576e-10	5.46947e-09
455	AT4G11880	1496	AGL14	-2.28663	-2.29063	1.47472	1.23343e-10	5.49162e-09
456	AT1G09340	2216	CRB	-0.798525	-0.798529	9.56026	1.24565e-10	5.53385e-09
457	AT1G12110	2202	AtNPF6.3	-1.29988	-1.29996	6.27243	1.25881e-10	5.58008e-09
458	AT1G62420	1164	RXR3	4.41608	4.41675	5.27102	1.26656e-10	5.60218e-09
459	AT3G57160	418	NA	-2.12762	-2.13172	1.5989	1.27531e-10	5.62857e-09
460	AT5G16930	2545	ATAD3A2	0.883351	0.883486	4.32908	1.29049e-10	5.67286e-09
461	AT4G12910	2177	scpl20	-0.97726	-0.977399	4.81347	1.29094e-10	5.67286e-09
462	AT1G17430	1258	NA	-1.48024	-1.48192	2.07953	1.31072e-10	5.74731e-09
463	AT5G26270	1502	NA	1.70474	1.70598	3.12522	1.35056e-10	5.90923e-09
464	AT1G66330	1884	NA	0.923138	0.923172	6.26135	1.38342e-10	6.03992e-09
465	AT2G16750	2631	NA	-1.0321	-1.03253	3.41931	1.3911e-10	6.06041e-09
466	AT4G22200	3284	AKT2	-0.94162	-0.941753	5.03506	1.40824e-10	6.12191e-09
467	AT1G12900	1617	GAPA-2	-0.83159	-0.831593	10.0539	1.47194e-10	6.38513e-09
468	AT2G03760	1369	AtSOT1	1.96649	1.9666	5.40249	1.54917e-10	6.70579e-09
469	AT5G15025	709	NA	1.17965	1.18029	2.6116	1.5725e-10	6.79226e-09
470	AT1G30240	3051	NA	0.910485	0.910657	4.15353	1.58258e-10	6.82127e-09
471	AT2G22240	2273	ATIPS2	-0.920281	-0.920382	5.25622	1.59116e-10	6.84366e-09
472	AT1G12030	1179	NA	3.16584	3.16615	5.08041	1.60505e-10	6.88878e-09
473	AT5G57790	2925	AOG1	1.13112	1.13156	3.04561	1.65296e-10	7.07944e-09
474	AT3G28100	2646	UMAMIT45	0.884233	0.884472	3.43124	1.74389e-10	7.4531e-09
475	AT2G31040	1777	AtCGL160	-0.810632	-0.810662	6.65836	1.77947e-10	7.58823e-09
476	AT1G68990	3695	MGP3	0.766859	0.766917	5.37309	1.783e-10	7.58823e-09
477	AT2G31060	2592	EMB2785	0.791128	0.791167	6.03959	1.79144e-10	7.60815e-09
478	AT4G36640	2036	NA	-1.03241	-1.03274	4.03155	1.80919e-10	7.66748e-09
479	AT2G35020	2189	GLCNA.UT2	-0.960312	-0.96047	4.77744	1.82152e-10	7.70362e-09
480	AT2G47790	1398	GTS1	0.78356	0.783653	4.74499	1.83837e-10	7.75869e-09
481	AT5G62920	1459	ARR6	1.23348	1.23392	2.84389	1.85122e-10	7.79669e-09
482	AT5G11340	3686	NAA50	0.69659	0.69664	5.50142	1.87289e-10	7.87157e-09
483	AT2G21540	2621	ATSFH3	-1.20556	-1.20608	3.50502	1.90311e-10	7.98202e-09
484	AT3G51870	1547	NA	0.74648	0.746553	5.14871	1.9074e-10	7.98351e-09
485	AT2G33480	1462	ANAC041	0.829481	0.829671	3.74067	1.95353e-10	8.15972e-09
486	AT1G52510	1615	NA	-0.959852	-0.9599	5.79606	1.96066e-10	8.17265e-09
487	AT1G47400	779	FEP3	2.1621	2.16219	6.22277	2.00368e-10	8.33483e-09
488	AT3G45430	2569	LecRK-I.5	-1.66201	-1.66514	1.38265	2.03222e-10	8.4362e-09
489	AT4G35320	962	NA	-1.28707	-1.2875	3.67912	2.21196e-10	9.16357e-09
490	AT3G29633	1020	NA	6.39796	6.42993	2.07826	2.237e-10	9.24841e-09
491	AT5G27560	2241	NA	-0.734127	-0.73418	5.64701	2.2655e-10	9.34715e-09
492	AT5G54270	1277	LHCB3	-1.07054	-1.07054	11.0349	2.2946e-10	9.44795e-09
493	AT5G62220	2118	ATGT18	-0.962284	-0.96239	5.21956	2.40575e-10	9.88552e-09
494	AT1G75250	1244	ATRL6	-3.29929	-3.31778	0.222725	2.41878e-10	9.91897e-09
495	AT3G07590	1041	SmD1a	1.05844	1.0587	3.70865	2.42619e-10	9.92923e-09
496	AT5G51820	2499	ATPGMP	-0.672172	-0.67219	7.2866	2.53024e-10	1.03342e-08
497	AT3G17360	6815	POK1	-0.95887	-0.959034	4.55013	2.6001e-10	1.05883e-08
498	AT5G22110	3815	ATDPB2	0.717519	0.717587	4.88276	2.6029e-10	1.05883e-08
499	AT3G29680	1676	NA	-1.66677	-1.66899	1.89219	2.6386e-10	1.07064e-08
500	AT1G28060	4148	RDM16	0.712504	0.712542	5.90393	2.6431e-10	1.07064e-08
501	AT3G17330	6301	ECT6	-0.834985	-0.835046	5.76758	2.64781e-10	1.07064e-08
502	AT1G53750	1984	RPT1A	-0.660665	-0.660676	7.74722	2.70171e-10	1.09026e-08
503	AT1G53520	1096	AtFAP3	-0.908995	-0.909135	4.75059	2.80424e-10	1.12889e-08
504	AT1G13810	1298	NA	1.00213	1.00246	3.14726	2.80856e-10	1.12889e-08
505	AT1G02810	2132	PMEI-PME7	-1.53594	-1.53668	3.25753	2.82337e-10	1.13259e-08
506	AT1G29320	1620	NA	0.764036	0.76415	4.4446	2.8314e-10	1.13278e-08
507	AT5G14970	1482	DUF760-7	-0.685559	-0.685594	6.15996	2.83503e-10	1.13278e-08
508	AT1G52430	3878	NA	1.87709	1.88074	0.950459	2.87845e-10	1.14786e-08
509	AT5G01740	859	NA	1.66872	1.67008	1.88418	2.90474e-10	1.15608e-08
510	AT2G16850	1479	PIP2;8	-0.845323	-0.845442	4.79786	2.9439e-10	1.16936e-08
511	AT1G31812	921	ACBP	-2.74733	-2.75552	4.0041	2.97253e-10	1.17637e-08
512	AT2G41730	965	HRG1	3.75672	3.75794	3.38839	2.97315e-10	1.17637e-08
513	AT1G56450	1350	MUD1	-0.697213	-0.697234	6.8914	2.98206e-10	1.1776e-08
514	AT4G35350	1413	XCP1	-0.743167	-0.743276	4.7066	3.15405e-10	1.24309e-08
515	AT2G29090	2330	CYP707A2	2.25954	2.26072	2.94993	3.25026e-10	1.27852e-08
516	AT3G02580	1386	BUL1	0.834152	0.834223	5.15111	3.32323e-10	1.29942e-08
517	AT4G33220	3570	ATPME44	0.892438	0.892481	6.05513	3.32418e-10	1.29942e-08
518	AT1G80830	2425	ATNRAMP1	-0.777025	-0.777098	5.35497	3.3277e-10	1.29942e-08
519	AT3G49170	2690	ECD1	1.086	1.08626	3.93418	3.32904e-10	1.29942e-08
520	AT2G39510	1598	UMAMIT14	-2.21628	-2.21834	2.5701	3.42835e-10	1.3356e-08
521	AT3G28007	1270	AtSWEET4	-2.05929	-2.06226	1.90283	3.45274e-10	1.34253e-08
522	AT1G53850	1374	ATPAE1	-0.850161	-0.850211	5.93208	3.45974e-10	1.34267e-08
523	AT3G50280	1741	NA	-3.27172	-3.29933	0.413248	3.46726e-10	1.34302e-08
524	AT1G67105.1	786	NA	4.30351	4.30736	4.03638	3.47963e-10	1.34524e-08
525	AT4G10400	1917	NA	0.92519	0.92552	3.28859	3.51236e-10	1.3553e-08
526	AT3G18320	1401	NA	-1.78051	-1.78293	2.00972	3.52255e-10	1.35665e-08
527	AT4G25700	1763	B1	1.63094	1.63099	6.55284	3.54647e-10	1.36327e-08
528	AT3G63400	2362	NA	0.732964	0.733	6.0233	3.55335e-10	1.36333e-08
529	AT1G73270	1602	scpl6	-3.00829	-3.02568	0.334055	3.62466e-10	1.38806e-08
530	AT2G30250	2048	ATWRKY25	1.13693	1.13708	4.45511	3.69846e-10	1.41365e-08
531	AT5G61490	986	NA	-3.27003	-3.30308	-0.565027	3.84272e-10	1.46602e-08
532	AT2G15320	1761	NA	-0.963812	-0.964096	3.94274	3.95073e-10	1.50197e-08
533	AT4G05715.1	585	NA	5.01095	5.25798	0.934199	3.95178e-10	1.50197e-08
534	AT5G39024	3008	NA	-1.39049	-1.39139	2.97968	3.97501e-10	1.50797e-08
535	AT1G47480	1222	NA	-1.48811	-1.48929	2.53222	4.07693e-10	1.54375e-08
536	AT4G34740	2210	ASE2	-1.19976	-1.19994	5.12171	4.14411e-10	1.56626e-08
537	AT3G62030	1276	CYP20-3	-0.924497	-0.924502	9.44315	4.37359e-10	1.64806e-08
538	AT4G12750	3976	NA	0.858471	0.858574	4.79535	4.37682e-10	1.64806e-08
539	AT4G01480	1200	AtPPa5	-1.04597	-1.04618	4.41058	4.4686e-10	1.67771e-08
540	AT3G59320	2685	NA	-0.928979	-0.92925	3.99638	4.47211e-10	1.67771e-08
541	AT5G15190	913	NA	1.35765	1.35854	2.10822	4.53703e-10	1.6989e-08
542	AT1G75880	1529	GGL12	1.15286	1.15359	2.42766	4.54537e-10	1.6989e-08
543	AT5G59350	1725	NA	-0.895946	-0.896192	3.9517	4.71111e-10	1.7576e-08
544	AT5G57785	1312	NA	1.17355	1.17364	5.45139	4.89578e-10	1.82314e-08
545	AT3G13880	2416	OTP72	1.21123	1.21194	2.56447	4.90679e-10	1.82389e-08
546	AT5G10140	1180	AGL25	-3.55131	-3.60709	0.158141	4.99567e-10	1.85352e-08
547	AT5G10170	1954	ATMIPS3	-1.01308	-1.01324	4.94729	5.07845e-10	1.88079e-08
548	AT1G75670	1356	NA	0.858031	0.858306	3.33116	5.15846e-10	1.90694e-08
549	AT2G20390	1417	NA	0.788857	0.789006	4.05507	5.21184e-10	1.92316e-08
550	AT1G51380	1879	NA	1.30836	1.30916	2.35396	5.32373e-10	1.95987e-08
551	AT1G73000	986	PYL3	3.59403	3.61703	-0.149661	5.33068e-10	1.95987e-08
552	AT5G66960	2701	NA	1.32585	1.32659	2.31359	5.36453e-10	1.96875e-08
553	AT2G28470	3597	BGAL8	-0.780683	-0.780713	6.73747	5.43815e-10	1.99215e-08
554	AT3G21750	2682	UGT71B1	-0.691792	-0.691861	5.48131	5.64171e-10	2.06299e-08
555	AT3G09940	1593	AtMDAR3	-1.52525	-1.52679	2.4847	5.67604e-10	2.0718e-08
556	AT3G19270	1749	CYP707A4	1.75546	1.75677	2.36205	5.7513e-10	2.0955e-08
557	AT5G67330	2412	ATNRAMP4	1.60096	1.60098	7.41214	5.76394e-10	2.09634e-08
558	AT3G22235	687	AthCYSTM8	-6.10646	-6.11155	5.87603	5.79912e-10	2.10535e-08
559	AT1G51830	4050	SIF1	-1.33049	-1.33069	4.7765	5.88758e-10	2.13364e-08
560	AT4G19700	1248	AtILP	0.83124	0.831452	3.83279	5.97217e-10	2.16043e-08
561	AT3G27550	2068	CFM9	0.962999	0.963307	3.40661	6.02368e-10	2.1725e-08
562	AT2G36970	1713	NA	1.50146	1.50185	4.15852	6.02699e-10	2.1725e-08
563	AT5G63850	2101	AAP4	-1.37349	-1.37368	5.16058	6.17768e-10	2.22287e-08
564	AT3G26060	1273	ATPRX	-0.770009	-0.770018	8.3744	6.32151e-10	2.27059e-08
565	AT5G27990	473	NA	3.892	3.92405	-0.878287	6.4897e-10	2.32687e-08
566	AT2G32020	950	NA	1.60462	1.60568	1.68694	6.59747e-10	2.36133e-08
567	AT5G04070	6882	NA	-0.835201	-0.835324	4.9196	6.8042e-10	2.43103e-08
568	AT1G25530	1777	NA	-0.925561	-0.925862	3.5928	6.85322e-10	2.44423e-08
569	AT5G59680	3255	NA	-2.60367	-2.61867	0.00519491	6.91325e-10	2.46131e-08
570	AT3G55800	1747	SBPASE	-0.688865	-0.688868	9.53239	7.02607e-10	2.49709e-08
571	AT3G07320	1963	NA	-1.01545	-1.01555	5.56865	7.10969e-10	2.52238e-08
572	AT1G30420	5222	ABCC11	-1.0887	-1.08916	3.18063	7.23693e-10	2.56304e-08
573	AT2G18900	2836	NA	0.799943	0.800012	5.2211	7.28772e-10	2.57652e-08
574	AT5G55150	1156	AtFDR2	4.66337	4.72154	-0.980877	7.37147e-10	2.60159e-08
575	AT5G07280	4026	EMS1	-1.1791	-1.17987	2.80046	7.38506e-10	2.60185e-08
576	AT2G25980	1727	NA	-1.27707	-1.27734	4.45435	7.40974e-10	2.60602e-08
577	AT5G10210	997	NA	-1.61249	-1.61428	1.72064	7.44877e-10	2.6152e-08
578	AT1G10522	1234	PRIN2	0.81258	0.812642	5.49297	7.46762e-10	2.61728e-08
579	AT3G44665	4733	NA	-0.92899	-0.929043	6.15886	7.54593e-10	2.64016e-08
580	AT1G65900	1768	NA	-0.940152	-0.940401	4.12201	7.64845e-10	2.66801e-08
581	AT2G40010	1532	NA	-1.00225	-1.0028	3.58217	7.65248e-10	2.66801e-08
582	AT3G54050	1652	cfbp1	-0.690214	-0.690219	8.95322	7.66504e-10	2.66801e-08
583	AT1G80720	1134	NA	1.09708	1.09758	2.82709	7.69474e-10	2.67376e-08
584	AT2G40520	2999	NTP2	-0.862327	-0.862549	3.74297	7.75822e-10	2.6912e-08
585	AT4G37420	2153	NA	2.96829	2.97622	0.876602	7.78222e-10	2.69491e-08
586	AT1G49750	2042	NA	-1.04194	-1.04198	7.11736	7.83206e-10	2.70754e-08
587	AT4G03292	752	NA	2.42687	2.43297	0.896504	7.96319e-10	2.74818e-08
588	AT5G64710	2871	MNU1	0.967712	0.968147	2.78149	8.14104e-10	2.80478e-08
589	AT5G09260	2503	VPS20.2	0.799724	0.799847	4.27642	8.23169e-10	2.8312e-08
590	AT1G01770	3289	NA	0.805302	0.805363	5.34225	8.24983e-10	2.83263e-08
591	AT5G01530	1396	LHCB4.1	-0.866945	-0.866947	10.8079	8.35325e-10	2.86329e-08
592	AT3G12270	2221	ATPRMT3	0.731506	0.731583	5.00013	8.3683e-10	2.8636e-08
593	AT1G44800	1656	SIAR1	-0.869807	-0.869864	5.79254	8.5183e-10	2.91001e-08
594	AT4G28450	1806	NA	0.733338	0.733419	4.84722	8.54117e-10	2.91291e-08
595	AT3G18280	703	AtTED4	0.754299	0.75435	5.38843	8.6544e-10	2.94657e-08
596	AT5G23940	1948	DCR	-0.802853	-0.80289	6.526	8.67544e-10	2.94878e-08
597	AT1G25510	2097	NA	-1.13172	-1.13218	3.37109	8.75818e-10	2.97191e-08
598	AT3G16400	4508	ATMLP-470	-0.812942	-0.812954	8.07409	8.86331e-10	3.00256e-08
599	AT3G15080	1170	NA	0.916243	0.916497	3.50996	9.09506e-10	3.07592e-08
600	AT3G23170	1042	HUP39	-2.68703	-2.68832	3.96094	9.18258e-10	3.10034e-08
601	AT2G33310	2222	IAA13	-0.767771	-0.767867	4.85736	9.25401e-10	3.11245e-08
602	AT3G27240	1530	Cyc1-1	-0.998938	-0.998991	6.46166	9.2607e-10	3.11245e-08
603	AT5G45080	1520	AtPP2-A6	-2.43835	-2.44254	1.6956	9.26453e-10	3.11245e-08
604	AT3G21740	1589	APO4	1.04641	1.04679	3.25793	9.29111e-10	3.11621e-08
605	AT5G13230	2471	NA	1.39884	1.40071	1.31591	9.40977e-10	3.1508e-08
606	AT2G41240	1157	BHLH100	3.11192	3.11196	8.03012	9.66111e-10	3.22962e-08
607	AT3G28560	1496	NA	2.83371	2.8535	-0.639008	9.68874e-10	3.23352e-08
608	AT4G11290	1340	PER39	-1.0957	-1.09619	3.27716	9.72244e-10	3.23943e-08
609	AT3G25860	2070	LTA2	-0.697841	-0.697865	6.85269	9.79014e-10	3.25314e-08
610	AT2G37340	1723	AT-RS2Z33	0.852302	0.85234	6.03467	9.79572e-10	3.25314e-08
611	AT3G25250	1675	AGC2	1.2554	1.25585	2.90981	9.99228e-10	3.31299e-08
612	AT1G76170	1769	NA	1.02935	1.02987	2.64345	1.02061e-09	3.37836e-08
613	AT1G16470	1328	PAB1	-0.728379	-0.728413	6.19799	1.03315e-09	3.41428e-08
614	AT1G17630	2548	CWM1	1.14307	1.14381	2.33409	1.04983e-09	3.46092e-08
615	AT1G52030	3040	F-ATMBP	-2.59386	-2.59561	3.74362	1.05068e-09	3.46092e-08
616	AT3G15000	1648	MORF8	0.787797	0.787812	7.49427	1.06465e-09	3.50123e-08
617	AT5G13490	1894	AAC2	-1.03552	-1.0357	4.6629	1.09077e-09	3.58134e-08
618	AT2G39870	2402	NA	1.08713	1.08716	6.24328	1.10703e-09	3.62885e-08
619	AT4G11900	3415	NA	-1.12087	-1.12133	3.39919	1.11445e-09	3.64139e-08
620	AT3G28890	3496	AtRLP43	2.82883	2.84709	1.53091	1.11446e-09	3.64139e-08
621	AT5G51720	743	At-NEET	-5.46681	-5.47709	4.1691	1.12669e-09	3.67543e-08
622	AT4G19210	2356	ABCE2	-0.742735	-0.742764	6.86361	1.14211e-09	3.71976e-08
623	AT2G42690	1389	AGAP1	-0.779995	-0.780025	6.63092	1.15451e-09	3.75411e-08
624	AT5G16750	3025	TOZ	0.702782	0.702832	5.38837	1.17746e-09	3.82259e-08
625	AT2G15630	2116	NA	1.19277	1.19383	1.92325	1.19192e-09	3.86336e-08
626	AT5G65980	1916	PILS7	-3.11126	-3.13172	-0.289333	1.20241e-09	3.89113e-08
627	AT1G61520	1625	LHCA3	-0.913974	-0.913976	11.0667	1.21119e-09	3.91175e-08
628	AT5G62480	1031	ATGSTU9	1.53419	1.53492	2.32165	1.21265e-09	3.91175e-08
629	AT2G42975	809	NA	-0.983693	-0.984032	3.488	1.22666e-09	3.94742e-08
630	AT4G37190	2110	NA	0.812133	0.81226	4.26694	1.22874e-09	3.94742e-08
631	AT4G33010	3586	AtGLDP1	-0.869316	-0.869318	10.7555	1.22955e-09	3.94742e-08
632	AT1G08430	1961	ALMT1	-1.72602	-1.72675	3.44992	1.2422e-09	3.98172e-08
633	AT1G77960	1730	NA	-3.02298	-3.04511	0.640793	1.25236e-09	4.00794e-08
634	AT1G19710	1885	NA	0.794883	0.795022	4.23451	1.25724e-09	4.01723e-08
635	AT3G42100	5259	NA	8.04087	1.44269e+08	-1.19736	1.26409e-09	4.03275e-08
636	AT2G14230	5130	NA	2.36016	2.36076	3.39935	1.28162e-09	4.08225e-08
637	AT5G56490	1859	AtGulLO4	-2.22025	-2.22868	0.815741	1.29315e-09	4.1125e-08
638	AT3G24230	1761	NA	1.84422	1.84872	0.136316	1.33433e-09	4.23681e-08
639	MSTRG.3133	412	NA	4.0184	4.03171	0.473565	1.34469e-09	4.26303e-08
640	AT5G54670	3070	ATK3	-0.743448	-0.743555	4.69186	1.36181e-09	4.31054e-08
641	AT5G12110	1866	NA	-0.939117	-0.93944	3.57949	1.38062e-09	4.36126e-08
642	AT1G79790	1462	AtcpFHy1	-0.966361	-0.966502	4.51175	1.38214e-09	4.36126e-08
643	AT1G66250	2026	NA	-0.826927	-0.827113	4.13064	1.3991e-09	4.40794e-08
644	AT5G43460	1459	NA	0.861433	0.86147	6.08268	1.40346e-09	4.41481e-08
645	AT2G02955	2456	CCG	0.979722	0.980057	3.24435	1.40819e-09	4.41728e-08
646	AT3G54090	1729	FLN1	0.617501	0.617526	6.45951	1.40861e-09	4.41728e-08
647	AT2G04070	1716	NA	3.98507	3.99804	0.262722	1.4114e-09	4.4192e-08
648	AT5G26010	1474	NA	-1.352	-1.35352	2.0605	1.42942e-09	4.46871e-08
649	AT1G01220	3987	AtFKGP	0.808915	0.808979	5.49859	1.4496e-09	4.52481e-08
650	AT1G22440	1783	NA	-1.11806	-1.11832	4.05194	1.45963e-09	4.5491e-08
651	AT2G19970	926	NA	-1.97955	-1.98049	3.36613	1.46458e-09	4.55751e-08
652	AT1G31550	1469	NA	-1.26624	-1.26686	3.34497	1.53082e-09	4.75634e-08
653	AT5G01075	574	TWS1	-1.48747	-1.48941	2.12265	1.53338e-09	4.757e-08
654	AT1G70830	1522	MLP28	-0.874547	-0.874564	7.61417	1.54852e-09	4.78831e-08
655	AT2G29450	1270	AT103-1A	-0.739827	-0.739851	6.94229	1.54954e-09	4.78831e-08
656	AT1G15820	1204	CP24	-1.01344	-1.01344	10.6172	1.55056e-09	4.78831e-08
657	AT5G39220	1435	VTE7	-2.39047	-2.40121	0.549159	1.55932e-09	4.80803e-08
658	AT5G46050	2186	AtNPF5.2	1.98125	1.98282	1.93206	1.56718e-09	4.82491e-08
659	AT5G66620	2670	DAR6	-3.09809	-3.11564	0.579315	1.57272e-09	4.83463e-08
660	AT4G14390	2270	NA	-2.0509	-2.06175	-0.185089	1.58484e-09	4.8645e-08
661	AT4G31990	2072	AAT3	-0.588863	-0.588874	7.70605	1.60051e-09	4.9012e-08
662	AT5G10946	1359	NA	-2.13081	-2.13679	0.513933	1.60163e-09	4.9012e-08
663	AT2G01450	2548	ATMPK17	-1.66766	-1.66776	6.31479	1.62307e-09	4.95931e-08
664	AT4G37608	892	NA	1.61531	1.61734	1.36135	1.63455e-09	4.98685e-08
665	AT5G49780	3183	NA	-2.22497	-2.23748	0.237808	1.64218e-09	5.00261e-08
666	AT2G20580	3091	ATRPN1A	-0.66725	-0.667264	7.54966	1.65516e-09	5.03458e-08
667	AT4G14465	1815	AHL20	-0.952545	-0.952922	3.41088	1.67471e-09	5.08641e-08
668	AT3G26340	1253	NA	-0.817147	-0.817245	4.8416	1.68559e-09	5.11177e-08
669	AT1G76820	4451	NA	1.0799	1.08034	3.32517	1.70149e-09	5.14625e-08
670	AT1G03830	3654	GBPL1	0.783394	0.7835	4.70987	1.70204e-09	5.14625e-08
671	AT3G48830	1874	NA	1.10311	1.1037	2.51859	1.70985e-09	5.16218e-08
672	AT2G27020	1355	PAG1	-0.762798	-0.762817	7.20966	1.71473e-09	5.1692e-08
673	AT3G52960	1162	PrxIIE	-1.02499	-1.02501	8.1733	1.72885e-09	5.20402e-08
674	AT2G42610	1219	LSH10	-1.26464	-1.26528	2.98367	1.75429e-09	5.26906e-08
675	AT4G36230	1020	NA	-1.74972	-1.75254	1.52714	1.75566e-09	5.26906e-08
676	AT1G26770	1572	AT-EXP10	1.05249	1.05254	6.0935	1.77878e-09	5.33054e-08
677	AT5G48220	1808	NA	-0.76971	-0.769788	5.13399	1.78701e-09	5.34516e-08
678	AT1G55040	2859	OZ2	0.80877	0.808983	3.70828	1.78893e-09	5.34516e-08
679	AT1G80760	1212	NIP6	-1.44144	-1.44212	3.26647	1.79927e-09	5.36813e-08
680	AT5G09950	3431	MEF7	1.32608	1.32728	1.73679	1.80583e-09	5.37979e-08
681	AT1G19150	1162	LHCA2*1	-0.721009	-0.721033	6.79134	1.81302e-09	5.39328e-08
682	AT4G13572	1442	NA	-4.44665	-4.54965	-0.989782	1.85329e-09	5.50498e-08
683	AT2G29400	1486	PP1-AT	0.743676	0.743707	6.13901	1.86526e-09	5.53242e-08
684	AT5G02620	3985	ANK1	0.752499	0.752579	4.97681	1.89011e-09	5.59792e-08
685	AT1G15710	1792	TyrA2	-0.764661	-0.764811	4.41048	1.90106e-09	5.62214e-08
686	AT3G25790	1651	HHO1	-1.58193	-1.58327	2.42078	1.91518e-09	5.65564e-08
687	AT2G35310	1419	REM23	-2.15711	-2.16471	0.328288	1.9364e-09	5.70999e-08
688	AT5G19020	2366	MEF18	1.06015	1.06059	3.12708	1.99743e-09	5.8814e-08
689	AT2G36570	2588	PXC1	-0.87827	-0.878348	5.44468	2.01802e-09	5.93339e-08
690	AT4G30120	2629	ATHMA3	-2.70851	-2.72238	0.430112	2.05767e-09	6.04119e-08
691	AT1G15480	2158	POCO1	0.731729	0.731843	4.41672	2.06664e-09	6.05874e-08
692	AT5G47370	1423	HAT2	0.941255	0.941371	4.86233	2.08002e-09	6.08918e-08
693	AT5G50950	2552	FUM2	-1.23639	-1.23646	6.1157	2.13624e-09	6.24471e-08
694	AT5G60730	1516	AtGET3c	1.26226	1.26316	2.12787	2.14226e-09	6.2533e-08
695	AT2G47800	5061	ABCC4	-0.895828	-0.895904	5.5741	2.15101e-09	6.2698e-08
696	AT5G46110	3426	APE2	-0.760349	-0.760352	9.89188	2.22396e-09	6.47313e-08
697	AT2G20500	2488	NA	3.12526	3.14337	-0.781784	2.22922e-09	6.47913e-08
698	AT3G23250	1506	ATMYB15	2.1127	2.11508	1.43479	2.25643e-09	6.54881e-08
699	AT1G55080	1282	MED9	0.896131	0.896434	3.25512	2.26735e-09	6.57108e-08
700	AT5G39960	2346	EngA-2	0.892836	0.893018	3.97675	2.27729e-09	6.59048e-08
701	AT4G24540	1155	AGL24	-1.72803	-1.72953	2.12833	2.30988e-09	6.67526e-08
702	AT1G53070	1315	NA	-0.973538	-0.973854	3.94639	2.32608e-09	6.7125e-08
703	AT4G17030	1117	AT-EXPR	-0.843314	-0.843446	4.41743	2.33905e-09	6.74033e-08
704	AT5G02560	1506	h2a.w.12	-1.08373	-1.08451	2.49111	2.3431e-09	6.7424e-08
705	AT5G03350	1061	SAI-LLP1	-6.01278	-6.01711	5.79169	2.35353e-09	6.7628e-08
706	AT1G03760	1398	NA	0.950847	0.951055	3.67149	2.35711e-09	6.76349e-08
707	AT3G01890	2003	SWP73A	0.855686	0.855909	3.742	2.39525e-09	6.86322e-08
708	AT2G37310	2316	NA	0.986438	0.986866	2.91867	2.40111e-09	6.87031e-08
709	AT2G14100	1807	CYP705A13	-1.44367	-1.44639	1.17123	2.40483e-09	6.87124e-08
710	AT5G01590	2005	TIC56	-0.698321	-0.698338	7.46693	2.41814e-09	6.89953e-08
711	AT5G64770	686	CLEL	0.99409	0.994136	6.17313	2.4506e-09	6.98232e-08
712	AT5G18430	1406	GGL26	-1.27303	-1.27387	2.85482	2.47333e-09	7.02864e-08
713	AT1G01080	1774	CP28B	-0.668506	-0.668543	6.10792	2.4738e-09	7.02864e-08
714	AT1G62130	3730	NA	0.97973	0.979999	3.48239	2.48098e-09	7.03917e-08
715	AT1G15790	1390	NA	1.40268	1.40392	1.8382	2.49513e-09	7.06056e-08
716	AT3G55110	2540	ABCG18	0.961513	0.961678	4.54214	2.49549e-09	7.06056e-08
717	AT3G25530	1611	ATGHBDH	-0.730905	-0.73093	6.67112	2.5111e-09	7.09482e-08
718	AT2G28990	3258	NA	-2.37575	-2.38476	0.702395	2.52183e-09	7.10728e-08
719	AT3G49110	1565	ATPCA	-1.3192	-1.31972	3.60248	2.52253e-09	7.10728e-08
720	AT3G03795.1	8903	NA	-1.19096	-1.19107	5.48178	2.55125e-09	7.17822e-08
721	AT1G09795	1516	ATATP-PRT2	-0.713965	-0.713993	6.59946	2.58075e-09	7.25114e-08
722	AT5G13420	1708	GSM2	-0.825009	-0.825031	7.02503	2.6183e-09	7.34648e-08
723	AT3G08600	1844	NA	-0.827893	-0.828085	4.02343	2.63664e-09	7.3877e-08
724	AT3G46270	2079	NA	-1.95704	-1.95996	1.9105	2.65007e-09	7.41508e-08
725	AT1G30960	1624	AtERG2	1.07078	1.07114	3.25786	2.68276e-09	7.49619e-08
726	AT1G68550	1915	CRF10	0.795712	0.795826	4.61614	2.71486e-09	7.57543e-08
727	AT3G13784	1966	AtcwINV5	-2.09622	-2.09876	1.83841	2.72237e-09	7.58593e-08
728	AT3G53940	1733	NA	1.12555	1.12598	3.11309	2.748e-09	7.64683e-08
729	AT2G48080	1619	ALKBH10A	-1.83959	-1.84353	1.35031	2.76607e-09	7.68657e-08
730	AT1G52230	702	PSAH-2	-0.839272	-0.839277	9.22393	2.79809e-09	7.7649e-08
731	AT1G19570	912	ATDHAR1	-0.859415	-0.859435	7.55386	2.82091e-09	7.81751e-08
732	AT1G56160	1034	ATMYB72	2.53894	2.55652	-1.03632	2.85941e-09	7.91337e-08
733	AT1G69140.1	648	NA	-2.55938	-2.56236	2.39474	2.89378e-09	7.99756e-08
734	AT3G30180	1913	BR6OX2	1.23589	1.23602	5.04318	2.90389e-09	8.01458e-08
735	AT1G55870	2735	AHG2	1.01385	1.01407	3.92049	2.95717e-09	8.15053e-08
736	AT5G11950	1908	LOG8	-0.793496	-0.793619	4.67686	2.97186e-09	8.17989e-08
737	AT2G15080	3792	AtRLP19	1.20489	1.20503	5.20498	3.04623e-09	8.37321e-08
738	AT4G29080	1435	IAA27	-0.937838	-0.938003	4.50888	3.08035e-09	8.45551e-08
739	AT5G60760	2831	NA	-1.38152	-1.38365	1.59594	3.12628e-09	8.56953e-08
740	AT2G47500	3731	NA	-0.83688	-0.836972	5.1538	3.13035e-09	8.56953e-08
741	AT2G44290	1149	LTPG13	-1.56947	-1.57002	3.58474	3.1377e-09	8.57807e-08
742	AT3G22231	773	PCC1	-6.83032	-6.84999	4.76957	3.17399e-09	8.66559e-08
743	AT1G16650	2094	NA	0.916662	0.91709	2.74574	3.21499e-09	8.76572e-08
744	AT1G16630	2937	NA	-0.874235	-0.874428	4.18272	3.26202e-09	8.88198e-08
745	AT3G07750	1510	RRP42	0.806565	0.806788	3.54993	3.27794e-09	8.91337e-08
746	AT2G29070	1506	NA	0.852306	0.852643	2.97313	3.30651e-09	8.97899e-08
747	AT1G02370	1986	NA	0.72257	0.72276	3.59158	3.33695e-09	9.04951e-08
748	AT5G67070	1358	RALF34	-0.853529	-0.853592	5.96464	3.39054e-09	9.18257e-08
749	AT5G16715	4539	EMB2247	-0.586168	-0.586177	8.02513	3.43933e-09	9.30227e-08
750	AT5G66610	2319	DAR7	-1.52218	-1.5244	1.52389	3.7336e-09	1.00847e-07
751	AT3G23190	1074	NA	-1.68694	-1.68961	1.52025	3.79899e-09	1.02477e-07
752	AT3G12110	1788	ACT11	-0.905602	-0.905741	4.58427	3.81165e-09	1.02681e-07
753	AT4G08867	1111	NA	2.91656	2.92243	1.1373	3.88682e-09	1.04567e-07
754	AT5G44400	2014	AtBBE26	-0.826562	-0.826623	5.55101	3.91684e-09	1.05235e-07
755	AT1G78280	3355	NA	0.722047	0.722109	5.06058	3.94396e-09	1.05823e-07
756	AT2G37380	1364	MAKR3	-1.38227	-1.38354	2.58174	3.96641e-09	1.06285e-07
757	AT3G11630	1176	2CPA	-0.697484	-0.697489	9.12065	3.97958e-09	1.06497e-07
758	AT2G36490	5069	AtROS1	-0.662729	-0.662769	5.75021	4.02988e-09	1.07701e-07
759	AT4G25830	1622	CASPL2C1	-0.816119	-0.816353	3.90712	4.05613e-09	1.0826e-07
760	AT2G39800	3102	ATP5CS	-1.22981	-1.22984	7.91032	4.07892e-09	1.08725e-07
761	AT5G58550	3854	EOL2	-1.01436	-1.01459	4.2088	4.09143e-09	1.08915e-07
762	AT3G02730	943	ATF1	-0.708839	-0.708854	7.53643	4.16896e-09	1.10822e-07
763	AT1G19970	1309	NA	-1.31566	-1.31656	2.72766	4.17402e-09	1.10822e-07
764	AT5G08780	1983	NA	0.895467	0.895751	3.27796	4.20303e-09	1.11446e-07
765	AT5G46140	1449	AtDOA13	2.35597	2.36945	-0.804231	4.24575e-09	1.12381e-07
766	AT4G38630	1669	ATMCB1	-0.618197	-0.618213	7.15406	4.24993e-09	1.12381e-07
767	AT4G36060	1387	bHLH11	-2.53143	-2.55329	-0.122322	4.25492e-09	1.12381e-07
768	AT1G56190	1933	cPGK2	-0.637349	-0.637359	7.85089	4.28516e-09	1.13032e-07
769	AT5G26000	1893	AtTGG1	-0.626002	-0.626003	11.2249	4.31159e-09	1.13581e-07
770	AT1G44920	1138	NA	-0.6297	-0.62974	5.9685	4.3433e-09	1.14268e-07
771	AT3G24290	3433	AMT1;5	-1.86442	-1.86528	3.43778	4.42215e-09	1.16192e-07
772	AT4G37400	1855	CYP81F3	-1.43009	-1.43233	1.57952	4.43779e-09	1.16452e-07
773	AT3G14900	2052	EMB3120	0.827027	0.827091	5.58469	4.47964e-09	1.17398e-07
774	AT4G15110	2143	CYP97B3	-0.603866	-0.603895	6.37171	4.52028e-09	1.1831e-07
775	AT1G68930	2886	NA	1.2079	1.20876	2.23306	4.5378e-09	1.18615e-07
776	AT1G47395	833	FEP2	2.39121	2.39126	7.15438	4.63278e-09	1.20851e-07
777	AT1G73370	3508	ATSUS6	-0.968315	-0.968651	3.48842	4.63528e-09	1.20851e-07
778	AT5G25830	2597	GATA12	1.89457	1.89472	5.4091	4.70445e-09	1.22497e-07
779	AT5G58610	4255	NA	1.09106	1.09154	2.95412	4.743e-09	1.23342e-07
780	AT5G51540	2290	AtOCT1	0.865331	0.865588	3.58875	4.75964e-09	1.23617e-07
781	AT5G53220	2327	NA	0.853472	0.853785	3.09511	4.77145e-09	1.23758e-07
782	AT5G14330	607	NA	-1.53127	-1.53224	2.94485	4.77729e-09	1.23758e-07
783	AT1G07367.1	558	NA	3.957	3.95759	4.87769	4.88943e-09	1.26501e-07
784	AT3G11460	1872	MEF10	1.11596	1.11681	2.14585	4.99019e-09	1.28943e-07
785	AT5G67400	1296	PRX73	-1.72539	-1.72747	2.24352	5.10256e-09	1.31679e-07
786	AT1G49860	1188	ATGSTF14	-3.58186	-3.58539	3.30249	5.15577e-09	1.32882e-07
787	AT2G27000	1778	CYP705A8	-1.27537	-1.27638	2.49776	5.18974e-09	1.33588e-07
788	AT2G22540	1791	AGL22	-0.756349	-0.756407	5.80818	5.22275e-09	1.34267e-07
789	AT5G44060	2731	NA	-1.10903	-1.10951	3.65645	5.25331e-09	1.34882e-07
790	AT1G32860	1791	NA	0.84043	0.840573	4.2113	5.29463e-09	1.35771e-07
791	AT5G24640	544	HRG2	3.34981	3.35338	1.25374	5.31443e-09	1.36106e-07
792	AT1G62870	2886	NA	-1.01074	-1.01156	2.75016	5.34797e-09	1.36792e-07
793	AT1G05160	4536	ATKAO1	0.705105	0.705182	4.84762	5.41778e-09	1.38403e-07
794	AT5G40690	1328	NA	1.11928	1.11963	3.0535	5.57812e-09	1.42319e-07
795	AT5G60990	1834	RH10	0.705261	0.705335	5.06192	5.58617e-09	1.42345e-07
796	MSTRG.21037	1660	NA	-3.8188	-3.84123	1.48561	5.69383e-09	1.44907e-07
797	AT2G38180	1532	NA	1.00778	1.00815	3.06252	5.70262e-09	1.44948e-07
798	AT1G56150	1005	SAUR71	2.14189	2.14301	2.58629	5.74915e-09	1.45829e-07
799	AT4G04940	3103	NA	0.714732	0.714823	4.72264	5.75168e-09	1.45829e-07
800	AT1G53910	1907	ERF74	-0.675152	-0.675193	6.16736	5.84711e-09	1.48063e-07
801	AT1G27470	2837	NA	0.667036	0.667097	5.14877	5.93151e-09	1.50013e-07
802	AT3G20510	971	FAX6	-1.22195	-1.22263	3.01432	6.08428e-09	1.53685e-07
803	AT1G18320	699	AtTim22	1.58146	1.5844	0.907859	6.10932e-09	1.54125e-07
804	AT5G02020	1668	SIS	-1.14885	-1.14924	2.94771	6.12028e-09	1.5421e-07
805	AT4G13570	759	HTA4	-3.58831	-3.6245	-0.0973034	6.25181e-09	1.57328e-07
806	AT5G60490	1371	AtFLA12	-1.19837	-1.19951	2.10717	6.3717e-09	1.60146e-07
807	AT2G04955.1	149	NA	1.63353	1.6354	1.63061	6.39865e-09	1.60624e-07
808	AT1G26560	2075	BGLU40	-1.00275	-1.00288	5.03964	6.41093e-09	1.60734e-07
809	AT5G23880	2727	ATCPSF100	0.660042	0.66011	4.97113	6.42937e-09	1.60997e-07
810	AT1G31790	1329	NA	1.02896	1.02979	1.89599	6.45981e-09	1.61407e-07
811	AT5G19300	1701	NA	0.759336	0.7595	3.93981	6.46169e-09	1.61407e-07
812	AT2G37690	2462	NA	0.687792	0.687852	5.19047	6.51772e-09	1.62542e-07
813	AT1G45332	3095	NA	0.713499	0.713557	5.15924	6.52318e-09	1.62542e-07
814	AT2G24110.1	4516	NA	0.784331	0.784361	6.58982	6.62122e-09	1.64782e-07
815	AT5G45280	1557	PAE11	-0.948082	-0.948235	4.64322	6.63161e-09	1.64838e-07
816	AT5G19260	1332	FAF3	-1.08461	-1.08505	3.43516	6.66006e-09	1.65342e-07
817	AT3G56980	1215	BHLH039	2.91741	2.91749	6.74521	6.67622e-09	1.65541e-07
818	AT5G46130	1369	AtDOA12	2.80285	2.82435	-1.28643	6.73728e-09	1.66851e-07
819	AT3G47050	2085	NA	-3.68116	-3.75304	-1.12466	6.86485e-09	1.69657e-07
820	AT1G62500	1580	DEG27	-1.06376	-1.0642	3.44441	6.86734e-09	1.69657e-07
821	AT3G15140	2818	ERI-1	0.758436	0.75857	4.22805	6.9543e-09	1.71596e-07
822	AT5G40800	1437	AITR4	-1.70559	-1.70842	1.27796	7.10443e-09	1.75087e-07
823	AT4G15380	1855	CYP705A4	-2.144	-2.15097	0.822094	7.11547e-09	1.75146e-07
824	AT1G10640	2201	NA	-0.721662	-0.721775	4.55337	7.1561e-09	1.75932e-07
825	AT5G40660	1665	P12	0.741943	0.742032	4.66208	7.20968e-09	1.76883e-07
826	ATMG00830	1149	CCB382	1.28624	1.28773	1.41531	7.21224e-09	1.76883e-07
827	AT3G01850	1680	NA	0.793867	0.793981	4.4812	7.26701e-09	1.78011e-07
828	AT4G02200	1245	AtDIL9-5	-2.35704	-2.35924	2.53654	7.34207e-09	1.79632e-07
829	AT3G53360	3351	NA	0.994619	0.99511	2.79418	7.3977e-09	1.80775e-07
830	AT1G21310	1654	ATEXT3	-0.83386	-0.833883	7.20028	7.41121e-09	1.80887e-07
831	AT4G27440	1641	PORB	-1.23758	-1.23759	9.49257	7.45784e-09	1.81806e-07
832	AT2G23590	1005	ATMES8	-2.40984	-2.42277	0.537515	7.50532e-09	1.82744e-07
833	AT5G47780	2502	GAUT4	0.621758	0.621776	6.71469	7.55694e-09	1.8378e-07
834	AT1G04420	1539	NA	-0.635764	-0.635785	6.85781	7.58461e-09	1.84231e-07
835	AT1G10657	1308	DEG17	-1.81997	-1.82126	2.83618	7.63632e-09	1.85265e-07
836	AT4G09650	1151	ATPD	-0.840551	-0.840554	9.70736	7.69289e-09	1.86415e-07
837	AT2G44510	1395	NA	0.936318	0.936735	3.00648	7.83971e-09	1.89745e-07
838	AT1G29030	1997	NA	0.745834	0.745988	4.02117	7.85695e-09	1.89936e-07
839	AT3G20380	1414	NA	-1.94342	-1.94718	1.51511	7.92426e-09	1.91335e-07
840	AT5G52570	1269	B2	-0.916362	-0.91658	3.8924	8.15275e-09	1.96617e-07
841	AT5G16900	3229	NA	-2.98047	-3.00155	0.0384162	8.21512e-09	1.97886e-07
842	AT3G14050	2850	AT-RSH2	1.56137	1.56141	6.84425	8.27571e-09	1.99108e-07
843	AT4G32700	8456	POLQ	-0.884623	-0.884804	4.46732	8.3902e-09	2.01624e-07
844	AT1G36320	1613	CDB1L	-0.654562	-0.65459	6.52617	8.59466e-09	2.06292e-07
845	AT2G25510	760	NA	-2.49887	-2.49905	7.29011	8.68928e-09	2.08316e-07
846	AT3G33528	1080	NA	1.8998	1.90615	0.492043	8.78029e-09	2.1025e-07
847	AT1G14185	1890	NA	-1.92439	-1.92719	1.77084	8.81238e-09	2.10769e-07
848	AT4G23890	1051	CRR31	-0.934482	-0.934615	4.78156	9.018e-09	2.15432e-07
849	AT1G23150	982	NA	-1.19447	-1.1955	2.24388	9.06848e-09	2.16383e-07
850	AT1G23340	2395	NA	-1.04649	-1.04733	2.45099	9.10081e-09	2.16899e-07
851	AT3G56090	1277	ATFER3	-1.2284	-1.22852	5.52973	9.11353e-09	2.16947e-07
852	AT1G01620	1549	PIP1;3	-0.669228	-0.669236	8.20626	9.19049e-09	2.1839e-07
853	AT1G51870	3017	NA	-4.85135	-4.98043	-0.167975	9.19571e-09	2.1839e-07
854	AT3G53750	2205	ACT3	-0.720362	-0.720438	5.32797	9.41609e-09	2.23254e-07
855	AT1G09090	2701	ATRBOHB	-1.65864	-1.66172	1.51432	9.42254e-09	2.23254e-07
856	AT3G56970	1082	BHLH038	3.07517	3.07523	7.24264	9.49894e-09	2.24801e-07
857	AT3G20150	4126	NA	-1.05154	-1.0517	4.73523	9.71043e-09	2.29538e-07
858	AT1G45145	840	ATH5	-1.17801	-1.17832	3.93599	9.83555e-09	2.32224e-07
859	AT2G20750	1526	ATEXPB1	-1.43179	-1.4328	2.99679	9.99566e-09	2.3573e-07
860	AT1G56140	7463	NA	0.637473	0.637515	5.5925	1.00155e-08	2.35923e-07
861	AT5G58960	2333	CHIQL10	-0.741908	-0.741999	5.14614	1.00476e-08	2.36404e-07
862	AT4G37980	3717	ATCAD7	-0.644544	-0.644571	6.52725	1.01363e-08	2.38214e-07
863	AT5G48600	4166	ATCAP-C	-0.692184	-0.692249	5.24038	1.02123e-08	2.39723e-07
864	AT1G06560	2393	AtTRM4f	0.708528	0.708642	4.32728	1.03554e-08	2.428e-07
865	AT1G49310	717	NA	-1.20194	-1.20328	1.87129	1.03772e-08	2.43032e-07
866	AT4G15770	1050	NA	0.80067	0.800734	5.33059	1.04129e-08	2.43584e-07
867	AT4G25930	1104	AtDOA10	4.33608	4.46246	-2.19011	1.04302e-08	2.43708e-07
868	AT2G44745	509	AtWRKY12	3.49568	3.49609	4.94214	1.04986e-08	2.45024e-07
869	AT3G28570	1624	NA	2.42402	2.43404	-0.210597	1.05168e-08	2.45165e-07
870	AT5G25790	1748	TCX7	1.41806	1.42063	0.983222	1.05537e-08	2.45743e-07
871	AT2G45430	1769	AHL22	-0.958112	-0.958516	3.31429	1.05853e-08	2.46196e-07
872	AT1G05700	3004	NA	-1.5855	-1.58748	1.89949	1.06305e-08	2.46965e-07
873	AT1G09487	2105	NA	0.675349	0.675368	6.88827	1.06955e-08	2.47954e-07
874	AT5G03395.1	702	NA	-4.27596	-4.44281	-1.2724	1.06976e-08	2.47954e-07
875	AT1G52130	1613	NA	-5.64815	-5.89914	-0.423516	1.07385e-08	2.48617e-07
876	AT3G52910	1582	AtGRF4	-0.814116	-0.814361	3.82814	1.07874e-08	2.49283e-07
877	AT1G11930	1320	NA	-0.676431	-0.676492	5.47494	1.07918e-08	2.49283e-07
878	AT2G16380	2413	NA	0.803798	0.803937	4.07736	1.08053e-08	2.49309e-07
879	AT2G42300	3672	bHLH48	0.623218	0.623273	5.17225	1.09279e-08	2.51852e-07
880	AT2G28580	1993	NA	-1.86839	-1.87473	0.719043	1.10807e-08	2.55083e-07
881	AT4G18640	3246	MDIS2	-0.788255	-0.788405	4.29406	1.14651e-08	2.63632e-07
882	AT5G38030	2104	DTX30	-1.07255	-1.07297	3.25208	1.15612e-08	2.6554e-07
883	AT5G47250	3188	NA	-0.981506	-0.982329	2.68266	1.15754e-08	2.65565e-07
884	AT3G08590	2376	iPGAM2	0.554226	0.554234	7.72516	1.16244e-08	2.66388e-07
885	AT5G49280	1399	NA	-1.20023	-1.20096	2.93443	1.16724e-08	2.67186e-07
886	AT5G23020	1829	IMS2	0.824019	0.824052	6.06228	1.17121e-08	2.67792e-07
887	AT3G04030	1984	MYR2	1.0463	1.04665	3.30105	1.1879e-08	2.71302e-07
888	AT1G30380	769	PSAK	-1.18405	-1.18405	9.96912	1.19974e-08	2.73698e-07
889	AT3G14920	4564	NA	-0.592817	-0.592827	7.76582	1.20827e-08	2.75333e-07
890	AT2G14247	1127	NA	1.75878	1.75884	6.09582	1.21446e-08	2.76432e-07
891	AT5G35870	922	NA	-5.03956	-5.50005	-1.72412	1.22456e-08	2.78419e-07
892	AT4G01490	5764	NA	-1.45343	-1.45506	1.95022	1.23522e-08	2.80529e-07
893	AT5G42740	2730	NA	-0.637888	-0.637915	6.56998	1.23718e-08	2.80659e-07
894	AT4G24900	2169	TTL	0.824046	0.824273	3.55781	1.24027e-08	2.81045e-07
895	AT5G24630	2518	BIN4	0.907292	0.907572	3.44226	1.2435e-08	2.81461e-07
896	AT5G60900	2873	RLK1	-2.96347	-2.98365	1.47869	1.25108e-08	2.82861e-07
897	AT3G57500	788	NA	-1.65325	-1.65832	0.683057	1.2645e-08	2.85576e-07
898	AT5G15230	996	GASA4	0.741685	0.741698	7.58104	1.26845e-08	2.8594e-07
899	AT3G25570	2125	SAMDC3	-0.766654	-0.766808	4.40392	1.26893e-08	2.8594e-07
900	AT1G55210	1035	NA	-0.845035	-0.845087	6.18603	1.27894e-08	2.87875e-07
901	AT3G59580	3136	NLP9	-1.64899	-1.65201	1.40612	1.29174e-08	2.90433e-07
902	AT5G66080	1931	APD9	1.0089	1.00918	3.13181	1.31619e-08	2.95603e-07
903	AT5G62290	1242	NA	0.808205	0.808372	3.92453	1.35053e-08	3.02979e-07
904	AT1G08610	2143	NA	0.719281	0.719467	3.75722	1.35615e-08	3.03905e-07
905	AT3G23580	1690	RNR2	0.658095	0.65815	5.31449	1.35918e-08	3.04245e-07
906	AT1G59970	1580	AT5-MMP	-0.942999	-0.943469	3.03045	1.38636e-08	3.09987e-07
907	AT3G61010	3533	NA	-0.704301	-0.704374	5.34547	1.39246e-08	3.11007e-07
908	AT3G27890	898	NQR	-0.637477	-0.637545	5.241	1.39526e-08	3.1129e-07
909	AT1G55490	2545	CPN60B	-0.62537	-0.625373	9.85674	1.39831e-08	3.11628e-07
910	AT5G26340	2580	ATSTP13	1.03048	1.03062	4.67248	1.40505e-08	3.12786e-07
911	AT4G35810	1348	NA	-1.73373	-1.73648	1.68123	1.43253e-08	3.18553e-07
912	AT4G27340	2841	AtTRM5b	0.781288	0.781366	4.91319	1.43434e-08	3.18606e-07
913	AT3G49400	3187	NA	1.12435	1.12485	2.82013	1.44865e-08	3.2092e-07
914	AT4G20940	4213	GHR1	-0.732949	-0.733041	4.97655	1.44949e-08	3.2092e-07
915	AT5G05250	1500	NA	0.911748	0.911767	7.07805	1.44951e-08	3.2092e-07
916	AT4G23430	1462	AtTic32-IVa	-0.773761	-0.773839	5.11858	1.47029e-08	3.25166e-07
917	AT2G36026	552	NA	-1.64851	-1.6531	1.15649	1.47381e-08	3.25542e-07
918	AT1G03680	957	ATHM1	-0.687363	-0.687375	7.72464	1.47558e-08	3.25542e-07
919	AT1G23090	2690	AST91	0.876842	0.876977	4.59418	1.47681e-08	3.25542e-07
920	AT5G49680	8329	NA	-0.912737	-0.913097	3.51379	1.4803e-08	3.25956e-07
921	AT2G21220	827	SAUR12	1.84216	1.84751	0.258425	1.50032e-08	3.30005e-07
922	AT2G43120	1391	PRN2	0.901455	0.901569	4.3828	1.51263e-08	3.32352e-07
923	AT5G53460	9065	GLT1	-0.77718	-0.777184	9.84456	1.52401e-08	3.3449e-07
924	AT2G05632	1145	NA	-1.15606	-1.15709	2.32465	1.52667e-08	3.34711e-07
925	AT4G22212	790	NA	-1.2712	-1.27215	2.64891	1.54487e-08	3.38336e-07
926	AT5G23750	1212	NA	-0.907649	-0.907998	3.26805	1.5578e-08	3.40799e-07
927	AT2G25590	2424	NA	-0.815247	-0.815469	4.11855	1.58587e-08	3.46565e-07
928	AT2G20835	454	NA	-1.40696	-1.40896	1.59118	1.59442e-08	3.47854e-07
929	AT1G74040	2346	IMS1	-0.711654	-0.711718	5.40544	1.5952e-08	3.47854e-07
930	AT4G38670	3290	NA	-0.763136	-0.763156	7.20633	1.65126e-08	3.5969e-07
931	AT1G18250	1387	ATLP-1	-0.979069	-0.979211	4.9132	1.65734e-08	3.60628e-07
932	AT4G05110	2493	ATENT6	-1.32973	-1.33133	1.84284	1.71588e-08	3.72964e-07
933	AT2G38530	1113	AtLtpI-5	0.794791	0.794827	6.22122	1.72709e-08	3.75e-07
934	AT4G37580	1917	COP3	1.30666	1.30752	2.39497	1.74835e-08	3.79208e-07
935	AT4G01883	1361	MLBP1	-0.746634	-0.746734	4.63534	1.76936e-08	3.83211e-07
936	AT3G53190	2027	NA	-0.755243	-0.7553	5.87194	1.77144e-08	3.83211e-07
937	AT5G19970	2475	NA	-1.12534	-1.12589	3.02106	1.77248e-08	3.83211e-07
938	AT5G14105	686	NA	0.858953	0.859157	3.67063	1.78026e-08	3.84483e-07
939	AT4G31330	1197	NA	1.2568	1.25745	2.59264	1.7926e-08	3.86737e-07
940	AT5G66330	1554	NA	-1.3983	-1.40027	1.96174	1.80636e-08	3.89289e-07
941	AT1G50732	1078	NA	-0.892227	-0.892468	3.70766	1.81228e-08	3.90151e-07
942	AT1G07200	4126	SMXL6	-0.697625	-0.697691	5.28224	1.83519e-08	3.94663e-07
943	AT3G50040	1909	NA	1.32722	1.32866	1.57641	1.84768e-08	3.96928e-07
944	AT4G18170	1453	ATWRKY28	1.53865	1.54067	1.36332	1.85163e-08	3.97356e-07
945	AT2G44880	3033	AHG11	1.24276	1.24433	1.35849	1.86476e-08	3.9975e-07
946	AT1G31580	868	CXC750	-1.74619	-1.74622	8.38069	1.88645e-08	4.03786e-07
947	AT3G51895	2438	AST12	-0.772534	-0.772621	5.03348	1.88758e-08	4.03786e-07
948	AT4G38350	4331	AtNPC1-2	-0.674126	-0.674158	6.15268	1.90172e-08	4.06044e-07
949	AT5G45140	4383	NRPC2	0.637115	0.637157	5.34751	1.90214e-08	4.06044e-07
950	AT5G59390	2270	FDDM1	2.1539	2.17251	1.05321	1.93488e-08	4.12599e-07
951	AT2G25260	1351	HPAT2	-1.48426	-1.4865	1.53718	1.94931e-08	4.15117e-07
952	AT5G27030	3902	TPR3	-0.721833	-0.721932	5.42212	1.95226e-08	4.15117e-07
953	AT3G27830	4960	RPL12	-0.595294	-0.595297	9.84336	1.95284e-08	4.15117e-07
954	AT3G63450	2603	NA	-0.927002	-0.927332	3.68797	1.96079e-08	4.16371e-07
955	AT3G51860	2009	ATCAX3	1.13329	1.13356	3.67052	1.97389e-08	4.18713e-07
956	AT3G25890	2241	CRF11	0.754343	0.754444	4.68292	1.99173e-08	4.22055e-07
957	AT2G20920	1426	NA	0.899276	0.899317	5.95063	2.01444e-08	4.26062e-07
958	AT5G65320	1214	NA	-1.60204	-1.6069	0.890272	2.01484e-08	4.26062e-07
959	AT5G51810	1560	AT2353	1.4923	1.49578	0.736287	2.01772e-08	4.26225e-07
960	AT4G36880	1468	CP1	1.29032	1.29154	1.60454	2.06973e-08	4.36755e-07
961	AT4G25900	1446	NA	-0.699691	-0.699784	4.83981	2.07499e-08	4.3741e-07
962	AT2G21045	891	ARQ1	-1.56114	-1.56166	3.49874	2.08173e-08	4.38375e-07
963	AT5G26670	2083	AtPAE10	-0.894954	-0.895264	3.43286	2.09042e-08	4.39747e-07
964	AT5G09300	1926	E1A2	-1.13119	-1.13217	2.37611	2.09864e-08	4.40875e-07
965	AT5G27230	3221	NA	1.28022	1.28159	1.98989	2.10013e-08	4.40875e-07
966	AT1G09740	1073	NA	-1.08721	-1.0875	3.85413	2.11729e-08	4.44018e-07
967	AT5G46250	1662	AtLARP6a	0.651796	0.651815	6.8402	2.14689e-08	4.4976e-07
968	AT4G28600	3146	NPGR2	0.639223	0.639276	5.29029	2.17652e-08	4.55495e-07
969	AT3G16810	2265	APUM24	0.697854	0.697924	5.09733	2.18089e-08	4.55939e-07
970	AT1G20030	1652	NA	1.09687	1.09724	3.23049	2.20282e-08	4.60049e-07
971	AT3G06020	1200	FAF4	-1.41132	-1.41307	1.89458	2.21184e-08	4.61456e-07
972	AT4G15440	3289	CYP74B2	-1.09919	-1.09954	4.09156	2.2249e-08	4.63699e-07
973	AT5G42150	1704	NA	0.659247	0.659319	4.88058	2.22717e-08	4.63699e-07
974	AT1G19050	943	ARR7	0.977905	0.978143	3.41965	2.24482e-08	4.66894e-07
975	AT2G40340	2335	AtERF48	2.09404	2.09672	1.78174	2.26126e-08	4.69832e-07
976	AT1G15510	2648	ATECB2	0.832227	0.832353	4.43121	2.2828e-08	4.73821e-07
977	AT4G26940	2243	CAGE2	-0.653418	-0.653492	5.18501	2.30449e-08	4.77834e-07
978	AT2G29140	3846	APUM3	0.56776	0.567787	6.04769	2.34338e-08	4.854e-07
979	AT5G25090	722	AtENODL13	-0.918267	-0.918537	3.81229	2.37098e-08	4.9058e-07
980	AT3G09220	2507	LAC7	-1.9435	-1.94417	3.70711	2.37414e-08	4.9058e-07
981	AT4G10930	4144	NA	0.697992	0.698064	4.94315	2.37565e-08	4.9058e-07
982	AT5G46920	2602	NA	0.698447	0.698558	4.369	2.40147e-08	4.95407e-07
983	AT4G04415	5527	NA	-2.67618	-2.68229	2.28785	2.44254e-08	5.03368e-07
984	AT1G19640	1662	JMT	-1.99065	-1.99556	1.31113	2.46987e-08	5.08482e-07
985	AT1G56500	9810	SOQ1	-0.773277	-0.773293	7.34924	2.49816e-08	5.13783e-07
986	AT4G15210	2642	AT-BETA-AMY	-3.73396	-3.75537	1.14844	2.54911e-08	5.2373e-07
987	AT3G22970	1935	NA	0.852444	0.85247	7.04166	2.5945e-08	5.32517e-07
988	AT1G49975	1296	NA	-0.791647	-0.791764	4.97308	2.60987e-08	5.3513e-07
989	AT1G78600	1736	BBX22	0.859947	0.860037	5.02007	2.64124e-08	5.41013e-07
990	AT3G61470	5880	LHCA2	-0.898418	-0.89842	11.0878	2.64566e-08	5.41372e-07
991	AT4G01720	1950	AtWRKY47	0.96005	0.960284	3.82506	2.6554e-08	5.42816e-07
992	AT2G36050	1445	ATOFP15	-1.19279	-1.19332	3.34338	2.67272e-08	5.45806e-07
993	AT5G06410	1137	HscB	0.959926	0.960496	2.58165	2.67912e-08	5.46033e-07
994	AT5G38200	2241	NA	-0.830019	-0.830209	3.90285	2.68037e-08	5.46033e-07
995	AT5G12950	6497	NA	0.672095	0.672121	6.34782	2.68192e-08	5.46033e-07
996	AT3G20960	1864	CYP705A33	-1.34948	-1.35072	2.15929	2.68589e-08	5.46294e-07
997	AT3G28880	2858	NA	1.50832	1.51094	0.97662	2.7089e-08	5.50419e-07
998	AT1G80380	2712	GLYK	-0.644626	-0.644637	7.56669	2.74142e-08	5.5647e-07
999	AT1G49130	1906	BBX17	-1.48297	-1.48347	4.02862	2.75034e-08	5.57722e-07
1000	AT3G52370	1852	FLA15	-0.862247	-0.862427	4.42932	2.77492e-08	5.6202e-07
1001	AT1G65310	1244	ATXTH17	-1.8687	-1.86955	3.2722	2.77708e-08	5.6202e-07
1002	AT3G27690	1465	DEG13	-1.66866	-1.66867	9.15157	2.78609e-08	5.63281e-07
1003	AT4G02760	3299	NA	0.818364	0.81859	3.58262	2.79491e-08	5.64267e-07
1004	AT1G65120	4240	NA	1.375	1.37642	1.59682	2.79655e-08	5.64267e-07
1005	AT1G11840	1754	ATGLX1	-0.677236	-0.677244	8.4803	2.80263e-08	5.64932e-07
1006	AT2G40750	1432	ATWRKY54	-3.03157	-3.03633	2.77628	2.81451e-08	5.66515e-07
1007	AT4G14540	3441	NF-YB3	0.900406	0.900462	5.72154	2.81608e-08	5.66515e-07
1008	AT4G23680	920	NA	1.56519	1.56529	5.38356	2.82623e-08	5.67994e-07
1009	AT3G04800	567	ATTIM23-3	1.59534	1.60009	0.201803	2.84593e-08	5.71387e-07
1010	AT1G33930	1589	IAN6	-1.38964	-1.39268	1.38063	2.94192e-08	5.90074e-07
1011	AT2G16780	1592	MSI02	0.708235	0.708297	5.12495	2.94904e-08	5.90917e-07
1012	AT3G61070	1830	PEX11E	-0.826755	-0.826915	4.46885	2.95256e-08	5.91037e-07
1013	AT2G33380	1045	AtCLO3	-2.0382	-2.03912	3.56159	2.97394e-08	5.94729e-07
1014	AT4G38440	4624	IYO	0.672322	0.672385	5.29621	2.97997e-08	5.95347e-07
1015	AT2G30760	279	NA	1.65582	1.66038	0.333465	2.98718e-08	5.962e-07
1016	AT4G19160	2437	NA	-0.787999	-0.788036	6.25742	2.99061e-08	5.96298e-07
1017	AT4G15560	2960	AtCLA1	-0.631039	-0.631044	8.86976	3.05092e-08	6.07724e-07
1018	AT3G59340	1738	NA	2.08529	2.09472	-0.249798	3.07136e-08	6.11194e-07
1019	AT1G52410	2763	AtTSA1	-1.32862	-1.32869	6.62064	3.07535e-08	6.11389e-07
1020	AT1G34040	1824	AtTAR3	-1.53963	-1.54146	1.88098	3.12122e-08	6.19886e-07
1021	AT1G69970	2051	CLE26	-1.55848	-1.56123	1.40383	3.12422e-08	6.19886e-07
1022	AT2G18330	2298	ATAD3B1	0.678156	0.678233	4.94324	3.1537e-08	6.25124e-07
1023	AT1G77380	1891	AAP3	1.52744	1.52896	1.74837	3.18917e-08	6.31235e-07
1024	AT3G12560	2651	ATTBP2	-0.661606	-0.661696	4.94126	3.19076e-08	6.31235e-07
1025	AT3G32040	1357	AtGGPS10	-2.14717	-2.15883	0.401278	3.25366e-08	6.43049e-07
1026	AT2G18300	1971	HBI1	0.795779	0.795804	6.62532	3.29315e-08	6.50221e-07
1027	AT2G29330	1093	TRI	-1.29039	-1.29239	1.43769	3.33309e-08	6.57465e-07
1028	AT3G26410	1602	AtTRM11	0.757774	0.757957	3.68694	3.33763e-08	6.57721e-07
1029	AT5G66140	1122	PAD2	-0.698623	-0.698665	5.92498	3.35455e-08	6.60414e-07
1030	AT4G33060	1983	AtCYP57	0.635573	0.63564	5.02611	3.35865e-08	6.60579e-07
1031	AT3G54890	1273	LHCA1	-0.791104	-0.791105	11.1847	3.36215e-08	6.60625e-07
1032	AT1G09790	1698	COBL6	-3.59003	-3.64043	-0.631553	3.38972e-08	6.64779e-07
1033	AT1G55750	2993	NA	0.760258	0.760377	4.33688	3.38986e-08	6.64779e-07
1034	AT3G42860	1565	NA	0.968207	0.968793	2.5932	3.396e-08	6.6534e-07
1035	AT1G61460	2850	NA	1.26133	1.26244	1.78361	3.43093e-08	6.71534e-07
1036	AT4G20480	1620	NA	0.812173	0.812248	5.09947	3.46073e-08	6.76713e-07
1037	AT1G30160	1538	AtDOA3	1.43966	1.44261	1.5577	3.46743e-08	6.77369e-07
1038	AT2G13360	2083	AGT	-0.792019	-0.792022	9.95722	3.48806e-08	6.80742e-07
1039	AT1G47840	1991	HXK3	-1.22251	-1.22353	2.30473	3.49465e-08	6.81372e-07
1040	AT3G44006	705	DEG2	7.16806	1.44269e+08	-1.65716	3.5304e-08	6.87682e-07
1041	AT5G06100	2806	ATMYB33	0.804522	0.804661	4.31099	3.54773e-08	6.90394e-07
1042	AT2G27510	990	ATFD3	-1.07828	-1.07835	6.05335	3.57519e-08	6.95068e-07
1043	AT1G09815	726	POLD4	0.73871	0.738829	4.39314	3.64934e-08	7.08805e-07
1044	AT1G17710	1374	AtPEPC1	2.16684	2.17291	0.267744	3.67566e-08	7.13232e-07
1045	AT2G36780	2028	NA	1.34941	1.35166	1.19543	3.69328e-08	7.15967e-07
1046	AT1G65985	1910	NA	-1.21899	-1.22005	2.48106	3.7427e-08	7.24852e-07
1047	AT1G05385	887	LPA19	-1.08574	-1.08608	3.87814	3.74822e-08	7.25229e-07
1048	AT3G13432	621	NA	-3.20213	-3.23999	-0.825296	3.76676e-08	7.2812e-07
1049	AT2G24170	2427	NA	-0.97917	-0.979522	3.68435	3.77303e-08	7.28636e-07
1050	AT2G06985.1	811	NA	6.87204	1.44269e+08	-0.829071	3.77921e-08	7.29136e-07
1051	AT1G67860	606	NA	-1.17919	-1.17948	3.82303	3.8175e-08	7.35822e-07
1052	AT1G64150	1549	BICAT1	-0.676615	-0.676691	5.10085	3.85538e-08	7.42417e-07
1053	AT5G34940	2703	AtGUS3	-0.746735	-0.746926	3.89617	3.8787e-08	7.46199e-07
1054	AT1G74460	1461	NA	-0.846318	-0.846553	3.59817	3.88462e-08	7.46629e-07
1055	AT2G36080	3376	ABS2	0.812202	0.812462	3.63466	3.92379e-08	7.53442e-07
1056	AT1G76100	1048	PETE1	-0.721372	-0.721388	7.25243	3.93845e-08	7.5554e-07
1057	AT5G12980	1208	NOT9b	-0.889968	-0.890493	3.01615	4.16232e-08	7.97732e-07
1058	AT1G51860	3219	NA	-1.50308	-1.50421	2.57269	4.18842e-08	8.01975e-07
1059	AT2G03667	4302	NA	0.656618	0.656721	4.22119	4.2127e-08	8.05862e-07
1060	AT4G22810	2043	AHL24	-1.1101	-1.11102	2.21402	4.22044e-08	8.06302e-07
1061	AT1G29020	2065	NA	-2.07574	-2.0812	0.634062	4.22295e-08	8.06302e-07
1062	AT4G14820	2770	NA	0.937948	0.938712	1.94094	4.27448e-08	8.15371e-07
1063	AT1G06080	1449	ADS1	-1.08592	-1.08629	3.56268	4.30741e-08	8.20879e-07
1064	AT4G40000	2773	AtTRM4a	0.899247	0.899544	3.08878	4.3142e-08	8.21402e-07
1065	AT5G21140	1434	emb1379	0.978306	0.979083	2.19627	4.4348e-08	8.4357e-07
1066	AT5G51600	2735	ATMAP65-3	-0.65618	-0.656295	4.48407	4.46903e-08	8.49283e-07
1067	AT3G10310	3374	NA	-0.837357	-0.837588	3.86444	4.5223e-08	8.58601e-07
1068	AT4G34980	2865	SLP2	-0.691962	-0.69199	6.73529	4.55484e-08	8.63969e-07
1069	AT1G36730	2286	CPuORF19	-0.589083	-0.589099	7.18429	4.56867e-08	8.65783e-07
1070	AT2G35240	999	MORF6	0.649378	0.649437	5.09349	4.62618e-08	8.75862e-07
1071	AT1G62780	1047	NA	-0.597195	-0.597211	7.31362	4.65034e-08	8.79613e-07
1072	AT5G08720	2483	HCF145	-0.675086	-0.675137	5.67718	4.67324e-08	8.8312e-07
1073	AT5G46830	1821	ATNIG1	-1.8516	-1.85437	2.02599	4.70825e-08	8.88908e-07
1074	AT1G60390	2179	PG1	-0.790555	-0.790758	3.91206	4.74879e-08	8.95727e-07
1075	AT5G66190	1509	ATLFNR1	-0.615809	-0.615813	9.45886	4.79807e-08	9.0418e-07
1076	AT3G44480	5965	cog1	-0.700791	-0.700822	6.38578	4.81395e-08	9.06328e-07
1077	AT3G54030	2064	BSK6	0.714756	0.714862	4.45331	4.88178e-08	9.18096e-07
1078	AT3G57640	1528	ZRK15	-1.38803	-1.39001	1.61236	4.88551e-08	9.18096e-07
1079	MSTRG.3136	487	NA	3.63245	3.63289	5.16027	4.92764e-08	9.25155e-07
1080	AT3G19720	2876	ARC5	-0.580682	-0.580705	6.47599	4.96243e-08	9.30822e-07
1081	AT4G08869	2482	LURE1.7	4.37732	4.38101	3.01399	4.97263e-08	9.3147e-07
1082	AT5G53990	1758	NA	-1.50921	-1.51166	1.60204	4.97508e-08	9.3147e-07
1083	AT4G12980	1793	Araport11	-1.04137	-1.04148	5.19729	5.00427e-08	9.3607e-07
1084	AT5G38100	1422	NA	-1.93232	-1.9409	0.142462	5.02015e-08	9.38176e-07
1085	AT2G38695	1100	NA	-1.24474	-1.24622	1.83706	5.18728e-08	9.68516e-07
1086	AT4G15500	1717	UGT84A4	-0.867987	-0.868493	2.79164	5.25036e-08	9.7939e-07
1087	AT3G55040	1100	GSTL2	-0.648404	-0.64845	5.6112	5.28229e-08	9.84441e-07
1088	AT4G30170	1235	NA	-1.13567	-1.13588	4.67821	5.30521e-08	9.87256e-07
1089	AT5G43450	1629	NA	2.52953	2.52976	4.86677	5.30715e-08	9.87256e-07
1090	AT4G23670	1121	NA	-0.775251	-0.775255	9.81381	5.33416e-08	9.9137e-07
1091	AT3G23670	4330	KINESIN-12B	-0.923432	-0.923567	4.84923	5.3456e-08	9.92587e-07
1092	AT4G02660	11694	BCHA2	-1.09151	-1.09211	3.08583	5.37323e-08	9.95815e-07
1093	AT1G15420	1460	PCP1	0.675734	0.675829	4.5341	5.37782e-08	9.95815e-07
1094	AT2G28620	4011	RSW7	-0.777271	-0.777366	5.1144	5.38219e-08	9.95815e-07
1095	AT5G38550	2245	NA	-1.77304	-1.77729	1.16626	5.38265e-08	9.95815e-07
1096	AT3G18600	2089	NA	0.69869	0.698732	5.74532	5.44158e-08	1.0058e-06
1097	AT4G10200	2305	NA	2.23744	2.25355	-0.925251	5.54964e-08	1.02484e-06
1098	AT3G12145	3424	FLR1	-0.7087	-0.708773	5.21405	5.556e-08	1.02508e-06
1099	AT2G25680	1600	MOT1	-1.26729	-1.26859	2.05827	5.58186e-08	1.02851e-06
1100	AT1G15210	4849	ABCG35	-0.856177	-0.856273	5.12642	5.58478e-08	1.02851e-06
1101	AT5G48790	1324	NA	-0.619597	-0.619636	5.93751	5.59239e-08	1.02898e-06
1102	AT1G75200	2355	NA	0.573529	0.573574	5.3084	5.60232e-08	1.02987e-06
1103	AT2G43480	1117	NA	-1.47976	-1.48314	0.990953	5.64103e-08	1.03605e-06
1104	AT4G16920	5841	NA	-1.21081	-1.21244	1.71856	5.65341e-08	1.03738e-06
1105	AT1G80640	3316	NA	0.603548	0.603584	5.82248	5.68194e-08	1.04167e-06
1106	AT1G62540	1986	FMO	-1.12617	-1.12646	4.06878	5.73605e-08	1.05064e-06
1107	AT4G12050	2515	AHL26	-1.20333	-1.20477	1.86995	5.74483e-08	1.05068e-06
1108	AT5G07810	3855	NA	-0.910967	-0.911427	3.01551	5.74663e-08	1.05068e-06
1109	AT2G26350	2409	ATPEX10	0.759135	0.759332	3.59453	5.81234e-08	1.06173e-06
1110	AT4G36700	1842	NA	4.66447	4.66497	5.8972	5.81902e-08	1.062e-06
1111	AT1G80880	2163	NA	0.842885	0.84342	2.4631	5.85188e-08	1.06703e-06
1112	AT1G01190	1751	CYP78A8	-1.53221	-1.53505	1.52602	5.90618e-08	1.07597e-06
1113	AT1G69490	1252	ANAC029	-2.25407	-2.2602	1.40117	5.91627e-08	1.07614e-06
1114	AT4G13720	1053	NA	-0.751751	-0.751894	4.28181	5.91775e-08	1.07614e-06
1115	AT5G03620	3000	NA	1.46108	1.4638	0.75859	5.94143e-08	1.07948e-06
1116	AT2G28690	1117	NA	-1.32265	-1.32508	1.31948	5.94691e-08	1.0795e-06
1117	AT2G14560	2232	LURP1	-4.95114	-4.95824	4.98197	5.96099e-08	1.08109e-06
1118	AT2G47420	1409	DIM1A	0.690748	0.690808	5.13209	5.97234e-08	1.08218e-06
1119	AT4G15640	1772	NA	0.789744	0.789852	4.54366	5.98863e-08	1.08416e-06
1120	AT1G44750	2658	ATPUP11	0.677958	0.678045	4.59833	6.01233e-08	1.08748e-06
1121	AT1G01670	1693	PUB56	-2.49938	-2.52222	0.00416516	6.08545e-08	1.09909e-06
1122	AT2G42530	1584	COR15B	-1.91826	-1.91841	6.06528	6.08739e-08	1.09909e-06
1123	AT3G09150	1979	ATHY2	-0.72575	-0.7259	4.07502	6.20616e-08	1.11954e-06
1124	AT1G24265	1657	NA	0.941249	0.941964	2.17691	6.28625e-08	1.13298e-06
1125	AT3G09840	2895	ATCDC48	-0.571352	-0.571355	9.34751	6.32321e-08	1.13863e-06
1126	AT4G02290	2326	AtGH9B13	-0.942806	-0.942898	5.5057	6.38747e-08	1.14918e-06
1127	AT2G47730	2395	ATGSTF5	-1.00499	-1.005	8.3392	6.46739e-08	1.16252e-06
1128	AT1G51310	1811	NA	0.748614	0.748691	4.9429	6.54481e-08	1.1754e-06
1129	AT5G43180	922	NA	-1.11931	-1.11988	2.86748	6.57632e-08	1.18001e-06
1130	AT1G19960	921	NA	-2.33344	-2.33439	4.2556	6.60817e-08	1.18467e-06
1131	AT2G16660	3118	NA	-1.18482	-1.18495	5.66567	6.69514e-08	1.19921e-06
1132	AT2G22920	1752	FPT1	-1.17053	-1.1712	2.9188	6.75255e-08	1.20842e-06
1133	AT3G47040	2243	NA	-2.16714	-2.17853	0.164315	6.80541e-08	1.2168e-06
1134	AT5G15870	2582	NA	-0.822152	-0.822272	4.76986	6.8722e-08	1.22766e-06
1135	AT1G77360	1747	APPR6	1.12902	1.13024	1.60161	6.89215e-08	1.23014e-06
1136	AT3G62150	4444	ABCB21	1.11636	1.11662	4.17001	6.91885e-08	1.23327e-06
1137	AT2G28760	1919	UXS6	-0.685323	-0.685469	4.09803	6.92183e-08	1.23327e-06
1138	AT4G24010	2641	ATCSLG1	-1.3641	-1.36669	1.38571	7.04281e-08	1.25372e-06
1139	AT3G46950	1595	mTERF33	0.901475	0.902003	2.45831	7.06521e-08	1.2561e-06
1140	AT3G13230	1256	AtKH14	0.778085	0.778178	4.82604	7.06859e-08	1.2561e-06
1141	AT1G65500	756	STMP6	1.96887	1.97112	1.55749	7.07784e-08	1.25664e-06
1142	AT1G29270	1246	NA	-1.52031	-1.52307	1.33968	7.11396e-08	1.26195e-06
1143	AT2G15940	2360	NA	3.99245	4.02674	1.22139	7.19254e-08	1.27432e-06
1144	AT3G03890	1902	HOZ	-0.585938	-0.585985	5.39935	7.19626e-08	1.27432e-06
1145	AT4G23100	2784	ATECS1	-0.530188	-0.530196	8.03282	7.22253e-08	1.27785e-06
1146	AT4G23170	1824	CRK9	-1.02194	-1.02248	3.50202	7.31104e-08	1.29175e-06
1147	AT5G41650	679	GLXI-like;10	1.25347	1.25497	1.32853	7.31385e-08	1.29175e-06
1148	AT4G28750	798	PSAE-1	-0.871822	-0.871832	8.28443	7.33038e-08	1.29354e-06
1149	AT2G34240	2316	NA	1.48477	1.48872	0.50801	7.34037e-08	1.29418e-06
1150	AT4G19830	1088	FKBP17-1	-0.881479	-0.881787	3.51426	7.48457e-08	1.31846e-06
1151	AT4G15450	1740	NA	-0.822371	-0.822582	3.94014	7.52939e-08	1.3252e-06
1152	AT2G38400	2047	AGT3	-1.44737	-1.44786	3.67782	7.56734e-08	1.33072e-06
1153	AT5G15600	1019	SP1L4	-1.7111	-1.7145	1.32066	7.59078e-08	1.33262e-06
1154	AT5G51220	1727	NA	0.680029	0.680128	4.51517	7.59131e-08	1.33262e-06
1155	AT1G01790	4419	ATKEA1	-0.597697	-0.59771	7.5677	7.60255e-08	1.33277e-06
1156	AT5G62950	1735	NA	0.754666	0.754834	3.78476	7.60532e-08	1.33277e-06
1157	AT3G23370	3178	NA	1.13327	1.13405	2.37889	7.68248e-08	1.34513e-06
1158	AT5G51130	1395	NA	0.852571	0.852954	2.93346	7.77761e-08	1.36061e-06
1159	AT5G43010	1659	RPT4A	-0.576766	-0.576797	6.06827	7.8262e-08	1.36793e-06
1160	AT5G67260	1773	CYCD3;2	0.676664	0.676695	5.9526	7.87713e-08	1.37565e-06
1161	AT4G14800	1384	PBD2	-0.737631	-0.737675	5.8617	7.94627e-08	1.3865e-06
1162	AT5G48490	579	DEG15	-1.57115	-1.57133	5.1416	7.95298e-08	1.3865e-06
1163	AT4G36410	631	UBC17	1.00879	1.00933	2.39581	7.99407e-08	1.39247e-06
1164	AT3G20430	1111	NA	0.777442	0.777619	3.88516	8.01706e-08	1.39527e-06
1165	AT5G42960	935	NA	0.710873	0.710952	4.76841	8.08405e-08	1.40572e-06
1166	AT3G55660	2262	ATROPGEF6	-0.750229	-0.750407	3.94114	8.13829e-08	1.41318e-06
1167	AT1G68190	2188	BBX27	-0.944584	-0.944742	4.39138	8.14087e-08	1.41318e-06
1168	AT5G06630	1544	EXT9	-1.73657	-1.74288	0.761617	8.15005e-08	1.41356e-06
1169	AT2G47680	3520	NA	0.760844	0.761023	4.16184	8.16365e-08	1.41471e-06
1170	AT4G04955	1913	ALN	-0.876527	-0.876916	3.26979	8.17919e-08	1.41619e-06
1171	AT4G35130	2722	NA	0.992635	0.993256	2.37356	8.23714e-08	1.42394e-06
1172	AT1G44960	1203	NA	0.809702	0.809952	3.42532	8.23941e-08	1.42394e-06
1173	AT5G35170	2452	NA	-0.62501	-0.625023	7.35065	8.24507e-08	1.42394e-06
1174	AT1G07373.1	655	NA	3.53329	3.53365	5.24567	8.25492e-08	1.42443e-06
1175	AT4G10695	843	NA	4.26878	4.43457	-0.782509	8.35825e-08	1.44103e-06
1176	AT2G43260	1597	NA	0.660583	0.660769	3.68132	8.3928e-08	1.44576e-06
1177	AT4G26660	2778	NA	-0.713464	-0.713577	4.70663	8.42753e-08	1.45034e-06
1178	AT5G52882	3581	NA	-0.662709	-0.66275	6.01238	8.43371e-08	1.45034e-06
1179	AT3G54520	1158	NA	4.80099	4.96949	-1.81056	8.47791e-08	1.4567e-06
1180	AT1G29940	4006	NRPA2	0.640395	0.640426	6.05783	8.59695e-08	1.47591e-06
1181	AT4G16060	1098	NA	-0.734879	-0.735064	4.17106	8.67227e-08	1.48758e-06
1182	AT1G24580	884	NA	2.78088	2.78132	4.41607	8.70442e-08	1.49183e-06
1183	AT1G73680	2663	ALPHA	0.761612	0.761669	5.29734	8.74782e-08	1.498e-06
1184	AT5G11920	2300	AtcwINV6	-1.71246	-1.71682	0.78463	8.84893e-08	1.51403e-06
1185	AT3G21270	1360	ADOF2	0.718564	0.718662	4.52622	8.91033e-08	1.52325e-06
1186	AT1G14540	1265	PER4	1.67236	1.67702	-0.17206	8.92182e-08	1.52393e-06
1187	AT1G67820	1586	NA	-1.09412	-1.0951	2.11203	8.96781e-08	1.52893e-06
1188	AT4G29030	828	NA	-0.913823	-0.91387	6.19496	8.97185e-08	1.52893e-06
1189	AT5G42590	1847	CYP71A16	-1.5455	-1.54816	1.68641	8.97374e-08	1.52893e-06
1190	AT3G46330	2991	MEE39	-2.77664	-2.7949	-0.17716	8.98752e-08	1.52999e-06
1191	AT1G53120	1183	NA	-0.673731	-0.673884	4.14217	9.0798e-08	1.5444e-06
1192	AT1G64240	2337	NA	2.76051	2.78402	-0.980527	9.18629e-08	1.56121e-06
1193	AT1G09600	3100	NA	-1.2789	-1.28104	1.48243	9.21882e-08	1.56494e-06
1194	AT4G26890	1570	MAPKKK16	1.47705	1.47918	0.963646	9.22368e-08	1.56494e-06
1195	AT5G03940	2022	54CP	-0.523829	-0.523838	7.6404	9.24307e-08	1.56584e-06
1196	AT5G56340	1788	ATCRT1	-0.782037	-0.782148	4.68883	9.24446e-08	1.56584e-06
1197	AT4G25990	2776	CIL	0.842129	0.8423	4.13741	9.29581e-08	1.57322e-06
1198	AT3G62760	918	ATGSTF13	-2.23663	-2.24917	0.337748	9.32496e-08	1.57684e-06
1199	AT3G23890	5003	ATTOPII	-0.705636	-0.705671	6.29974	9.35062e-08	1.57986e-06
1200	AT5G03390	1665	AtDOA11	0.90107	0.901628	2.60801	9.36548e-08	1.58105e-06
1201	AT1G14720	1491	ATXTH28	0.604366	0.604392	6.30681	9.6057e-08	1.61904e-06
1202	AT4G28200	2342	NA	0.601017	0.601055	5.76464	9.6065e-08	1.61904e-06
1203	AT2G37460	1702	UMAMIT12	0.785608	0.785754	4.09935	9.62394e-08	1.62063e-06
1204	AT1G74730	896	RIQ2	-0.697195	-0.697228	6.27832	9.66408e-08	1.62604e-06
1205	AT1G21670	2481	NA	-0.872415	-0.872509	5.25134	9.73473e-08	1.63657e-06
1206	AT5G24105	733	AGP41	-1.07261	-1.07392	1.88801	9.78415e-08	1.64351e-06
1207	AT4G26255.1	1583	NA	-1.60203	-1.6066	1.47747	9.7994e-08	1.64471e-06
1208	AT1G18370	3474	ATNACK1	-0.786747	-0.786838	5.1999	9.91879e-08	1.66337e-06
1209	AT1G02870	847	NA	0.722179	0.722286	4.43007	9.95684e-08	1.66779e-06
1210	AT1G64190	1809	PGD1	-0.677452	-0.677493	6.00096	9.9616e-08	1.66779e-06
1211	AT3G13640	2380	ABCE1	1.94511	1.95511	-0.444774	9.99433e-08	1.67188e-06
1212	AT2G20850	3119	SRF1	0.724749	0.724825	4.94434	1.0006e-07	1.67245e-06
1213	AT5G48360	2690	FH9	-0.665774	-0.665827	5.5532	1.00576e-07	1.67969e-06
1214	AT1G17840	3604	ABCG11	0.603653	0.603672	6.793	1.00898e-07	1.68368e-06
1215	AT3G23020	3121	PPR30	0.772672	0.772998	3.04063	1.0132e-07	1.68933e-06
1216	AT5G39050	2037	PMAT1	0.76222	0.762282	5.33958	1.02295e-07	1.70176e-06
1217	AT4G29170	1432	ATMND1	0.913996	0.91432	3.17053	1.02314e-07	1.70176e-06
1218	AT4G25100	1553	ATFSD1	-3.09642	-3.0966	7.94503	1.02317e-07	1.70176e-06
1219	AT1G65860	1734	FMO	0.654208	0.654267	5.26567	1.02602e-07	1.7051e-06
1220	AT2G20290	5336	ATXIG	-0.691526	-0.691663	4.30501	1.03585e-07	1.72003e-06
1221	AT5G49770	3231	NA	-3.65073	-3.75021	-0.737392	1.03839e-07	1.72282e-06
1222	AT5G50240	1073	AtPIMT2	-0.92674	-0.927366	2.50038	1.03939e-07	1.72308e-06
1223	AT4G24120	2741	ATYSL1	-1.23279	-1.23365	3.25892	1.04159e-07	1.7253e-06
1224	AT1G43900	1249	NA	-0.579458	-0.579532	4.84536	1.04821e-07	1.73486e-06
1225	AT4G30350	3498	SMXL2	-0.629914	-0.629966	5.47309	1.06627e-07	1.76331e-06
1226	AT2G46650	1070	ATCB5-C	-0.920025	-0.920194	4.78683	1.06728e-07	1.76353e-06
1227	AT3G19508	648	SDHAF3	0.913213	0.913668	2.77352	1.07918e-07	1.78175e-06
1228	AT2G20570	1731	ATGLK1	-0.738454	-0.738489	6.37968	1.08383e-07	1.78741e-06
1229	AT1G66920	2284	NA	1.25475	1.25588	2.10722	1.08437e-07	1.78741e-06
1230	AT5G66270	2133	NA	1.17482	1.1757	2.14401	1.08565e-07	1.78806e-06
1231	AT2G38460	2395	ATIREG1	-0.943798	-0.944207	3.3038	1.09507e-07	1.8021e-06
1232	AT1G52220	1053	CURT1C	-0.637673	-0.637685	7.50575	1.098e-07	1.80546e-06
1233	AT2G40030	6644	ATNRPD1B	-0.697208	-0.697316	4.71511	1.11272e-07	1.82819e-06
1234	AT4G16233	3060	NA	-1.53734	-1.54042	1.31389	1.15124e-07	1.88994e-06
1235	AT4G25280	7104	NA	-0.590115	-0.590144	6.51571	1.16403e-07	1.90938e-06
1236	AT2G36950	1702	AtHMP20	0.749212	0.749249	5.91643	1.17235e-07	1.92148e-06
1237	AT5G02940	2989	PEC1	-0.612085	-0.612103	7.14285	1.17997e-07	1.9324e-06
1238	AT5G60870	1669	RUG3	0.833712	0.834048	2.97556	1.18309e-07	1.93595e-06
1239	AT1G16400	2018	CYP79F2	0.946644	0.946726	4.98648	1.18516e-07	1.93777e-06
1240	AT5G56910	1058	NA	0.656961	0.657117	3.89296	1.19215e-07	1.94762e-06
1241	AT2G11300	2678	NA	2.90999	2.94398	-1.08645	1.20394e-07	1.9653e-06
1242	AT1G28290	1482	AGP31	-0.982683	-0.982703	7.63786	1.21099e-07	1.97522e-06
1243	AT5G38820	2003	AtAvt6B	-1.94283	-1.94713	1.14833	1.21451e-07	1.97938e-06
1244	AT1G51880	3119	RHS6	-3.22088	-3.28203	-1.22716	1.22009e-07	1.98686e-06
1245	AT2G31230	1142	ATERF15	-1.25295	-1.25446	2.6767	1.25205e-07	2.03728e-06
1246	AT5G24770	2901	ATVSP2	-1.93463	-1.93469	7.32789	1.25782e-07	2.04502e-06
1247	AT2G33540	4926	ATCPL3	-0.716917	-0.717004	5.11116	1.26266e-07	2.05124e-06
1248	AT3G05980	1349	NA	-1.10896	-1.11077	1.50518	1.26909e-07	2.06003e-06
1249	AT4G19020	4328	CMT2	-0.632671	-0.632733	5.28016	1.30378e-07	2.11465e-06
1250	AT1G34160	2038	NA	0.865758	0.866229	2.5872	1.31573e-07	2.13232e-06
1251	AT3G01480	1894	ATCYP38	-0.555804	-0.555812	8.08636	1.32201e-07	2.1408e-06
1252	AT2G04090	1805	NA	-2.18698	-2.19977	0.245661	1.33505e-07	2.16019e-06
1253	AT1G12845	776	NA	-1.10714	-1.10776	3.12387	1.34079e-07	2.16774e-06
1254	AT5G01720	3412	RAE1	0.877523	0.877757	3.58457	1.36805e-07	2.20762e-06
1255	AT2G26980	3238	CIPK3	0.823544	0.823567	6.522	1.36854e-07	2.20762e-06
1256	AT5G67220	1465	NA	0.528594	0.52862	5.97054	1.36873e-07	2.20762e-06
1257	AT4G22830	1016	NA	-0.740401	-0.740583	3.91175	1.37102e-07	2.20955e-06
1258	AT3G17460	2511	NA	0.57488	0.574913	5.79477	1.37215e-07	2.20961e-06
1259	AT3G61750	2009	NA	0.817918	0.81814	3.55758	1.38104e-07	2.22217e-06
1260	AT5G58650	439	PSY1	1.3231	1.3234	3.68597	1.39553e-07	2.2437e-06
1261	AT4G04075	379	NA	-3.17007	-3.23095	-0.953069	1.4056e-07	2.25809e-06
1262	AT1G07390	4028	AtRLP1	0.995936	0.996321	3.12866	1.41265e-07	2.26661e-06
1263	AT5G23405	1291	NA	0.804155	0.804414	3.17865	1.41313e-07	2.26661e-06
1264	AT1G01830	2803	NA	-0.708665	-0.708819	4.28008	1.41508e-07	2.26794e-06
1265	AT2G38823	2686	NA	0.998242	0.998854	2.13099	1.42258e-07	2.27815e-06
1266	AT1G09190	1614	NA	0.984381	0.984923	2.67424	1.42847e-07	2.28577e-06
1267	AT3G06370	2933	ATNHX4	-0.883681	-0.88419	2.57006	1.46288e-07	2.339e-06
1268	AT5G37440	1352	NA	1.40628	1.40907	1.27262	1.47595e-07	2.35686e-06
1269	AT3G45070	1211	AtSULT202B1	-1.30373	-1.30454	2.60123	1.47638e-07	2.35686e-06
1270	AT1G15175	1335	NA	-1.41404	-1.41645	1.36782	1.49715e-07	2.38813e-06
1271	AT1G70370	2460	PG2	-0.697407	-0.697417	8.12896	1.50466e-07	2.39823e-06
1272	AT1G32540	2478	LOL1	-1.15843	-1.15909	3.3138	1.51773e-07	2.41716e-06
1273	AT4G15350	1865	CYP705A2	-2.69722	-2.72478	-0.522825	1.53352e-07	2.44039e-06
1274	AT2G17970	2391	ALKBH9B	0.669508	0.669683	3.63744	1.5403e-07	2.44925e-06
1275	AT1G61420	7069	NA	0.716797	0.71697	3.80859	1.56316e-07	2.48365e-06
1276	AT4G32570	2241	TIFY8	-0.7439	-0.743956	5.79334	1.57059e-07	2.4935e-06
1277	AT2G05070	1143	LHCB2	-0.881854	-0.881857	9.91526	1.58681e-07	2.51728e-06
1278	AT3G06035	1070	NA	-0.965509	-0.965748	4.14347	1.59092e-07	2.52183e-06
1279	AT1G30520	2715	AAE14	-0.656785	-0.656863	5.01762	1.59254e-07	2.52241e-06
1280	AT1G09940	2201	HEMA2	-0.742012	-0.74214	4.47762	1.59461e-07	2.52372e-06
1281	AT1G02335	990	GL22	-0.706231	-0.706426	3.7737	1.59797e-07	2.52706e-06
1282	AT2G46740	1951	AtGulLO5	-1.4676	-1.46889	2.21597	1.60645e-07	2.5385e-06
1283	AT5G40820	9295	ATATR	-1.05112	-1.05157	3.28824	1.62258e-07	2.5614e-06
1284	AT1G02220	1664	ANAC003	-1.05234	-1.05309	2.45212	1.62347e-07	2.5614e-06
1285	AT1G01510	4160	AN	0.582541	0.582572	5.82835	1.62522e-07	2.56215e-06
1286	AT3G63190	1300	AtcpRRF	-0.551101	-0.551114	7.3963	1.64359e-07	2.5891e-06
1287	AT3G05790	3111	LON4	1.38291	1.38474	1.42017	1.65484e-07	2.6048e-06
1288	AT4G31070	2725	NA	1.12579	1.12694	1.58445	1.6872e-07	2.65367e-06
1289	AT1G24330	2820	PUB6	-1.12465	-1.12605	1.81522	1.6941e-07	2.66246e-06
1290	AT5G11670	2434	ATNADP-ME2	-0.781025	-0.781043	7.6646	1.70095e-07	2.67116e-06
1291	AT1G13420	1380	ATST4B	-1.4532	-1.45458	2.39924	1.71476e-07	2.69075e-06
1292	AT2G38040	3108	CAC3	-0.578925	-0.578934	8.0281	1.72299e-07	2.70158e-06
1293	AT2G39670	1761	NA	0.534893	0.534909	6.72197	1.72694e-07	2.70568e-06
1294	AT5G38890	936	NA	0.743316	0.743543	3.4876	1.73377e-07	2.71428e-06
1295	AT2G27680	1515	NA	-0.569341	-0.569352	7.5891	1.73608e-07	2.7158e-06
1296	AT2G17060	3979	NA	-1.57451	-1.57967	0.487522	1.73965e-07	2.71885e-06
1297	AT1G07745	1769	ATRAD51D	0.877781	0.87819	2.75477	1.74072e-07	2.71885e-06
1298	AT1G55240	1285	NA	1.19035	1.19165	1.10394	1.74698e-07	2.72616e-06
1299	AT2G37510	738	NA	1.00682	1.00763	1.93964	1.74809e-07	2.72616e-06
1300	AT2G40820	2403	NA	-0.600303	-0.600401	4.50825	1.75011e-07	2.72721e-06
1301	AT5G44460	1009	CML43	-2.02513	-2.04068	-0.563847	1.76328e-07	2.74562e-06
1302	AT5G13270	2354	RARE1	0.749994	0.750192	3.7156	1.7977e-07	2.79707e-06
1303	AT4G10650	1833	NA	1.11835	1.11993	1.36227	1.80583e-07	2.80756e-06
1304	AT1G13790	3055	FDM4	0.757585	0.757807	3.68652	1.80751e-07	2.80802e-06
1305	AT4G28250	2089	ATEXPB3	-0.83076	-0.830805	6.32212	1.82081e-07	2.82651e-06
1306	AT5G26860	3423	LON1	0.611411	0.61144	6.12577	1.82591e-07	2.83227e-06
1307	AT1G09080	2125	BIP3	2.19691	2.20143	1.164	1.83554e-07	2.84502e-06
1308	AT5G41460	2093	NA	-0.789298	-0.78957	3.84502	1.84068e-07	2.85081e-06
1309	AT4G26860	1186	NA	-0.75641	-0.756491	5.1673	1.84462e-07	2.85473e-06
1310	AT3G13435	539	NA	-1.63217	-1.6393	-0.00921293	1.86851e-07	2.88949e-06
1311	AT4G02700	2306	SULTR3;2	-1.38888	-1.39191	1.54499	1.88974e-07	2.91893e-06
1312	AT5G61940	3864	NA	1.07007	1.07077	2.31504	1.89043e-07	2.91893e-06
1313	AT1G68170	1719	UMAMIT23	3.27139	3.34086	-1.8755	1.89406e-07	2.92231e-06
1314	AT4G25730	2856	AtTRM7b	0.57327	0.573288	6.73364	1.91015e-07	2.94489e-06
1315	AT3G07800	1519	AtTK1a	0.76526	0.765357	4.79066	1.93249e-07	2.97707e-06
1316	AT3G04165.1	111	NA	2.65349	2.67287	-0.684897	1.93739e-07	2.98235e-06
1317	AT2G44750	1009	TPK2	0.7484	0.748691	2.9686	1.95681e-07	3.00995e-06
1318	AT5G55820	6029	INCENP	-0.799044	-0.799172	4.65301	1.95867e-07	3.01053e-06
1319	AT5G48310	3759	RASD1	-0.842406	-0.842606	3.92756	1.96631e-07	3.01998e-06
1320	AT1G68030	1201	NA	1.30154	1.30417	0.675626	1.96815e-07	3.02051e-06
1321	AT1G31660	1687	atENP1	0.700539	0.70059	5.51484	1.96982e-07	3.02079e-06
1322	AT1G15215	1245	DTF1	0.725926	0.726261	2.88313	2.01523e-07	3.08809e-06
1323	AT1G76120	1844	TRUA1B	0.885116	0.88543	3.26398	2.0284e-07	3.10592e-06
1324	AT1G61440	3368	NA	2.30644	2.31777	-0.552299	2.03559e-07	3.11457e-06
1325	AT5G62900	975	NA	0.676242	0.676373	3.97684	2.04043e-07	3.11963e-06
1326	AT2G21550	1787	DHFR-TS3	-1.44358	-1.44652	1.21822	2.04506e-07	3.12434e-06
1327	AT5G27660	2008	AtPARK13	0.876418	0.87699	2.25031	2.05365e-07	3.13452e-06
1328	AT3G44730	4246	AtKIN14h	-0.654299	-0.654434	4.16285	2.05482e-07	3.13452e-06
1329	AT5G39840	2770	NA	0.690565	0.690701	4.14281	2.06024e-07	3.13915e-06
1330	AT5G02155	374	NA	3.63924	3.73812	-2.2186	2.06095e-07	3.13915e-06
1331	AT1G13120	2570	AtGLE1	0.547476	0.547534	4.96419	2.07858e-07	3.16362e-06
1332	AT5G12940	1458	NA	-1.50296	-1.50323	4.63389	2.11182e-07	3.21181e-06
1333	AT3G46810	2393	NA	-3.21272	-3.27381	-1.30533	2.12143e-07	3.224e-06
1334	AT3G57060	4637	CAP-D2	-0.721415	-0.721535	4.52016	2.12342e-07	3.22461e-06
1335	AT3G05175.1	237	NA	5.46824	5.92939	-1.9904	2.13544e-07	3.24042e-06
1336	AT3G12340	2031	NA	0.702899	0.703044	3.88192	2.15022e-07	3.26041e-06
1337	AT1G32990	1103	PRPL11	-0.581972	-0.58198	8.04186	2.18828e-07	3.31565e-06
1338	AT4G39150	1623	NA	0.524462	0.52449	5.91885	2.19867e-07	3.3289e-06
1339	AT3G02780	2089	IDI2	-0.638019	-0.638055	6.12572	2.20212e-07	3.33163e-06
1340	AT2G33670	4918	ATMLO5	0.891188	0.891624	2.78152	2.22192e-07	3.35907e-06
1341	AT2G17280	1235	NA	-1.00842	-1.00911	2.53148	2.22905e-07	3.36735e-06
1342	AT4G11440	2545	NA	0.955909	0.956438	2.49694	2.23327e-07	3.3704e-06
1343	AT3G19150	1519	ACK1	0.761125	0.761418	3.00527	2.2344e-07	3.3704e-06
1344	AT5G23220	1153	NIC3	-1.43647	-1.43818	2.09181	2.24821e-07	3.38694e-06
1345	AT5G17630	1629	XPT	-0.661321	-0.661384	5.32557	2.25003e-07	3.38694e-06
1346	AT1G65680	1096	ATEXPB2	2.51538	2.53167	-0.925734	2.25038e-07	3.38694e-06
1347	AT4G20850	4539	TPP2	-0.589111	-0.58912	8.028	2.26819e-07	3.41122e-06
1348	AT5G07520	1084	ATGRP-8	-6.52254	-1.44269e+08	-2.35259	2.27476e-07	3.41856e-06
1349	AT3G05640	1780	AtPP2CF1	-1.20237	-1.20323	2.62841	2.29729e-07	3.44985e-06
1350	AT2G28780	2801	NA	-1.69553	-1.69581	4.59166	2.32125e-07	3.48325e-06
1351	AT5G06160	2085	ATO	0.594614	0.594656	5.49048	2.3261e-07	3.48753e-06
1352	AT2G23010	1595	SCPL9	-1.02647	-1.02672	4.0261	2.32754e-07	3.48753e-06
1353	AT5G28490	1294	LSH1	-1.05111	-1.0518	2.72951	2.33614e-07	3.49782e-06
1354	AT2G03380	2134	PPR96	1.05569	1.05665	1.87017	2.34874e-07	3.51409e-06
1355	AT4G14650	2270	NA	-0.888767	-0.889465	2.15635	2.37196e-07	3.54622e-06
1356	AT2G33210	2288	HSP60	0.584692	0.58471	6.69677	2.38483e-07	3.56283e-06
1357	AT5G62520	1783	SRO5	1.46412	1.46629	0.896562	2.3877e-07	3.56449e-06
1358	AT5G59200	1639	OTP80	1.21477	1.21673	1.24598	2.39327e-07	3.56879e-06
1359	AT4G37295	796	PIPL3	1.54148	1.54341	1.12762	2.39411e-07	3.56879e-06
1360	AT5G67640	2616	NA	0.606443	0.606496	5.28097	2.40128e-07	3.57684e-06
1361	AT3G29030	1427	ATEXP5	-0.744341	-0.744442	4.89717	2.40877e-07	3.58382e-06
1362	AT5G15750	993	NA	0.624336	0.624421	4.53742	2.4095e-07	3.58382e-06
1363	AT3G05690	1927	ATHAP2B	-0.99607	-0.996425	3.88553	2.44415e-07	3.63269e-06
1364	AT5G62370	3229	NA	0.862808	0.863205	2.80238	2.44657e-07	3.63362e-06
1365	MSTRG.3783	1174	NA	3.2135	3.24855	-1.04243	2.46295e-07	3.65528e-06
1366	AT3G11945	1540	ATHST	-0.631329	-0.631375	5.67327	2.46949e-07	3.66229e-06
1367	AT1G65080	1776	OXA2a	0.764971	0.765357	2.57196	2.48356e-07	3.68046e-06
1368	AT1G14030	1713	LSMT-L	-0.614952	-0.615017	5.27912	2.49471e-07	3.69428e-06
1369	AT2G31340	2744	emb1381	0.643352	0.643497	3.98538	2.51099e-07	3.71567e-06
1370	AT4G13190	5033	PBL24	-0.597617	-0.597668	5.34781	2.51495e-07	3.71883e-06
1371	AT1G11970	300	NA	5.32362	5.78392	-2.51752	2.59439e-07	3.83349e-06
1372	AT3G24480	1682	LRX4	-0.74825	-0.748271	7.10749	2.62799e-07	3.87878e-06
1373	AT4G31950	3535	CYP82C3	-3.07557	-3.07588	6.24141	2.62887e-07	3.87878e-06
1374	AT2G39140	1672	PDE328	0.539668	0.539697	5.93619	2.63154e-07	3.87989e-06
1375	AT4G16745	2427	NA	-1.61339	-1.61766	0.808397	2.65014e-07	3.90447e-06
1376	AT5G47500	1454	PME5	-0.991731	-0.991779	6.56814	2.65263e-07	3.90531e-06
1377	AT3G50800	2802	NA	-0.950203	-0.950254	6.23406	2.66764e-07	3.92211e-06
1378	AT3G07770	3231	AtHsp90-6	0.540747	0.540762	6.84938	2.66806e-07	3.92211e-06
1379	AT4G31650	2071	NA	0.7298	0.730017	3.58728	2.66986e-07	3.92211e-06
1380	AT1G67650	2287	NA	1.23226	1.23376	1.41441	2.69283e-07	3.95064e-06
1381	AT1G67870	1319	NA	-0.965182	-0.965201	7.51583	2.69318e-07	3.95064e-06
1382	MSTRG.1734	577	NA	1.47374	1.47707	0.169695	2.70127e-07	3.95965e-06
1383	AT2G06520	720	PSBX	-0.911546	-0.911549	9.93997	2.70612e-07	3.96389e-06
1384	AT2G39730	2101	RCA	-0.69664	-0.696641	12.8132	2.72496e-07	3.9886e-06
1385	AT5G58920	830	NA	0.757982	0.758104	4.38989	2.74253e-07	4.01142e-06
1386	AT2G31250	3982	HEMA3	0.647495	0.647591	4.53291	2.74685e-07	4.01199e-06
1387	AT5G59430	2863	ATTRP1	-0.573992	-0.574052	5.20753	2.74688e-07	4.01199e-06
1388	AT1G71260	1060	ATWHY2	0.747281	0.747363	4.91816	2.7509e-07	4.01497e-06
1389	AT1G52400	2998	ATBG1	-1.67884	-1.67885	9.33001	2.75746e-07	4.02165e-06
1390	AT5G44578	671	PROSCOOP9	-1.14445	-1.14582	1.771	2.77541e-07	4.04491e-06
1391	AT5G15310	1727	ATMIXTA	1.11382	1.11396	4.78158	2.78002e-07	4.04872e-06
1392	AT3G25717	570	DVL6	0.814472	0.814628	4.28726	2.81316e-07	4.09403e-06
1393	AT1G33750	2177	TPS22	-0.97845	-0.979181	2.45717	2.84083e-07	4.13134e-06
1394	AT4G25390	2530	NA	-0.964634	-0.96502	3.11178	2.84825e-07	4.13802e-06
1395	AT1G01610	1916	ATGPAT4	0.584648	0.584677	6.12914	2.84951e-07	4.13802e-06
1396	AT2G01950	3758	BRL2	-0.696195	-0.696266	5.23076	2.86563e-07	4.15844e-06
1397	AT1G23550	1416	SRO2	0.953634	0.954178	2.20426	2.87981e-07	4.17603e-06
1398	AT5G37500	3718	GORK	0.720232	0.720456	3.44973	2.89733e-07	4.19843e-06
1399	AT5G57230	845	NA	0.944351	0.944765	2.96248	2.89963e-07	4.19877e-06
1400	AT3G54990	1072	SMZ	0.898203	0.898562	3.03046	2.91721e-07	4.21981e-06
1401	AT2G46310	1557	CRF5	0.753469	0.753759	2.93053	2.91833e-07	4.21981e-06
1402	AT4G07820	827	NA	-3.13844	-3.18283	-0.943733	2.93173e-07	4.23616e-06
1403	AT4G16260	1445	NA	-0.828856	-0.828979	4.75961	2.93465e-07	4.23736e-06
1404	AT3G51740	3234	IMK2	-0.731119	-0.731183	5.52972	2.93674e-07	4.23736e-06
1405	MSTRG.22353	4317	NA	1.01543	1.0159	2.80931	2.94988e-07	4.25328e-06
1406	AT3G26690	1157	ATNUDT13	-0.873635	-0.873958	3.28894	2.99021e-07	4.30507e-06
1407	AT1G71850	1633	NA	0.662675	0.66285	3.66786	2.99273e-07	4.30507e-06
1408	AT2G30000	719	NA	0.922787	0.923102	3.18698	2.99362e-07	4.30507e-06
1409	AT1G52245	928	NA	-1.23428	-1.23644	1.29199	2.9943e-07	4.30507e-06
1410	AT5G45070	1495	AtPP2-A8	-2.23916	-2.24021	3.60417	2.99913e-07	4.30897e-06
1411	AT1G07550	2819	NA	-2.72122	-2.75253	-0.803121	3.01883e-07	4.3342e-06
1412	AT3G58810	3850	ATMTP3	-0.970763	-0.970968	4.20405	3.0283e-07	4.34471e-06
1413	AT5G54910	2575	NA	0.651167	0.651252	4.66522	3.03768e-07	4.35508e-06
1414	AT1G52100	2193	NA	1.8626	1.86276	5.87039	3.09007e-07	4.42706e-06
1415	AT2G23200	2650	NA	-0.908386	-0.908789	3.51079	3.1003e-07	4.43858e-06
1416	AT3G56570	1856	NA	0.729535	0.729961	2.53306	3.11818e-07	4.45983e-06
1417	AT3G48425	2908	APE1L	-0.552859	-0.552874	6.95607	3.11955e-07	4.45983e-06
1418	AT3G55530	1205	AtSDIR1	0.739716	0.739914	3.42184	3.12754e-07	4.4681e-06
1419	AT1G04160	5282	ATXIB	-0.937072	-0.937362	3.77975	3.14873e-07	4.49521e-06
1420	AT5G55270	1372	AtDOB14	1.67061	1.67475	1.59917	3.16026e-07	4.50849e-06
1421	AT3G63140	1529	CSP41A	-0.682841	-0.682849	8.38642	3.16334e-07	4.50971e-06
1422	AT1G63090	1724	AtPP2-A11	0.889839	0.889914	4.97359	3.16959e-07	4.51544e-06
1423	AT1G13608	2998	NA	2.24477	2.24502	4.65179	3.17602e-07	4.52142e-06
1424	AT3G59220	1545	ATPIRIN1	-0.893869	-0.894229	3.36511	3.19166e-07	4.5405e-06
1425	AT5G56700	1639	NA	2.46516	2.49024	-1.08329	3.20114e-07	4.55079e-06
1426	AT1G07693	2202	NA	0.91748	0.918189	2.09329	3.20375e-07	4.5513e-06
1427	AT4G12800	1140	PSAL	-0.659354	-0.659355	10.6925	3.24896e-07	4.61072e-06
1428	AT4G03100	1868	NA	-0.595744	-0.595847	4.33394	3.25013e-07	4.61072e-06
1429	AT1G02670	3030	NA	1.15138	1.15262	1.50194	3.27586e-07	4.64397e-06
1430	AT2G35000	1779	ATL2G	-1.33493	-1.33696	1.47978	3.30929e-07	4.68611e-06
1431	AT3G17380	1091	NA	-1.09832	-1.09952	1.76226	3.31021e-07	4.68611e-06
1432	AT5G16960	1494	NA	2.42044	2.43999	-0.988829	3.31521e-07	4.6899e-06
1433	AT2G40360	2641	AtPEIP1	0.578904	0.578919	6.83548	3.35879e-07	4.74825e-06
1434	AT2G11310	5764	NA	2.21191	2.23251	-1.0368	3.37023e-07	4.76109e-06
1435	AT2G37720	1541	TBL15	-2.11027	-2.12452	-0.240555	3.37624e-07	4.76626e-06
1436	AT5G23010	2051	GSM1	0.528407	0.528413	8.19687	3.42247e-07	4.82816e-06
1437	AT1G74150	2309	NA	1.11299	1.11437	1.11241	3.44622e-07	4.85828e-06
1438	AT4G23840	2293	NA	0.786172	0.78646	3.14046	3.45484e-07	4.86705e-06
1439	AT3G54850	2242	ATPUB14	0.608342	0.60844	4.33052	3.48066e-07	4.90001e-06
1440	AT4G31300	2187	PBA1	-0.644857	-0.644873	7.20017	3.48429e-07	4.90172e-06
1441	AT1G03650	2191	NA	0.901663	0.902255	2.16667	3.49463e-07	4.91286e-06
1442	AT5G12220	2057	NA	0.606446	0.606568	4.03299	3.52067e-07	4.94603e-06
1443	AT5G64110	1434	NA	-1.26934	-1.26988	3.73463	3.52823e-07	4.95322e-06
1444	AT5G47040	3259	APEM10	-0.626383	-0.626404	6.69172	3.53881e-07	4.96462e-06
1445	AT1G48520	2186	GATB	-0.546856	-0.54688	6.3528	3.54602e-07	4.9713e-06
1446	AT4G12600	990	NA	0.648272	0.648298	6.34205	3.55133e-07	4.9753e-06
1447	AT2G01860	2120	CYK8	0.9279	0.928218	3.03791	3.56262e-07	4.98767e-06
1448	AT5G48030	2067	GFA2	0.624496	0.624536	5.54661	3.60087e-07	5.03774e-06
1449	AT2G23330	4556	NA	0.843384	0.843759	3.01668	3.61066e-07	5.04475e-06
1450	AT5G62190	2455	AtRH7	0.571149	0.571156	8.06527	3.61087e-07	5.04475e-06
1451	AT4G08780	1177	NA	-1.51203	-1.51474	1.62066	3.61963e-07	5.05352e-06
1452	AT1G18100	1438	E12A11	-1.58608	-1.58981	1.09821	3.65609e-07	5.1009e-06
1453	AT4G36050	2513	APE2	-1.36048	-1.3633	1.55782	3.70817e-07	5.17e-06
1454	AT5G44020	5198	NA	0.66009	0.660097	8.22864	3.71496e-07	5.17591e-06
1455	AT5G63600	1772	ATFLS5	-1.08881	-1.08889	5.60862	3.72452e-07	5.18566e-06
1456	AT3G57940	3585	NA	0.647837	0.647923	4.63101	3.73118e-07	5.19075e-06
1457	AT3G28345	4221	ABCB15	-0.882288	-0.882352	5.51455	3.73465e-07	5.19075e-06
1458	AT4G33910	1476	NA	0.673692	0.673782	4.48036	3.73587e-07	5.19075e-06
1459	AT3G01920	1822	NA	-0.712207	-0.712401	3.75404	3.76164e-07	5.22298e-06
1460	AT1G03590	2219	NA	0.593737	0.593802	4.80418	3.77723e-07	5.24104e-06
1461	AT1G08090	2111	ACH1	-3.05564	-3.08132	0.422373	3.78286e-07	5.24525e-06
1462	AT1G30370	1779	DLAH	-1.73812	-1.74262	0.619774	3.79273e-07	5.25353e-06
1463	AT2G34780	5248	EMB1611	0.595636	0.595694	5.17521	3.79401e-07	5.25353e-06
1464	AT2G20440	2177	NA	0.720243	0.720496	3.01102	3.81083e-07	5.27322e-06
1465	AT1G73060	7943	LPA3	-0.591845	-0.591859	7.35007	3.83184e-07	5.29867e-06
1466	AT2G30750	1494	CYP71A12	2.48969	2.4917	1.9729	3.83624e-07	5.30112e-06
1467	AT2G41220	5733	GLU2	-0.640757	-0.640778	6.75853	3.85257e-07	5.31668e-06
1468	AT4G19370	1220	MWL-2	-1.43948	-1.44287	0.89043	3.85274e-07	5.31668e-06
1469	AT4G31405	688	NA	1.46303	1.46676	0.56292	3.92642e-07	5.41466e-06
1470	AT3G11020	1562	DREB2	1.15308	1.15484	1.09628	3.96368e-07	5.46234e-06
1471	AT5G60930	4588	NA	-0.686138	-0.686207	5.29537	3.98088e-07	5.4823e-06
1472	AT5G44230	2546	NA	0.776993	0.777347	2.91958	3.98526e-07	5.4846e-06
1473	AT1G67260	1971	TCP1	-4.57894	-4.82475	-1.53577	3.99755e-07	5.49778e-06
1474	AT1G69770	3066	CMT3	-0.645321	-0.645382	5.28205	4.03855e-07	5.55041e-06
1475	AT1G29390	1329	COR314-TM2	-0.704772	-0.704857	4.92135	4.05217e-07	5.56244e-06
1476	MSTRG.6975	727	NA	-2.10894	-2.12152	0.279199	4.0528e-07	5.56244e-06
1477	AT2G24160.1	2605	NA	-0.938788	-0.939511	2.58702	4.12167e-07	5.65314e-06
1478	AT3G10200	2877	NA	-0.809332	-0.809777	2.80432	4.12818e-07	5.65823e-06
1479	AT2G17820	4512	AHK1	0.563695	0.563731	5.50154	4.14022e-07	5.6702e-06
1480	AT3G18510	789	NA	1.10463	1.10545	2.19693	4.14251e-07	5.6702e-06
1481	AT4G09990	2875	GXM2	-0.640588	-0.640723	4.1766	4.17094e-07	5.70526e-06
1482	AT3G06030	2272	ANP3	-0.673316	-0.673483	4.03943	4.17571e-07	5.70792e-06
1483	AT3G04020	1408	NA	0.871989	0.872444	2.66689	4.24743e-07	5.79926e-06
1484	AT5G65740	1650	NA	0.678309	0.678512	3.44859	4.24825e-07	5.79926e-06
1485	AT3G02330	2889	MEF13	1.06154	1.06233	2.24104	4.263e-07	5.81548e-06
1486	AT5G18360	3034	BAR1	-1.1346	-1.136	1.5363	4.27276e-07	5.82486e-06
1487	AT3G16140	1300	PSAH-1	-0.698738	-0.698745	8.30397	4.28566e-07	5.83853e-06
1488	AT2G42220	967	NA	-0.663393	-0.663403	7.80164	4.2957e-07	5.84828e-06
1489	AT1G68340	1479	NA	0.972492	0.973199	2.14556	4.32358e-07	5.88227e-06
1490	AT1G13370	696	HTR6	2.14012	2.15434	-0.845139	4.32932e-07	5.88614e-06
1491	AT1G62350	1406	NA	0.968503	0.969417	1.88075	4.33334e-07	5.88765e-06
1492	AT5G63970	1769	RGLG3	0.718762	0.718986	3.13019	4.33695e-07	5.8886e-06
1493	AT3G26720	4123	NA	-0.529909	-0.529937	5.82562	4.36356e-07	5.92077e-06
1494	AT5G24930	1324	ATCOL4	-0.591103	-0.591113	7.78875	4.38336e-07	5.94365e-06
1495	AT4G26010	1648	PRX44	-1.50348	-1.50491	2.64902	4.39392e-07	5.95064e-06
1496	AT2G34260	1657	WDR55	0.669759	0.669922	3.673	4.39439e-07	5.95064e-06
1497	AT3G47080	2177	NA	-0.751314	-0.751421	4.70475	4.40596e-07	5.96232e-06
1498	AT4G06534	2426	NA	-1.19071	-1.19136	2.79616	4.42194e-07	5.97995e-06
1499	AT3G25130	1775	NA	-0.714698	-0.715028	3.12511	4.52968e-07	6.12157e-06
1500	AT1G51130	1657	Nse4A	0.796264	0.796642	2.82355	4.56772e-07	6.16532e-06
1501	AT1G62730	1333	NA	0.728684	0.728965	3.14983	4.56815e-07	6.16532e-06
1502	AT5G61190	4212	NA	-0.727393	-0.72753	4.41657	4.57813e-07	6.17468e-06
1503	AT5G15090	1594	AtVDAC-3	0.565861	0.565871	7.44679	4.59381e-07	6.19171e-06
1504	AT4G12550	691	AIR1	-2.65645	-2.67769	-0.154179	4.62219e-07	6.22582e-06
1505	AT2G02497	2058	NA	-0.746858	-0.746964	4.67795	4.6312e-07	6.23187e-06
1506	AT1G02770	1233	NA	2.00737	2.02467	-1.39345	4.63284e-07	6.23187e-06
1507	AT3G01800	1360	NA	0.691601	0.691771	3.60631	4.73676e-07	6.36744e-06
1508	AT5G26030	2321	ATFC-I	-1.05643	-1.0565	5.93521	4.75422e-07	6.38667e-06
1509	AT3G16480	2007	MPPalpha	-0.533071	-0.533113	5.71811	4.77244e-07	6.4069e-06
1510	AT1G58150	969	NA	-1.85289	-1.85892	1.17898	4.89955e-07	6.57319e-06
1511	AT4G12870	870	NA	-1.39689	-1.40013	1.40566	4.91194e-07	6.58544e-06
1512	AT4G03420	2205	NA	0.784328	0.784467	4.30411	4.92382e-07	6.597e-06
1513	AT2G41500	2161	AtPRP4	0.56755	0.567621	4.65263	4.94528e-07	6.62137e-06
1514	AT3G14580	1277	NA	1.01235	1.0132	2.04066	4.9684e-07	6.64794e-06
1515	AT3G58160	4584	ATMYOS3	0.735305	0.735446	3.98833	4.97682e-07	6.65482e-06
1516	AT1G63420	2827	NA	-0.65224	-0.65237	4.42591	4.98967e-07	6.6676e-06
1517	AT3G18840	2140	NA	1.47053	1.47457	0.315291	4.99334e-07	6.6681e-06
1518	AT3G46590	2804	ATTRP2	-0.545484	-0.545515	6.01711	4.99869e-07	6.67085e-06
1519	AT3G01670	2776	AtSEOR2	-0.695326	-0.695375	5.70182	5.04928e-07	6.73392e-06
1520	AT3G27250	1862	AITR1	-1.2383	-1.23908	2.56574	5.11628e-07	6.81879e-06
1521	AT1G21250	2770	AtWAK1	-2.63788	-2.63891	5.04249	5.13726e-07	6.84225e-06
1522	AT1G25440	1752	BBX15	-0.57917	-0.579184	7.39654	5.14142e-07	6.8433e-06
1523	AT1G53300	2941	TTL1	-0.673045	-0.673085	5.98254	5.18558e-07	6.89754e-06
1524	AT5G18860	3572	NSH3	-0.741663	-0.741776	4.58062	5.22777e-07	6.9491e-06
1525	AT2G20625	2250	NA	-0.600424	-0.600462	5.97511	5.24424e-07	6.96641e-06
1526	AT5G51730	1362	NA	0.714772	0.71493	3.96904	5.28341e-07	7.01385e-06
1527	AT2G21370	1936	XK-1	-0.539838	-0.539903	5.16258	5.29485e-07	7.02444e-06
1528	AT5G43350	2012	ATPT1	-1.36236	-1.36255	4.96153	5.31791e-07	7.0504e-06
1529	AT3G29670	1665	PMAT2	-0.909432	-0.909959	2.44829	5.3419e-07	7.07758e-06
1530	AT5G62865	1004	NA	-1.28957	-1.29114	1.68597	5.34705e-07	7.07978e-06
1531	AT3G17680	1800	NA	-0.76249	-0.762717	3.6678	5.48208e-07	7.25382e-06
1532	AT4G20230	2054	TPS30	-0.996438	-0.997317	2.13156	5.53634e-07	7.32083e-06
1533	AT1G63460	974	ATGPX8	-0.703555	-0.703729	3.93329	5.54844e-07	7.33205e-06
1534	AT4G05180	1271	PSBQ	-1.13765	-1.13766	9.78118	5.5843e-07	7.37463e-06
1535	AT3G46210	1402	NA	0.606764	0.60689	3.94573	5.6015e-07	7.39252e-06
1536	AT3G56070	1275	ROC2	0.654474	0.654509	5.96386	5.61386e-07	7.40401e-06
1537	AT5G56220	4170	TN21	-0.616845	-0.616989	4.21922	5.64143e-07	7.43238e-06
1538	AT1G31335	737	NA	-1.01083	-1.01148	2.72763	5.64271e-07	7.43238e-06
1539	AT3G61820	2056	NA	-0.831774	-0.831825	6.25205	5.66125e-07	7.45195e-06
1540	AT1G04217.1	789	NA	-1.88378	-1.89225	0.263136	5.68136e-07	7.47357e-06
1541	AT1G22170	1611	NA	-0.868959	-0.869357	3.04716	5.72554e-07	7.5268e-06
1542	AT5G56810	1669	NA	-4.08681	-4.32866	-0.506868	5.7582e-07	7.56483e-06
1543	AT3G22790	5710	NET1A	-0.684793	-0.684836	6.05478	5.78894e-07	7.60029e-06
1544	AT1G56520	3956	NA	-1.97773	-1.97831	4.17097	5.80342e-07	7.61436e-06
1545	AT2G46630	1930	NA	-0.715034	-0.715161	4.34848	5.95493e-07	7.80808e-06
1546	AT4G09340	1898	NA	0.560148	0.560226	4.59081	5.97597e-07	7.8306e-06
1547	AT2G46730.1	2254	NA	-1.04522	-1.04661	1.70674	5.98113e-07	7.8323e-06
1548	AT2G21880	1316	ATRAB7A	-1.10249	-1.10428	1.35576	5.98653e-07	7.83431e-06
1549	AT1G01590	2624	ATFRO1	3.28519	3.30769	0.241222	6.00842e-07	7.85788e-06
1550	AT5G51710	2291	ATKEA5	-0.758428	-0.758741	3.38156	6.02363e-07	7.87269e-06
1551	AT3G22330	2338	ATRH53	0.538384	0.538408	6.26601	6.05671e-07	7.91083e-06
1552	AT5G46330	4250	FLS2	1.1042	1.10448	4.23363	6.06873e-07	7.92141e-06
1553	AT1G55440	2098	NA	3.20893	3.22536	-0.0715796	6.09935e-07	7.95625e-06
1554	AT5G03200	1318	LUL1	0.737156	0.737328	3.79704	6.10332e-07	7.95632e-06
1555	AT3G04570	1706	AHL19	-0.785724	-0.786011	3.33731	6.12231e-07	7.97594e-06
1556	AT3G15510	1917	ANAC056	0.865526	0.865767	3.62094	6.17012e-07	8.03305e-06
1557	AT3G14210	2126	ESM1	-0.603892	-0.603896	9.60373	6.17685e-07	8.03665e-06
1558	AT4G38010	2070	NA	0.994513	0.995305	2.03573	6.18428e-07	8.04115e-06
1559	AT1G15690	4170	AtAVP1	-0.553125	-0.553127	9.76271	6.21285e-07	8.07311e-06
1560	AT1G23450	2000	NA	1.48783	1.49042	0.874204	6.2705e-07	8.14281e-06
1561	AT3G22800	1938	NA	-0.95159	-0.952447	1.9225	6.31212e-07	8.1916e-06
1562	AT5G40890	3458	ATCLC-A	0.541493	0.541501	7.66566	6.35691e-07	8.24444e-06
1563	AT3G18000	1912	AtPMT1	-0.581441	-0.581497	5.61452	6.37966e-07	8.26866e-06
1564	AT1G34315	2262	NA	-1.04708	-1.04819	1.70752	6.39742e-07	8.28638e-06
1565	AT5G05680	2712	EMB2789	0.63238	0.632483	4.15522	6.40652e-07	8.29286e-06
1566	AT1G06140	2226	MEF3	0.987516	0.988951	1.30692	6.4263e-07	8.31316e-06
1567	AT5G10750	1492	NA	-0.854643	-0.854799	4.34484	6.43236e-07	8.31568e-06
1568	AT4G14660	1143	NRPE7	0.797615	0.797906	3.08837	6.45684e-07	8.342e-06
1569	AT4G32020	2135	NA	-0.733965	-0.733973	8.40846	6.48413e-07	8.37193e-06
1570	AT3G19430	2189	NA	-1.60474	-1.60728	1.66012	6.50228e-07	8.39002e-06
1571	AT3G09010	2011	NA	-1.08227	-1.08405	1.64846	6.54821e-07	8.44389e-06
1572	AT1G03630	1787	POR	-0.564176	-0.564184	7.96541	6.57609e-07	8.47445e-06
1573	AT1G76020	1525	NA	-0.739378	-0.739671	3.43809	6.59611e-07	8.49485e-06
1574	AT5G56780	1760	ATET2	0.760605	0.760852	3.36592	6.64746e-07	8.55554e-06
1575	AT3G47610	1610	NA	0.66588	0.665972	4.57443	6.65238e-07	8.55644e-06
1576	AT5G01335	5457	NA	1.60734	1.61039	1.21872	6.714e-07	8.63022e-06
1577	AT1G32230	4879	ATP8	0.551152	0.551159	7.78796	6.73866e-07	8.65642e-06
1578	AT5G01050	1959	NA	-2.13268	-2.14801	0.0694079	6.75523e-07	8.67221e-06
1579	AT3G14540	2270	AtsesterTPS2	-1.58067	-1.58443	1.0332	6.79701e-07	8.72031e-06
1580	AT3G15720	1823	NA	0.889862	0.890702	1.93617	6.81099e-07	8.73272e-06
1581	AT3G53400	2030	CPuORF46	-1.1276	-1.12782	4.44515	6.85896e-07	8.78867e-06
1582	AT3G18560	1096	NA	-1.31352	-1.31397	3.3963	6.86503e-07	8.79088e-06
1583	AT3G12410	1004	NA	2.63536	2.66836	-0.513412	6.87963e-07	8.8008e-06
1584	AT4G28190	2325	ULT	-0.811573	-0.811922	3.09647	6.88146e-07	8.8008e-06
1585	AT4G14400	3228	ACD6	-1.67427	-1.67442	6.53428	6.92547e-07	8.85149e-06
1586	AT4G15215	5165	ABCG41	0.750271	0.750535	3.27587	6.95106e-07	8.8786e-06
1587	AT3G47600	1895	ATMYB94	0.726681	0.726922	3.43763	6.99634e-07	8.9308e-06
1588	AT2G30370	2346	AtEPFL6	1.0199	1.02097	1.6314	7.01385e-07	8.94352e-06
1589	AT1G01730	1197	NA	0.725961	0.726071	4.34077	7.01513e-07	8.94352e-06
1590	AT2G44790	1229	UCC2	-0.801515	-0.80159	5.13985	7.09896e-07	9.0447e-06
1591	AT1G13410	2486	NA	0.984664	0.985227	2.52473	7.17734e-07	9.13882e-06
1592	AT5G38780	1602	NA	1.44126	1.44439	0.419485	7.20297e-07	9.16569e-06
1593	AT5G16970	3445	AER	0.701073	0.701096	6.58509	7.21295e-07	9.17263e-06
1594	AT4G26780	1509	AR192	0.708428	0.708533	4.51772	7.26697e-07	9.23542e-06
1595	AT5G08305	1839	MEF37	1.06007	1.06134	1.49546	7.27594e-07	9.23542e-06
1596	AT5G66420	2831	NA	-0.585967	-0.58601	5.80602	7.27601e-07	9.23542e-06
1597	AT3G25510	4489	NA	-1.6295	-1.63265	1.3281	7.30954e-07	9.27218e-06
1598	AT3G60980	1465	NA	0.71786	0.718059	3.61595	7.34793e-07	9.31504e-06
1599	AT1G02205	3593	CER1	-1.03858	-1.03863	6.44946	7.36831e-07	9.33503e-06
1600	AT5G16350	1776	NA	-1.0307	-1.03232	1.58822	7.41313e-07	9.38595e-06
1601	AT4G20960	2280	PyrD	-0.562765	-0.56282	5.34026	7.43149e-07	9.40332e-06
1602	AT1G41830	2152	SKS6	-0.609216	-0.609238	6.6559	7.44201e-07	9.41075e-06
1603	AT4G18970	2093	GGL22	-0.580356	-0.58039	6.14208	7.48775e-07	9.46268e-06
1604	AT3G51970	1244	ASAT1	-1.84853	-1.85438	0.444091	7.53258e-07	9.5134e-06
1605	AT3G10230	2016	AtLCY	-0.607607	-0.607637	6.19371	7.58852e-07	9.57808e-06
1606	AT4G15230	10686	ABCG30	0.760542	0.760718	3.88035	7.71423e-07	9.73069e-06
1607	AT3G47980	1391	AtNITR2;2	-0.862823	-0.86335	2.46937	7.73359e-07	9.74903e-06
1608	AT1G72230	1062	NA	-0.836112	-0.836427	3.22511	7.74823e-07	9.76142e-06
1609	AT2G37660	1328	NA	-0.527888	-0.527892	8.96713	7.76078e-07	9.77115e-06
1610	AT5G46490	5375	NA	-0.942529	-0.942635	4.91074	7.81969e-07	9.83921e-06
1611	AT1G14960	791	NA	-1.82481	-1.83054	0.820138	7.8299e-07	9.84594e-06
1612	AT3G52880	1942	ATMDAR1	-0.523056	-0.523062	8.3424	7.85913e-07	9.87657e-06
1613	AT2G26790	3630	NA	0.970869	0.97148	2.47862	7.88567e-07	9.90378e-06
1614	AT2G21710	2237	EMB2219	0.663462	0.663646	3.57341	8.06722e-07	1.01255e-05
1615	AT5G64100	1438	PRX69	-1.24585	-1.24605	4.70403	8.13242e-07	1.0201e-05
1616	AT1G75166.1	86	NA	1.41602	1.41815	1.239	8.14523e-07	1.02108e-05
1617	AT2G21020.2	1128	NA	-2.09545	-2.10764	0.223893	8.16638e-07	1.0231e-05
1618	AT1G11350	5022	CBRLK1	0.531566	0.531596	5.88132	8.17377e-07	1.02339e-05
1619	AT5G50200	1315	ATNRT3.1	-0.773535	-0.773755	3.81452	8.26674e-07	1.03439e-05
1620	AT5G26800	955	NA	0.615209	0.615294	4.5417	8.30015e-07	1.03793e-05
1621	AT1G17960	1706	NA	-0.944787	-0.945572	3.31571	8.31797e-07	1.03951e-05
1622	AT2G47300	3033	POP1	0.793099	0.793475	2.85596	8.37074e-07	1.04547e-05
1623	AT4G23500	1877	PGF12	-0.60965	-0.609717	5.09765	8.41256e-07	1.05004e-05
1624	AT4G12120	2427	ATSEC1B	-0.832287	-0.832756	2.97649	8.43462e-07	1.05215e-05
1625	AT1G30760	1927	AtBBE-like	0.901883	0.902189	2.93163	8.47633e-07	1.05628e-05
1626	AT4G18670	3333	LRX5	-0.66754	-0.667569	6.48387	8.47815e-07	1.05628e-05
1627	AT1G10910	2430	EMB3103	-0.555584	-0.555634	5.45732	8.49837e-07	1.05784e-05
1628	AT3G45260	2094	BIB	-0.708953	-0.709088	4.36903	8.50227e-07	1.05784e-05
1629	AT1G61240	2688	NA	-0.637235	-0.63738	4.034	8.50635e-07	1.05784e-05
1630	AT3G17250	1686	NA	0.761324	0.761659	2.93375	8.55268e-07	1.06295e-05
1631	AT2G02780	2953	NA	-0.630427	-0.630562	4.18568	8.57951e-07	1.06563e-05
1632	AT1G11980	237	RUB3	5.18449	5.64365	-2.72474	8.63648e-07	1.07205e-05
1633	AT3G42806	6114	NA	0.711345	0.711491	4.15143	8.76867e-07	1.08779e-05
1634	AT3G19670	3657	ATPRP40B	0.563917	0.563958	5.45417	8.80995e-07	1.09224e-05
1635	AT5G51470	2124	NA	1.4819	1.48635	-0.0440315	8.85876e-07	1.09762e-05
1636	AT1G14300	1584	NA	0.639621	0.639727	4.28597	8.86569e-07	1.09781e-05
1637	AT2G29580	1815	MAC5B	0.613322	0.613472	3.95096	8.89106e-07	1.10028e-05
1638	AT5G07010	3428	ATST2A	0.727772	0.727927	3.72451	8.92481e-07	1.10378e-05
1639	AT5G40530	1335	NA	0.745392	0.745646	3.19165	8.94726e-07	1.10588e-05
1640	AT5G19240	2510	NA	-1.06256	-1.06258	7.62243	8.99038e-07	1.11053e-05
1641	AT1G18850	1703	PCP2	0.614096	0.614189	4.5244	9.00258e-07	1.11136e-05
1642	AT1G11460	1274	UMAMIT26	-2.52211	-2.55722	-0.644738	9.01329e-07	1.112e-05
1643	AT5G44380	1953	AtBBE24	-0.768057	-0.768148	4.92196	9.0562e-07	1.11662e-05
1644	AT5G02550	665	NA	-1.03895	-1.04033	1.69435	9.13212e-07	1.1253e-05
1645	AT4G28460	670	PIP1	3.81667	3.91651	-2.28006	9.17643e-07	1.13007e-05
1646	AT5G67450	1415	AZF1	-1.73927	-1.74357	0.667277	9.19326e-07	1.13145e-05
1647	AT1G30250	809	NA	1.48382	1.4893	-0.518944	9.20189e-07	1.13168e-05
1648	AT2G25150	2186	NA	-1.81296	-1.82064	0.397009	9.20628e-07	1.13168e-05
1649	AT5G14530	1336	APRF1	0.700298	0.700499	3.44721	9.41637e-07	1.1568e-05
1650	AT2G21890	1159	ATCAD3	-2.24449	-2.26639	-1.05041	9.46451e-07	1.16201e-05
1651	AT1G65490	1153	STMP5	-1.00487	-1.00502	5.04639	9.58437e-07	1.17602e-05
1652	AT3G08840	4600	NA	-0.66443	-0.664545	4.50155	9.60143e-07	1.1774e-05
1653	AT3G25882	2026	NIMIN-2	-1.10647	-1.10808	1.92031	9.61391e-07	1.17821e-05
1654	AT3G57157.1	237	NA	-1.52135	-1.52395	1.42106	9.66367e-07	1.18359e-05
1655	AT5G01810	2443	ATPK10	-1.20667	-1.20675	5.78922	9.6905e-07	1.18616e-05
1656	AT4G00490	2031	BAM2	-0.508265	-0.508312	5.28163	9.72784e-07	1.19002e-05
1657	AT2G04235	4358	NA	-0.707324	-0.70757	3.56701	9.76673e-07	1.19405e-05
1658	AT5G53120	1976	ATSPDS3	-0.62391	-0.623994	4.84793	9.77996e-07	1.19495e-05
1659	AT1G18460	2605	alpha/beta-HYD	-0.658664	-0.658732	5.15919	9.79248e-07	1.19576e-05
1660	AT4G18290	2893	KAT2	-0.747884	-0.748248	3.2689	9.81206e-07	1.19743e-05
1661	AT5G19700	1786	ELS1	-3.49056	-3.55289	-1.05281	9.92785e-07	1.21083e-05
1662	AT1G08070	2471	EMB3102	1.07816	1.0792	1.87995	1.00236e-06	1.22177e-05
1663	AT2G04965.1	66	NA	1.27767	1.27914	1.54803	1.00367e-06	1.22263e-05
1664	AT3G10940	1135	LSF2	-0.693147	-0.693209	5.27874	1.00999e-06	1.22959e-05
1665	AT1G51660	3637	ATMEK4	-0.912416	-0.912568	4.46891	1.02001e-06	1.24104e-05
1666	AT4G39510	2014	CYP96A12	-0.669598	-0.669687	4.90789	1.02079e-06	1.24125e-05
1667	AT2G35380	1396	NA	-0.832554	-0.833198	2.27703	1.02214e-06	1.24215e-05
1668	AT3G52750	2598	FTSZ2-2	-0.57969	-0.579727	5.83986	1.02443e-06	1.24418e-05
1669	AT3G13080	5626	ABCC3	1.08057	1.0806	6.96779	1.02844e-06	1.2483e-05
1670	AT5G06430	3845	NA	0.527315	0.527351	5.56208	1.03206e-06	1.25194e-05
1671	AT5G38386	1529	NA	3.07459	3.14301	-1.17256	1.03357e-06	1.25302e-05
1672	AT3G61960	2415	ATG1a	0.516449	0.516499	5.16007	1.04123e-06	1.26156e-05
1673	AT5G16610	2813	NA	0.627685	0.627798	4.07548	1.05097e-06	1.2726e-05
1674	AT1G53260	1408	NA	2.39885	2.41541	-0.736521	1.05439e-06	1.27597e-05
1675	AT4G24260	2536	ATGH9A3	-1.84779	-1.85716	0.482072	1.05552e-06	1.27658e-05
1676	AT3G02885	927	GASA5	-1.18513	-1.18551	3.42956	1.06453e-06	1.28671e-05
1677	AT1G58080	1734	ATATP-PRT1	-0.515307	-0.515321	7.12855	1.06531e-06	1.28688e-05
1678	AT1G18773	1090	NA	-1.34354	-1.3459	1.18383	1.06787e-06	1.28921e-05
1679	AT2G22560	3715	NET2D	-0.769889	-0.770227	3.14723	1.06964e-06	1.29057e-05
1680	AT1G53920	1425	GLIP5	-1.11806	-1.11929	2.17816	1.07163e-06	1.29221e-05
1681	AT1G13830	1302	NA	-1.27987	-1.28216	1.19238	1.07481e-06	1.29527e-05
1682	AT5G22890	1579	STOP2	-0.982972	-0.983619	2.56918	1.08442e-06	1.30539e-05
1683	AT3G46180	1889	ATUTR5	0.709984	0.710225	3.29097	1.08449e-06	1.30539e-05
1684	AT1G55475	3378	NA	-0.596856	-0.596867	7.46169	1.08589e-06	1.30629e-05
1685	AT2G41290	1577	SSL2	-0.79535	-0.795682	3.1824	1.09151e-06	1.31227e-05
1686	AT4G33170	3096	NA	0.934374	0.935293	1.83811	1.09768e-06	1.31891e-05
1687	AT2G26455.1	3264	NA	0.574015	0.574082	4.93274	1.10398e-06	1.32569e-05
1688	AT3G08000	817	NA	0.97283	0.973542	2.06469	1.10892e-06	1.33084e-05
1689	AT1G09680	2092	NA	0.87023	0.870991	1.93917	1.10969e-06	1.33097e-05
1690	AT4G11170	3521	RMG1	4.06873	4.16982	-1.83817	1.11343e-06	1.33466e-05
1691	AT4G01037	1980	AtWTF1	0.560093	0.560114	6.59578	1.11485e-06	1.33558e-05
1692	AT1G52720	1141	NA	-0.810717	-0.81091	4.00186	1.12396e-06	1.3457e-05
1693	AT1G52110	1928	NA	2.71306	2.76453	-1.71359	1.13212e-06	1.35466e-05
1694	AT5G13330	1506	Rap2.6L	1.33863	1.33972	1.77785	1.15038e-06	1.37456e-05
1695	AT1G24020	3214	MLP423	-0.7002	-0.700228	6.91369	1.15039e-06	1.37456e-05
1696	AT4G21820	4244	NA	-0.78312	-0.783381	3.46174	1.15078e-06	1.37456e-05
1697	AT1G63710	1896	CYP86A7	-1.18749	-1.18954	1.44927	1.15706e-06	1.38101e-05
1698	AT5G53902.1	2376	NA	0.741663	0.742033	2.67456	1.15754e-06	1.38101e-05
1699	AT1G23100	524	NA	0.834065	0.83439	3.08107	1.16902e-06	1.39341e-05
1700	AT1G24147	933	NA	-2.39779	-2.40116	2.52444	1.16931e-06	1.39341e-05
1701	AT5G61360	963	NA	0.885719	0.886647	1.62978	1.17671e-06	1.40106e-05
1702	AT3G04620	1035	DAN1	0.864161	0.864861	2.05476	1.17712e-06	1.40106e-05
1703	AT4G10690	5119	NA	0.637723	0.637909	3.68263	1.18217e-06	1.40625e-05
1704	AT5G16150	2379	GLT1	-0.586748	-0.586765	6.99444	1.18564e-06	1.40954e-05
1705	AT5G64650	1029	NA	0.720349	0.720533	3.74986	1.19847e-06	1.42397e-05
1706	AT1G02190	2195	CER1-L1	-2.48135	-2.5191	-1.28299	1.20537e-06	1.43132e-05
1707	AT1G76510	2209	ARID4	0.585806	0.585894	4.47472	1.2164e-06	1.44357e-05
1708	AT1G30910	1432	NA	-0.608891	-0.60902	4.19434	1.22374e-06	1.45144e-05
1709	AT3G09910	1342	ATRAB18C	-1.42453	-1.42814	0.693026	1.23149e-06	1.45977e-05
1710	AT2G28160	1380	ATBHLH029	-1.71888	-1.71989	2.8611	1.24969e-06	1.48049e-05
1711	AT1G69910	2564	NA	-0.716737	-0.716889	4.0978	1.25651e-06	1.48769e-05
1712	AT2G26400	1120	ARD	-3.25212	-3.30135	-0.0517316	1.26392e-06	1.49559e-05
1713	AT2G27820	1718	ADT3	-0.579937	-0.579999	5.43681	1.26551e-06	1.4965e-05
1714	AT1G14660	2682	ATNHX8	0.702026	0.70233	2.96559	1.26617e-06	1.4965e-05
1715	AT5G67580	1557	ATTBP3	0.611528	0.611616	4.58391	1.27458e-06	1.50556e-05
1716	AT5G13400	2384	NA	0.523723	0.52378	4.92211	1.27675e-06	1.50726e-05
1717	AT1G64380	1624	ERF61	0.917165	0.917679	2.60967	1.27918e-06	1.50923e-05
1718	AT2G42330	3538	NA	0.659724	0.659847	4.21857	1.28131e-06	1.51088e-05
1719	AT1G73280	1827	scpl3	-1.38704	-1.39087	0.677622	1.28417e-06	1.51288e-05
1720	AT2G31900	5844	ATMYO5	-1.20296	-1.20452	1.63632	1.28451e-06	1.51288e-05
1721	AT1G02230	1436	ANAC004	-2.46023	-2.48002	-0.127271	1.29861e-06	1.5286e-05
1722	AT4G06634	1814	AtYY1	0.67147	0.671585	4.23671	1.30551e-06	1.53533e-05
1723	AT2G30890	2460	NA	0.771956	0.772209	3.14958	1.30584e-06	1.53533e-05
1724	AT2G39350	2667	ABCG1	-0.638574	-0.638696	4.27063	1.31131e-06	1.54087e-05
1725	AT2G21280	1515	ATSULA	-0.568067	-0.568098	6.03125	1.33011e-06	1.56205e-05
1726	AT5G46290	2063	KAS1	-0.49542	-0.495429	7.73819	1.33633e-06	1.56844e-05
1727	AT4G08555	590	NA	1.39025	1.39073	2.85865	1.34841e-06	1.58171e-05
1728	AT2G35070	1080	NA	2.07604	2.08322	-0.314623	1.35032e-06	1.58304e-05
1729	AT5G55760	1774	SRT1	0.635067	0.63532	3.11858	1.35511e-06	1.58773e-05
1730	AT1G13080	1908	CYP71B2	-0.640926	-0.64101	4.95538	1.35666e-06	1.58863e-05
1731	AT1G52040	1885	ATMBP	-1.44484	-1.44489	7.10719	1.36169e-06	1.5936e-05
1732	AT3G60900	1948	FLA10	-0.924699	-0.925049	3.61319	1.36842e-06	1.60054e-05
1733	AT5G09840	3115	MNU2	0.717696	0.717868	3.73765	1.37194e-06	1.60373e-05
1734	AT1G66750	1575	AT;CDKD;2	0.642255	0.642422	3.63186	1.38782e-06	1.62136e-05
1735	AT1G71370	1960	NA	-2.42926	-2.45187	-0.945292	1.39405e-06	1.6277e-05
1736	AT2G31730	2001	NA	0.734982	0.735132	4.02786	1.39803e-06	1.63142e-05
1737	AT1G55670	780	PSAG	-1.24161	-1.24164	6.93992	1.40585e-06	1.6396e-05
1738	AT5G52850	2682	NA	0.806737	0.807142	2.74966	1.4191e-06	1.65409e-05
1739	AT4G35090	2767	CAT2	-0.842838	-0.842842	9.98806	1.42564e-06	1.66076e-05
1740	AT2G19940	1912	NA	-0.55604	-0.556076	5.77436	1.42959e-06	1.6644e-05
1741	AT1G14580	2865	BLJ	-0.62208	-0.622158	4.98682	1.43604e-06	1.67096e-05
1742	AT1G13110	1869	CYP71B7	0.610499	0.610522	6.52059	1.44696e-06	1.68269e-05
1743	AT5G25880	2349	ATNADP-ME3	-1.0386	-1.0403	1.37441	1.46333e-06	1.70075e-05
1744	AT4G21520	3146	WRAP53	0.68644	0.686574	4.06605	1.47313e-06	1.71116e-05
1745	AT2G37420	3656	NA	-0.628727	-0.628857	4.20655	1.47437e-06	1.71162e-05
1746	AT3G63160	636	OEP6	-0.967959	-0.967967	8.84889	1.48689e-06	1.72517e-05
1747	AT4G24450	4622	At4g24450	-0.789969	-0.790174	4.0646	1.49566e-06	1.73435e-05
1748	AT1G71692	1182	AGL12	-1.04805	-1.04906	1.96157	1.50065e-06	1.73914e-05
1749	AT2G20950	2939	NA	0.698449	0.69851	5.2057	1.50524e-06	1.74347e-05
1750	AT2G17830	1557	NA	0.760234	0.760849	2.1505	1.50694e-06	1.74444e-05
1751	AT5G22550	1620	NA	-1.32805	-1.33306	0.308382	1.52173e-06	1.76055e-05
1752	AT5G58540	2209	NA	-1.05728	-1.05784	2.98087	1.52921e-06	1.76819e-05
1753	AT1G03210	1537	NA	-0.835018	-0.835403	3.06658	1.5333e-06	1.77192e-05
1754	AT4G35380	5409	BIG4	-0.900717	-0.901286	2.65182	1.56826e-06	1.81128e-05
1755	AT3G57190	1760	PrfB3	0.650939	0.651029	4.42408	1.57248e-06	1.81511e-05
1756	AT3G43270	2232	PMEI-PME32	0.569923	0.570007	4.35022	1.57826e-06	1.82075e-05
1757	AT1G52890	1361	ANAC019	1.50177	1.50475	0.826673	1.57967e-06	1.82122e-05
1758	AT1G49870	2917	NA	-0.681364	-0.681517	4.10232	1.58046e-06	1.82122e-05
1759	AT5G02780	1235	GSTL1	-1.664	-1.66469	3.30234	1.60557e-06	1.84909e-05
1760	AT5G39830	1687	DEG8	-0.542926	-0.542958	5.87186	1.61636e-06	1.86046e-05
1761	AT5G45170	1614	NA	-0.545162	-0.545204	5.43368	1.61729e-06	1.86048e-05
1762	AT5G57123	851	NA	-1.11982	-1.12166	1.59415	1.61951e-06	1.86136e-05
1763	AT3G53480	4688	ABCG37	-1.04804	-1.0481	5.84045	1.61989e-06	1.86136e-05
1764	AT5G53820	582	NA	-1.48579	-1.49219	0.230179	1.62174e-06	1.86242e-05
1765	AT1G64920	1682	NA	-1.67082	-1.68015	-0.100566	1.62654e-06	1.86689e-05
1766	AT2G04050	2006	NA	3.40438	3.4047	4.71754	1.62819e-06	1.86772e-05
1767	AT4G07960	2841	ATCSLC12	-1.69248	-1.69686	0.968874	1.63042e-06	1.86921e-05
1768	AT5G38940	1085	NA	-0.887794	-0.888026	4.12193	1.65207e-06	1.89296e-05
1769	AT2G31751	4798	NA	1.11872	1.11978	1.78855	1.65688e-06	1.8974e-05
1770	AT4G29110	1084	NA	1.05415	1.05489	2.39238	1.67453e-06	1.91653e-05
1771	AT1G72125	1892	AtNPF5.13	-1.47213	-1.47771	0.134702	1.68327e-06	1.92544e-05
1772	AT1G23030	2506	PUB11	0.716744	0.716777	5.80495	1.6859e-06	1.92737e-05
1773	AT3G18215	2058	NA	0.665876	0.665971	4.47933	1.68799e-06	1.92867e-05
1774	AT5G65850	2779	NA	1.21003	1.21155	1.2316	1.69165e-06	1.93176e-05
1775	AT4G27730	2621	ATOPT6	0.715348	0.715783	2.50912	1.69513e-06	1.93464e-05
1776	AT1G21100	1545	IGMT1	-0.988198	-0.988672	2.92644	1.70451e-06	1.94426e-05
1777	AT4G21590	1279	ENDO3	-2.18766	-2.20652	-0.702415	1.71998e-06	1.9608e-05
1778	AT3G55260	2085	ATHEX2	-0.554417	-0.554481	5.15099	1.72804e-06	1.96888e-05
1779	AT1G72200	1652	ATL11	-1.23536	-1.23644	2.18484	1.74844e-06	1.991e-05
1780	AT2G01880	1346	ATPAP7	-1.53485	-1.53754	1.34086	1.75304e-06	1.99511e-05
1781	AT4G38620	1519	ATMYB4	0.605618	0.605688	5.21267	1.76534e-06	2.00799e-05
1782	AT2G30210	2106	LAC3	-0.80236	-0.802478	4.36472	1.77965e-06	2.02312e-05
1783	AT5G04730	2096	NA	-3.99221	-4.11767	-1.51029	1.78713e-06	2.03049e-05
1784	AT4G03060.2	2095	NA	1.0276	1.02776	4.70776	1.79257e-06	2.03553e-05
1785	AT2G21840	2990	NA	-1.0311	-1.03208	1.98497	1.80705e-06	2.05083e-05
1786	AT1G27020	1529	NA	1.15673	1.15709	3.93747	1.81964e-06	2.06395e-05
1787	AT1G06933.1	259	NA	5.51717	5.97863	-2.76317	1.82361e-06	2.0673e-05
1788	AT1G54500	926	NA	-0.625578	-0.625598	6.9561	1.83027e-06	2.0733e-05
1789	AT1G67830	1528	ATFXG1	-0.566358	-0.566459	4.38027	1.83095e-06	2.0733e-05
1790	AT4G30250	2172	NA	-1.04704	-1.04798	2.66036	1.83647e-06	2.07839e-05
1791	AT4G05190	3352	ATK5	-0.660132	-0.660232	4.59244	1.84549e-06	2.08743e-05
1792	AT5G28500	1829	NA	-0.54963	-0.549638	8.08883	1.8603e-06	2.10301e-05
1793	AT5G63040	1683	NA	-0.699799	-0.69998	4.0612	1.86666e-06	2.10903e-05
1794	AT4G34020	2112	AtDJ1C	0.552526	0.552577	5.44802	1.87336e-06	2.11541e-05
1795	AT1G34760	1253	GF14	-0.818535	-0.818845	3.2313	1.88141e-06	2.12257e-05
1796	AT1G64320	2137	NA	1.24542	1.24711	1.27971	1.88179e-06	2.12257e-05
1797	AT1G12120	2072	NA	0.514644	0.51467	5.87242	1.88971e-06	2.13002e-05
1798	AT4G16835	2734	NA	0.71638	0.716659	3.07899	1.8905e-06	2.13002e-05
1799	AT1G04810	3435	NA	-0.537181	-0.537203	6.4512	1.91074e-06	2.15163e-05
1800	AT4G29820	1235	ATCFIM-25	0.69743	0.697715	2.9517	1.91881e-06	2.15952e-05
1801	AT3G04965	269	NA	3.69582	3.81873	-2.35438	1.92259e-06	2.16256e-05
1802	AT2G03310	848	NA	0.791353	0.791496	4.22076	1.9309e-06	2.1707e-05
1803	AT4G29370	1251	NA	4.76819	5.01382	-2.38316	1.9325e-06	2.1713e-05
1804	AT5G14770	3515	NA	0.713505	0.713764	3.14438	1.94583e-06	2.18506e-05
1805	AT1G76450	946	NA	-0.586284	-0.58631	6.31126	1.95811e-06	2.19764e-05
1806	AT1G26260	2033	CIB5	-0.90184	-0.902675	2.09975	1.96254e-06	2.20139e-05
1807	AT4G26810	823	NA	0.878319	0.878773	2.65834	1.96779e-06	2.20606e-05
1808	AT5G49170	1172	NA	-1.09326	-1.09536	1.31283	1.97028e-06	2.20664e-05
1809	AT2G17120	1450	CL-1	-0.697737	-0.697841	4.62038	1.97049e-06	2.20664e-05
1810	AT2G41660	1715	MIZ1	-0.768169	-0.768348	4.02027	1.97169e-06	2.20677e-05
1811	AT2G03820	2041	AtNMD3	0.550905	0.550924	6.56066	1.97754e-06	2.21209e-05
1812	AT5G08130	2934	BIM1	0.5119	0.511924	6.08711	1.98112e-06	2.21488e-05
1813	AT3G07255	1219	NA	2.59599	2.62299	-1.66374	1.99445e-06	2.22854e-05
1814	AT5G64410	2793	ATOPT4	-0.644882	-0.645017	4.10991	2.00843e-06	2.24293e-05
1815	AT1G07560	2673	NA	-1.90271	-1.90753	1.07412	2.01027e-06	2.24375e-05
1816	AT3G13760	2132	NA	-1.6616	-1.66894	0.16066	2.0276e-06	2.26185e-05
1817	AT5G47510	1850	NA	0.915812	0.916493	1.90465	2.02992e-06	2.26319e-05
1818	AT2G15810	5976	NA	1.70894	1.71271	2.72978	2.03604e-06	2.26816e-05
1819	AT3G01580	2351	NA	0.917513	0.918354	1.86086	2.03662e-06	2.26816e-05
1820	AT2G43340	959	NA	0.850075	0.850176	4.60588	2.03906e-06	2.26964e-05
1821	AT2G38090	1913	NA	-0.877097	-0.877827	2.2896	2.04577e-06	2.27585e-05
1822	AT2G32550	1507	NOT9c	-2.49961	-2.525	-0.917814	2.05991e-06	2.29032e-05
1823	AT2G28420	1195	GLYI8	1.70037	1.7053	0.354132	2.07516e-06	2.30602e-05
1824	AT3G03341	564	NA	-2.4277	-2.44826	-0.379967	2.07752e-06	2.30693e-05
1825	AT3G47210	2004	NA	-1.18764	-1.19026	0.947288	2.07932e-06	2.30693e-05
1826	AT5G66800	1180	NA	-1.08428	-1.08496	2.46708	2.0794e-06	2.30693e-05
1827	AT1G01660	2026	PUB55	-2.86825	-2.91148	-0.185377	2.0816e-06	2.3081e-05
1828	AT2G37450	2318	UMAMIT13	0.546914	0.546963	5.18311	2.0894e-06	2.31548e-05
1829	AT5G09520	815	PELPK2	-1.19631	-1.19745	1.93137	2.0957e-06	2.32119e-05
1830	AT3G54590	2656	ATHRGP1	-1.51297	-1.51365	3.66755	2.1119e-06	2.33786e-05
1831	AT3G49960	1401	NA	-1.46606	-1.46824	1.97318	2.1241e-06	2.35009e-05
1832	AT3G44735	809	ATPSK3	-0.854506	-0.854787	3.50234	2.15153e-06	2.37913e-05
1833	AT4G19380	2513	NA	0.699283	0.69947	3.55975	2.15462e-06	2.38125e-05
1834	AT4G05815	2613	NA	0.52626	0.52632	4.91628	2.15712e-06	2.38271e-05
1835	AT4G24972	1476	TPD1	-0.763673	-0.763891	3.84275	2.16602e-06	2.39124e-05
1836	AT1G04840	2703	NA	0.899946	0.900996	1.66546	2.2123e-06	2.441e-05
1837	AT1G64400	2384	LACS3	0.64831	0.648372	5.17623	2.2339e-06	2.4635e-05
1838	AT1G47950	7476	NA	-0.77563	-0.775877	3.54123	2.2378e-06	2.46645e-05
1839	AT5G17240	1804	SDG40	0.728297	0.728661	2.8195	2.25097e-06	2.47962e-05
1840	AT3G25620	2998	ABCG21	0.922782	0.923417	2.09656	2.26317e-06	2.4917e-05
1841	AT2G40200	1202	NA	1.72214	1.72882	0.0988054	2.26477e-06	2.49211e-05
1842	AT4G26150	1717	CGA1	1.73207	1.73236	3.86829	2.28107e-06	2.50868e-05
1843	AT4G23620	1333	NA	0.673893	0.673989	4.53129	2.29304e-06	2.52048e-05
1844	AT3G48110	3527	EDD	-0.580021	-0.580041	6.46971	2.33624e-06	2.56656e-05
1845	AT1G10560	2567	ATPUB18	-1.03802	-1.03915	1.99509	2.3501e-06	2.57966e-05
1846	AT4G03430	4569	EMB2770	0.53714	0.53716	6.57876	2.35105e-06	2.57966e-05
1847	AT5G55920	2477	AtTRM4c	0.578859	0.578884	6.29547	2.35198e-06	2.57966e-05
1848	AT3G63490	1442	EMB3126	-0.51781	-0.517813	9.05137	2.3574e-06	2.58421e-05
1849	AT1G74870	1550	NA	1.34717	1.35298	-0.140705	2.37443e-06	2.60147e-05
1850	AT5G63087	524	NA	-3.57602	-3.67502	-0.8307	2.37596e-06	2.60174e-05
1851	AT1G51100	2538	CRR41	-0.518837	-0.518851	6.96254	2.40841e-06	2.63585e-05
1852	AT2G32190	984	AthCYSTM4	1.17787	1.17903	1.59932	2.41603e-06	2.64276e-05
1853	AT3G45210	1486	NA	0.772782	0.772962	3.89794	2.44179e-06	2.6695e-05
1854	AT4G00870	1639	bHLH014	-1.82894	-1.84186	0.220946	2.44602e-06	2.67268e-05
1855	AT1G23720	3327	EXT15	-1.18606	-1.18629	4.46164	2.45838e-06	2.68473e-05
1856	AT5G13780	1002	NAA10	0.590518	0.590545	6.15629	2.46027e-06	2.68535e-05
1857	AT4G28390	1671	AAC3	0.937891	0.938306	3.0811	2.46197e-06	2.68576e-05
1858	AT3G09970	1326	RLPH2	0.546022	0.546096	4.68186	2.47196e-06	2.69521e-05
1859	AT1G53580	1369	ETHE1	-0.633001	-0.633071	4.83566	2.4775e-06	2.69968e-05
1860	AT3G11420	2367	NA	-0.770474	-0.770581	4.64057	2.47873e-06	2.69968e-05
1861	AT1G50430	1639	7RED	-0.604466	-0.604504	5.95675	2.48384e-06	2.70379e-05
1862	AT1G17745	2528	PGDH	-0.88842	-0.888516	5.28679	2.49751e-06	2.71722e-05
1863	AT5G37490	1723	CMPG5	2.33045	2.33654	-0.242363	2.50441e-06	2.72326e-05
1864	AT4G39800	2095	ATIPS1	-0.741586	-0.741594	8.51958	2.51177e-06	2.7298e-05
1865	AT1G18000	4079	NA	-0.946214	-0.94706	2.03243	2.51756e-06	2.73462e-05
1866	AT2G16700	1570	ADF5	0.74401	0.744129	4.32444	2.52588e-06	2.74219e-05
1867	AT1G34360	2377	AtIF3-1	0.577287	0.577399	4.12946	2.54317e-06	2.75948e-05
1868	AT1G60110	2029	NA	1.57899	1.58451	0.500776	2.55731e-06	2.77334e-05
1869	AT5G53200	903	MAU5	-1.45945	-1.46475	0.580833	2.57083e-06	2.78629e-05
1870	AT1G55010	533	PDF1.5	-1.94607	-1.95722	0.396395	2.572e-06	2.78629e-05
1871	AT4G20880	2058	NA	-0.582023	-0.582124	4.38638	2.58123e-06	2.79479e-05
1872	AT1G43980	2134	NA	0.944472	0.945564	1.48103	2.60853e-06	2.82284e-05
1873	AT5G51200	6029	EDS4	-0.612057	-0.612083	6.43526	2.63735e-06	2.85251e-05
1874	AT1G52830	857	IAA6	-1.80911	-1.81725	-0.303563	2.66019e-06	2.87568e-05
1875	AT3G15590	2375	NA	0.57508	0.575121	5.53507	2.66342e-06	2.87763e-05
1876	AT3G16150	1364	ASPGB1	-1.51085	-1.51325	1.47493	2.66632e-06	2.87923e-05
1877	AT3G47180	817	CTL16	1.08945	1.09134	0.670377	2.67796e-06	2.89026e-05
1878	AT3G48080	2576	NA	-1.4209	-1.42344	1.43322	2.68138e-06	2.89241e-05
1879	AT3G50240	3745	KICP-02	-0.609132	-0.609178	5.58508	2.69155e-06	2.90183e-05
1880	AT3G14630	1991	CYP72A9	-2.78024	-2.84695	-1.58734	2.69954e-06	2.9089e-05
1881	AT2G01150	1083	RHA2B	-0.673203	-0.673483	3.31004	2.70264e-06	2.91069e-05
1882	AT2G24020	976	STIC2	-0.620727	-0.620758	6.20744	2.73211e-06	2.94087e-05
1883	AT1G73380	1651	NA	0.603251	0.6034	3.70222	2.73943e-06	2.94718e-05
1884	AT1G23760	2357	JP630	1.05661	1.05782	1.26671	2.75343e-06	2.96066e-05
1885	AT1G65710	1723	NA	-0.825896	-0.826276	3.13293	2.79968e-06	3.0088e-05
1886	AT3G10185	506	AtGASA14	-2.21829	-2.23448	-0.286143	2.80554e-06	3.01351e-05
1887	AT5G10030	2780	OBF4	0.580939	0.581017	4.40753	2.82157e-06	3.02911e-05
1888	AT3G23810	1932	ATSAHH2	-0.587197	-0.587205	8.39626	2.84157e-06	3.04896e-05
1889	AT1G51820	2928	SIF4	1.95956	1.96216	1.84329	2.85304e-06	3.05846e-05
1890	AT4G30920	2018	AtLAP2	-0.503838	-0.503855	6.80916	2.85344e-06	3.05846e-05
1891	AT3G20015	2047	NA	-0.615569	-0.615711	3.99154	2.8588e-06	3.06258e-05
1892	AT1G33540	1725	scpl18	-3.50999	-3.67082	-1.66249	2.86244e-06	3.06487e-05
1893	AT2G43445	1437	NA	0.940885	0.941363	2.7245	2.8741e-06	3.07573e-05
1894	AT1G29600	1639	NA	-1.24854	-1.25046	1.20453	2.88448e-06	3.08521e-05
1895	AT1G02520	4522	ABCB11	0.760407	0.760569	3.46926	2.898e-06	3.09803e-05
1896	AT5G66870	1894	ASL1	-0.873645	-0.874579	1.7215	2.90148e-06	3.10012e-05
1897	AT5G55620	981	NA	0.967865	0.967949	5.52549	2.90339e-06	3.10052e-05
1898	AT1G63240	2502	RMB1	-0.63683	-0.636957	4.21565	2.90835e-06	3.10418e-05
1899	AT1G48870	2595	NA	0.932203	0.933117	1.78497	2.9171e-06	3.11188e-05
1900	AT2G14510	2841	NA	-1.93637	-1.95347	-0.853462	2.94684e-06	3.14114e-05
1901	AT3G04970	1629	NA	0.668618	0.668884	3.00509	2.94762e-06	3.14114e-05
1902	AT2G23170	2118	GH3.3	-0.979914	-0.980227	3.4542	2.97051e-06	3.16386e-05
1903	AT1G15030	1720	NA	-0.581825	-0.581893	4.93142	2.98175e-06	3.17417e-05
1904	AT4G19840	1514	AN5	-0.614596	-0.614616	6.84798	2.98859e-06	3.17977e-05
1905	AT5G61390	1932	NEN2	0.761661	0.762071	2.66128	3.00783e-06	3.19856e-05
1906	AT5G59440	1385	ATTMPK.1	0.683529	0.683634	4.34778	3.033e-06	3.22364e-05
1907	AT3G63170	1029	AtFAP1	-0.57362	-0.573688	4.99717	3.04256e-06	3.2321e-05
1908	AT3G52710	1434	NA	-0.684103	-0.684422	3.21512	3.08744e-06	3.27806e-05
1909	AT5G54610	1669	ANK	-2.33335	-2.34179	1.42088	3.09026e-06	3.27934e-05
1910	AT1G04680	2074	NA	-0.719332	-0.719367	6.33589	3.1039e-06	3.29208e-05
1911	AT3G29240	1647	DUF179-3	-0.80983	-0.80985	7.14453	3.12116e-06	3.30785e-05
1912	AT4G40070	1559	ATL32	-1.20316	-1.20635	0.675684	3.12203e-06	3.30785e-05
1913	AT1G54790	1911	NA	-0.909718	-0.910808	1.67595	3.13213e-06	3.31682e-05
1914	AT5G52740	683	NA	2.21622	2.23684	-0.740424	3.17121e-06	3.35644e-05
1915	AT5G53740	1334	NA	1.4061	1.40825	1.25138	3.18477e-06	3.36841e-05
1916	AT1G56120	4062	NA	0.858199	0.858729	2.63174	3.18584e-06	3.36841e-05
1917	AT4G38840	582	SAUR14	0.955372	0.955547	4.18064	3.19754e-06	3.37902e-05
1918	AT5G38120	2117	4-CL8	-2.24933	-2.26843	-0.537085	3.20035e-06	3.38023e-05
1919	AT4G17440	1344	NA	0.796915	0.797475	2.22157	3.21336e-06	3.3922e-05
1920	AT5G45110	2659	ATNPR3	-1.46341	-1.46357	5.26317	3.2189e-06	3.39628e-05
1921	AT2G36730	1678	NA	0.777667	0.778153	2.59828	3.23259e-06	3.40743e-05
1922	AT5G13170	1351	AtSWEET15	2.21043	2.2107	4.52491	3.23284e-06	3.40743e-05
1923	AT5G59480	1598	NA	-0.579884	-0.579958	4.86441	3.26446e-06	3.43897e-05
1924	AT1G77090	1146	NA	-0.540041	-0.540078	5.71932	3.29358e-06	3.46785e-05
1925	AT3G29090	1375	ATPME31	0.583208	0.583289	4.52305	3.3086e-06	3.48185e-05
1926	AT4G28890	1723	ATL42	-1.04717	-1.04866	1.58697	3.32707e-06	3.49947e-05
1927	AT3G06433.1	4219	NA	-0.819711	-0.819939	3.81789	3.33953e-06	3.51075e-05
1928	AT2G38380	1671	NA	-0.765402	-0.765446	5.93983	3.35281e-06	3.52289e-05
1929	AT5G17420	3403	ATCESA7	-0.56224	-0.562341	4.24317	3.36323e-06	3.532e-05
1930	AT5G18030	839	SAUR21	1.14102	1.14237	1.74532	3.37802e-06	3.5457e-05
1931	AT5G50315	1573	NA	0.920312	0.920882	2.47172	3.37996e-06	3.54589e-05
1932	AT4G11010	1233	NDPK3	-0.57044	-0.570453	7.43405	3.38263e-06	3.54686e-05
1933	AT3G09040	4123	MEF12	0.773133	0.773571	2.59566	3.38599e-06	3.54854e-05
1934	AT1G52191	2450	NA	0.95493	0.955211	3.55831	3.41855e-06	3.58082e-05
1935	AT5G59980	2385	AtRPP30	0.643188	0.643427	3.15098	3.44106e-06	3.60253e-05
1936	AT2G01460	3561	NA	0.640114	0.640205	4.42793	3.51795e-06	3.68113e-05
1937	AT1G21120	2903	IGMT2	-0.920826	-0.921085	3.78691	3.54398e-06	3.70645e-05
1938	AT1G15310	1833	ATHSRP54A	0.767591	0.767979	2.68112	3.55907e-06	3.72032e-05
1939	AT5G25810	1357	ERF040	-0.799246	-0.799958	2.24495	3.58014e-06	3.74041e-05
1940	AT3G03260	2530	HDG8	2.6251	2.65582	-1.63528	3.61395e-06	3.77379e-05
1941	AT1G32380	2205	PRS2	-0.571645	-0.571743	4.43065	3.61978e-06	3.77793e-05
1942	AT5G17270	3381	NA	0.586991	0.587063	4.73786	3.62279e-06	3.77912e-05
1943	AT4G27380	779	NA	0.595742	0.595834	4.44541	3.63944e-06	3.79454e-05
1944	AT1G29530	1240	NA	-0.633427	-0.63353	4.55523	3.6429e-06	3.79618e-05
1945	AT3G11410	1999	AHG3	-0.867772	-0.867823	5.94639	3.65523e-06	3.80708e-05
1946	AT4G14965	1100	AtMAPR4	0.582051	0.582147	4.31578	3.6836e-06	3.83465e-05
1947	AT5G65200	1982	ATPUB38	-0.710312	-0.710734	2.76013	3.68589e-06	3.83503e-05
1948	AT3G06810	3036	IBR3	0.562523	0.562552	5.92269	3.68775e-06	3.83503e-05
1949	AT1G75750	760	GASA1	1.59305	1.5931	6.46337	3.69476e-06	3.84035e-05
1950	AT2G16365	3711	AtFDA10	0.642686	0.642717	6.05002	3.70831e-06	3.85208e-05
1951	AT4G31810	1947	CHY4	0.620487	0.620567	4.55504	3.71158e-06	3.85208e-05
1952	AT2G22650	1737	NA	0.639706	0.639904	3.45488	3.71175e-06	3.85208e-05
1953	AT3G15300	1097	MVQ4	-0.855725	-0.856472	2.17445	3.7157e-06	3.85421e-05
1954	AT2G25095	866	NA	-1.59243	-1.60018	-0.0705685	3.72667e-06	3.86361e-05
1955	AT3G18860	2594	NA	-0.500605	-0.500626	6.34997	3.73519e-06	3.87046e-05
1956	AT3G56370	3515	IRK	-0.543094	-0.543113	6.80089	3.7376e-06	3.87097e-05
1957	AT2G36750	1689	UGT73C1	1.98919	1.99066	2.4455	3.74262e-06	3.87419e-05
1958	AT5G42765	1088	NA	-0.617244	-0.617312	5.17106	3.77848e-06	3.90932e-05
1959	AT2G40960	1672	NA	-0.608738	-0.609006	4.19724	3.79224e-06	3.9211e-05
1960	AT5G48720	2023	XRI	0.636792	0.636952	3.76807	3.79373e-06	3.9211e-05
1961	AT1G75350	849	emb2184	-0.596144	-0.596152	8.11526	3.8014e-06	3.92701e-05
1962	AT5G14920	1996	GASA14	0.998944	0.998982	6.35554	3.81063e-06	3.93455e-05
1963	AT1G52000	2724	NA	-1.02385	-1.02387	8.09657	3.81379e-06	3.9358e-05
1964	AT5G57280	1204	RID2	0.658224	0.658349	4.15549	3.82101e-06	3.94124e-05
1965	AT2G46735	952	NA	-0.70845	-0.708677	3.55438	3.83468e-06	3.95333e-05
1966	AT2G47880	675	CEPD2	-3.46502	-3.54744	-1.18042	3.84544e-06	3.9624e-05
1967	AT5G44530	3136	NA	-0.59262	-0.592694	5.03185	3.8594e-06	3.97477e-05
1968	AT5G19350	1667	RBP45d	0.520843	0.520885	5.33668	3.86206e-06	3.97549e-05
1969	AT1G04930	1519	LIN37A	0.895173	0.896104	1.91806	3.87108e-06	3.98275e-05
1970	AT3G12780	2974	PGK1	-0.58826	-0.588262	10.6277	3.87736e-06	3.98719e-05
1971	AT1G49340	8867	ATPI4K	-0.614943	-0.614966	6.72579	3.90323e-06	4.01175e-05
1972	AT5G17230	2509	PSY	-0.501934	-0.50194	8.15936	3.92144e-06	4.02843e-05
1973	AT3G58590	2544	NA	0.867498	0.868246	2.00107	3.93361e-06	4.03888e-05
1974	AT5G09590	2576	HSC70-5	0.485608	0.485623	6.86931	4.04105e-06	4.14709e-05
1975	AT3G52470	1113	NA	-0.718234	-0.718291	5.67875	4.06031e-06	4.16323e-05
1976	AT2G42540	1584	AtCOR15A	-1.71183	-1.71191	6.62781	4.06089e-06	4.16323e-05
1977	AT4G14560	3732	AXR5	-0.532968	-0.533001	5.87984	4.07553e-06	4.17482e-05
1978	AT3G24500	1206	ATMBF1C	-0.857824	-0.858315	2.74478	4.07631e-06	4.17482e-05
1979	AT3G09060	2268	NA	0.857258	0.858015	1.97956	4.08334e-06	4.17991e-05
1980	AT5G63950	3743	CHR24	-0.634911	-0.635011	4.60379	4.08716e-06	4.18015e-05
1981	AT3G56400	2020	ATWRKY70	-3.16592	-3.1663	6.44009	4.08771e-06	4.18015e-05
1982	AT1G14900	1278	HMGA	0.787356	0.787434	4.9742	4.10149e-06	4.19212e-05
1983	AT5G01600	1421	ATFER1	-2.6739	-2.67419	5.97803	4.11686e-06	4.20572e-05
1984	AT4G29540	2149	AtLpxA	0.933433	0.934184	2.07407	4.14164e-06	4.2289e-05
1985	AT5G45840	3434	MDIS1	-0.783271	-0.783801	2.5869	4.17138e-06	4.25712e-05
1986	AT1G19400	2364	E-4PDHase	-0.622512	-0.622564	5.40169	4.18092e-06	4.26471e-05
1987	AT4G38970	1878	AtFBA2	-0.634861	-0.634862	11.1344	4.18331e-06	4.26499e-05
1988	AT5G09580	1520	NA	0.978853	0.979886	1.60414	4.18941e-06	4.26906e-05
1989	AT5G03100	1812	NA	0.716958	0.717456	2.40892	4.19311e-06	4.27069e-05
1990	AT5G22560	1914	NA	-4.46476	-4.91916	-2.27839	4.20259e-06	4.2782e-05
1991	AT3G08940	1367	LHCB4.2	-0.718258	-0.71826	10.1575	4.22257e-06	4.29638e-05
1992	AT5G23955	5554	NA	-1.14222	-1.14359	2.08701	4.25196e-06	4.3241e-05
1993	AT5G54740	830	SESA5	5.95869	6.01823	1.65024	4.30128e-06	4.37207e-05
1994	AT4G34930	1641	NA	-1.0245	-1.02689	1.43499	4.33477e-06	4.4039e-05
1995	AT2G22230	971	NA	-0.656497	-0.65656	5.2996	4.35619e-06	4.42344e-05
1996	AT1G79360	1913	ATOCT2	-1.19705	-1.19855	1.37878	4.37193e-06	4.4372e-05
1997	MSTRG.3006	649	NA	-1.56196	-1.5688	-0.0361832	4.38527e-06	4.44835e-05
1998	AT5G60890	1777	AtATR1	0.569843	0.569887	5.34449	4.3873e-06	4.44835e-05
1999	AT1G55320	2750	AAE18	-0.573337	-0.573458	4.43703	4.42519e-06	4.48452e-05
[truncated: 4,174 more rows]

## Sheet: xct-2 vs Col-0
	AGI	Length	symbol	logFC	unshrunk.logFC	logCPM	PValue	FDR
1	AT1G52510	1615	NA	-2.7284	-2.72868	5.79606	1.14287e-20	1.3718e-16
2	AT5G64580	3034	EMB3144	-1.79321	-1.79332	6.19887	1.35433e-20	1.3718e-16
3	AT3G42658	895	NA	3.42959	3.43025	4.6856	6.33464e-20	4.27757e-16
4	AT2G21150	1577	XCT	-2.28309	-2.28377	4.20186	4.25959e-19	1.93111e-15
5	AT5G14660	1343	ATDEF2	-1.87889	-1.87914	5.13413	4.76628e-19	1.93111e-15
6	AT5G17520	2927	MEX1	-2.23169	-2.23234	4.16195	7.13221e-19	2.00556e-15
7	AT5G53240	1419	AtDOB7	5.5752	5.59451	1.63305	7.1997e-19	2.00556e-15
8	AT2G40960	1672	NA	1.78061	1.78097	4.19724	7.92008e-19	2.00556e-15
9	AT3G15310	1544	NA	3.21744	3.2192	3.62758	1.73163e-18	3.82385e-15
10	AT5G38420	935	DEG24	-1.56962	-1.56962	11.0014	1.88758e-18	3.82385e-15
11	AT4G09010	1468	APX4	-1.59809	-1.59812	7.62777	3.47973e-18	6.40839e-15
12	AT1G05490	4735	chr31	2.20099	2.20176	3.49296	4.87891e-18	8.23642e-15
13	AT4G08190	936	NA	8.55899	9.0282	1.60672	7.31708e-18	1.14023e-14
14	AT4G17030	1117	AT-EXPR	-1.96991	-1.97039	4.41743	9.25908e-18	1.33979e-14
15	AT2G26930	1335	ATCDPMEK	-1.32472	-1.32489	5.05445	1.06238e-17	1.43477e-14
16	AT4G06135	2142	NA	-1.37133	-1.37144	5.85744	1.32148e-17	1.67316e-14
17	AT5G53230	1161	AtDOB6	3.12793	3.12964	3.06523	2.94469e-17	3.50903e-14
18	AT1G17960	1706	NA	2.29121	2.29189	3.31571	5.74589e-17	6.13581e-14
19	AT1G27565	515	NA	6.73999	6.8715	1.39738	6.0196e-17	6.13581e-14
20	AT4G04293	530	NA	4.93113	4.95537	2.05519	6.05766e-17	6.13581e-14
21	AT5G59390	2270	FDDM1	4.24308	4.2658	1.05321	1.42725e-16	1.37161e-13
22	AT5G23115	422	NA	5.46638	5.48796	1.5373	1.48956e-16	1.37161e-13
23	AT5G35575	3324	NA	4.79787	4.82735	0.90941	1.75634e-16	1.49953e-13
24	AT3G23080	1710	NA	-1.38665	-1.3868	5.17874	1.77652e-16	1.49953e-13
25	AT5G14490	1713	anac085	3.69545	3.7051	1.71486	1.97543e-16	1.57544e-13
26	AT4G01995	2788	NA	1.41448	1.41461	5.40782	2.02199e-16	1.57544e-13
27	AT1G07167.1	710	NA	3.33437	3.33947	1.86784	2.58379e-16	1.93861e-13
28	AT4G33500	2526	PP2C62	-1.26622	-1.2663	5.89349	3.1482e-16	2.27772e-13
29	AT4G22960	1951	NA	2.74685	2.75049	2.03456	3.69728e-16	2.58274e-13
30	AT1G67865	1073	NA	-2.26906	-2.26952	4.69829	5.67985e-16	3.83541e-13
31	AT4G11460	2558	CRK30	3.34866	3.35266	2.52366	6.16787e-16	3.97358e-13
32	AT1G31800	2070	CYP97A3	-1.28485	-1.28491	6.51145	6.27676e-16	3.97358e-13
33	AT1G30170	1370	AtDOA4	6.1376	6.19139	1.54109	7.67027e-16	4.70862e-13
34	AT5G54270	1277	LHCB3	-1.84207	-1.84207	11.0349	8.14747e-16	4.85445e-13
35	AT3G28890	3496	AtRLP43	4.61155	4.63192	1.53091	1.1431e-15	6.61625e-13
36	AT1G43605	1196	NA	3.24486	3.24776	2.5306	1.65472e-15	9.31149e-13
37	AT1G58030	2618	AtCAT2	-1.52594	-1.52605	5.78931	1.72514e-15	9.44537e-13
38	AT4G05380	2327	NA	2.3556	2.35683	3.16592	2.7108e-15	1.44514e-12
39	AT4G03157	1246	NA	10.6047	1.44269e+08	1.75188	2.99851e-15	1.55753e-12
40	AT4G13560	10607	UNE15	-6.27484	-6.28417	4.26567	3.13067e-15	1.58553e-12
41	AT1G33170	2388	NA	-1.08967	-1.08977	5.32818	3.82638e-15	1.84562e-12
42	AT2G32870	1810	NA	-1.75249	-1.75268	5.25958	3.82644e-15	1.84562e-12
43	AT5G26270	1502	NA	2.626	2.62751	3.12522	4.30106e-15	2.0263e-12
44	AT1G03130	2507	PSAD-2	-1.40382	-1.40383	9.24449	4.99459e-15	2.29956e-12
45	AT2G06500	1653	NA	6.74208	6.99413	1.57281	5.84776e-15	2.63253e-12
46	AT2G36490	5069	AtROS1	-1.08683	-1.08691	5.75021	7.00443e-15	3.08469e-12
47	AT4G21650	2536	SBT3.13	-1.50224	-1.50235	5.46649	7.48294e-15	3.21125e-12
48	AT1G68600	2029	NA	-1.73985	-1.74047	3.73608	7.63262e-15	3.21125e-12
49	AT2G46820	1177	CURT1B	-1.08989	-1.0899	9.28806	7.76737e-15	3.21125e-12
50	AT4G39955	1450	NA	-1.6915	-1.69248	2.92004	9.1583e-15	3.71058e-12
51	AT5G14260	2479	SAFE1	-1.09948	-1.09951	7.23541	9.51324e-15	3.77881e-12
52	AT1G21500	877	NA	-1.23186	-1.23191	6.79076	1.43882e-14	5.60529e-12
53	AT1G32080	2009	AtLrgB	-0.979648	-0.979662	8.10081	1.49562e-14	5.71665e-12
54	AT1G06670	6543	NIH	-1.08845	-1.08845	11.3194	1.648e-14	6.18242e-12
55	AT1G54010	1543	GLL23	1.34183	1.34188	6.68588	1.71661e-14	6.32275e-12
56	MSTRG.14962	683	NA	4.59758	4.63515	0.743388	1.78434e-14	6.45483e-12
57	AT4G36100	2152	COST4	4.89209	4.94013	0.0730477	2.02369e-14	7.19227e-12
58	AT4G10340	1389	LHCB5	-1.17326	-1.17326	11.5954	2.18135e-14	7.61893e-12
59	AT5G11580	2452	NA	0.976685	0.976723	6.5657	2.40166e-14	8.24625e-12
60	AT2G45770	1903	CPFTSY	-0.919206	-0.919278	5.60027	2.657e-14	8.97093e-12
61	AT2G36230	1162	APG10	1.02146	1.02159	4.98475	2.76986e-14	9.19866e-12
62	AT5G28335	4986	NA	3.64356	3.6495	1.85279	2.87267e-14	9.38622e-12
63	AT1G04710	1672	KAT1	-1.19712	-1.19736	4.30364	2.92942e-14	9.41972e-12
64	AT2G35555	3689	NA	3.51227	3.51808	2.57589	3.27641e-14	1.03709e-11
65	AT1G60950	985	ATFD2	-1.50687	-1.50688	9.71217	3.96361e-14	1.2353e-11
66	AT2G21680	1290	NA	-2.67093	-2.67398	0.885918	5.01719e-14	1.53997e-11
67	AT1G52230	702	PSAH-2	-1.3233	-1.32331	9.22393	5.15389e-14	1.55832e-11
68	AT4G27652	684	NA	-1.74669	-1.74724	4.40028	5.75967e-14	1.71587e-11
69	AT2G15810	5976	NA	3.86804	3.87311	2.72978	6.13539e-14	1.80132e-11
70	AT3G54890	1273	LHCA1	-1.37856	-1.37856	11.1847	6.8529e-14	1.98323e-11
71	AT2G30575	3355	GAUT5	-1.14803	-1.14803	10.1908	7.51382e-14	2.14387e-11
72	AT4G02390	2555	APP	1.32424	1.32452	4.34079	8.17783e-14	2.27137e-11
73	AT2G22910	2540	NAGS1	-1.178	-1.17826	4.2109	8.18492e-14	2.27137e-11
74	AT5G56850	2434	NA	-1.15497	-1.15506	5.62488	9.95164e-14	2.69753e-11
75	AT5G58310	1004	ATMES18	-3.06307	-3.07231	1.38778	9.9869e-14	2.69753e-11
76	AT1G31330	1244	PSAF	-1.35726	-1.35726	10.4975	1.07601e-13	2.86814e-11
77	AT5G60250	6534	NA	1.39176	1.39199	4.71675	1.25634e-13	3.30531e-11
78	AT5G35480	883	NA	1.80768	1.80844	3.56773	1.34994e-13	3.50603e-11
79	AT1G79790	1462	AtcpFHy1	-1.45409	-1.45434	4.51175	1.50401e-13	3.85674e-11
80	AT5G38410	1410	RBCS3B	-1.25279	-1.2528	12.4049	1.63578e-13	4.1422e-11
81	AT4G24090	1205	NA	-0.992258	-0.992406	4.79179	2.43408e-13	6.08759e-11
82	AT2G47680	3520	NA	1.27492	1.27518	4.16184	2.59664e-13	6.41496e-11
83	AT3G47470	1295	CAB4	-1.32443	-1.32443	11.6052	2.67256e-13	6.52298e-11
84	AT2G01590	1264	CRR3	-1.06414	-1.06424	5.33797	2.7662e-13	6.64634e-11
85	AT3G01500	9106	ATBCA1	-1.06384	-1.06384	11.247	2.78872e-13	6.64634e-11
86	AT1G34440	1316	NA	5.83882	5.9693	0.356644	3.23078e-13	7.61036e-11
87	AT5G55270	1372	AtDOB14	3.03109	3.03638	1.59917	3.32747e-13	7.74803e-11
88	AT3G49680	1753	ATBCAT-3	-0.825573	-0.825596	7.06009	3.90426e-13	8.98779e-11
89	AT4G25330	798	NA	5.13746	5.19049	0.529551	4.38964e-13	9.99162e-11
90	AT1G30510	1573	ATRFNR2	-1.41754	-1.4176	6.54142	4.59982e-13	1.03537e-10
91	AT4G02770	1134	PSAD-1	-1.18592	-1.18593	10.5398	5.07881e-13	1.12614e-10
92	AT1G76100	1048	PETE1	-1.14257	-1.1426	7.25243	5.11429e-13	1.12614e-10
93	AT1G13820	1461	NA	-0.857951	-0.85803	5.29003	5.19935e-13	1.13256e-10
94	AT4G32770	1958	ATSDX1	-1.30242	-1.30262	4.6298	5.57469e-13	1.20141e-10
95	AT3G20440	3255	BE1	1.16596	1.16606	5.58641	5.82424e-13	1.24197e-10
96	AT1G44800	1656	SIAR1	-1.18367	-1.18376	5.79254	6.23348e-13	1.31539e-10
97	AT5G06290	1447	2-Cys	-0.841227	-0.841245	7.47138	7.41118e-13	1.54779e-10
98	AT1G29395	1021	COR413-TM1	-2.7234	-2.72481	3.86641	7.95293e-13	1.64398e-10
99	AT4G13577	936	NA	-5.49133	-5.58112	0.719498	9.03267e-13	1.84832e-10
100	AT3G46780	1865	PTAC16	-1.03106	-1.03107	9.28986	9.34892e-13	1.8939e-10
101	AT4G23050	3316	TES1	1.14456	1.14471	4.72451	1.04501e-12	2.09603e-10
102	AT3G48110	3527	EDD	-1.03303	-1.03307	6.46971	1.09029e-12	2.1654e-10
103	AT5G24280	5146	GMI1	1.25541	1.25555	5.15752	1.17541e-12	2.31179e-10
104	AT2G13440	4236	NA	-0.877963	-0.878054	5.11407	1.21624e-12	2.3691e-10
105	AT4G24750	1528	NA	-0.897435	-0.897477	6.35363	1.31819e-12	2.54322e-10
106	AT2G29120	3146	ATGLR2.7	1.61747	1.6182	3.06918	1.35984e-12	2.59883e-10
107	AT4G14210	2414	PDE226	-0.859795	-0.859827	6.63806	1.44465e-12	2.73511e-10
108	AT2G40955	2464	NA	5.06112	5.08784	1.07574	1.86171e-12	3.46835e-10
109	AT5G23120	1793	HCF136	-1.00345	-1.00346	7.99251	1.86618e-12	3.46835e-10
110	AT4G13680	1488	AtDOB3	2.85145	2.85915	0.77753	2.0879e-12	3.81874e-10
111	AT5G27030	3902	TPR3	1.00127	1.00134	5.42212	2.09241e-12	3.81874e-10
112	AT1G29920	2601	AB165	-1.24604	-1.24604	12.8218	2.23557e-12	4.04359e-10
113	AT4G33110	1693	LIME1	-1.27682	-1.27694	5.4244	2.31905e-12	4.15746e-10
114	AT2G20570	1731	ATGLK1	-1.16967	-1.16974	6.37968	2.49035e-12	4.42463e-10
115	AT3G26720	4123	NA	-0.795045	-0.795091	5.82562	2.51176e-12	4.42463e-10
116	AT4G21280	997	PSBQ	-0.925097	-0.925102	9.62452	2.62537e-12	4.58489e-10
117	AT5G02020	1668	SIS	-1.67108	-1.67178	2.94771	2.75343e-12	4.76743e-10
118	AT1G61520	1625	LHCA3	-1.18691	-1.18691	11.0667	2.94933e-12	5.06334e-10
119	AT3G30770	2012	NA	4.54175	4.58933	-0.371221	2.99086e-12	5.0915e-10
120	AT1G19150	1162	LHCA2*1	-0.913792	-0.913824	6.79134	3.09093e-12	5.218e-10
121	AT3G13784	1966	AtcwINV5	-3.39092	-3.39825	1.83841	3.26831e-12	5.44817e-10
122	AT4G07850	4089	NA	4.68395	4.74215	0.191999	3.28106e-12	5.44817e-10
123	AT4G28900	4573	NA	-2.82038	-2.82639	1.40331	3.44947e-12	5.63975e-10
124	AT4G12800	1140	PSAL	-1.0505	-1.0505	10.6925	3.45211e-12	5.63975e-10
125	AT5G58980	2784	AtNCER3	-1.65124	-1.65213	2.8935	4.10506e-12	6.65282e-10
126	AT5G58160	4426	FH13	-1.05866	-1.05893	3.90751	4.29802e-12	6.91026e-10
127	AT1G21460	1308	AtSWEET1	1.14807	1.14838	4.00288	4.62866e-12	7.38326e-10
128	AT5G41763	1366	NA	2.39456	2.3994	0.851105	4.82054e-12	7.62926e-10
129	AT5G44400	2014	AtBBE26	-1.10231	-1.1024	5.55101	4.99324e-12	7.84133e-10
130	AT3G18520	2426	ATHDA15	-0.902926	-0.903039	4.87388	5.12426e-12	7.98517e-10
131	AT1G54390	1676	ING2	-1.16832	-1.16866	3.85294	5.28305e-12	8.16978e-10
132	AT3G54050	1652	cfbp1	-0.818804	-0.81881	8.95322	5.47089e-12	8.28999e-10
133	AT3G30720	687	DEG6	2.0463	2.04676	5.28853	5.48098e-12	8.28999e-10
134	AT3G27250	1862	AITR1	-2.49828	-2.50094	2.56574	5.48356e-12	8.28999e-10
135	AT5G19220	1732	ADG2	-0.886319	-0.886353	6.5646	5.53719e-12	8.30906e-10
136	AT1G30160	1538	AtDOA3	2.08966	2.09322	1.5577	5.80414e-12	8.64561e-10
137	AT3G48425	2908	APE1L	-0.801664	-0.801687	6.95607	6.23751e-12	9.22331e-10
138	AT2G05914	1420	NA	4.67802	4.7433	2.48586	6.56553e-12	9.63801e-10
139	AT5G50950	2552	FUM2	-1.69574	-1.69585	6.1157	6.73761e-12	9.81946e-10
140	AT4G08035.1	1790	NA	-1.04293	-1.04317	3.95978	6.89396e-12	9.97556e-10
141	AT2G40520	2999	NTP2	-1.06187	-1.06217	3.74297	7.09585e-12	1.01949e-09
142	AT1G44575	1808	CP22	-0.958753	-0.958756	10.4317	7.27909e-12	1.03845e-09
143	AT4G05135.1	609	NA	4.98203	5.05696	0.332859	7.33444e-12	1.03903e-09
144	AT1G55510	1504	BCDH	-1.44558	-1.44619	3.15273	7.41222e-12	1.04275e-09
145	MSTRG.14114	812	NA	2.15947	2.16374	3.39751	7.63518e-12	1.06671e-09
146	AT3G25530	1611	ATGHBDH	-0.906044	-0.906077	6.67112	8.28361e-12	1.14938e-09
147	AT5G02490	2485	AtHsp70-2	1.07632	1.07639	5.66243	9.68101e-12	1.33414e-09
148	AT4G04223.1	565	NA	2.02895	2.03011	3.08164	9.79682e-12	1.34078e-09
149	AT4G05275.1	241	NA	6.92772	7.3947	0.432411	9.8616e-12	1.34078e-09
150	AT4G01150	948	CURT1A	-0.929357	-0.929361	9.47794	9.9852e-12	1.34853e-09
151	AT5G40800	1437	AITR4	-2.54426	-2.55036	1.27796	1.06453e-11	1.42816e-09
152	AT5G01530	1396	LHCB4.1	-1.04419	-1.04419	10.8079	1.16247e-11	1.5493e-09
153	AT5G25230	3297	NA	2.15736	2.16243	1.60937	1.26103e-11	1.66967e-09
154	AT1G33460	2953	NA	10.146	10.6159	1.06243	1.42236e-11	1.87105e-09
155	AT2G24270	2345	ALDH11A3	-0.911479	-0.91149	8.29221	1.46613e-11	1.91618e-09
156	AT1G18730	1587	NDF6	-0.823757	-0.823803	6.06437	1.4902e-11	1.93515e-09
157	AT1G76110	1420	NA	-0.964371	-0.964509	4.67832	1.6339e-11	2.10412e-09
158	AT3G19620	2477	NA	-1.25289	-1.25318	4.0922	1.64108e-11	2.10412e-09
159	AT1G05540	1472	AtDOA1	-1.41445	-1.41579	2.28328	1.66806e-11	2.12525e-09
160	AT5G27902	2681	NA	6.25469	6.50587	-0.497578	1.70822e-11	2.16283e-09
161	AT2G21450	2998	CHR34	3.72192	3.75184	-0.0469908	1.79533e-11	2.25899e-09
162	AT1G70260	1653	RTP1	-2.01173	-2.01497	1.61693	2.20221e-11	2.75385e-09
163	MSTRG.14913	822	NA	8.19394	8.66285	-0.536587	2.21938e-11	2.7583e-09
164	AT4G39500	1632	CYP96A11	3.5621	3.60765	-0.544937	2.23502e-11	2.76079e-09
165	AT5G08050	925	RIQ1	-1.05375	-1.0538	6.30647	2.43584e-11	2.98506e-09
166	AT3G03090	2077	AtVGT1	-0.884318	-0.884557	3.88526	2.44605e-11	2.98506e-09
167	AT1G74470	2087	NA	-0.867972	-0.867975	10.0937	2.64182e-11	3.20102e-09
168	AT2G06002.1	704	NA	2.41272	2.41934	1.62245	2.65461e-11	3.20102e-09
169	AT4G03280	1095	PETC	-0.857141	-0.857146	9.45413	2.67484e-11	3.20633e-09
170	AT2G31040	1777	AtCGL160	-0.86921	-0.869242	6.65836	2.79597e-11	3.33181e-09
171	AT5G10210	997	NA	-1.92263	-1.92505	1.72064	2.84169e-11	3.36649e-09
172	AT1G13650	2011	NA	-2.59299	-2.59369	4.48286	3.14402e-11	3.70299e-09
173	AT1G59930	593	NA	4.31136	4.35471	-0.0365275	3.28132e-11	3.84237e-09
174	AT1G03630	1787	POR	-0.803365	-0.803378	7.96541	3.33178e-11	3.87903e-09
175	AT3G01260	1699	NA	-1.80164	-1.80274	2.49694	3.4075e-11	3.94242e-09
176	AT4G07995	2445	NA	2.23739	2.23969	2.58889	3.42515e-11	3.94242e-09
177	AT1G43670	2065	AtcFBP	-0.906778	-0.906798	7.37458	3.4761e-11	3.97846e-09
178	AT5G52570	1269	B2	-1.18216	-1.18247	3.8924	3.66704e-11	4.17343e-09
179	AT2G01422.1	870	NA	11.5541	12.0242	3.60071	3.73576e-11	4.22787e-09
180	AT5G14060	2481	AK2	-0.768365	-0.768385	7.06846	3.91023e-11	4.40075e-09
181	AT4G14960	1905	TUA6	0.750535	0.750539	9.27919	4.00905e-11	4.47063e-09
182	AT5G62360	965	PMEI13	1.52951	1.53009	3.49907	4.01646e-11	4.47063e-09
183	AT4G15510	1828	PPD1	-0.831879	-0.831975	5.07108	4.20908e-11	4.65943e-09
184	AT1G48040	4345	NA	-0.698348	-0.698355	8.36637	4.24341e-11	4.6719e-09
185	AT1G67860	606	NA	-1.71422	-1.71474	3.82303	4.44305e-11	4.86526e-09
186	AT5G61740	2975	ABCA10	1.88956	1.89281	1.24508	4.70176e-11	5.12087e-09
187	AT2G15940	2360	NA	5.45353	5.4893	1.22139	4.80484e-11	5.20515e-09
188	AT5G08410	812	FTRA2	-0.97131	-0.971398	5.37288	5.59987e-11	6.03416e-09
189	AT3G56900	1692	ALADIN	-0.919918	-0.920243	3.4456	5.67601e-11	6.08385e-09
190	AT1G50732	1078	NA	-1.17319	-1.17354	3.70766	5.84281e-11	6.22966e-09
191	MSTRG.6222	1009	NA	4.94792	5.0517	-0.576283	6.07274e-11	6.44092e-09
192	AT5G36900	1882	NA	9.59698	1.44269e+08	-1.05838	6.38938e-11	6.74146e-09
193	AT5G39530	1718	NA	-0.876814	-0.876864	5.92447	6.49605e-11	6.8185e-09
194	AT1G73530	2000	ORRM6	-1.56953	-1.5696	7.00931	7.18773e-11	7.50562e-09
195	AT1G02800	1823	ATCEL2	-1.75383	-1.75523	2.33273	7.53133e-11	7.82408e-09
196	AT3G16140	1300	PSAH-1	-1.01191	-1.01192	8.30397	7.7845e-11	8.04583e-09
197	AT1G19630	3445	CYP722A1	-1.86604	-1.86934	1.54149	7.91876e-11	8.14306e-09
198	AT2G05160	2788	NA	-1.62016	-1.6215	2.3035	8.36792e-11	8.55673e-09
199	AT4G09650	1151	ATPD	-1.02847	-1.02848	9.70736	8.40552e-11	8.55673e-09
200	AT2G05070	1143	LHCB2	-1.29342	-1.29343	9.91526	8.83161e-11	8.94554e-09
201	AT2G10940	1842	NA	-0.890644	-0.890648	10.0229	9.07323e-11	9.14456e-09
202	AT5G05060	1027	NA	0.911234	0.911354	4.90127	9.15574e-11	9.18203e-09
203	AT5G39120	830	NA	2.53255	2.54371	-0.065827	9.52179e-11	9.50209e-09
204	AT1G67090	1268	RBCS1A	-0.893156	-0.893156	13.5636	9.90894e-11	9.83996e-09
205	AT1G13330	1020	AHP2	1.63311	1.63452	2.50593	1.02318e-10	1.0111e-08
206	AT1G55475	3378	NA	-0.849765	-0.849782	7.46169	1.04249e-10	1.02518e-08
207	AT1G12900	1617	GAPA-2	-0.84193	-0.841933	10.0539	1.06161e-10	1.03895e-08
208	AT2G43010	2702	AtPIF4	-0.794488	-0.794539	5.8849	1.15788e-10	1.1277e-08
209	AT2G39470	1044	PnsL1	-0.876742	-0.876768	6.97431	1.21336e-10	1.17609e-08
210	AT5G32621	1878	NA	5.7811	5.95248	-0.25454	1.31406e-10	1.26763e-08
211	AT2G46630	1930	NA	-1.04664	-1.04685	4.34848	1.32067e-10	1.26797e-08
212	AT1G01880	2416	AtGEN1	1.24249	1.2433	2.42517	1.38508e-10	1.32354e-08
213	AT5G38005.1	545	NA	2.14367	2.14758	0.85935	1.396e-10	1.32364e-08
214	AT4G39970	1195	NA	-0.825334	-0.825399	5.5595	1.40041e-10	1.32364e-08
215	AT4G25490	1217	ATCBF1	-3.16344	-3.1778	1.35518	1.4048e-10	1.32364e-08
216	AT3G62300	2617	AIP1	-0.859681	-0.859805	4.70201	1.4314e-10	1.34247e-08
217	AT4G17710	2202	HDG4	2.89966	2.91056	0.457971	1.45453e-10	1.35788e-08
218	AT2G13550	1519	NA	-1.73065	-1.73256	1.77651	1.54936e-10	1.43976e-08
219	AT5G64040	1018	PSAN	-1.40177	-1.40178	9.39433	1.55761e-10	1.44082e-08
220	AT4G38440	4624	IYO	0.813489	0.813562	5.29621	1.57323e-10	1.44866e-08
221	AT1G11860	2147	GLDT	-0.727595	-0.727598	9.91814	1.60459e-10	1.47085e-08
222	AT1G15820	1204	CP24	-1.12259	-1.1226	10.6172	1.61653e-10	1.47512e-08
223	AT1G08813	1103	NA	-1.71899	-1.71908	6.28407	1.63367e-10	1.48408e-08
224	AT5G12470	1649	RER4	-0.714185	-0.714214	6.40319	1.73068e-10	1.5609e-08
225	AT3G33528	1080	NA	2.25069	2.25754	0.492043	1.73364e-10	1.5609e-08
226	AT1G64860	2372	RPOD1	-0.800331	-0.800365	6.33163	1.86433e-10	1.67114e-08
227	AT2G07213	2185	NA	6.18011	6.64487	0.969862	1.94206e-10	1.73314e-08
228	AT1G30680	2728	ATH	0.729203	0.729235	6.31892	1.95243e-10	1.73475e-08
229	AT1G15830	2407	NA	-1.33114	-1.33194	2.67453	2.0169e-10	1.7828e-08
230	AT4G13572	1442	NA	-6.42682	-6.90137	-0.989782	2.02411e-10	1.7828e-08
231	AT5G45095	1690	NA	2.25174	2.25744	1.84572	2.2042e-10	1.92686e-08
232	AT3G16670	836	NA	2.58312	2.58332	5.90403	2.21692e-10	1.92686e-08
233	AT4G34020	2112	AtDJ1C	0.76575	0.765816	5.44802	2.2233e-10	1.92686e-08
234	AT2G36970	1713	NA	1.57523	1.57562	4.15852	2.23217e-10	1.92686e-08
235	AT1G18740	2606	B1L	-1.46231	-1.46244	5.91738	2.23549e-10	1.92686e-08
236	AT3G54500	3067	LNK2	-1.67645	-1.67651	6.6642	2.24917e-10	1.92686e-08
237	AT1G02940	975	ATGSTF5	-2.6365	-2.65473	-0.0285549	2.2586e-10	1.92686e-08
238	AT1G52770	1792	NA	-2.19206	-2.19849	1.2534	2.26376e-10	1.92686e-08
239	AT3G50820	1327	OEC33	-1.11155	-1.11156	9.91226	2.32924e-10	1.9743e-08
240	AT4G01975	6674	NA	3.87686	3.90133	2.92365	2.37528e-10	2.00269e-08
241	MSTRG.2575	440	NA	2.78458	2.79446	0.24387	2.38251e-10	2.00269e-08
242	AT4G21150	2513	HAP6	-0.785052	-0.785082	6.6075	2.41513e-10	2.02172e-08
243	AT4G22300	1110	TIPSY1	-0.905154	-0.905485	3.428	2.46619e-10	2.05597e-08
244	AT1G75040	1095	PR-5	2.06898	2.06966	3.6053	2.50075e-10	2.07624e-08
245	AT5G41670	2661	PGD3	-0.838549	-0.838563	7.60853	2.54006e-10	2.10026e-08
246	AT5G14650	1863	PGLR	-1.62973	-1.63122	2.29694	2.82545e-10	2.32675e-08
247	AT4G28750	798	PSAE-1	-1.15429	-1.1543	8.28443	2.85475e-10	2.34136e-08
248	AT2G04460	1462	NA	2.90743	2.91482	2.07847	3.0043e-10	2.45408e-08
249	AT1G09340	2216	CRB	-0.772754	-0.772758	9.56026	3.06954e-10	2.4973e-08
250	AT4G21760	1827	BGLU47	-1.25507	-1.25589	2.5678	3.1517e-10	2.55388e-08
251	AT1G51100	2538	CRR41	-0.709278	-0.709299	6.96254	3.23271e-10	2.60909e-08
252	AT5G38383	8937	NA	4.62979	4.70407	-0.194635	3.28864e-10	2.6422e-08
253	AT1G70440	1230	SRO3	1.6524	1.65388	2.28278	3.29982e-10	2.6422e-08
254	AT3G62150	4444	ABCB21	1.45334	1.45365	4.17001	3.46929e-10	2.76696e-08
255	AT2G24255	1675	AtFDA15	4.76136	4.81966	0.0600093	3.49934e-10	2.77999e-08
256	AT5G57345	1000	AtOxR	-1.05327	-1.05333	5.84443	3.56045e-10	2.81749e-08
257	AT3G18710	1965	ATPUB29	-0.944452	-0.944674	4.07573	3.69943e-10	2.91607e-08
258	AT5G14500	1531	NA	-0.912843	-0.913091	3.68668	3.75158e-10	2.94369e-08
259	AT3G55800	1747	SBPASE	-0.703643	-0.703647	9.53239	3.76353e-10	2.94369e-08
260	AT2G42220	967	NA	-0.878642	-0.878658	7.80164	3.89324e-10	3.03343e-08
261	AT1G52220	1053	CURT1C	-0.785072	-0.785088	7.50575	4.02073e-10	3.12076e-08
262	AT1G58290	2311	AtHEMA1	-1.34954	-1.34957	7.70925	4.04482e-10	3.12748e-08
263	AT2G35370	944	GDCH	-0.76096	-0.760968	8.36658	4.23073e-10	3.2551e-08
264	AT4G10030	1736	ABHD11	-0.819843	-0.820033	3.93958	4.24201e-10	3.2551e-08
265	AT2G40100	1693	LHCB4.3	-1.17397	-1.17417	4.78206	4.31601e-10	3.29939e-08
266	AT1G18300	1136	atnudt4	-1.85421	-1.85451	5.29709	4.50657e-10	3.43211e-08
267	AT2G06985.1	811	NA	7.6973	1.44269e+08	-0.829071	4.82499e-10	3.66085e-08
268	AT3G22970	1935	NA	1.03136	1.03139	7.04166	5.14685e-10	3.89048e-08
269	AT1G29930	1230	AB140	-0.875977	-0.875978	13.483	5.36417e-10	4.03968e-08
270	AT2G19970	926	NA	-2.10963	-2.1107	3.36613	5.5675e-10	4.17727e-08
271	AT3G28160	2136	NA	0.876838	0.876907	5.60436	5.93825e-10	4.439e-08
272	AT1G76820	4451	NA	1.12581	1.12626	3.32517	6.03644e-10	4.49582e-08
273	AT5G10180	2560	AST68	-0.699986	-0.70001	6.64256	6.05984e-10	4.49671e-08
274	AT2G47750	2924	GH3.9	-1.51267	-1.51392	2.47036	6.20294e-10	4.5861e-08
275	AT3G59780	2935	NA	-0.644632	-0.644643	7.74501	6.26799e-10	4.61734e-08
276	AT5G23060	1608	CaS	-0.745606	-0.745615	8.45663	6.31344e-10	4.62314e-08
277	AT1G42960	845	CTI1	-0.828085	-0.828115	6.64159	6.3215e-10	4.62314e-08
278	AT1G03600	1315	PSB27	-0.875763	-0.875775	7.97833	6.49715e-10	4.73451e-08
279	AT2G15620	2193	ATHNIR	-0.710067	-0.710073	8.74625	6.90755e-10	5.01552e-08
280	AT3G60170	4020	NA	2.26849	2.27487	1.15403	6.93631e-10	5.01842e-08
281	AT1G04323.1	2589	NA	1.8674	1.8697	1.57001	6.97061e-10	5.02529e-08
282	AT5G61410	1520	EMB2728	-0.84234	-0.842348	8.47052	7.02868e-10	5.04918e-08
283	AT4G13570	759	HTA4	-4.57356	-4.64935	-0.0973034	7.08084e-10	5.06868e-08
284	AT2G31150	2360	NA	0.83685	0.836962	4.64213	7.54654e-10	5.38302e-08
285	AT3G44265	1109	NA	8.55563	1.44269e+08	-0.0349088	7.59248e-10	5.39679e-08
286	AT2G32040	2234	NA	0.676922	0.676979	5.4014	7.63669e-10	5.40923e-08
287	AT3G48280	1749	CYP71A25	-1.49329	-1.4946	2.26647	7.98057e-10	5.63312e-08
288	AT2G40010	1532	NA	0.902993	0.903248	3.58217	8.02474e-10	5.64462e-08
289	AT1G08380	819	PSAO	-1.12451	-1.12451	10.3039	8.23638e-10	5.77345e-08
290	AT1G75210	2843	NA	-0.652214	-0.652264	5.51258	8.3544e-10	5.83598e-08
291	AT5G48430	1534	NA	3.01032	3.02308	0.0792935	8.42728e-10	5.86666e-08
292	AT5G56380	2155	NA	0.831711	0.831885	3.94753	8.48541e-10	5.8869e-08
293	AT3G29639	945	NA	3.08935	3.1197	-0.0153627	8.55512e-10	5.90122e-08
294	AT4G28080	6117	REC2	-0.736921	-0.736925	9.49873	8.56432e-10	5.90122e-08
295	AT2G24945	1400	NA	1.13899	1.13962	2.5133	8.61723e-10	5.91756e-08
296	AT3G14920	4564	NA	-0.646459	-0.646469	7.76582	8.672e-10	5.92805e-08
297	AT1G29700	1839	NA	-0.803357	-0.803415	5.65168	8.69104e-10	5.92805e-08
298	AT1G64440	4095	REB1	0.689859	0.689883	6.58183	8.74088e-10	5.94204e-08
299	AT2G32860	2214	BGLU33	-0.704442	-0.704495	5.58159	8.98494e-10	6.08752e-08
300	AT4G38620	1519	ATMYB4	0.809804	0.809892	5.21267	9.75084e-10	6.58442e-08
301	AT1G08507.1	1183	NA	3.62992	3.68016	-0.785885	1.00804e-09	6.78437e-08
302	AT4G37930	1989	SHM1	-0.734319	-0.73432	10.6177	1.10613e-09	7.41986e-08
303	AT1G52190	2373	AtNPF1.2	-0.956436	-0.95654	5.22758	1.23686e-09	8.24815e-08
304	AT3G06465.1	982	NA	3.7866	3.82894	-0.527421	1.23784e-09	8.24815e-08
305	AT2G35310	1419	REM23	-2.21528	-2.22337	0.328288	1.24182e-09	8.24815e-08
306	AT1G33700	4110	NA	-0.926867	-0.927257	3.08532	1.29162e-09	8.53402e-08
307	AT1G20400	4984	NA	1.52956	1.53112	1.6203	1.29329e-09	8.53402e-08
308	AT2G27290	1041	NA	-0.762121	-0.762178	5.63867	1.30854e-09	8.60665e-08
309	AT2G25250	1468	NA	-0.937672	-0.937797	5.03452	1.32922e-09	8.71436e-08
310	AT5G09220	1926	AAP2	-0.756678	-0.756692	7.51285	1.38363e-09	9.02265e-08
311	AT1G24280	2154	G6PD3	-0.764991	-0.765079	4.90988	1.38515e-09	9.02265e-08
312	AT3G32195	4765	NA	6.16989	6.6346	-1.00729	1.46544e-09	9.51501e-08
313	AT2G33175	925	NA	2.32524	2.33489	0.547657	1.52474e-09	9.86841e-08
314	AT4G04640	1566	ATPC1	-0.773551	-0.773554	9.87468	1.53338e-09	9.89272e-08
315	AT4G12830	1490	NA	-0.93877	-0.93888	5.0142	1.56425e-09	1.00598e-07
316	AT4G01883	1361	MLBP1	-0.82153	-0.821644	4.63534	1.57264e-09	1.00818e-07
317	AT5G58610	4255	NA	1.14197	1.14247	2.95412	1.59742e-09	1.02084e-07
318	AT4G25170	2039	NA	-0.853269	-0.853329	5.6646	1.67194e-09	1.0651e-07
319	AT2G36895	1574	NA	-0.814524	-0.814658	4.40958	1.71288e-09	1.08725e-07
320	AT3G21055	795	PSBTN	-1.07098	-1.07099	9.1036	1.71745e-09	1.08725e-07
321	AT3G23570	1368	NA	-0.831602	-0.831689	5.20105	1.72418e-09	1.08811e-07
322	AT2G34620	1204	mTERF10	-1.1508	-1.15089	5.62853	1.77408e-09	1.11613e-07
323	AT1G77490	2516	TAPX	-0.730552	-0.730578	6.82048	1.815e-09	1.13833e-07
324	AT1G78930	2266	mTERF16	0.920959	0.921416	3.09073	1.87516e-09	1.17244e-07
325	AT5G49630	1946	AAP6	-1.01314	-1.01335	4.18488	1.9342e-09	1.20563e-07
326	AT5G11410	1441	BKN2	1.67784	1.68	1.68969	1.97826e-09	1.22931e-07
327	AT3G02810	2323	LIP2	4.89616	5.06497	-1.60112	1.98832e-09	1.23178e-07
328	AT5G46110	3426	APE2	-0.763359	-0.763362	9.89188	1.99918e-09	1.2339e-07
329	AT4G01610	1629	AtcathB3	-0.743301	-0.743329	6.51806	2.00392e-09	1.2339e-07
330	AT2G15080	3792	AtRLP19	1.22797	1.2281	5.20498	2.05659e-09	1.2625e-07
331	AT2G26500	897	PetM	-0.872914	-0.872925	8.15635	2.07578e-09	1.27043e-07
332	AT1G04820	1971	TOR2	0.67916	0.679165	8.9491	2.14033e-09	1.30599e-07
333	AT3G26060	1273	ATPRX	-0.735856	-0.735864	8.3744	2.1713e-09	1.31698e-07
334	AT3G10940	1135	LSF2	-0.906622	-0.90671	5.27874	2.17134e-09	1.31698e-07
335	AT3G17830	1982	DJA4	0.914029	0.914266	3.84993	2.28968e-09	1.37916e-07
336	AT5G54520	1898	CDC40	0.964574	0.965135	2.69695	2.291e-09	1.37916e-07
337	AT5G66570	1508	MSP-1	-0.910407	-0.910408	11.567	2.29429e-09	1.37916e-07
338	AT4G24620	2383	PGI	-0.681646	-0.681662	7.21545	2.32285e-09	1.3922e-07
339	AT3G61920	909	NA	-2.39439	-2.40114	1.16257	2.36236e-09	1.4117e-07
340	AT2G43590	1110	NA	1.13204	1.13214	5.41248	2.45101e-09	1.46037e-07
341	AT5G43745	2839	PEC2	-0.642737	-0.642801	5.24548	2.47956e-09	1.47305e-07
342	AT1G25430	5327	NA	2.33023	2.33816	0.653634	2.5445e-09	1.50695e-07
343	AT4G15840	2922	NA	-0.663787	-0.663862	4.99513	2.55151e-09	1.50695e-07
344	AT3G61470	5880	LHCA2	-1.0117	-1.0117	11.0878	2.63096e-09	1.54936e-07
345	AT4G02530	1121	MPH2	-0.704559	-0.704572	7.55896	2.69419e-09	1.582e-07
346	AT3G20370	1654	NA	0.860799	0.860843	6.01203	2.71714e-09	1.59086e-07
347	AT3G44970	1938	NA	0.942036	0.942136	5.05213	2.74127e-09	1.60036e-07
348	AT1G45474	1071	Lhca5	-0.711298	-0.71132	6.89236	2.80417e-09	1.63238e-07
349	AT1G71870	2055	bige1a	-0.960227	-0.9606	3.19744	3.00011e-09	1.74144e-07
350	MSTRG.8246	442	NA	3.76498	3.8484	-1.38535	3.15313e-09	1.82503e-07
351	AT1G20160	2655	ATSBT5.2	-1.02233	-1.02251	4.4732	3.25192e-09	1.87685e-07
352	AT3G12410	1004	NA	3.31801	3.35331	-0.513412	3.37064e-09	1.93984e-07
353	AT2G30210	2106	LAC3	-1.11756	-1.11775	4.36472	3.99676e-09	2.29367e-07
354	AT1G58280	1524	NA	-0.969253	-0.969643	3.24882	4.06889e-09	2.32846e-07
355	AT1G59600	1427	ZCW7	-0.818695	-0.818945	3.68797	4.09427e-09	2.33639e-07
356	AT1G15380	1193	GLYI4	-1.32716	-1.3275	3.43296	4.14169e-09	2.35681e-07
357	AT1G35612	1247	NA	-0.979563	-0.979874	3.43838	4.16769e-09	2.36496e-07
358	AT2G30170	1451	AtPP2C26	0.689326	0.689377	5.50235	4.35845e-09	2.4663e-07
359	AT5G04140	5495	FD-GOGAT	-0.781007	-0.781009	10.6303	4.44433e-09	2.50275e-07
360	AT5G48300	1898	ADG1	-0.640178	-0.640184	8.48993	4.44758e-09	2.50275e-07
361	AT3G08940	1367	LHCB4.2	-1.02263	-1.02263	10.1575	4.60227e-09	2.58263e-07
362	AT5G35630	2101	ATGSL1	-0.67016	-0.670162	10.8702	4.63508e-09	2.59385e-07
363	AT1G66530	2059	NA	-0.713258	-0.713361	4.68197	4.67885e-09	2.60257e-07
364	AT1G52830	857	IAA6	-2.99147	-3.01389	-0.303563	4.6871e-09	2.60257e-07
365	AT3G42622	4557	NA	6.07029	6.53459	-2.26146	4.70136e-09	2.60257e-07
366	AT2G44290	1149	LTPG13	-1.52351	-1.52403	3.58474	4.70205e-09	2.60257e-07
367	AT3G53900	1377	PYRR	-0.711866	-0.711936	5.2053	4.81627e-09	2.65853e-07
368	AT3G42806	6114	NA	0.885373	0.885546	4.15143	4.92214e-09	2.70958e-07
369	AT5G35100	2331	CYP28	-0.697722	-0.697767	5.87013	4.93822e-09	2.71107e-07
370	AT5G19600	2359	SULTR3;5	-1.05731	-1.05764	3.54276	5.09118e-09	2.77812e-07
371	AT1G20020	1834	ATLFNR2	-0.652217	-0.65222	9.65346	5.10659e-09	2.77812e-07
372	AT5G65980	1916	PILS7	-2.73425	-2.74927	-0.289333	5.10808e-09	2.77812e-07
373	AT5G20420	4214	CHR42	-1.62593	-1.62907	1.19955	5.11522e-09	2.77812e-07
374	AT2G38940	1999	ATPT2	0.829655	0.829845	3.94526	5.24903e-09	2.84318e-07
375	AT5G17530	3135	NA	-0.675537	-0.675597	5.32637	5.2892e-09	2.8573e-07
376	AT1G56500	9810	SOQ1	-0.823615	-0.823632	7.34924	5.30525e-09	2.85835e-07
377	AT4G23890	1051	CRR31	-0.956956	-0.957092	4.78156	5.33847e-09	2.86861e-07
378	AT5G08000	1355	E13L3	0.93107	0.93117	4.95297	5.51591e-09	2.95612e-07
379	AT5G28030	2527	DES1	1.07443	1.07509	2.95637	5.98781e-09	3.20056e-07
380	AT3G11270	1528	IRP4	-0.629143	-0.629213	4.69717	6.20788e-09	3.30945e-07
381	AT4G22350	2921	NA	0.710295	0.710437	4.25484	6.28429e-09	3.34139e-07
382	AT3G04720	1134	AtPR4	0.912087	0.912162	5.46675	6.35121e-09	3.36814e-07
383	AT5G11460	1762	FLZ10	1.07848	1.07891	3.15001	6.39316e-09	3.38153e-07
384	AT3G63140	1529	CSP41A	-0.799725	-0.799734	8.38642	6.45171e-09	3.40361e-07
385	AT5G46530	817	NA	-1.67584	-1.67945	0.936403	6.66384e-09	3.50639e-07
386	AT1G72950	1493	TN12	-1.6435	-1.64654	1.42129	6.8384e-09	3.58892e-07
387	AT5G03780	1872	TRFL10	1.07051	1.07095	3.31653	6.88902e-09	3.60614e-07
388	AT5G13420	1708	GSM2	-0.792983	-0.793004	7.02503	6.98085e-09	3.6371e-07
389	AT3G05190	2700	NA	-0.998175	-0.998794	2.60697	6.98406e-09	3.6371e-07
390	AT2G47450	1815	CAO	-0.69735	-0.69736	7.92738	7.06954e-09	3.67217e-07
391	AT4G19130	2803	RPA1E	1.14294	1.14357	2.76433	7.14831e-09	3.70359e-07
392	AT4G29740	2318	ATCKX4	-1.07939	-1.08004	2.58401	7.17136e-09	3.70605e-07
393	AT1G14250	2081	NA	-1.39345	-1.39363	5.21342	7.41026e-09	3.81977e-07
394	AT1G15010	776	NA	-3.13442	-3.13956	2.28835	7.58335e-09	3.89907e-07
395	AT1G10657	1308	DEG17	-1.81038	-1.81165	2.83618	7.69508e-09	3.94479e-07
396	AT5G46330	4250	FLS2	1.40615	1.40647	4.23363	7.71122e-09	3.94479e-07
397	AT2G24560	1609	GGL15	2.46685	2.48569	-0.652408	7.75366e-09	3.95652e-07
398	AT3G16530	1194	NA	2.09313	2.09349	4.92535	8.02911e-09	4.08678e-07
399	AT3G16650	1887	PRL2	1.44984	1.45133	1.9815	8.17964e-09	4.15296e-07
400	AT5G13690	2691	CYL1	-0.727077	-0.727153	5.12287	8.57254e-09	4.34156e-07
401	AT1G27020	1529	NA	1.58118	1.58161	3.93747	8.63647e-09	4.3606e-07
402	AT3G50800	2802	NA	-1.15152	-1.15159	6.23406	8.65318e-09	4.3606e-07
403	AT4G25470	986	ATCBF2	-1.91801	-1.91894	3.98989	8.86388e-09	4.4557e-07
404	AT2G25840	2047	OVA4	-0.673874	-0.673933	5.36473	9.12305e-09	4.57462e-07
405	AT2G23910	1576	NA	0.788369	0.788492	4.46493	9.27575e-09	4.63971e-07
406	AT2G43910	1639	ATHOL1	0.722159	0.722171	7.67629	9.77473e-09	4.8701e-07
407	AT5G64940	2856	abc1k8	-0.709219	-0.709227	8.35467	9.78444e-09	4.8701e-07
408	AT4G37540	1395	LBD39	0.792386	0.792433	5.85653	9.99142e-09	4.96094e-07
409	AT2G43880	1637	NA	2.07224	2.08161	-0.0756015	1.00227e-08	4.96428e-07
410	AT3G28070	2044	UMAMIT46	-0.805204	-0.805369	4.40602	1.01556e-08	5.01787e-07
411	AT2G40320	1792	TBL33	-1.06088	-1.06188	2.14314	1.04004e-08	5.12629e-07
412	AT4G35250	1723	HCF244	-0.720376	-0.720398	6.87017	1.04496e-08	5.13804e-07
413	AT1G36180	8301	ACC2	0.962272	0.962291	7.0536	1.05166e-08	5.15849e-07
414	AT2G04135	1127	NA	4.42699	4.55375	-0.661871	1.11474e-08	5.44851e-07
415	AT2G22710	2335	NA	4.43886	4.50369	1.16867	1.11617e-08	5.44851e-07
416	AT2G18150	1404	NA	-1.38816	-1.38844	4.42109	1.17602e-08	5.72628e-07
417	AT1G52100	2193	NA	2.37916	2.37934	5.87039	1.17872e-08	5.72628e-07
418	AT1G29390	1329	COR314-TM2	-0.818323	-0.818425	4.92135	1.19214e-08	5.77762e-07
419	AT5G19940	1085	FBN6	-0.749455	-0.749466	8.08422	1.20385e-08	5.80841e-07
420	AT5G43620	1518	NA	-1.26256	-1.2633	3.5347	1.20423e-08	5.80841e-07
421	AT5G06550	1728	JMJ22	0.74964	0.749774	4.43849	1.21444e-08	5.84148e-07
422	AT3G26640	3435	LWD2	-0.716329	-0.716331	10.7477	1.21686e-08	5.84148e-07
423	AT2G43560	1113	NA	-0.67882	-0.678843	6.72885	1.23555e-08	5.9172e-07
424	AT1G68190	2188	BBX27	-1.04875	-1.04893	4.39138	1.27198e-08	6.07731e-07
425	AT3G54730	1456	NA	3.69054	3.77354	-0.776967	1.28265e-08	6.11387e-07
426	AT3G52030	1485	NA	-0.86296	-0.863255	3.48376	1.28786e-08	6.1243e-07
427	AT4G13500	657	NA	-0.675381	-0.675427	5.76543	1.29784e-08	6.15016e-07
428	AT2G36080	3376	ABS2	0.849184	0.849453	3.63466	1.29937e-08	6.15016e-07
429	AT1G66040	2028	ORTH4	2.78651	2.80177	-0.22764	1.35048e-08	6.37716e-07
430	AT4G05631	5003	NA	0.916921	0.917088	4.26566	1.37303e-08	6.46855e-07
431	AT1G03990	2384	NA	1.62768	1.62887	3.09903	1.41083e-08	6.63124e-07
432	AT1G65330	1080	AGL37	-6.05394	-6.52706	-1.03818	1.43103e-08	6.71062e-07
433	AT3G07970	1656	QRT2	-1.80644	-1.81138	0.939581	1.47023e-08	6.87849e-07
434	AT1G67740	1219	PSBY	-1.16819	-1.1682	9.62484	1.49758e-08	6.99029e-07
435	AT5G22390	1241	NA	-1.08172	-1.082	3.74849	1.50223e-08	6.99589e-07
436	AT2G42690	1389	AGAP1	-0.707416	-0.707443	6.63092	1.51355e-08	7.02763e-07
437	AT1G19410	1308	NA	4.39578	4.56228	-1.82202	1.51598e-08	7.02763e-07
438	AT3G05660	3191	AtRLP33	1.36855	1.37024	1.76856	1.5329e-08	7.08984e-07
439	AT2G21170	1523	PDTPI	-0.682716	-0.682723	8.47814	1.58621e-08	7.3197e-07
440	AT1G20180	1515	NA	3.09257	3.14083	-1.17144	1.6069e-08	7.3983e-07
441	AT3G48740	1387	AtSWEET11	0.798378	0.798395	7.27678	1.63046e-08	7.48974e-07
442	AT5G66690	1774	UGT72E2	-0.816648	-0.816778	4.38807	1.65583e-08	7.5891e-07
443	AT5G66190	1509	ATLFNR1	-0.639371	-0.639374	9.45886	1.66644e-08	7.62048e-07
444	AT5G27889	7985	NA	0.904068	0.904232	4.18387	1.6826e-08	7.67707e-07
445	AT3G06370	2933	ATNHX4	-0.985044	-0.985633	2.57006	1.68736e-08	7.68147e-07
446	AT4G25450	2584	ABCB28	-0.627453	-0.627502	5.4142	1.72318e-08	7.82694e-07
447	AT2G26630	1079	NA	2.82609	2.85391	-0.59254	1.7421e-08	7.8952e-07
448	AT1G56190	1933	cPGK2	-0.607176	-0.607185	7.85089	1.77469e-08	8.02493e-07
449	AT3G55110	2540	ABCG18	0.880829	0.880983	4.54214	1.78057e-08	8.0336e-07
450	AT2G18328	670	ATRL4	-1.12696	-1.12719	4.09725	1.81202e-08	8.14361e-07
451	AT3G18980	1893	ETP1	-0.728994	-0.729099	4.52838	1.813e-08	8.14361e-07
452	AT4G23550	1393	ATWRKY29	0.866912	0.867432	2.68396	1.82092e-08	8.1482e-07
453	AT2G23130	1252	AGP17	-0.942851	-0.942999	4.79252	1.82275e-08	8.1482e-07
454	AT3G54090	1729	FLN1	0.568676	0.5687	6.45951	1.82608e-08	8.1482e-07
455	AT3G29670	1665	PMAT2	-1.09935	-1.10004	2.44829	1.8488e-08	8.21609e-07
456	AT5G33370	1932	CUS2	-0.959256	-0.959552	3.69652	1.84941e-08	8.21609e-07
457	AT4G12980	1793	Araport11	-1.09616	-1.09628	5.19729	1.88245e-08	8.34456e-07
458	AT1G30380	769	PSAK	-1.15287	-1.15287	9.96912	1.94355e-08	8.59662e-07
459	AT1G79040	784	PSBR	-0.794079	-0.79408	11.2844	1.97866e-08	8.73283e-07
460	AT5G57190	2590	PSD2	-1.09221	-1.09312	2.16943	2.06683e-08	9.09354e-07
461	AT5G50240	1073	AtPIMT2	-1.00795	-1.00865	2.50038	2.06937e-08	9.09354e-07
462	AT3G01600	1725	anac044	1.21352	1.21396	3.98425	2.18048e-08	9.56108e-07
463	AT1G30370	1779	DLAH	-2.11782	-2.12433	0.619774	2.19974e-08	9.62468e-07
464	AT4G19700	1248	AtILP	0.724101	0.724293	3.83279	2.26733e-08	9.89904e-07
465	AT5G23750	1212	NA	-0.889356	-0.889698	3.26805	2.29438e-08	9.99562e-07
466	AT1G75280	4399	NA	-0.650921	-0.650945	6.84648	2.32011e-08	1.0086e-06
467	AT1G08910	2973	PIAL1	0.92499	0.92508	5.14614	2.35681e-08	1.02236e-06
468	AT4G18780	3347	ATCESA8	-0.771727	-0.771897	4.08175	2.37936e-08	1.0282e-06
469	AT5G57780	1064	P1R1	1.37812	1.37877	3.09433	2.38043e-08	1.0282e-06
470	AT3G55330	1102	PPL1	-0.78929	-0.789318	6.74164	2.42228e-08	1.04405e-06
471	AT2G40330	1607	PYL6	1.78721	1.78948	1.71688	2.45513e-08	1.05597e-06
472	MSTRG.12010	321	NA	3.17078	3.21142	-0.0750596	2.49985e-08	1.07292e-06
473	AT1G16445	1003	NA	1.1533	1.15413	2.43357	2.56139e-08	1.09701e-06
474	AT4G19570	1892	NA	4.555	4.68232	-1.15436	2.58449e-08	1.10457e-06
475	AT2G24060	1527	AtIF3-2	-0.69079	-0.69083	6.13399	2.6569e-08	1.13313e-06
476	AT2G33793	1809	ASY4	-1.03181	-1.03278	2.09279	2.7174e-08	1.15628e-06
477	AT3G62530	940	APOK3	-0.69121	-0.691221	7.77144	2.7226e-08	1.15628e-06
478	AT5G45990	2264	NA	1.80947	1.81577	0.357112	2.76688e-08	1.17262e-06
479	AT3G55660	2262	ATROPGEF6	-0.783543	-0.783731	3.94114	2.82089e-08	1.19302e-06
480	AT4G27654	515	NA	-3.12575	-3.13578	1.92266	2.92188e-08	1.23315e-06
481	AT3G02870	1372	GPP	-0.664728	-0.664796	5.21961	2.93786e-08	1.23732e-06
482	AT2G20260	607	PSAE-2	-0.749412	-0.749421	8.39997	2.96793e-08	1.24739e-06
483	AT5G45170	1614	NA	-0.631337	-0.631388	5.43368	3.02499e-08	1.26874e-06
484	AT5G41765	953	NA	1.93604	1.94173	0.0540393	3.0524e-08	1.27759e-06
485	AT5G48220	1808	NA	-0.689496	-0.689564	5.13399	3.0597e-08	1.27801e-06
486	AT4G32020	2135	NA	-0.843916	-0.843926	8.40846	3.09867e-08	1.29162e-06
487	AT3G62410	637	CP12	-0.740165	-0.740177	7.88871	3.34496e-08	1.39142e-06
488	AT5G37130	2978	NA	0.583631	0.583663	5.96173	3.60165e-08	1.49513e-06
489	AT3G01440	988	PnsL3	-0.764087	-0.764161	5.36364	3.64112e-08	1.50618e-06
490	AT5G08335	6036	ATICMTB	-0.915152	-0.915221	5.6682	3.64315e-08	1.50618e-06
491	AT2G26340	1294	NA	-0.705675	-0.705733	5.49626	3.69247e-08	1.52346e-06
492	AT2G29160.1	3563	NA	1.28236	1.283	2.84769	3.79694e-08	1.56338e-06
493	AT1G30520	2715	AAE14	-0.693822	-0.693905	5.01762	3.83122e-08	1.5743e-06
494	AT5G06980	3018	LNK4	-0.974391	-0.97455	4.43838	3.85059e-08	1.57906e-06
495	AT4G10695	843	NA	4.38195	4.54842	-0.782509	3.88272e-08	1.58901e-06
496	AT3G10185	506	AtGASA14	-3.28891	-3.32764	-0.286143	3.93028e-08	1.60523e-06
497	AT4G03500	2501	NA	-1.54894	-1.55287	0.851692	3.95268e-08	1.61114e-06
498	AT1G14270	1796	NA	-0.606542	-0.606585	5.87537	4.00073e-08	1.62745e-06
499	AT4G12910	2177	scpl20	-0.76199	-0.76209	4.81347	4.10383e-08	1.66604e-06
500	AT5G15500	1893	NA	-3.53084	-3.53708	2.24707	4.18561e-08	1.69584e-06
501	AT3G59870	1394	NA	0.714507	0.714592	4.93134	4.21975e-08	1.70626e-06
502	AT1G68010	1790	ATHPR1	-0.66889	-0.668893	9.39674	4.24059e-08	1.71127e-06
503	AT1G03680	957	ATHM1	-0.660476	-0.660487	7.72464	4.28251e-08	1.72475e-06
504	AT2G30040	1601	MAPKKK14	-1.01046	-1.01071	4.00512	4.33638e-08	1.74298e-06
505	AT1G35910	1555	AtTPPD	1.41717	1.42011	1.02072	4.37204e-08	1.75384e-06
506	AT2G05100	1406	LHCB2	-0.95402	-0.954023	10.625	4.40511e-08	1.76361e-06
507	AT1G20850	1378	XCP2	-0.570286	-0.570322	5.93461	4.43978e-08	1.77398e-06
508	AT4G27300	3145	NA	1.23011	1.23031	4.53537	4.47182e-08	1.78327e-06
509	AT1G73550	730	LTPG8	-3.12509	-3.15134	-0.123575	4.57145e-08	1.81942e-06
510	AT3G14900	2052	EMB3120	0.752827	0.752886	5.58469	4.60931e-08	1.83089e-06
511	AT4G00490	2031	BAM2	-0.563251	-0.563304	5.28163	4.62427e-08	1.83324e-06
512	AT4G05715.1	585	NA	4.3115	4.55393	0.934199	4.66091e-08	1.84065e-06
513	AT1G32060	1890	PRK	-0.621732	-0.621734	10.2121	4.66113e-08	1.84065e-06
514	AT1G43060	14623	NA	8.13681	1.44269e+08	-1.25803	4.67647e-08	1.84311e-06
515	AT4G26555	1092	AtFKBP16-1	0.665747	0.665801	5.44135	4.74803e-08	1.86768e-06
516	AT5G15360	1619	NA	2.93702	2.96098	-0.205878	4.98444e-08	1.95687e-06
517	AT5G66080	1931	APD9	-1.04576	-1.04636	3.13181	5.08215e-08	1.99138e-06
518	AT5G44590	1161	NA	4.152	4.23693	-1.12951	5.31944e-08	2.08033e-06
519	AT3G27940	1428	LBD26	2.32321	2.32891	0.797692	5.42555e-08	2.11774e-06
520	AT1G70830	1522	MLP28	-0.754541	-0.754555	7.61417	5.46785e-08	2.13015e-06
521	AT1G48520	2186	GATB	-0.583109	-0.583134	6.3528	5.58177e-08	2.17036e-06
522	AT5G38430	1894	RBCS1B	-0.736577	-0.736578	10.6662	5.61986e-08	2.18098e-06
523	AT2G44530	4180	AtPRS5	0.558985	0.559004	6.68516	5.65194e-08	2.18924e-06
524	AT2G20750	1526	ATEXPB1	-1.28583	-1.28667	2.99679	5.92665e-08	2.29126e-06
525	AT4G08050	5974	NA	4.77431	5.01996	-1.88935	6.0399e-08	2.3306e-06
526	MSTRG.7481	408	NA	2.62869	2.64798	0.0939313	6.05342e-08	2.33137e-06
527	AT4G15096	2458	NA	5.15121	5.61016	-2.20047	6.32466e-08	2.43121e-06
528	AT3G11410	1999	AHG3	-1.1224	-1.12247	5.94639	6.36719e-08	2.44264e-06
529	AT1G48600	1989	AtPMEAMT	-0.636925	-0.636934	7.97029	6.3785e-08	2.44264e-06
530	AT5G35760	2401	NA	2.28892	2.29707	0.440702	6.64365e-08	2.53938e-06
531	MSTRG.12086	782	NA	6.98037	1.44269e+08	-1.8153	6.66812e-08	2.54393e-06
532	AT2G24110.1	4516	NA	0.715514	0.715542	6.58982	6.71307e-08	2.55627e-06
533	AT1G15175	1335	NA	-1.47594	-1.4785	1.36782	6.87078e-08	2.61141e-06
534	AT5G49330	1632	ATMYB111	0.890805	0.891183	3.26091	6.91368e-08	2.62279e-06
535	AT4G29610	1127	NA	-1.24855	-1.24983	2.09416	6.94536e-08	2.62989e-06
536	AT2G03965	1480	NA	5.68751	6.15007	-1.04146	6.96795e-08	2.63352e-06
537	AT1G52110	1928	NA	3.06894	3.12234	-1.71359	7.17998e-08	2.70861e-06
538	AT3G61090	628	NA	2.82499	2.86128	-1.24497	7.30559e-08	2.75087e-06
539	AT3G58120	2045	ATBZIP61	-0.748669	-0.748729	5.65465	7.36808e-08	2.76925e-06
540	AT1G32220	1452	NA	-0.666277	-0.666309	6.20651	7.40953e-08	2.77967e-06
541	AT5G27230	3221	NA	1.20321	1.20452	1.98989	7.58915e-08	2.84179e-06
542	AT5G65683	2956	WAVH2	0.784472	0.784563	5.00556	7.61509e-08	2.84624e-06
543	AT5G48490	579	DEG15	-1.57206	-1.57225	5.1416	7.75245e-08	2.89225e-06
544	AT3G16920	1612	ATCTL2	-0.772984	-0.773207	3.69349	7.85632e-08	2.92137e-06
545	AT3G12110	1788	ACT11	-0.790795	-0.790911	4.58427	7.85936e-08	2.92137e-06
546	AT4G27657	713	NA	-1.15754	-1.15791	4.26601	7.93351e-08	2.94354e-06
547	AT4G18900	1477	NA	6.92111	1.44269e+08	-1.78873	7.9503e-08	2.94437e-06
548	AT4G22755	1187	NA	-0.782619	-0.782825	3.75304	7.97594e-08	2.94737e-06
549	AT3G44690	3626	NA	0.843305	0.843633	3.19825	7.98749e-08	2.94737e-06
550	AT3G16460	3046	JAL34	0.681801	0.68181	7.88509	8.05295e-08	2.96612e-06
551	AT3G16660	1009	NA	0.832996	0.833055	5.7229	8.08003e-08	2.9707e-06
552	AT1G16080	2975	NA	-0.63296	-0.63298	6.88117	8.31187e-08	3.05039e-06
553	AT1G10640	2201	NA	-0.655492	-0.655591	4.55337	8.41532e-08	3.08278e-06
554	AT3G28007	1270	AtSWEET4	-1.46942	-1.47109	1.90283	8.52983e-08	3.11909e-06
555	AT4G38950	4018	NA	-0.952546	-0.952616	5.64103	8.6751e-08	3.16649e-06
556	AT3G16420	3008	JAL30	0.615973	0.615976	9.05312	8.92992e-08	3.24944e-06
557	AT1G68540	1427	CCRL6	-0.812214	-0.812663	2.82491	8.93442e-08	3.24944e-06
558	AT1G36675	807	NA	3.86564	3.96561	-1.2079	8.98548e-08	3.26215e-06
559	AT2G40340	2335	AtERF48	1.94378	1.94637	1.78174	9.08732e-08	3.29322e-06
560	AT4G38350	4331	AtNPC1-2	-0.635447	-0.635476	6.15268	9.10368e-08	3.29326e-06
561	AT2G05940	2218	PBL14	-0.892397	-0.892482	5.39518	9.45096e-08	3.41279e-06
562	AT5G45630	847	NA	-1.82889	-1.83041	2.82488	9.49682e-08	3.42325e-06
563	AT3G62040	964	NA	-1.02645	-1.02659	4.72532	9.56924e-08	3.44323e-06
564	AT2G38995	2202	NA	-0.993476	-0.993956	2.79353	9.5885e-08	3.44404e-06
565	AT1G30190	1175	NA	-2.59443	-2.60036	1.73652	9.63276e-08	3.45381e-06
566	AT5G11600	3508	NA	0.617417	0.617545	4.07422	9.70808e-08	3.47364e-06
567	AT4G39710	1750	FKBP16-2	-0.791329	-0.791404	5.30912	9.72236e-08	3.47364e-06
568	AT2G45460	3228	NA	0.667545	0.667678	4.20348	9.75819e-08	3.48031e-06
569	AT3G45160	755	NA	-0.796786	-0.796858	5.37914	1.00584e-07	3.58106e-06
570	AT3G10060	1128	NA	-0.593717	-0.593745	6.33711	1.03867e-07	3.69146e-06
571	AT1G56600	1435	AtGolS2	-2.03007	-2.03148	3.18484	1.04511e-07	3.70785e-06
572	AT3G07390	1196	AIR12	-0.650973	-0.651015	5.91013	1.07388e-07	3.80126e-06
573	AT5G17230	2509	PSY	-0.570578	-0.570585	8.15936	1.07519e-07	3.80126e-06
574	AT5G37180	3067	ATSUS5	-0.990854	-0.991507	2.40917	1.07785e-07	3.80247e-06
575	AT1G11080	2322	scpl31	-0.985417	-0.985693	3.60844	1.07929e-07	3.80247e-06
576	AT4G13190	5033	PBL24	-0.615948	-0.616	5.34781	1.0953e-07	3.8522e-06
577	AT2G33550	1349	ASR3	-0.845995	-0.846266	3.52468	1.10262e-07	3.86847e-06
578	AT2G43745	2629	NA	-0.581059	-0.581068	7.81285	1.10375e-07	3.86847e-06
579	AT5G64190	1628	NA	-2.14586	-2.15655	-0.00503687	1.10871e-07	3.87914e-06
580	AT4G15710	2019	NA	2.30317	2.30769	0.674905	1.14713e-07	4.00665e-06
581	AT3G44006	705	DEG2	6.92529	1.44269e+08	-1.65716	1.15454e-07	4.0256e-06
582	AT1G50010	1775	TUA2	0.581502	0.581508	8.31409	1.16751e-07	4.06381e-06
583	AT3G26320	1596	CYP71B36	1.53842	1.54106	1.33238	1.17417e-07	4.07999e-06
584	AT3G23170	1042	HUP39	-1.78401	-1.78459	3.96094	1.21284e-07	4.20713e-06
585	AT3G14450	1310	CID9	0.8571	0.857629	2.6081	1.217e-07	4.21435e-06
586	AT1G11070	3437	NA	-2.22886	-2.23973	0.1019	1.23476e-07	4.26857e-06
587	AT4G16250	4204	PHYD	0.734926	0.735029	4.63105	1.27001e-07	4.38293e-06
588	AT5G42380	1374	AtCML37	-3.23994	-3.24774	2.12268	1.28519e-07	4.42779e-06
589	AT4G15560	2960	AtCLA1	-0.598709	-0.598713	8.86976	1.30788e-07	4.4983e-06
590	AT1G01590	2624	ATFRO1	3.54259	3.56551	0.241222	1.33298e-07	4.57686e-06
591	AT3G61080	1553	NA	-0.754775	-0.754879	4.61555	1.34356e-07	4.6054e-06
592	AT1G47550	4150	SEC3A	-0.559565	-0.559596	5.96058	1.34637e-07	4.60721e-06
593	AT1G17850	2027	NA	0.670635	0.670739	4.55329	1.35596e-07	4.63221e-06
594	AT1G63250	2715	NA	0.796003	0.796269	3.53674	1.37575e-07	4.6919e-06
595	AT1G31690	2338	CuAOalpha2	-1.10018	-1.10024	6.08038	1.37952e-07	4.69687e-06
596	AT1G79110	1760	BRG2	0.82847	0.828633	4.47125	1.39509e-07	4.7419e-06
597	AT3G02840	1289	NA	-3.05411	-3.06543	1.04104	1.43805e-07	4.87972e-06
598	AT5G14970	1482	DUF760-7	-0.555069	-0.555097	6.15996	1.45607e-07	4.93263e-06
599	AT3G27690	1465	DEG13	-1.48325	-1.48326	9.15157	1.48745e-07	5.03053e-06
600	AT1G61470	1211	CAF1e	-1.19809	-1.19913	2.62769	1.49458e-07	5.04621e-06
601	AT4G18440	2072	NA	-0.980778	-0.980822	6.48253	1.52375e-07	5.13611e-06
602	AT3G20300	2068	NA	-0.813003	-0.8133	3.38982	1.53898e-07	5.17884e-06
603	AT5G09660	1924	PMDH2	-0.628211	-0.628215	9.32968	1.5834e-07	5.31949e-06
604	AT3G17030	2351	NA	0.83722	0.837613	2.90191	1.6179e-07	5.4264e-06
605	AT1G06100	958	ADS1.3	-1.06774	-1.06867	2.28207	1.65578e-07	5.54427e-06
606	AT3G49500	4425	AtRDR6	0.630426	0.630472	5.4702	1.70558e-07	5.70159e-06
607	AT1G02205	3593	CER1	-1.13498	-1.13504	6.44946	1.78574e-07	5.95972e-06
608	AT2G05695.1	340	NA	5.61054	6.0726	-1.24759	1.80355e-07	6.00777e-06
609	AT2G32290	1957	BAM6	-1.17128	-1.17216	2.54226	1.80607e-07	6.00777e-06
610	AT2G40390	1726	NA	1.07818	1.07903	2.08373	1.8114e-07	6.01562e-06
611	AT2G39930	3108	ATISA1	-0.660819	-0.660896	4.98212	1.82117e-07	6.03819e-06
612	AT1G49860	1188	ATGSTF14	-2.43136	-2.43277	3.30249	1.83208e-07	6.05437e-06
613	AT1G25440	1752	BBX15	-0.601817	-0.601831	7.39654	1.83271e-07	6.05437e-06
614	AT1G23740	1471	AOR	-0.687926	-0.687943	7.29617	1.83502e-07	6.05437e-06
615	AT2G42380	2026	ATBZIP34	-1.35329	-1.35352	4.63669	1.86181e-07	6.13276e-06
616	AT4G08145	1241	NA	3.41337	3.49497	-0.800568	1.87999e-07	6.18261e-06
617	AT3G53830	2172	NA	-1.26981	-1.27099	2.09058	1.89294e-07	6.21509e-06
618	AT3G21310	2853	NA	1.35793	1.36138	0.841429	1.89614e-07	6.21555e-06
619	AT3G16000	2702	MFP1	-0.551303	-0.551312	7.76787	1.91932e-07	6.28135e-06
620	AT4G04745	1128	NA	-1.19208	-1.19294	2.2619	2.01521e-07	6.58454e-06
621	AT4G05180	1271	PSBQ	-1.2135	-1.21351	9.78118	2.04994e-07	6.68724e-06
622	MSTRG.20757	529	NA	7.1871	1.44269e+08	-2.39356	2.07814e-07	6.76584e-06
623	AT5G07020	1130	MPH1	-0.618627	-0.618641	7.33251	2.08072e-07	6.76584e-06
624	AT5G35965	4617	NA	4.26594	4.39204	-1.15906	2.08741e-07	6.77233e-06
625	AT3G01550	1574	ATPPT2	-0.872309	-0.872426	4.77229	2.0894e-07	6.77233e-06
626	AT3G05885.1	784	NA	1.63463	1.63876	0.730704	2.12896e-07	6.88372e-06
627	AT1G01090	1896	PDH-E1	-0.521996	-0.522006	7.51027	2.13245e-07	6.88372e-06
628	AT1G58070	1174	WAL	-0.884438	-0.885056	2.43978	2.13396e-07	6.88372e-06
629	AT2G37720	1541	TBL15	-2.17494	-2.19012	-0.240555	2.17676e-07	7.01062e-06
630	AT1G42970	1854	GAPB	-0.669086	-0.669088	10.6672	2.18183e-07	7.0158e-06
631	AT2G42610	1219	LSH10	-0.969189	-0.96962	2.98367	2.21029e-07	7.09604e-06
632	AT5G02160	993	FIP	-0.865166	-0.865179	7.89132	2.28282e-07	7.31732e-06
633	AT1G29600	1639	NA	-1.46533	-1.46776	1.20453	2.30067e-07	7.36288e-06
634	AT5G13410	1223	NA	-0.595936	-0.596013	4.89218	2.33052e-07	7.44664e-06
635	AT1G03055	1126	AtD27	-1.03429	-1.03497	2.46482	2.34627e-07	7.48517e-06
636	AT3G03870	2349	NA	-0.750213	-0.750375	4.13316	2.36174e-07	7.52266e-06
637	AT3G47980	1391	AtNITR2;2	-0.916676	-0.91725	2.46937	2.39934e-07	7.63041e-06
638	AT2G21640	763	NA	1.55994	1.56032	4.90786	2.40791e-07	7.6457e-06
639	AT3G22740	1622	HMT3	0.909544	0.909792	3.77153	2.43448e-07	7.71794e-06
640	AT5G03495	1328	NA	1.33899	1.34061	1.35662	2.43935e-07	7.7213e-06
641	AT2G06890	4177	NA	4.68364	4.92873	-1.60675	2.52561e-07	7.98187e-06
642	AT2G43290	996	AtCML5	-1.40598	-1.40609	5.8559	2.58572e-07	8.15912e-06
643	AT5G05950	2008	MEE60	-0.77669	-0.776764	5.30506	2.6413e-07	8.32155e-06
644	AT2G11780	3289	NA	3.71258	3.78415	-1.39535	2.67477e-07	8.4139e-06
645	AT5G03910	2207	ABCB29	-0.589676	-0.589731	5.2502	2.71284e-07	8.52042e-06
646	AT4G38400	1228	ATEXLA2	-1.55042	-1.55157	2.50284	2.72089e-07	8.53247e-06
647	AT3G61190	1400	BAP1	-2.08644	-2.08735	4.03814	2.73482e-07	8.56291e-06
648	AT2G26440	2104	PME12	1.18202	1.18244	3.51068	2.75621e-07	8.61655e-06
649	AT1G75240	1708	AtHB33	0.667907	0.667979	4.99172	2.78798e-07	8.70244e-06
650	AT1G13470	1404	NA	3.45566	3.4869	0.574155	2.85734e-07	8.90523e-06
651	AT2G05950	552	NA	3.92047	3.99282	-0.887587	2.91368e-07	9.06686e-06
652	AT2G28930	2064	APK1B	0.599877	0.599952	4.96787	2.96126e-07	9.2008e-06
653	AT4G32260	1117	PDE334	-0.740689	-0.740692	9.65924	2.98441e-07	9.25852e-06
654	AT2G23370	1490	NA	-0.714616	-0.714926	3.20662	3.03169e-07	9.39082e-06
655	AT3G04290	1575	ATLTL1	0.588775	0.588798	6.50891	3.05837e-07	9.459e-06
656	AT1G32200	2105	ACT1	-0.613821	-0.613856	5.91885	3.105e-07	9.58859e-06
657	MSTRG.19624	1029	NA	-2.37923	-2.39748	-0.209808	3.17803e-07	9.79916e-06
658	AT1G78110	1705	NA	-0.799219	-0.79939	4.02156	3.25238e-07	1.00132e-05
659	AT3G06955.1	203	NA	3.27453	3.31916	-1.03447	3.26221e-07	1.00282e-05
660	AT4G02410	2361	AtLPK1	-0.858395	-0.858476	5.25706	3.30924e-07	1.01574e-05
661	AT5G17420	3403	ATCESA7	-0.61644	-0.616554	4.24317	3.36811e-07	1.03224e-05
662	AT1G04980	1668	ATPDI10	0.612311	0.612404	4.48874	3.39496e-07	1.0389e-05
663	AT4G01330	2315	NA	-0.776616	-0.776684	5.25815	3.42025e-07	1.04506e-05
664	AT4G01950	1922	ATGPAT3	-1.66409	-1.66419	6.22558	3.43198e-07	1.04593e-05
665	AT4G06615	1040	NA	4.38402	4.62695	-2.28785	3.43342e-07	1.04593e-05
666	AT5G14640	2013	ASK&#949;	-0.654702	-0.654751	5.56512	3.45719e-07	1.05159e-05
667	AT4G38340	2726	NLP3	-1.37094	-1.37402	0.839268	3.46408e-07	1.05178e-05
668	AT3G02730	943	ATF1	-0.60135	-0.601361	7.53643	3.46819e-07	1.05178e-05
669	AT3G06245.1	1173	NA	3.05445	3.09829	-0.742099	3.49397e-07	1.05801e-05
670	AT2G37900	2425	NA	-1.57644	-1.58225	0.540171	3.52217e-07	1.06496e-05
671	AT1G20340	1347	DRT112	-0.888342	-0.888344	10.993	3.54694e-07	1.07085e-05
672	AT5G40850	2723	AtUPM1	-0.600321	-0.600335	7.17124	3.62386e-07	1.09244e-05
673	AT4G22870	1951	NA	-1.14378	-1.14386	6.21804	3.63477e-07	1.0941e-05
674	AT2G38860	2127	DJ-1e	-0.701659	-0.701744	4.96359	3.65177e-07	1.09759e-05
675	AT2G22240	2273	ATIPS2	-0.669178	-0.669245	5.25622	3.67886e-07	1.1041e-05
676	AT2G41330	1572	NA	-0.891342	-0.891844	2.71087	3.70503e-07	1.1103e-05
677	AT3G10720	3349	PMEI-PME25	-0.818362	-0.818394	6.60402	3.72904e-07	1.11567e-05
678	AT1G03830	3654	GBPL1	0.637532	0.637622	4.70987	3.73396e-07	1.11567e-05
679	AT5G13630	4757	ABAR	-0.712624	-0.712625	10.9422	3.74629e-07	1.11771e-05
680	AT5G66130	2203	ATRAD17	0.725118	0.725444	3.08651	3.78057e-07	1.12628e-05
681	AT4G10300	811	TRR14	-0.624884	-0.624915	6.20991	3.80709e-07	1.13251e-05
682	AT4G13395	734	DVL10	-2.51907	-2.52097	3.39677	3.83381e-07	1.13879e-05
683	AT1G74180	3751	AtRLP14	0.705789	0.706049	3.04718	3.84151e-07	1.1394e-05
684	AT1G15440	2933	ATPWP2	0.624906	0.62495	5.73058	3.84757e-07	1.13953e-05
685	AT3G28340	1739	GATL10	-2.01318	-2.0142	3.47955	3.89215e-07	1.15105e-05
686	AT3G25430	3898	RRD1	0.610274	0.610402	4.00733	3.93187e-07	1.1611e-05
687	AT2G28780	2801	NA	-1.61703	-1.61729	4.59166	4.01949e-07	1.18525e-05
688	AT4G12470	865	AZI1	0.81851	0.818557	5.72745	4.02963e-07	1.18652e-05
689	AT2G47260	1909	ATWRKY23	0.76166	0.761864	3.6152	4.08866e-07	1.20215e-05
690	AT2G18190	1835	NA	2.49968	2.5236	-0.00144734	4.11802e-07	1.20903e-05
691	AT2G06520	720	PSBX	-0.888652	-0.888656	9.93997	4.13817e-07	1.21318e-05
692	AT5G06580	2062	d-LDH	-0.566222	-0.566316	4.3486	4.21639e-07	1.23433e-05
693	AT5G34790	3356	NA	1.10618	1.10707	2.14238	4.26685e-07	1.2473e-05
694	AT4G26600	2917	AtTRM4d	0.622983	0.623061	4.92185	4.30784e-07	1.25747e-05
695	AT1G62290	2212	AtPaspA2	-0.689465	-0.68971	3.59745	4.32793e-07	1.26151e-05
696	AT1G09950	1333	RAS1	-2.61958	-2.63087	0.196746	4.38334e-07	1.27583e-05
697	AT4G24770	1755	ATRBP31	-0.572202	-0.572205	9.44504	4.51045e-07	1.31094e-05
698	AT1G64660	1716	ATMGL	-0.747278	-0.747412	4.21097	4.57796e-07	1.32866e-05
699	AT4G13494	3840	NA	-0.689777	-0.689795	7.1844	4.6184e-07	1.33848e-05
700	AT1G67870	1319	NA	-0.930831	-0.930849	7.51583	4.62987e-07	1.33989e-05
701	AT1G18710	1313	AtMYB47	-1.45393	-1.45429	4.17939	4.6401e-07	1.34093e-05
702	AT5G37500	3718	GORK	0.704613	0.704834	3.44973	4.72207e-07	1.36267e-05
703	AT3G42090	1380	NA	6.17092	1.44269e+08	2.0398	4.74979e-07	1.3681e-05
704	AT1G69310	2998	ATWRKY57	0.813297	0.813465	4.04988	4.75438e-07	1.3681e-05
705	AT1G59920	419	NA	2.79724	2.84916	-1.69459	4.76664e-07	1.36963e-05
706	AT3G45430	2569	LecRK-I.5	-1.06872	-1.07031	1.38265	4.7732e-07	1.36963e-05
707	AT5G17670	1479	NA	-0.63835	-0.638407	5.30096	4.8279e-07	1.38316e-05
708	AT3G25717	570	DVL6	0.793687	0.79384	4.28726	4.83592e-07	1.38316e-05
709	AT1G01900	2607	ATSBT1.1	-0.771753	-0.772082	3.05755	4.84085e-07	1.38316e-05
710	AT5G37440	1352	NA	1.32256	1.32525	1.27262	4.87744e-07	1.39165e-05
711	AT1G55670	780	PSAG	-1.3357	-1.33574	6.93992	5.08829e-07	1.44977e-05
712	AT4G35320	962	NA	-0.861091	-0.861335	3.67912	5.10471e-07	1.45241e-05
713	AT2G32530	2617	ATCSLB03	-0.923085	-0.923224	4.51104	5.27772e-07	1.49952e-05
714	AT3G44870	3204	FAMT-L	-0.642734	-0.642779	5.68477	5.30045e-07	1.50387e-05
715	AT4G06534	2426	NA	-1.17257	-1.1732	2.79616	5.32931e-07	1.50995e-05
716	AT3G56940	1493	ACSF	-0.651104	-0.651106	10.454	5.4598e-07	1.54476e-05
717	AT1G74875	1787	NA	-0.61468	-0.614708	6.40092	5.46776e-07	1.54485e-05
718	AT4G27800	1637	PPH1	-0.511195	-0.51121	7.01531	5.48533e-07	1.54619e-05
719	AT3G18282	602	NA	3.23014	3.28427	-0.498131	5.48775e-07	1.54619e-05
720	AT1G12800	2756	SDP	-0.54257	-0.542577	8.12535	5.50893e-07	1.55e-05
721	AT3G43955	4905	NA	0.631003	0.631067	5.07583	5.60837e-07	1.57579e-05
722	AT5G39830	1687	DEG8	-0.564535	-0.564568	5.87186	5.65491e-07	1.58666e-05
723	AT5G44550	961	CASPL1B1	-0.798344	-0.798532	3.90677	5.69883e-07	1.59677e-05
724	AT2G40130	3259	SMXL8	-0.713795	-0.714022	3.56114	5.81264e-07	1.62642e-05
725	AT2G33380	1045	AtCLO3	-1.60222	-1.60282	3.56159	5.8808e-07	1.64322e-05
726	AT1G55620	2842	ATCLC-F	0.626772	0.626857	4.64305	6.20874e-07	1.73246e-05
727	AT3G06020	1200	FAF4	-1.15293	-1.1542	1.89458	6.28813e-07	1.7522e-05
728	AT5G41830	1703	NA	4.86375	5.32021	-1.24531	6.3509e-07	1.76726e-05
729	AT3G11080	3294	AtRLP35	1.05555	1.05683	1.59888	6.48574e-07	1.80231e-05
730	AT3G47650	942	BSD2	-0.604403	-0.604415	7.52368	6.58556e-07	1.82754e-05
731	AT5G28715	4830	NA	2.04347	2.0584	-0.477962	6.67113e-07	1.84688e-05
732	AT3G17380	1091	NA	-1.04514	-1.04627	1.76226	6.67348e-07	1.84688e-05
733	AT5G50915	1967	CKG	-1.70956	-1.70998	4.25191	6.68539e-07	1.84765e-05
734	AT5G05420	432	NA	2.51032	2.55543	-1.45438	6.78703e-07	1.87318e-05
735	AT1G56540	3684	NA	-1.74039	-1.74226	1.99849	7.00329e-07	1.93024e-05
736	AT1G19640	1662	JMT	-1.574	-1.57728	1.31113	7.05411e-07	1.94005e-05
737	AT1G74460	1461	NA	-0.739389	-0.739587	3.59817	7.05804e-07	1.94005e-05
738	AT2G28305	2383	ATLOG1	-0.738178	-0.738273	4.88336	7.1599e-07	1.96538e-05
739	AT1G07430	1906	AIP1	-1.45578	-1.45832	1.49727	7.20217e-07	1.97431e-05
740	AT4G33200	5063	ATXI-I	-0.582377	-0.582421	5.45316	7.24228e-07	1.98262e-05
741	AT2G43550	270	NA	-0.810282	-0.810398	4.8145	7.28987e-07	1.99296e-05
742	AT1G22590	2613	AGL87	-0.663549	-0.663668	4.39108	7.40559e-07	2.01977e-05
743	AT5G48600	4166	ATCAP-C	-0.587565	-0.587619	5.24038	7.41638e-07	2.01977e-05
744	AT2G23170	2118	GH3.3	-1.07355	-1.0739	3.4542	7.41786e-07	2.01977e-05
745	AT2G25870	2222	AtYbeY	-0.542184	-0.542209	6.21651	7.54763e-07	2.05235e-05
746	AT4G24540	1155	AGL24	-1.21961	-1.22047	2.12833	7.58944e-07	2.06095e-05
747	AT5G36700	2117	ATPGLP1	-2.06546	-2.08337	-0.698314	7.72203e-07	2.09415e-05
748	AT1G08290	1895	WIP3	-1.02524	-1.02654	1.61491	7.8177e-07	2.11726e-05
749	AT5G64870	1860	FLOT3	-1.80406	-1.80643	1.85431	7.95758e-07	2.15227e-05
750	AT2G26010	620	PDF1.3	6.01648	6.04115	3.21128	8.03917e-07	2.17143e-05
751	AT5G60780	1922	ATNRT2.3	1.31267	1.31473	1.16133	8.09834e-07	2.1845e-05
752	AT3G23840	1644	AtPNP-R1	-0.662053	-0.662178	4.23547	8.25135e-07	2.22282e-05
753	AT1G67105.1	786	NA	2.66702	2.67044	4.03638	8.27669e-07	2.22668e-05
754	AT1G79620	3632	VRLK1	-0.636621	-0.636808	3.6934	8.43141e-07	2.26409e-05
755	AT3G13180	2308	AtTRM4e	0.519919	0.519954	5.77772	8.43811e-07	2.26409e-05
756	AT5G37360	1316	NA	-0.694349	-0.694373	6.65604	8.46398e-07	2.26803e-05
757	AT5G54960	2280	PDC2	0.574623	0.574654	6.08572	8.53639e-07	2.28442e-05
758	AT1G22160	813	NA	-0.928913	-0.92967	2.42572	8.70847e-07	2.32739e-05
759	AT4G08867	1111	NA	2.17815	2.18341	1.1373	8.76148e-07	2.33847e-05
760	AT4G04170	4632	NA	4.43814	4.60492	-1.28628	8.85747e-07	2.36098e-05
761	AT2G38380	1671	NA	-0.824329	-0.824378	5.93983	8.94238e-07	2.38048e-05
762	AT5G38386	1529	NA	3.08892	3.15737	-1.17256	9.17204e-07	2.43841e-05
763	AT2G19990	832	PR-1-LIKE	-0.959332	-0.960611	1.54311	9.44138e-07	2.50527e-05
764	AT4G34510	2071	KCS17	1.10967	1.11132	1.13902	9.44823e-07	2.50527e-05
765	AT5G67180	1767	EAT3	-0.926326	-0.926884	2.69459	9.46936e-07	2.50759e-05
766	AT4G04670	4430	AtTRM5c	0.608846	0.608954	4.42178	9.56184e-07	2.52877e-05
767	AT5G38200	2241	NA	-0.705929	-0.706085	3.90285	9.66039e-07	2.55018e-05
768	AT5G66610	2319	DAR7	-1.09846	-1.09981	1.52389	9.66799e-07	2.55018e-05
769	AT3G47070	1142	NA	-0.94976	-0.949779	7.48084	9.7611e-07	2.5714e-05
770	AT1G10540	2139	ATNAT8	-1.60372	-1.61489	-0.605799	9.77834e-07	2.57259e-05
771	AT2G28760	1919	UXS6	-0.614485	-0.614612	4.09803	9.80624e-07	2.57659e-05
772	AT3G27060	5222	ATTSO2	0.586434	0.586441	8.4791	9.83802e-07	2.58159e-05
773	AT3G06920	3578	NA	0.60088	0.601026	3.79446	9.87285e-07	2.58738e-05
774	AT4G25390	2530	NA	-0.89691	-0.897262	3.11178	9.98023e-07	2.61135e-05
775	AT3G19230	1887	LLR4	-1.89284	-1.89975	0.439755	9.99009e-07	2.61135e-05
776	AT5G54060	2469	UF3GT	-0.954882	-0.955034	4.97576	1.00271e-06	2.61765e-05
777	AT5G52050	2174	AtDTX50	-1.85915	-1.85944	4.43954	1.01253e-06	2.63988e-05
778	AT4G27180	2917	ATK2	-0.547762	-0.5478	5.68634	1.01674e-06	2.64744e-05
779	AT3G01680	2655	AtSEOR1	-0.582549	-0.582596	5.55557	1.03561e-06	2.69311e-05
780	AT2G04970	2427	NA	6.60196	1.44269e+08	-2.28835	1.04592e-06	2.71645e-05
781	AT5G49110	4712	NA	0.766971	0.767296	3.2884	1.05073e-06	2.72544e-05
782	AT2G28800	2455	ALB3	-0.512287	-0.512292	8.35427	1.06348e-06	2.75499e-05
783	AT3G54970	1563	NA	0.664506	0.664685	3.72206	1.06657e-06	2.75946e-05
784	AT1G08430	1961	ALMT1	-1.12499	-1.12536	3.44992	1.07048e-06	2.76604e-05
785	AT2G21430	4701	NA	0.505666	0.505688	6.30925	1.0759e-06	2.77651e-05
786	AT1G73325	863	NA	-1.66646	-1.67145	1.39894	1.08362e-06	2.79287e-05
787	AT1G60110	2029	NA	1.6532	1.65884	0.500776	1.09734e-06	2.82464e-05
788	AT5G10946	1359	NA	-1.38954	-1.39242	0.513933	1.10155e-06	2.83188e-05
789	AT1G52191	2450	NA	1.02803	1.02832	3.55831	1.10651e-06	2.84102e-05
790	AT5G54380	3302	THE1	-1.07622	-1.07627	6.2756	1.13913e-06	2.92107e-05
791	AT5G61670	2188	AtOR	-0.668197	-0.668252	5.42148	1.14061e-06	2.92117e-05
792	AT1G20823	1006	AtATL80	-1.20205	-1.20236	4.07101	1.16685e-06	2.9846e-05
793	AT1G66400	1013	CML23	-1.23569	-1.23618	3.69716	1.18997e-06	3.03989e-05
794	AT4G27440	1641	PORB	-0.919506	-0.919511	9.49257	1.19321e-06	3.04434e-05
795	AT3G57600	1145	NA	0.886427	0.887039	2.28528	1.1959e-06	3.0455e-05
796	AT5G08640	1618	ATFLS1	0.683209	0.683227	7.07315	1.19785e-06	3.0455e-05
797	AT2G20800	2076	NDB4	-1.3544	-1.35689	2.5512	1.19818e-06	3.0455e-05
798	AT5G46295	416	NA	-2.42322	-2.44869	-0.862001	1.20133e-06	3.0467e-05
799	AT1G62380	1452	ACO2	0.684872	0.684882	8.01244	1.20286e-06	3.0467e-05
800	AT3G13980	1367	BG4	-0.975569	-0.976021	3.07024	1.20316e-06	3.0467e-05
801	AT5G26670	2083	AtPAE10	-0.736843	-0.737082	3.43286	1.21644e-06	3.07648e-05
802	AT2G47400	913	CP12	-0.600836	-0.600841	8.85458	1.23922e-06	3.13019e-05
803	AT5G42650	2032	AOS	-1.10093	-1.10095	7.94947	1.24797e-06	3.14836e-05
804	AT4G24480	3638	NA	-0.711066	-0.711236	3.83634	1.25839e-06	3.17069e-05
805	AT5G15530	1563	BCCP2	-0.673753	-0.673845	4.60513	1.26725e-06	3.18907e-05
806	AT2G12490	5263	NA	0.767901	0.76824	2.91903	1.27349e-06	3.2001e-05
807	AT3G53100	2008	NA	-0.601228	-0.601354	4.09133	1.2748e-06	3.2001e-05
808	AT5G04820	1390	ATOFP13	0.776386	0.776702	3.15236	1.29057e-06	3.23323e-05
809	AT4G25910	1148	ATCNFU3	-0.666087	-0.666159	5.11563	1.29118e-06	3.23323e-05
810	AT2G30020	1813	AP2C1	-1.44856	-1.44873	5.47407	1.29369e-06	3.23551e-05
811	AT1G19450	2118	NA	-0.565618	-0.565669	5.28494	1.3177e-06	3.2915e-05
812	AT1G23090	2690	AST91	0.719643	0.71976	4.59418	1.32093e-06	3.2955e-05
813	AT3G61870	1552	NA	-0.808119	-0.808146	6.78399	1.33782e-06	3.33352e-05
814	AT3G15770	3473	NA	-0.619839	-0.619889	5.50846	1.35915e-06	3.38212e-05
815	AT5G42800	1520	DFR	-1.34482	-1.3449	6.58043	1.36066e-06	3.38212e-05
816	AT5G24205.1	2227	NA	0.923031	0.924282	1.61919	1.36665e-06	3.39284e-05
817	AT2G20835	454	NA	-1.07842	-1.07979	1.59118	1.37328e-06	3.40513e-05
818	AT2G21770	3962	CESA09	-1.33673	-1.34043	0.887765	1.39131e-06	3.44286e-05
819	AT3G49320	1449	NA	0.689984	0.690337	3.00906	1.3919e-06	3.44286e-05
820	AT2G43700	3597	LecRK-V.4	0.996878	0.997954	1.6734	1.40172e-06	3.46294e-05
821	AT4G30110	3202	ATHMA2	-0.791282	-0.791487	3.93741	1.41139e-06	3.48258e-05
822	AT1G78170	1208	NA	1.00188	1.00204	4.65932	1.41838e-06	3.49556e-05
823	AT3G27630	676	SMR7	1.46677	1.47109	0.508913	1.42406e-06	3.50159e-05
824	AT3G50660	2844	AtDWF4	-0.690775	-0.690883	4.76957	1.42428e-06	3.50159e-05
825	AT1G13130	1886	NA	-1.11927	-1.12087	1.41522	1.42647e-06	3.50272e-05
826	AT4G34071	600	NA	3.88558	3.98575	-2.13316	1.43257e-06	3.51344e-05
827	AT4G11900	3415	NA	-0.77531	-0.775587	3.39919	1.4368e-06	3.51904e-05
828	AT1G04800	1027	NA	-0.746068	-0.746159	5.17098	1.43833e-06	3.51904e-05
829	AT4G15230	10686	ABCG30	0.738184	0.738355	3.88035	1.44822e-06	3.53731e-05
830	AT3G26170	1874	CYP71B19	-1.01347	-1.01456	1.96553	1.44929e-06	3.53731e-05
831	AT5G34480	2160	NA	4.48536	4.65241	-2.05207	1.47583e-06	3.59775e-05
832	AT3G43862	1746	NA	6.57567	1.44269e+08	-2.58254	1.48833e-06	3.62386e-05
833	AT1G66500	1582	NA	-1.246	-1.24649	3.95244	1.49732e-06	3.63783e-05
834	AT4G30910	2175	NA	0.603526	0.603614	4.43456	1.49766e-06	3.63783e-05
835	AT3G46100	1816	ATHRS1	-0.5036	-0.50364	5.53289	1.50048e-06	3.64032e-05
836	AT5G08380	1668	AGAL1	-0.559656	-0.559751	4.58325	1.51617e-06	3.66569e-05
837	AT1G24260	1271	AGL9	1.55857	1.56315	0.970493	1.5163e-06	3.66569e-05
838	AT3G62820	1195	NA	-0.79702	-0.797244	3.87728	1.51636e-06	3.66569e-05
839	AT2G05620	1131	AtPGR5	-0.681862	-0.681885	6.74335	1.52818e-06	3.68986e-05
840	AT3G51895	2438	AST12	-0.641036	-0.641105	5.03348	1.54064e-06	3.71552e-05
841	AT1G73655	861	NA	-0.672382	-0.672408	6.64283	1.54868e-06	3.73045e-05
842	AT5G65690	2763	PCK2	1.30528	1.30741	0.64983	1.60952e-06	3.8724e-05
843	AT5G17330	2049	AtGAD1	-0.744763	-0.744793	6.34923	1.61677e-06	3.88523e-05
844	AT3G19270	1749	CYP707A4	1.18414	1.18519	2.36205	1.65674e-06	3.97657e-05
845	AT1G33760	1164	ERF022	-5.13401	-5.15016	2.10459	1.67496e-06	4.01555e-05
846	AT2G42530	1584	COR15B	-1.47225	-1.47235	6.06528	1.70669e-06	4.08679e-05
847	AT1G66465	1302	NA	3.25475	3.33542	-1.57066	1.72498e-06	4.1257e-05
848	AT3G56040	3052	UGP3	-0.528524	-0.528544	6.54918	1.74916e-06	4.17326e-05
849	AT3G02885	927	GASA5	-1.14274	-1.1431	3.42956	1.75089e-06	4.17326e-05
850	AT3G45960	1368	ATEXLA3	-1.85445	-1.85959	0.904154	1.75105e-06	4.17326e-05
851	AT3G13520	810	AGP12	-0.825174	-0.82522	6.13399	1.76252e-06	4.1938e-05
852	AT4G33010	3586	AtGLDP1	-0.643461	-0.643462	10.7555	1.76381e-06	4.1938e-05
853	MSTRG.19666	712	NA	3.54385	3.62618	-1.22672	1.7703e-06	4.20431e-05
854	AT4G31550	2147	ATWRKY11	-1.17237	-1.17247	5.51986	1.78486e-06	4.23391e-05
855	AT4G11880	1496	AGL14	-1.25226	-1.25366	1.47472	1.80535e-06	4.27753e-05
856	AT5G15780	1636	NA	-0.615384	-0.615402	6.98277	1.80807e-06	4.27897e-05
857	AT3G46620	1959	AtRDUF1	-1.43675	-1.43683	6.4776	1.82251e-06	4.3081e-05
858	AT1G76240	1228	NA	0.936388	0.936724	3.36155	1.83238e-06	4.32529e-05
859	AT2G31230	1142	ATERF15	0.918246	0.918756	2.6767	1.83405e-06	4.32529e-05
860	AT2G35075	1851	NA	1.27509	1.2775	1.14606	1.84698e-06	4.3507e-05
861	AT5G37690	1745	NA	-0.782309	-0.782508	3.7797	1.85433e-06	4.36295e-05
862	AT2G23600	2089	ACL	0.617846	0.617874	6.28672	1.90546e-06	4.47806e-05
863	AT3G10530	2096	NA	0.577269	0.577346	4.87753	1.92512e-06	4.519e-05
864	AT1G08490	1824	ATCPNIFS	-0.50333	-0.503372	5.41003	1.94507e-06	4.55704e-05
865	AT4G17140	13466	NA	-0.728713	-0.728731	6.99664	1.94582e-06	4.55704e-05
866	AT5G51890	1251	Prx66	-0.567365	-0.567428	5.08038	1.95937e-06	4.58349e-05
867	AT1G74730	896	RIQ2	-0.615143	-0.615172	6.27832	1.97123e-06	4.6011e-05
868	AT5G45330	2293	DCP5-L	0.587097	0.587247	3.78601	1.97144e-06	4.6011e-05
869	AT3G54900	1108	ATGRXCP	-0.60415	-0.604175	6.4385	1.97592e-06	4.60623e-05
870	AT5G42600	2669	MRN1	2.88507	2.88956	1.31392	2.00565e-06	4.67016e-05
871	AT3G55010	1703	ATPURM	-0.596648	-0.596707	5.1661	2.01264e-06	4.67593e-05
872	AT2G03710	1456	AGL3	-0.962189	-0.962837	2.5661	2.01274e-06	4.67593e-05
873	AT5G17350	1122	NA	-1.59355	-1.59423	3.76198	2.04088e-06	4.73586e-05
874	AT4G25050	1162	ACP4	-0.576729	-0.576736	8.2276	2.04452e-06	4.73888e-05
875	AT3G48500	2538	PDE312	0.524959	0.524972	7.18563	2.05345e-06	4.75415e-05
876	AT2G43140	2848	bHLH129	1.3111	1.31496	0.347054	2.05631e-06	4.75534e-05
877	AT1G51700	1349	ADOF1	-1.07028	-1.07038	5.33128	2.06011e-06	4.75868e-05
878	AT4G34430	4113	ATSWI3D	0.529994	0.530026	5.78199	2.0781e-06	4.79479e-05
879	AT1G67820	1586	NA	-0.899473	-0.900221	2.11203	2.08776e-06	4.8116e-05
880	AT4G22890	1512	PGR5-LIKE	-0.543026	-0.543031	8.75896	2.18812e-06	5.03715e-05
881	AT3G04640	778	NA	-2.31063	-2.31111	4.54125	2.21344e-06	5.08966e-05
882	AT4G08869	2482	LURE1.7	3.33853	3.34203	3.01399	2.27574e-06	5.22698e-05
883	AT5G46490	5375	NA	-0.875323	-0.875419	4.91074	2.27843e-06	5.22723e-05
884	AT1G33770	3187	NA	-2.20544	-2.22127	-0.73299	2.29492e-06	5.25649e-05
885	AT3G20360	1321	NA	4.22394	4.4656	-1.89755	2.29637e-06	5.25649e-05
886	AT1G13790	3055	FDM4	0.677342	0.677545	3.68652	2.30167e-06	5.26267e-05
887	AT2G42450	2229	COR15A	0.674925	0.675177	3.15512	2.31127e-06	5.27867e-05
888	AT5G41780	2332	NA	1.62583	1.62894	0.922329	2.31887e-06	5.28463e-05
889	AT4G25080	1707	CHLM	-0.526655	-0.526662	8.25114	2.3191e-06	5.28463e-05
890	AT1G76130	2081	AMY2	0.593886	0.594014	3.96494	2.33654e-06	5.31839e-05
891	AT2G34770	1142	ATFAH1	-0.693012	-0.693129	4.55934	2.34322e-06	5.32761e-05
892	AT5G60940	1987	CSTF50	-0.570396	-0.570526	3.95832	2.35833e-06	5.35594e-05
893	AT1G68550	1915	CRF10	0.608454	0.608546	4.61614	2.3624e-06	5.35918e-05
894	AT4G01040	3624	NA	-0.550779	-0.550783	8.8685	2.38276e-06	5.39933e-05
895	AT2G32000	3182	NA	-0.647136	-0.64724	4.45971	2.38905e-06	5.40476e-05
896	AT1G12250	1243	TL20.3	-0.613804	-0.613861	5.26111	2.39049e-06	5.40476e-05
897	AT2G32200	963	AthCYSTM5	-2.34843	-2.35367	1.25103	2.43677e-06	5.50324e-05
898	AT1G09070	1800	(AT)SRC2	-1.35698	-1.357	7.83187	2.44229e-06	5.50956e-05
899	AT1G62420	1164	RXR3	2.08592	2.08646	5.27102	2.45929e-06	5.54174e-05
900	AT3G59980	1177	NA	-0.530955	-0.531	5.50677	2.4704e-06	5.56059e-05
901	AT5G41761	1028	NA	1.8423	1.84899	0.466969	2.47518e-06	5.56285e-05
902	AT5G07520	1084	ATGRP-8	-3.91993	-4.16359	-2.35259	2.47689e-06	5.56285e-05
903	AT1G60940	1746	SNRK2-10	-0.559458	-0.559493	5.81579	2.48331e-06	5.56902e-05
904	AT5G65140	2128	TPPJ	0.824364	0.824681	3.25739	2.48514e-06	5.56902e-05
905	AT1G19670	1454	ATCLH1	0.62961	0.629638	6.45094	2.48953e-06	5.57269e-05
906	AT5G60040	4817	NRPC1	0.537136	0.537207	4.72368	2.52106e-06	5.63602e-05
907	AT5G61990	3544	NA	0.661846	0.662114	3.18102	2.52572e-06	5.63602e-05
908	AT4G16750	1207	ERF39	0.818304	0.818845	2.49842	2.52617e-06	5.63602e-05
909	AT4G23130	2350	CRK5	1.74464	1.74977	0.918792	2.56024e-06	5.70575e-05
910	AT1G09500	1931	NA	-2.78797	-2.79023	2.21424	2.56369e-06	5.70717e-05
911	AT5G66630	2696	DAR5	-1.37366	-1.37831	0.318752	2.56768e-06	5.70978e-05
912	AT1G74170	3753	AtRLP13	0.690961	0.691103	4.10784	2.5852e-06	5.74243e-05
913	AT1G65260	1689	IM30	-0.518472	-0.518483	7.45719	2.58903e-06	5.74465e-05
914	AT4G36400	2222	D2HGDH	0.600837	0.600911	4.75563	2.59899e-06	5.76043e-05
915	AT3G09150	1979	ATHY2	-0.618247	-0.61837	4.07502	2.61533e-06	5.7903e-05
916	AT3G28210	1503	PMZ	-1.05195	-1.05215	3.66493	2.61955e-06	5.79332e-05
917	AT3G24230	1761	NA	-1.6921	-1.70604	0.136316	2.62716e-06	5.79796e-05
918	AT1G61640	2636	NA	0.623077	0.623252	3.85506	2.62942e-06	5.79796e-05
919	AT5G24770	2901	ATVSP2	-1.51723	-1.51727	7.32789	2.63023e-06	5.79796e-05
920	AT1G08520	4166	ALB-1V	-0.537886	-0.537893	8.00168	2.66367e-06	5.86528e-05
921	AT3G16250	869	NDF4	-0.622344	-0.622383	5.89629	2.67862e-06	5.8918e-05
922	AT1G19510	679	ATRL5	-1.74531	-1.757	-0.597415	2.68932e-06	5.90892e-05
923	AT5G01320	2095	NA	-2.19865	-2.21204	-0.157646	2.73801e-06	6.00939e-05
924	AT2G05350	1828	NA	3.73328	3.8565	-1.67782	2.74312e-06	6.01407e-05
925	AT1G53080	1065	NA	-2.80102	-2.84105	-0.963363	2.75554e-06	6.03479e-05
926	AT5G35170	2452	NA	-0.54675	-0.546761	7.35065	2.7597e-06	6.03539e-05
927	AT2G43260	1597	NA	0.57596	0.576126	3.68132	2.76177e-06	6.03539e-05
928	MSTRG.14183	1254	NA	0.831414	0.832145	1.87444	2.80413e-06	6.12135e-05
929	AT5G09876	1130	NA	-1.88479	-1.89659	-0.0785921	2.83727e-06	6.18702e-05
930	AT4G14650	2270	NA	-0.777701	-0.778284	2.15635	2.86803e-06	6.24737e-05
931	AT4G34930	1641	NA	0.906144	0.90722	1.43499	2.87373e-06	6.25305e-05
932	AT4G05855	151	NA	6.32297	1.44269e+08	-2.25242	2.88572e-06	6.27242e-05
933	AT5G20140	1507	AtHBP5	-0.519473	-0.51952	5.28216	2.89433e-06	6.28438e-05
934	AT1G08980	1573	AMI1	-0.648479	-0.64852	5.83754	2.92113e-06	6.33578e-05
935	AT4G14390	2270	NA	-1.24397	-1.24865	-0.185089	2.94727e-06	6.38564e-05
936	AT1G76450	946	NA	-0.57615	-0.576175	6.31126	2.95759e-06	6.40116e-05
937	AT5G64470	1733	TBL12	0.626988	0.62717	3.64461	2.96766e-06	6.41609e-05
938	AT5G35375	537	NA	3.39858	3.51923	-1.42463	2.99661e-06	6.47179e-05
939	AT4G17470	1670	CRSH	-1.02494	-1.02552	2.64305	3.01864e-06	6.51242e-05
940	AT2G31340	2744	emb1381	0.581859	0.581993	3.98538	3.03727e-06	6.54564e-05
941	AT1G61450	936	NA	-0.911043	-0.912401	1.50684	3.05566e-06	6.57827e-05
942	AT4G37390	2170	AUR3	-0.739374	-0.739802	2.66461	3.06599e-06	6.59351e-05
943	AT3G21600	1687	NA	0.738603	0.738762	4.158	3.07712e-06	6.60763e-05
944	AT3G45070	1211	AtSULT202B1	-1.07506	-1.07566	2.60123	3.07908e-06	6.60763e-05
945	AT1G50200	3529	ACD	-0.482871	-0.482877	7.92562	3.12414e-06	6.69722e-05
946	AT1G41830	2152	SKS6	-0.573904	-0.573924	6.6559	3.17325e-06	6.79531e-05
947	AT5G23480	2530	NA	0.848557	0.849479	1.80064	3.20446e-06	6.85491e-05
948	AT1G11112	765	NA	-1.40001	-1.40505	0.192834	3.21525e-06	6.87073e-05
949	AT3G55040	1100	GSTL2	-0.552294	-0.552332	5.6112	3.2615e-06	6.96221e-05
950	AT5G66800	1180	NA	-1.04439	-1.04503	2.46708	3.27296e-06	6.97932e-05
951	AT1G70820	3422	NA	-0.555074	-0.555091	6.96125	3.28511e-06	6.99788e-05
952	AT3G55130	2615	ABCG19	0.739062	0.739115	5.69832	3.29142e-06	7.00394e-05
953	AT4G29030	828	NA	-0.747025	-0.747062	6.19496	3.35717e-06	7.13637e-05
954	AT5G10750	1492	NA	-0.779658	-0.779797	4.34484	3.36628e-06	7.14107e-05
955	AT2G04039	1212	NdhV	-0.662312	-0.66236	5.62796	3.36643e-06	7.14107e-05
956	AT1G64270	2494	NA	0.72638	0.726641	3.17015	3.39471e-06	7.18307e-05
957	AT1G12110	2202	AtNPF6.3	-0.749662	-0.749697	6.27243	3.39545e-06	7.18307e-05
958	AT5G24105	733	AGP41	-0.863543	-0.864508	1.88801	3.39687e-06	7.18307e-05
959	AT3G58270	1506	NA	0.738671	0.738934	3.5478	3.41417e-06	7.21212e-05
960	AT5G24580	1677	AtHMP47	0.730203	0.730453	3.31359	3.43738e-06	7.25359e-05
961	AT1G31290	4026	AGO3	-1.55145	-1.55326	1.961	3.44378e-06	7.25458e-05
962	AT5G60450	3270	ARF4	0.6063	0.606342	5.61347	3.44501e-06	7.25458e-05
963	AT4G10850	1214	AtSWEET7	3.0139	3.0818	-1.74904	3.45966e-06	7.27333e-05
964	AT1G52700	1851	NA	-0.995962	-0.99681	2.28215	3.46109e-06	7.27333e-05
965	AT1G34000	824	OHP2	-0.802973	-0.80302	6.00475	3.47119e-06	7.2844e-05
966	AT5G36120	846	atylmg3	-0.675414	-0.675515	4.69758	3.47356e-06	7.2844e-05
967	AT2G43120	1391	PRN2	-0.730302	-0.730464	4.3828	3.48207e-06	7.2947e-05
968	AT1G06160	1086	ERF59	1.44217	1.4442	1.88054	3.52234e-06	7.37143e-05
969	AT1G74450	1828	ROH1D	-1.13665	-1.13678	5.30047	3.58561e-06	7.49611e-05
970	AT1G23000	1979	AtHMP05	0.652671	0.652852	3.63285	3.69917e-06	7.72555e-05
971	AT1G57980	3396	NA	-2.35582	-2.35595	6.33375	3.74922e-06	7.82201e-05
972	AT5G03260	1937	LAC11	-0.728748	-0.728879	4.3048	3.81766e-06	7.9566e-05
973	AT5G03210	877	AtDIP2	-1.68997	-1.69458	1.55322	3.86195e-06	8.04065e-05
974	AT4G15210	2642	AT-BETA-AMY	-2.18526	-2.19141	1.14844	3.86709e-06	8.04308e-05
975	AT4G39160	2430	NA	0.601358	0.60144	4.63504	3.89822e-06	8.09949e-05
976	AT2G29580	1815	MAC5B	0.57665	0.576792	3.95096	3.93417e-06	8.16582e-05
977	AT4G19390	1445	NA	-0.639648	-0.639893	3.29954	3.94482e-06	8.17955e-05
978	AT4G29070	1383	NA	-0.564767	-0.564853	4.60248	3.95543e-06	8.19317e-05
979	AT1G14345	1010	NA	-0.628879	-0.628909	6.26172	3.99474e-06	8.26613e-05
980	AT3G14420	1892	GOX1	-0.621311	-0.621313	9.99406	4.06814e-06	8.40944e-05
981	AT3G57450	1718	NA	-1.26468	-1.26477	5.96103	4.07261e-06	8.41008e-05
982	AT3G19680	1856	NA	-2.24828	-2.24851	5.5251	4.09291e-06	8.44339e-05
983	AT1G14150	1023	PnsL2	-0.619855	-0.619893	5.90129	4.13489e-06	8.52133e-05
984	AT1G74940	1395	NA	0.580781	0.580863	4.67857	4.14609e-06	8.53571e-05
985	AT2G34780	5248	EMB1611	0.542306	0.542359	5.17521	4.21906e-06	8.67712e-05
986	AT1G12610	1135	ATDDF1	-3.20634	-3.24799	0.722303	4.22441e-06	8.67931e-05
987	AT2G32140	1597	NA	-2.61193	-2.62141	1.03154	4.28501e-06	8.7949e-05
988	AT5G03395.1	702	NA	-2.21313	-2.24465	-1.2724	4.30165e-06	8.82012e-05
989	AT5G56370	1796	NA	1.039	1.04014	2.02849	4.35508e-06	8.92065e-05
990	AT1G20920	6423	RCF1	0.536231	0.536246	6.94179	4.45827e-06	9.12279e-05
991	AT2G15070	3557	NA	2.32711	2.3586	-1.62217	4.52942e-06	9.25902e-05
992	AT3G11630	1176	2CPA	-0.536011	-0.536015	9.12065	4.53574e-06	9.26261e-05
993	AT2G42975	809	NA	-0.668893	-0.669096	3.488	4.55463e-06	9.29182e-05
994	AT1G44000	1172	SGRL	-0.55064	-0.550663	6.45651	4.57434e-06	9.32264e-05
995	AT1G50040	1769	NA	-1.80348	-1.80622	1.3845	4.61805e-06	9.40226e-05
996	AT5G03230	1126	NA	0.875483	0.875616	4.69354	4.63035e-06	9.41783e-05
997	AT1G51820	2928	SIF4	1.89716	1.89971	1.84329	4.64797e-06	9.4442e-05
998	AT5G20860	1925	PMEI-PME54	-1.23607	-1.2397	0.502941	4.70496e-06	9.5504e-05
999	AT4G34410	1385	ERF109	-4.35961	-4.404	1.17793	4.78324e-06	9.69958e-05
1000	AT1G51660	3637	ATMEK4	-0.826635	-0.826769	4.46891	4.81154e-06	9.74721e-05
1001	AT5G16570	1685	GLN1;4	-0.916558	-0.917603	1.72771	4.8381e-06	9.79124e-05
1002	AT1G31812	921	ACBP	-1.28156	-1.2836	4.0041	4.90988e-06	9.92658e-05
1003	AT1G07440	1520	NA	-0.583279	-0.58336	4.87422	4.93287e-06	9.96312e-05
1004	AT3G19720	2876	ARC5	-0.493328	-0.493348	6.47599	4.94982e-06	9.9874e-05
1005	AT5G62720	2029	AtNITR2;1	-0.635368	-0.635388	6.87729	4.96606e-06	0.000100102
1006	AT5G17410	2402	NA	-0.605897	-0.606022	4.06628	4.98752e-06	0.000100434
1007	AT2G19190	2700	FRK1	1.97356	1.98121	0.212787	5.03288e-06	0.000101153
1008	AT3G50930	2656	AtBCS1	-2.09042	-2.09077	5.12505	5.0332e-06	0.000101153
1009	AT3G03530	1930	AtNPC4	-0.805766	-0.806486	2.10696	5.20287e-06	0.000104422
1010	AT2G42330	3538	NA	0.619659	0.619777	4.21857	5.20616e-06	0.000104422
1011	AT5G37680	1100	ARL8c	-0.64078	-0.641028	3.24571	5.21979e-06	0.000104592
1012	AT2G12170	945	NA	0.918574	0.919728	1.3365	5.28144e-06	0.000105723
1013	AT2G39850	2696	NA	-0.628989	-0.62903	5.67459	5.29666e-06	0.000105923
1014	AT4G18480	1608	CH-42	-0.518272	-0.518276	9.12651	5.30358e-06	0.000105957
1015	AT4G15450	1740	NA	-0.671124	-0.671285	3.94014	5.32323e-06	0.000106244
1016	AT1G15170	4175	NA	-0.592114	-0.592167	5.22592	5.37016e-06	0.000107076
1017	AT2G27080	1278	NHL13	-2.40742	-2.40828	3.96287	5.39249e-06	0.000107415
1018	AT4G25640	2308	ATDTX35	0.520412	0.520428	6.79309	5.42675e-06	0.000107984
1019	AT5G62470	2064	ATMYB96	-0.914113	-0.914218	5.16701	5.43171e-06	0.000107984
1020	AT5G13680	4319	ABO1	0.527225	0.527255	5.8847	5.44123e-06	0.000108067
1021	AT3G25180	1991	CYP82G1	2.85435	2.92119	-1.18767	5.49514e-06	0.000109031
1022	AT1G20330	1743	CVP1	-0.510098	-0.510113	6.88552	5.54243e-06	0.000109862
1023	AT4G32590	1216	NA	-0.624735	-0.624778	5.71366	5.57161e-06	0.000110332
1024	AT1G72030	933	GNAT10	-0.675949	-0.676059	4.52196	5.60014e-06	0.000110749
1025	AT5G64660	1643	ATCMPG2	-1.18972	-1.18999	4.17733	5.60844e-06	0.000110749
1026	AT5G58260	1274	NdhN	-0.542138	-0.542177	5.70701	5.60904e-06	0.000110749
1027	AT3G20250	3625	APUM5	-0.574533	-0.574595	4.9076	5.63528e-06	0.000111158
1028	AT1G77640	1173	NA	-2.01494	-2.02141	0.700748	5.67191e-06	0.000111767
1029	AT5G02560	1506	h2a.w.12	-0.720936	-0.721387	2.49111	5.67719e-06	0.000111767
1030	AT5G46830	1821	ATNIG1	-1.30791	-1.30946	2.02599	5.76238e-06	0.000113334
1031	AT4G28390	1671	AAC3	0.891769	0.892167	3.0811	5.79272e-06	0.00011382
1032	AT3G13900	4818	ALA7	1.6835	1.69356	-0.655789	5.80221e-06	0.000113897
1033	AT5G24930	1324	ATCOL4	-0.534056	-0.534064	7.78875	5.81576e-06	0.000114052
1034	AT5G44750	3968	ATREV1	0.556399	0.556424	6.12862	5.88476e-06	0.000115293
1035	AT4G15910	918	ATDI21	0.629424	0.629455	6.22198	5.90921e-06	0.000115661
1036	AT2G36270	2109	ABI5	0.878433	0.879205	1.89129	5.92078e-06	0.000115717
1037	AT1G04080	3883	PRP39	0.474989	0.475002	6.97018	5.92352e-06	0.000115717
1038	AT4G37420	2153	NA	1.88092	1.88754	0.876602	6.10348e-06	0.000119118
1039	AT2G08970.1	1513	NA	-1.6675	-1.67612	-0.152768	6.15814e-06	0.000119977
1040	AT1G70090	2122	GATL9	-1.09071	-1.09078	5.77022	6.15937e-06	0.000119977
1041	AT5G62220	2118	ATGT18	-0.618515	-0.618574	5.21956	6.18348e-06	0.000120231
1042	AT1G36630	7481	NA	3.36489	3.46192	-2.01357	6.19008e-06	0.000120231
1043	AT4G28230	2898	NA	0.594822	0.59486	5.7511	6.19017e-06	0.000120231
1044	AT5G49550	2515	BLOS2	-0.509166	-0.509218	5.1451	6.26122e-06	0.000121494
1045	AT2G34240	2316	NA	1.17216	1.1756	0.50801	6.33308e-06	0.000122771
1046	AT5G37140	2079	NA	3.30341	3.40004	-1.96906	6.47165e-06	0.000125236
1047	AT5G56810	1669	NA	1.6341	1.64348	-0.506868	6.47258e-06	0.000125236
1048	AT2G35710	3498	PGSIP7	-1.83108	-1.83239	2.32442	6.49342e-06	0.000125519
1049	MSTRG.20863	3950	NA	2.96641	2.97646	0.575467	6.51891e-06	0.000125891
1050	AT2G15042	1726	NA	1.12653	1.12788	1.72275	6.53615e-06	0.000126104
1051	AT3G15540	1010	IAA19	-0.921524	-0.922167	2.43426	6.57863e-06	0.000126803
1052	AT2G21530	894	NA	-0.656349	-0.656375	6.60754	6.60823e-06	0.000127252
1053	AT5G57550	1184	XTH25	-2.6985	-2.73023	-0.727485	6.6434e-06	0.000127751
1054	AT2G46400	1449	ATWRKY46	-2.47506	-2.47652	3.60114	6.64913e-06	0.000127751
1055	AT4G17970	2187	ALMT12	-0.627213	-0.627438	3.47022	6.65306e-06	0.000127751
1056	AT1G06080	1449	ADS1	-0.805405	-0.805653	3.56268	6.65936e-06	0.000127751
1057	AT1G31095	685	NA	5.94584	1.44269e+08	-2.10891	6.67566e-06	0.000127943
1058	AT5G26970	583	NA	2.80174	2.87898	1.1432	6.7152e-06	0.000128545
1059	AT4G12750	3976	NA	0.58416	0.584237	4.79535	6.71976e-06	0.000128545
1060	AT1G68880	1086	AtbZIP	-1.07446	-1.0755	1.80178	6.74959e-06	0.000128994
1061	AT2G19500	1667	ATCKX2	3.31458	3.37578	-1.42117	6.81666e-06	0.000130153
1062	AT4G08300	1522	UMAMIT17	0.707625	0.707905	3.31376	6.86106e-06	0.000130877
1063	AT5G07700	1542	AtMYB76	0.786631	0.787332	1.98995	7.07551e-06	0.000134841
1064	AT5G27345	2413	NA	1.98324	1.99915	-0.173561	7.09563e-06	0.000135097
1065	AT1G27720	3735	TAF4	1.03063	1.03267	0.969326	7.11758e-06	0.000135388
1066	AT3G05415	5052	NA	0.822038	0.822699	2.28093	7.15454e-06	0.00013591
1067	AT2G05210	2616	ATPOT1	-0.562472	-0.562595	4.06543	7.15846e-06	0.00013591
1068	AT1G29660	1756	GGL5	-0.693721	-0.693741	7.00693	7.2116e-06	0.000136791
1069	AT1G36680	1123	NA	3.46364	3.56134	-1.72429	7.22504e-06	0.000136918
1070	AT1G69900	1647	NA	-1.28534	-1.28591	3.05232	7.33164e-06	0.000138808
1071	AT1G04200	3102	NA	-0.58198	-0.582066	4.59755	7.42125e-06	0.000140323
1072	AT3G60520	933	NA	0.677216	0.677436	3.48844	7.42551e-06	0.000140323
1073	AT5G30510	1588	ARRPS1	-0.5176	-0.517603	8.96373	7.45274e-06	0.000140659
1074	AT4G21870	1032	NA	0.961818	0.96209	3.62013	7.45717e-06	0.000140659
1075	AT5G61370	1888	NA	0.671424	0.671779	2.96829	7.49651e-06	0.000141269
1076	AT1G67856	1287	NA	-2.28554	-2.31535	-1.3572	7.5184e-06	0.000141521
1077	AT5G45080	1520	AtPP2-A6	-1.29951	-1.30091	1.6956	7.52385e-06	0.000141521
1078	AT5G65890	2171	ACR1	-0.731824	-0.73205	3.60178	7.54478e-06	0.000141638
1079	AT3G47340	2746	ASN1	-2.66975	-2.67002	4.89436	7.54666e-06	0.000141638
1080	AT5G27270	3754	EMB976	0.545439	0.545486	5.21649	7.55104e-06	0.000141638
1081	AT5G55620	981	NA	0.903969	0.904048	5.52549	7.56623e-06	0.000141792
1082	AT3G29575	1386	AFP3	-0.946053	-0.946333	3.55334	7.66388e-06	0.000143489
1083	AT3G29000	877	NA	-1.87536	-1.87735	2.38266	7.71963e-06	0.000144399
1084	AT4G01490	5764	NA	-0.969616	-0.970499	1.95022	7.73367e-06	0.000144528
1085	AT1G63720	1683	NA	-0.900102	-0.900839	2.08291	7.74244e-06	0.000144559
1086	AT5G12940	1458	NA	-1.14243	-1.14261	4.63389	7.80049e-06	0.000145509
1087	AT4G37290	651	PIP2	-1.9548	-1.96149	0.306136	7.84669e-06	0.000146163
1088	AT3G61260	1206	REM1.2	-0.598012	-0.598035	6.46776	7.84998e-06	0.000146163
1089	AT5G57040	861	GLXI-like;11	-0.573654	-0.573684	6.11145	7.97787e-06	0.000148407
1090	AT1G52430	3878	NA	1.13896	1.14169	0.950459	8.04055e-06	0.000149436
1091	AT3G10420	2784	SPD1	-0.602707	-0.60274	6.03722	8.10754e-06	0.000150543
1092	AT2G47880	675	CEPD2	-3.10183	-3.16329	-1.18042	8.11835e-06	0.000150606
1093	AT3G27180	1908	NA	-0.553465	-0.553542	4.73723	8.21508e-06	0.000152261
1094	AT3G13130	848	NA	1.76199	1.77127	-0.0436338	8.25137e-06	0.000152794
1095	AT1G06350	1238	ADS4	-0.893207	-0.894383	1.78924	8.26482e-06	0.000152903
1096	AT3G30400	2563	NA	6.30993	1.44269e+08	-2.39406	8.29089e-06	0.000153245
1097	AT2G01200	1868	IAA32	1.70462	1.71445	-0.495154	8.32571e-06	0.000153499
1098	AT4G29780	2495	NA	-3.00756	-3.00778	6.60353	8.32652e-06	0.000153499
1099	AT2G22500	2077	ATPUMP5	-1.49773	-1.49785	5.867	8.32733e-06	0.000153499
1100	AT1G23200	2029	HMS	-0.925239	-0.926226	1.80444	8.36444e-06	0.000154032
1101	AT1G61340	1757	AtFBS1	-1.83462	-1.83543	3.61977	8.37147e-06	0.000154032
1102	AT3G43920	5044	ATDCL3	-0.630879	-0.631051	3.59548	8.44013e-06	0.000155154
1103	AT1G56220	1873	NA	0.581001	0.58101	7.86887	8.45968e-06	0.000155373
1104	AT1G07880	2664	ATMPK13	-0.659876	-0.660204	2.86295	8.64843e-06	0.000158695
1105	AT4G03100	1868	NA	-0.522572	-0.52266	4.33394	8.66916e-06	0.000158932
1106	AT3G01830	1303	NA	-2.7995	-2.82786	-0.664199	8.68955e-06	0.000159162
1107	AT1G53025	2485	PFU3	0.615747	0.615989	3.12665	8.70415e-06	0.000159285
1108	AT3G09440	3471	HSP70-3	0.528252	0.528256	8.57511	8.72374e-06	0.0001595
1109	AT4G39340	384	EC1.4	1.89627	1.91182	-0.683063	8.73947e-06	0.000159643
1110	AT5G52070	3289	NA	0.682566	0.682894	3.02841	8.75855e-06	0.000159848
1111	AT4G29310	2550	NA	-0.627949	-0.628068	4.36649	8.79231e-06	0.000160319
1112	AT2G14878.1	876	NA	-0.650193	-0.650288	4.50688	8.80202e-06	0.000160352
1113	AT2G48010	4935	RKF3	-0.545714	-0.545751	5.52045	8.97076e-06	0.000163279
1114	AT5G58280	1187	NA	-1.62158	-1.63475	-0.739121	9.01043e-06	0.000163854
1115	AT2G15555.1	1073	NA	5.69224	1.44269e+08	1.85897	9.05636e-06	0.000164542
1116	AT3G49170	2690	ECD1	0.679363	0.679545	3.93418	9.21528e-06	0.000167279
1117	AT5G63320	4589	NPX1	0.578549	0.578599	5.31441	9.27948e-06	0.000168293
1118	AT5G56900	2448	NA	-0.507133	-0.507198	4.8059	9.31634e-06	0.000168811
1119	AT3G52800	1373	NA	-1.37549	-1.37555	6.45641	9.37465e-06	0.000169716
1120	AT3G08030	2240	AthA2-1	-0.66812	-0.668132	7.70867	9.40542e-06	0.00017012
1121	AT5G15230	996	GASA4	0.566551	0.566561	7.58104	9.42859e-06	0.000170256
1122	AT2G29090	2330	CYP707A2	1.24786	1.24873	2.94993	9.4297e-06	0.000170256
1123	AT1G49240	1805	ACT8	0.540638	0.540645	7.93904	9.43917e-06	0.000170275
1124	AT5G54740	830	SESA5	5.69505	5.75439	1.65024	9.54124e-06	0.000171963
1125	AT5G49730	5680	ATFRO6	-0.712115	-0.712126	7.81299	9.60186e-06	0.000172863
1126	AT4G16590	1944	ATCSLA01	-3.79446	-3.80727	2.14565	9.60827e-06	0.000172863
1127	AT3G15520	3686	NA	-0.674215	-0.67424	6.59514	9.64654e-06	0.000173397
1128	AT4G37490	1630	CYC1	0.618996	0.619159	3.75611	9.65502e-06	0.000173397
1129	AT5G59550	2003	AtRDUF2	-1.37024	-1.37036	5.73656	9.77392e-06	0.000175376
1130	AT2G17230	1757	EXL5	-1.53347	-1.53359	5.67055	9.8083e-06	0.000175838
1131	AT1G49920	2715	NA	1.52098	1.5277	0.300953	9.85356e-06	0.000176421
1132	AT1G74930	1335	ERF018	-1.85362	-1.85411	4.70985	9.85826e-06	0.000176421
1133	AT5G38120	2117	4-CL8	-2.00577	-2.02094	-0.537085	9.90358e-06	0.000177076
1134	AT2G23960	1129	NA	-1.29936	-1.30637	0.0428148	1.0132e-05	0.000180999
1135	AT3G16450	1497	JAL33	0.566271	0.566287	6.78292	1.01886e-05	0.000181851
1136	AT2G14260	1935	PAP1	-0.507807	-0.507849	5.41469	1.02265e-05	0.000182366
1137	AT3G22800	1938	NA	-0.806119	-0.806813	1.9225	1.02537e-05	0.000182691
1138	AT3G53360	3351	NA	0.706366	0.706747	2.79418	1.04985e-05	0.000186888
1139	AT3G06890	829	NA	-1.16625	-1.16735	2.0685	1.05251e-05	0.000187197
1140	AT2G22660	3155	AtGRDP1	0.498985	0.499	6.73688	1.05562e-05	0.000187586
1141	AT3G48100	1450	ARR5	-0.919121	-0.919718	2.51406	1.05833e-05	0.000187903
1142	AT1G49780	1710	PUB26	-0.938339	-0.938485	4.5607	1.0599e-05	0.000188015
1143	AT1G76600	1016	NA	-1.80019	-1.80039	5.51597	1.0627e-05	0.000188348
1144	AT5G13180	1591	ANAC083	0.67591	0.675935	6.668	1.07117e-05	0.000189682
1145	AT3G26490	2643	NPY7	-0.695121	-0.695385	3.30766	1.07655e-05	0.00019047
1146	AT5G53490	1086	TL17	-0.580893	-0.58091	6.9428	1.0807e-05	0.000191036
1147	AT1G48930	2204	AtGH9C1	0.914543	0.915095	2.86102	1.0825e-05	0.000191189
1148	AT5G03940	2022	54CP	-0.447744	-0.447752	7.6404	1.09009e-05	0.00019236
1149	AT2G13410.1	2440	NA	2.96714	3.03483	-0.967815	1.09314e-05	0.000192597
1150	AT4G04415	5527	NA	1.27885	1.27951	2.28785	1.09333e-05	0.000192597
1151	AT1G69790	1679	PBL18	-1.20768	-1.2092	1.44048	1.10367e-05	0.000194249
1152	AT5G22100	1485	NA	0.53077	0.530867	4.406	1.10663e-05	0.000194451
1153	AT1G79210	1171	NA	-0.495818	-0.495842	5.8454	1.10673e-05	0.000194451
1154	AT5G44575	657	PROSCOOP8	1.46548	1.46782	1.29355	1.11045e-05	0.000194935
1155	AT1G11600	1946	CYP77B1	0.560155	0.560204	5.18086	1.1119e-05	0.00019502
1156	AT5G41380	2034	NA	-1.47567	-1.48117	0.60576	1.11413e-05	0.000195242
1157	AT2G36730	1678	NA	0.729122	0.729584	2.59828	1.11678e-05	0.000195537
1158	AT3G10150	1357	ATPAP16	-1.28453	-1.28766	0.738648	1.11962e-05	0.000195866
1159	AT1G62030	2587	NA	0.768724	0.769008	3.31029	1.12885e-05	0.000197309
1160	AT3G16240	1189	AQP1	-0.729123	-0.729131	8.28834	1.1486e-05	0.000200588
1161	AT5G14450	1638	NA	-0.712184	-0.712334	4.06494	1.1541e-05	0.000201376
1162	AT5G07340	2182	NA	0.487578	0.487604	6.0804	1.15791e-05	0.000201868
1163	AT5G16810	1762	NA	-0.660443	-0.660563	4.28182	1.16168e-05	0.00020235
1164	AT5G17170	1328	ENH1	-1.03973	-1.0398	5.79142	1.16326e-05	0.000202452
1165	AT4G33120	1383	NA	1.3382	1.34293	-0.165617	1.16892e-05	0.000203262
1166	AT3G17950	1340	NA	-0.647207	-0.647443	3.29252	1.17166e-05	0.000203564
1167	AT1G64710	1530	NA	0.552471	0.55253	5.03833	1.1742e-05	0.000203829
1168	AT4G18970	2093	GGL22	-0.519273	-0.519302	6.14208	1.18877e-05	0.000206182
1169	AT3G01890	2003	SWP73A	0.599519	0.599687	3.742	1.19434e-05	0.000206856
1170	AT1G49450	2113	AIW2	-0.900758	-0.901681	1.93857	1.19469e-05	0.000206856
1171	AT1G33450	483	NA	6.64017	1.44269e+08	-3.22555	1.19711e-05	0.000207097
1172	AT3G55710	1888	NA	-0.883262	-0.88378	2.97379	1.1987e-05	0.000207196
1173	AT1G24170	1852	GATL8	-0.743466	-0.743529	5.39836	1.20938e-05	0.000208824
1174	AT1G09812	1036	NA	0.890323	0.891328	1.68582	1.21018e-05	0.000208824
1175	AT5G61455.1	4488	NA	0.561266	0.561376	4.11809	1.23291e-05	0.000212565
1176	AT1G13930	1032	NA	0.648143	0.648147	9.27313	1.23716e-05	0.000213116
1177	AT1G24070	2709	ATCSLA10	-1.34929	-1.34972	3.82883	1.25155e-05	0.000215412
1178	AT2G16070	5047	PDV2	-0.621825	-0.621881	5.46729	1.25922e-05	0.000216547
1179	AT5G18030	839	SAUR21	1.04974	1.05102	1.74532	1.26135e-05	0.000216649
1180	AT2G26530	1610	AR781	-1.64217	-1.64233	5.64097	1.26195e-05	0.000216649
1181	AT2G25590	2424	NA	0.58568	0.585776	4.11855	1.26391e-05	0.000216802
1182	AT1G12990	2097	NA	-0.807952	-0.808071	4.55794	1.2669e-05	0.000217132
1183	AT5G27560	2241	NA	-0.493721	-0.493754	5.64701	1.27487e-05	0.000218312
1184	AT3G60965	9949	NA	0.607611	0.607809	3.28709	1.27817e-05	0.000218692
1185	AT3G23085	1392	NA	3.16637	3.26193	-1.9676	1.28117e-05	0.00021902
1186	AT1G19100	2643	AtMORC6	0.546882	0.54698	4.2514	1.29605e-05	0.000221377
1187	AT4G30850	1776	HHP2	-0.632868	-0.633029	3.80895	1.29994e-05	0.000221855
1188	AT4G34150	3261	NA	-1.35186	-1.35189	7.1551	1.30107e-05	0.000221862
1189	AT3G42860	1565	NA	0.723952	0.724424	2.5932	1.31517e-05	0.000223937
1190	AT5G10580	2194	NA	-0.723453	-0.723579	4.24266	1.31546e-05	0.000223937
1191	AT3G27473	2834	NA	1.65189	1.66237	-0.461299	1.32022e-05	0.000224559
1192	AT3G62720	1957	ATXT1	-1.27043	-1.27058	5.01026	1.33453e-05	0.000226802
1193	AT5G02260	1361	ATEXP9	0.57502	0.575121	4.24588	1.34835e-05	0.000228912
1194	AT4G27590	1256	AtHMP37	1.53196	1.54491	-0.981671	1.3492e-05	0.000228912
1195	AT3G10180	4257	NA	-0.669888	-0.670185	3.01216	1.35553e-05	0.000229794
1196	AT5G04235	4125	NA	0.639013	0.639208	3.47818	1.37379e-05	0.000232694
1197	AT4G01030	2702	NA	0.683898	0.684252	2.81529	1.38133e-05	0.000233776
1198	AT1G72240	719	NA	-1.5297	-1.53274	1.17348	1.39549e-05	0.000235975
1199	AT4G14790	2811	ATSUV3	-0.619814	-0.619995	3.6054	1.41125e-05	0.00023844
1200	AT2G04110.1	1170	NA	-1.08209	-1.08259	3.14756	1.41787e-05	0.00023936
1201	AT3G54810	2418	BME3	-1.4715	-1.47157	6.48706	1.42794e-05	0.00024086
1202	AT1G66920	2284	NA	0.951977	0.952912	2.10722	1.43394e-05	0.000241567
1203	AT4G17000	2428	NA	-0.727509	-0.727766	3.36757	1.43452e-05	0.000241567
1204	AT3G05730	1393	NA	1.18375	1.18377	7.8324	1.44133e-05	0.000242512
1205	AT2G36570	2588	PXC1	-0.595781	-0.595828	5.44468	1.44801e-05	0.000243434
1206	AT5G55570	1103	NA	-1.13679	-1.13834	1.29437	1.45645e-05	0.00024465
1207	AT1G32928	2527	NA	-1.33041	-1.33045	7.12218	1.47054e-05	0.000246811
1208	AT4G02420	2458	LecRK-IV.4	-0.564432	-0.564572	3.87876	1.47424e-05	0.000247228
1209	AT2G26790	3630	NA	0.823985	0.824528	2.47862	1.47805e-05	0.000247662
1210	AT2G13431	1024	NA	2.85807	2.93583	-0.997526	1.50377e-05	0.000251717
1211	AT1G35210	1094	NA	-2.16733	-2.16888	3.1358	1.50583e-05	0.000251717
1212	AT1G73000	986	PYL3	2.21636	2.23608	-0.149661	1.50598e-05	0.000251717
1213	AT2G18230	1028	AtPPa2	-0.547875	-0.547939	4.9576	1.5087e-05	0.000251964
1214	AT1G31130	1503	NA	-0.758127	-0.758158	6.39926	1.51479e-05	0.000252772
1215	AT1G03340	1507	NA	-0.981904	-0.983544	1.38463	1.52558e-05	0.000254195
1216	AT5G09970	2159	CYP78A7	1.10481	1.1079	0.925693	1.52582e-05	0.000254195
1217	AT1G30550	1190	NA	-1.45287	-1.46071	-0.489982	1.53671e-05	0.000255798
1218	AT3G46090	1003	ZAT7	-3.23435	-3.23872	2.327	1.54882e-05	0.000257603
1219	AT3G47050	2085	NA	-1.76831	-1.78259	-1.12466	1.55449e-05	0.000258333
1220	AT3G52590	1109	EMB2167	-0.664741	-0.664749	8.23585	1.56551e-05	0.000259861
1221	AT4G29520	1198	SES1	0.545102	0.545188	4.47834	1.56625e-05	0.000259861
1222	AT5G23440	1005	FTRA1	-0.598883	-0.599001	4.25486	1.58124e-05	0.000262133
1223	AT1G23710	1335	NA	-1.23975	-1.23983	5.85313	1.59848e-05	0.000264775
1224	AT5G08150	927	SOB5	-1.66412	-1.6693	0.542297	1.60271e-05	0.000265258
1225	AT3G62420	1265	ATBZIP53	-0.944205	-0.944245	6.40439	1.63384e-05	0.00027019
1226	AT5G11412	851	NA	3.08356	3.23844	-2.32522	1.63888e-05	0.000270803
1227	AT1G80280	2823	NA	-0.523679	-0.523721	5.36452	1.64866e-05	0.000272196
1228	AT4G26510	8847	UCK4	-0.872872	-0.872882	8.20042	1.65327e-05	0.000272735
1229	AT3G27550	2068	CFM9	0.618432	0.618652	3.40661	1.66352e-05	0.000274204
1230	AT1G05153.1	466	NA	-1.25106	-1.25328	1.18091	1.67179e-05	0.000275343
1231	AT1G35140	1253	EXL1	-3.10996	-3.11055	4.91597	1.68017e-05	0.00027622
1232	AT4G05120	1915	ATENT3	0.74383	0.7442	2.88227	1.68021e-05	0.00027622
1233	AT3G27830	4960	RPL12	-0.469076	-0.469078	9.84336	1.68121e-05	0.00027622
1234	AT3G16860	2390	COBL8	-1.55566	-1.55672	2.57873	1.69499e-05	0.000278101
1235	AT1G72130	1962	NPF5.11	0.484425	0.484479	4.74227	1.6954e-05	0.000278101
1236	AT3G59580	3136	NLP9	-1.02783	-1.02929	1.40612	1.71146e-05	0.000280508
1237	AT2G45740	1442	PEX11D	-0.548466	-0.548487	6.49799	1.73309e-05	0.000283824
1238	AT1G22470	828	NA	-1.58435	-1.58642	1.6743	1.73907e-05	0.000284573
1239	AT4G29040	1632	RPT2a	-0.507969	-0.507977	7.4215	1.74565e-05	0.000285234
1240	AT5G02120	526	OHP	-0.624148	-0.624182	6.05861	1.74593e-05	0.000285234
1241	AT5G11240	2378	AtGHS40	0.513082	0.513136	5.07806	1.75916e-05	0.000287163
1242	AT4G12720	2754	AtNUDT7	-1.84291	-1.84303	6.07042	1.76561e-05	0.000287985
1243	AT3G17630	3590	ATCHX19	0.659203	0.659626	2.50712	1.78249e-05	0.000290505
1244	AT3G55120	1112	A11	0.605035	0.605066	6.10891	1.78603e-05	0.000290848
1245	AT3G05727	517	DEG28	0.984832	0.984869	6.15627	1.79144e-05	0.000291495
1246	AT1G35490	426	NA	2.62664	2.69166	-1.71271	1.79295e-05	0.000291505
1247	AT5G15600	1019	SP1L4	-1.16775	-1.16959	1.32066	1.80513e-05	0.00029325
1248	AT3G12780	2974	PGK1	-0.549483	-0.549484	10.6277	1.82096e-05	0.000295585
1249	AT5G03800	5060	EMB166	0.54495	0.545053	4.23976	1.8289e-05	0.000296636
1250	AT2G25605	1152	NA	-0.596711	-0.596856	3.79779	1.8305e-05	0.000296658
1251	AT3G15360	1168	ATHM4	-0.536605	-0.536613	8.07813	1.84444e-05	0.000298678
1252	AT5G26030	2321	ATFC-I	-0.817342	-0.817387	5.93521	1.85729e-05	0.000300356
1253	AT1G67880	1801	NA	-0.677762	-0.677886	4.32092	1.85776e-05	0.000300356
1254	AT5G51030	1281	NA	-1.51038	-1.51912	-0.456759	1.86503e-05	0.000301291
1255	AT2G21045	891	ARQ1	-0.979376	-0.979638	3.49874	1.89659e-05	0.000306145
1256	AT1G09795	1516	ATATP-PRT2	-0.507937	-0.507955	6.59946	1.89859e-05	0.000306224
1257	AT1G52800	1235	NA	-1.95075	-1.9707	-0.810541	1.906e-05	0.000307173
1258	AT1G19660	1852	AtBBD2	-0.727263	-0.727284	6.9002	1.90873e-05	0.00030737
1259	AT2G14900	715	GASA7	-0.643167	-0.643485	2.85215	1.91187e-05	0.000307631
1260	AT2G36690	1466	GAS2	0.823235	0.823734	2.31771	1.91373e-05	0.000307685
1261	AT5G58430	2392	ATEXO70B1	-1.04239	-1.04242	6.74515	1.92522e-05	0.000309287
1262	AT3G11420	2367	NA	-0.687572	-0.687664	4.64057	1.92832e-05	0.00030954
1263	AT3G49210	2200	WSD6	0.609716	0.610035	2.60804	1.93546e-05	0.000310439
1264	AT4G24380	1342	NA	-1.67965	-1.68017	3.81432	1.94641e-05	0.000311949
1265	AT3G56880	1463	NA	-1.39264	-1.39268	7.18893	1.95245e-05	0.00031267
1266	AT1G28660	1577	GGL2	0.592817	0.593005	3.6943	1.95408e-05	0.000312683
1267	AT2G32550	1507	NOT9c	-1.99708	-2.01341	-0.917814	1.96033e-05	0.000313436
1268	AT3G29030	1427	ATEXP5	-0.605126	-0.605203	4.89717	1.96196e-05	0.000313449
1269	AT1G55040	2859	OZ2	0.555363	0.555522	3.70828	1.98864e-05	0.000317368
1270	AT2G44510	1395	NA	0.653629	0.653946	3.00648	1.98962e-05	0.000317368
1271	AT3G26290	2048	CYP71B26	0.719633	0.719694	5.39946	1.99744e-05	0.000318306
1272	AT1G29020	2065	NA	-1.3205	-1.32302	0.634062	1.99864e-05	0.000318306
1273	AT2G36400	1907	AtGRF3	0.580286	0.580356	5.03657	2.01462e-05	0.000320599
1274	AT3G63210	1871	MARD1	0.544305	0.544373	4.75931	2.0239e-05	0.000321823
1275	AT4G26400	1683	BTL05	-0.846114	-0.846189	5.37783	2.02571e-05	0.000321858
1276	AT1G24320	2584	NA	-1.10332	-1.10555	0.62433	2.02943e-05	0.000322196
1277	AT1G49570	1509	NA	-2.40568	-2.4092	1.99737	2.03159e-05	0.000322286
1278	AT3G10930	852	IDL7	-1.62596	-1.6266	3.85692	2.03518e-05	0.000322603
1279	AT3G14460	4461	LRRAC1	0.869348	0.870156	1.8308	2.04279e-05	0.000323557
1280	AT4G23430	1462	AtTic32-IVa	-0.566259	-0.566313	5.11858	2.04736e-05	0.000324026
1281	AT4G38970	1878	AtFBA2	-0.588995	-0.588996	11.1344	2.05222e-05	0.000324542
1282	AT5G06320	990	NHL3	-1.47378	-1.47385	6.67505	2.05479e-05	0.000324695
1283	AT4G04180	2269	NA	0.669597	0.669919	3.05445	2.0793e-05	0.000328312
1284	AT2G44840	1113	ATERF13	-2.20271	-2.20336	4.36074	2.08311e-05	0.000328658
1285	AT5G64960	2273	CDKC2	0.458195	0.458218	6.08107	2.09059e-05	0.000329581
1286	AT1G10050	3758	NA	0.551537	0.551646	4.08284	2.09378e-05	0.000329828
1287	AT5G60720	2414	NA	-0.717806	-0.718337	2.32861	2.09681e-05	0.000330017
1288	AT3G44735	809	ATPSK3	-0.747138	-0.747375	3.50234	2.09824e-05	0.000330017
1289	AT5G58910	2133	LAC16	-1.32934	-1.33422	-0.0276459	2.11009e-05	0.000331623
1290	AT2G45760	892	BAL	-2.26576	-2.3061	-1.30949	2.11746e-05	0.000332523
1291	AT2G18193	1857	NA	0.853282	0.853443	5.2818	2.13392e-05	0.000334848
1292	AT1G52450	4046	NA	0.790418	0.791122	2.18923	2.14472e-05	0.000336282
1293	AT5G37400	2201	NA	0.775364	0.776064	2.04863	2.15189e-05	0.000337055
1294	AT3G23550	1841	DTX18	2.43005	2.43405	1.87295	2.15297e-05	0.000337055
1295	AT2G46610	1805	At-RS31a	0.688713	0.68911	2.50634	2.19519e-05	0.000343399
1296	AT3G28180	2697	ATCSLC04	-1.29673	-1.29677	6.73471	2.19927e-05	0.000343771
1297	AT3G03165.1	417	NA	-2.48286	-2.53382	-1.71189	2.20356e-05	0.000344177
1298	AT5G02860	3579	NA	0.539428	0.539481	5.20041	2.2167e-05	0.000345962
1299	AT3G55840	1872	NA	-2.37046	-2.37285	2.12344	2.22914e-05	0.000347636
1300	AT2G21890	1159	ATCAD3	-1.68502	-1.69802	-1.05041	2.27641e-05	0.000354735
1301	AT1G54040	1995	ESP	-0.96714	-0.967275	4.83702	2.29403e-05	0.000357206
1302	AT1G10790	1107	NA	-1.06758	-1.06951	0.78832	2.29891e-05	0.00035769
1303	AT3G16690	1554	AtSWEET16	0.67621	0.676546	2.70743	2.3153e-05	0.000359964
1304	AT1G27200	2431	NA	-0.677122	-0.677218	4.62873	2.31885e-05	0.00036024
1305	AT1G64770	2716	NDF2	-0.530195	-0.530209	7.08036	2.33205e-05	0.000362013
1306	AT1G35310	831	MLP168	0.812731	0.813417	1.97952	2.33556e-05	0.000362281
1307	AT2G37430	940	ZAT11	-1.28624	-1.29076	0.252399	2.38998e-05	0.000370235
1308	AT2G39730	2101	RCA	-0.570942	-0.570942	12.8132	2.3905e-05	0.000370235
1309	AT3G54270	3343	NA	-0.593701	-0.593768	4.89805	2.39781e-05	0.000371083
1310	AT3G57530	3248	ATCPK32	-1.51701	-1.51706	6.76966	2.40116e-05	0.000371319
1311	AT2G39510	1598	UMAMIT14	-1.03694	-1.03754	2.5701	2.40743e-05	0.000372004
1312	AT5G20320	5738	ATDCL4	-0.592856	-0.592932	4.75873	2.41206e-05	0.000372436
1313	AT1G78050	1553	PGM	-0.639323	-0.639549	3.29982	2.43472e-05	0.000375648
1314	AT4G02960	4437	NA	2.19779	2.23361	-0.93334	2.46594e-05	0.000380094
1315	AT3G27580	2568	ATPK7	0.580134	0.580258	4.26649	2.46729e-05	0.000380094
1316	AT1G30220	2122	ATINT2	-1.41774	-1.42546	-0.362675	2.48329e-05	0.000382269
1317	AT5G19470	1518	atnudt24	-4.39072	-4.41893	1.63119	2.51327e-05	0.000386589
1318	AT1G27100	2326	NA	-1.12426	-1.1243	6.7064	2.53106e-05	0.00038903
1319	AT1G79160	1273	NA	0.721229	0.721423	3.85936	2.53777e-05	0.000389765
1320	AT1G32450	2216	AtNPF7.3	-0.836036	-0.836066	6.60477	2.56435e-05	0.000393551
1321	AT2G15128.1	213	NA	0.705845	0.706217	2.89612	2.58658e-05	0.000396661
1322	AT5G07180	3640	ERL2	0.519725	0.519788	4.9161	2.59988e-05	0.000398399
1323	AT5G57560	1590	AtXTH22	-2.7518	-2.75187	7.72064	2.60224e-05	0.00039846
1324	AT3G19350	562	MPC	1.83475	1.84849	-0.0671348	2.64124e-05	0.000404126
1325	AT2G33770	4176	ATUBC24	-0.561542	-0.561555	7.2982	2.6771e-05	0.000409304
1326	AT5G02690	2552	NA	-0.628457	-0.628697	3.16735	2.69188e-05	0.000411253
1327	AT3G44630	6195	NA	-0.880757	-0.880786	6.67108	2.69906e-05	0.000412039
1328	AT5G13190	2391	AtGILP	-1.17772	-1.17788	4.82116	2.70436e-05	0.000412537
1329	AT1G60550	1419	DHNS	-0.537392	-0.537423	5.98843	2.70671e-05	0.000412584
1330	AT2G46950	2270	CYP709B2	-1.50454	-1.51047	0.0325634	2.73667e-05	0.000416839
1331	AT2G27740	1177	NA	-0.828777	-0.829852	1.67815	2.88999e-05	0.00043986
1332	AT1G30530	1908	UGT78D1	0.575762	0.575786	6.48363	2.90605e-05	0.000441722
1333	AT4G10650	1833	NA	0.835452	0.83674	1.36227	2.90658e-05	0.000441722
1334	AT4G04760	1576	ESL3.03	-1.55265	-1.56223	-0.014682	2.91246e-05	0.000442284
1335	AT4G33565	3104	ATL83	-0.464529	-0.464552	6.09396	2.9195e-05	0.000443021
1336	AT5G35490	2315	ATMRU1	0.579348	0.579475	4.0369	2.92285e-05	0.000443197
1337	AT4G25990	2776	CIL	0.640245	0.640383	4.13741	2.92614e-05	0.000443365
1338	AT5G60490	1371	AtFLA12	-0.737128	-0.737719	2.10717	2.93026e-05	0.000443657
1339	AT1G23205	1067	NA	-0.643524	-0.643617	4.82934	2.93504e-05	0.000444048
1340	MSTRG.4258	1221	NA	2.31282	2.34662	-0.762452	2.94578e-05	0.000445341
1341	AT1G07135	908	NA	-2.28284	-2.28295	6.6448	2.9512e-05	0.000445827
1342	AT1G52400	2998	ATBG1	-1.16083	-1.16084	9.33001	2.97486e-05	0.000449066
1343	AT2G26560	1644	PLA	1.39907	1.39995	3.0176	2.98835e-05	0.000450767
1344	AT1G13250	1738	GATL3	0.563775	0.563861	4.44234	2.99592e-05	0.000451572
1345	AT1G12220	3529	RPS5	0.579474	0.579643	3.59559	3.00253e-05	0.000452232
1346	AT2G33240	6177	ATXID	-0.803605	-0.804584	1.46721	3.05231e-05	0.000459388
1347	AT4G01360	1484	BPS3	-1.6109	-1.61772	0.660783	3.07576e-05	0.000462574
1348	AT2G11310	5764	NA	1.72232	1.74067	-1.0368	3.08908e-05	0.000464233
1349	AT1G70940	2751	ATPIN3	0.517277	0.517288	7.30006	3.10107e-05	0.00046569
1350	AT3G26830	1777	CYP71B15	-0.867725	-0.868369	2.49605	3.14084e-05	0.000471313
1351	AT4G01037	1980	AtWTF1	0.490151	0.49017	6.59578	3.1573e-05	0.000473431
1352	AT4G02630	1799	NA	-0.528654	-0.52872	4.87696	3.19302e-05	0.000478434
1353	AT3G46080	786	NA	-1.52962	-1.53591	0.527379	3.19607e-05	0.000478537
1354	AT2G39190	2969	ATATH8	-0.499722	-0.499739	6.70981	3.24511e-05	0.00048552
1355	AT5G20000	1792	NA	-0.482541	-0.482557	6.31933	3.27003e-05	0.000488888
1356	AT1G35290	884	ALT1	0.867252	0.868188	1.66581	3.27617e-05	0.000489228
1357	AT4G03430	4569	EMB2770	0.483628	0.483646	6.57876	3.27714e-05	0.000489228
1358	AT1G29030	1997	NA	0.531765	0.531883	4.02117	3.29589e-05	0.000491666
1359	AT3G55240	1456	NA	-1.47958	-1.48191	1.43855	3.31862e-05	0.000494692
1360	AT2G43510	761	ATTI1	0.714333	0.714825	2.56385	3.32195e-05	0.000494824
1361	AT5G03170	908	ATFLA11	-0.565878	-0.566036	3.74184	3.34435e-05	0.000497795
1362	AT1G75000	1380	ELO3	-0.959721	-0.960804	1.71343	3.36178e-05	0.000500022
1363	AT4G08040	2155	ACS11	-2.25527	-2.25679	2.84384	3.36445e-05	0.000500052
1364	AT2G05510	812	NA	2.00833	2.00857	4.74153	3.37622e-05	0.000501433
1365	AT2G34510	2994	AthB-1	-1.14009	-1.14015	5.99538	3.38638e-05	0.000502574
1366	AT2G43030	3051	PRPL3	-0.482795	-0.482798	8.93205	3.42621e-05	0.000508112
1367	AT5G28300	2552	AtGT2L	0.565611	0.565659	5.47396	3.4638e-05	0.000513311
1368	AT4G18880	2347	AT-HSFA4A	-0.899731	-0.899866	4.70652	3.47819e-05	0.000514866
1369	AT1G78750	1784	NA	0.983114	0.985589	0.785174	3.47937e-05	0.000514866
1370	AT3G62260	2060	PP2C49	-0.801313	-0.801654	3.099	3.49432e-05	0.000516268
1371	AT3G05175.1	237	NA	4.47138	4.92344	-1.9904	3.49604e-05	0.000516268
1372	AT3G15760	1010	NA	-0.875987	-0.876248	3.66275	3.49649e-05	0.000516268
1373	AT4G32800	1391	ERF043	-1.44194	-1.44291	2.55108	3.50379e-05	0.000516642
1374	AT5G05430	688	NA	1.86409	1.88013	-0.842375	3.50413e-05	0.000516642
1375	AT5G56340	1788	ATCRT1	-0.591072	-0.59115	4.68883	3.50746e-05	0.000516757
1376	AT5G03350	1061	SAI-LLP1	-1.94763	-1.94782	5.79169	3.52179e-05	0.000517795
1377	AT2G31880	2108	EVR	-1.34561	-1.34569	5.9172	3.52181e-05	0.000517795
1378	AT3G55220	4451	AtSAP130b	0.530659	0.530732	4.62344	3.52217e-05	0.000517795
1379	AT2G38680	1300	NA	-0.617156	-0.61744	2.94181	3.52579e-05	0.000517951
1380	AT2G46330	1101	AGP16	-0.862199	-0.862251	5.97183	3.53244e-05	0.000518552
1381	AT5G35940	1667	NA	1.3704	1.37483	0.090572	3.54853e-05	0.000520537
1382	AT1G03610	2344	NA	-0.765324	-0.765409	4.93441	3.555e-05	0.000521109
1383	AT5G22490	1740	NA	1.88519	1.912	-1.28927	3.56061e-05	0.000521208
1384	AT5G23980	2337	ATFRO4	0.754188	0.755078	1.53413	3.56444e-05	0.000521208
1385	AT2G23390	1952	NA	-0.506065	-0.506098	5.86688	3.56513e-05	0.000521208
1386	AT4G22513	631	NA	1.17367	1.17659	0.725833	3.56597e-05	0.000521208
1387	AT5G21430	1018	CRRL	-0.496471	-0.496495	6.19572	3.58092e-05	0.000523015
1388	AT1G51800	3036	IOS1	0.876197	0.876449	3.58047	3.60541e-05	0.000525969
1389	AT5G01820	2216	ATCIPK14	-0.764368	-0.764412	6.10997	3.60633e-05	0.000525969
1390	AT1G52342	1356	NA	-1.08098	-1.0813	3.56053	3.6478e-05	0.000531634
1391	AT1G12020	2187	NA	0.547792	0.547932	3.79999	3.65238e-05	0.000531919
1392	AT3G12915	4451	NA	0.71418	0.714392	3.42364	3.67729e-05	0.000535162
1393	MSTRG.2953	1231	NA	4.27668	4.51885	-1.58457	3.70067e-05	0.000538178
1394	AT4G35783	542	DVL17	-1.44461	-1.44865	0.620094	3.72696e-05	0.000541613
1395	AT1G24140	1782	AT3-MMP	-2.4363	-2.43841	2.75561	3.73146e-05	0.000541877
1396	AT1G23310	2205	AOAT1	-0.589288	-0.58929	10.6803	3.78214e-05	0.000548844
1397	AT3G21740	1589	APO4	0.637368	0.637633	3.25793	3.78639e-05	0.000549068
1398	AT4G05040	2962	NA	0.559007	0.559136	3.97056	3.81439e-05	0.000552732
1399	AT2G24860	1759	EIJ1	-0.54707	-0.547174	4.29765	3.85752e-05	0.000558581
1400	AT3G49580	886	LSU1	-1.58263	-1.58325	3.77429	3.86892e-05	0.000559799
1401	AT5G64310	946	AGP1	-1.04911	-1.04918	6.0791	3.87306e-05	0.000559799
1402	AT1G53580	1369	ETHE1	-0.556167	-0.556226	4.83566	3.87421e-05	0.000559799
1403	AT4G27870	2854	NA	0.468337	0.468355	6.37106	3.9293e-05	0.000567353
1404	AT4G27280	3229	CMI1	-2.10323	-2.10328	7.84546	3.95217e-05	0.000570249
1405	AT5G03100	1812	NA	0.639033	0.639487	2.40892	3.96017e-05	0.000570997
1406	AT3G57930	1987	NA	-0.84688	-0.846974	5.00665	4.03465e-05	0.000581323
1407	AT3G60415	1422	NA	-3.00384	-3.00729	2.61381	4.0886e-05	0.000588677
1408	AT2G03130	470	NA	1.67751	1.69274	1.33726	4.11254e-05	0.000591703
1409	AT3G29810	1706	COBL2	-0.904466	-0.905853	1.3885	4.12242e-05	0.000592705
1410	AT1G07390	4028	AtRLP1	0.734052	0.734358	3.12866	4.12621e-05	0.000592829
1411	AT3G25011	558	NA	1.17505	1.17972	-0.316128	4.15142e-05	0.000595879
1412	AT2G23540	2026	NA	-0.636765	-0.636891	4.12875	4.15333e-05	0.000595879
1413	AT5G24670	2906	AtTAD3	0.497126	0.497159	5.73744	4.16654e-05	0.000597351
1414	AT3G15210	2582	ATERF-4	-1.12556	-1.12564	6.01041	4.21711e-05	0.000604175
1415	AT4G20050	2467	PGF11	-1.01505	-1.01744	0.724723	4.26881e-05	0.000611148
1416	AT1G61580	1506	ARP2	-0.596309	-0.596369	5.03847	4.27217e-05	0.000611197
1417	AT4G33920	3372	APD5	-0.965543	-0.96562	5.53579	4.30744e-05	0.000615809
1418	AT5G21140	1434	emb1379	0.690527	0.691128	2.19627	4.37679e-05	0.000625283
1419	AT1G10560	2567	ATPUB18	-0.842968	-0.84381	1.99509	4.38062e-05	0.000625388
1420	AT2G40490	1555	HEME2	-0.455248	-0.455255	7.92908	4.43387e-05	0.000632379
1421	AT1G16750	2078	NA	0.522169	0.522293	4.00938	4.43638e-05	0.000632379
1422	AT4G20240	1874	CYP71A27	-0.696478	-0.69673	3.17581	4.43895e-05	0.000632379
1423	AT5G58460	2707	ATCHX25	2.86998	2.96294	-2.17454	4.46365e-05	0.000635451
1424	AT3G13650	1175	NA	-0.607005	-0.607225	3.22898	4.47096e-05	0.000635887
1425	AT5G17780	1609	NA	0.86282	0.863696	1.82744	4.47299e-05	0.000635887
1426	AT4G31910	1841	BAT1	-0.597908	-0.597962	5.29181	4.48064e-05	0.000636527
1427	AT3G27280	1492	ATPHB4	0.498144	0.49819	5.41276	4.49293e-05	0.000637827
1428	AT3G49530	1966	ANAC062	-1.35494	-1.35503	5.81344	4.52538e-05	0.000641983
1429	AT3G09870	538	SAUR48	-2.37647	-2.38206	1.34342	4.57061e-05	0.000647945
1430	MSTRG.19747	750	NA	1.66577	1.67802	-0.425076	4.58629e-05	0.000649713
1431	AT5G14360	848	NA	1.26581	1.26906	0.710876	4.59717e-05	0.000650799
1432	AT3G25010	2880	AtRLP41	0.875357	0.87612	2.10684	4.61187e-05	0.000652425
1433	AT5G19730	1862	PME53	-0.569581	-0.56969	4.33512	4.61547e-05	0.000652479
1434	AT2G21220	827	SAUR12	1.18919	1.19333	0.258425	4.6528e-05	0.000657297
1435	AT5G39110	822	NA	1.82327	1.83463	-0.510467	4.65979e-05	0.000657827
1436	AT4G36530	1914	NA	-0.59275	-0.592781	6.115	4.69603e-05	0.00066248
1437	AT4G25810	1450	XTH23	-1.9066	-1.90744	3.09306	4.72093e-05	0.00066553
1438	AT1G58420	951	NA	-1.30414	-1.3073	1.03906	4.72549e-05	0.00066571
1439	AT5G53820	582	NA	-1.14518	-1.14949	0.230179	4.74638e-05	0.000668187
1440	AT4G02200	1245	AtDIL9-5	-1.17044	-1.17111	2.53654	4.79754e-05	0.00067492
1441	AT2G14210	1120	AGL44	-2.58383	-2.66066	-2.10639	4.80418e-05	0.000675386
1442	AT1G77310	6161	UBN2	0.519863	0.519941	4.54042	4.82569e-05	0.000677939
1443	AT3G54200	1011	NHL39	-0.704043	-0.704205	4.00957	4.8306e-05	0.000677971
1444	AT5G26340	2580	ATSTP13	0.664598	0.664699	4.67248	4.83261e-05	0.000677971
1445	AT1G18400	1541	BEE1	0.758178	0.758639	2.66193	4.83681e-05	0.000678091
1446	AT5G09650	1181	AtPPa6	-0.470639	-0.470645	8.22563	4.84172e-05	0.000678309
1447	AT3G42047.1	856	NA	6.01015	1.44269e+08	-1.55735	4.86142e-05	0.000680599
1448	AT3G46130	1367	ATMYB48	0.647338	0.647481	3.88898	4.86915e-05	0.000681211
1449	AT1G06573	1836	NA	-0.534968	-0.534974	8.33017	4.88758e-05	0.000683202
1450	AT3G18110	5126	ACM1	0.484304	0.484326	6.3505	4.89013e-05	0.000683202
1451	AT3G26200	1808	CYP71B22	2.50993	2.54233	-0.653255	4.91801e-05	0.000686623
1452	AT3G51060	1865	AtSTY1	0.851391	0.852502	1.49084	4.9348e-05	0.000688492
1453	AT3G28220	1588	NA	-1.2757	-1.27572	7.82583	4.94472e-05	0.000689402
1454	AT4G11480	2220	CRK32	-1.99187	-2.022	-1.20283	4.96578e-05	0.000691862
1455	AT2G46670	2313	NA	-0.637542	-0.637625	4.95996	4.98541e-05	0.00069412
1456	AT1G16530	744	ASL9	-1.06473	-1.0667	1.24925	5.00179e-05	0.000695922
1457	AT4G14880	1694	ATCYS-3A	-0.447148	-0.447153	8.18821	5.02265e-05	0.000698345
1458	AT2G40080	660	ELF4	0.768499	0.768567	5.23656	5.03523e-05	0.000699613
1459	AT1G61820	2407	BGLU46	0.611861	0.612046	3.17513	5.04702e-05	0.000700771
1460	AT2G13420.2	1917	NA	0.76889	0.769578	2.01751	5.09996e-05	0.000707637
1461	AT1G18000	4079	NA	-0.776578	-0.777222	2.03243	5.10556e-05	0.000707929
1462	AT2G39420	1497	MAGL8	-0.643084	-0.6433	3.51612	5.11755e-05	0.000709106
1463	AT5G24590	2702	ANAC091	-1.18523	-1.18533	5.58844	5.12203e-05	0.000709242
1464	AT2G05995.1	1260	NA	1.85996	1.88104	0.340815	5.18903e-05	0.000718029
1465	AT5G42580	1776	CYP705A12	1.89464	1.89853	0.798905	5.24311e-05	0.000725016
1466	AT3G29590	1741	AT5MAT	-0.740515	-0.740677	4.50578	5.26998e-05	0.000727977
1467	AT1G15500	3028	ATNTT2	0.481705	0.48171	8.31596	5.27565e-05	0.000727977
1468	AT5G48990	1741	NA	0.583974	0.584219	3.06928	5.27633e-05	0.000727977
1469	AT1G50745	3803	NA	-2.41447	-2.41643	2.8096	5.2789e-05	0.000727977
1470	AT1G67920	597	NA	-1.01619	-1.01792	1.1714	5.33444e-05	0.000735137
1471	AT5G11420	1629	NA	-0.473341	-0.473355	6.9668	5.33909e-05	0.000735278
1472	AT1G73700	1716	NA	-1.15107	-1.15635	0.261679	5.36076e-05	0.00073776
1473	AT1G20390	6068	NA	1.28112	1.28119	5.73378	5.39855e-05	0.000742456
1474	AT1G57840.1	1491	NA	-2.72573	-2.804	-1.84565	5.47146e-05	0.000751973
1475	AT3G04690	4305	ANX1	0.663399	0.663757	2.67112	5.4786e-05	0.000752444
1476	AT2G44670	898	NA	0.510345	0.51038	5.6547	5.4835e-05	0.000752606
1477	AT5G67450	1415	AZF1	-1.26162	-1.26419	0.667277	5.49286e-05	0.000753381
1478	AT5G62280	1296	NA	0.777397	0.777709	3.08413	5.51214e-05	0.000755514
1479	AT2G26020	609	PDF1.2b	5.28516	5.45532	-0.0723409	5.55706e-05	0.000761156
1480	AT4G09160	2467	PATL5	-0.500713	-0.500773	4.89543	5.61384e-05	0.000767915
1481	AT1G67900	5641	NPY8	-0.518701	-0.518744	5.50604	5.61399e-05	0.000767915
1482	AT4G37200	1135	HCF164	-0.526565	-0.526614	5.29563	5.62279e-05	0.000768202
1483	AT2G28580	1993	NA	-1.02726	-1.02976	0.719043	5.62367e-05	0.000768202
1484	AT1G08160	1020	NA	-0.627629	-0.627798	3.73425	5.66549e-05	0.000773393
1485	AT2G38080	2237	ATLMCO4	-0.595878	-0.595973	4.61343	5.66993e-05	0.000773477
1486	AT2G42200	2427	AtSPL9	0.698327	0.698613	3.18175	5.69934e-05	0.000776966
1487	AT5G65420	3621	CYCD4;1	-0.49873	-0.498751	6.38924	5.70936e-05	0.000777809
1488	AT5G37770	2008	AtCML24	-1.30007	-1.30013	6.58482	5.7512e-05	0.000782983
1489	AT5G10605	2309	NA	-1.6423	-1.65433	-0.781498	5.75788e-05	0.000783366
1490	AT2G42130	1847	NA	-0.534554	-0.534589	5.74408	5.77169e-05	0.000783825
1491	AT3G16950	2361	LPD1	-0.474692	-0.474723	5.71789	5.77209e-05	0.000783825
1492	AT1G69880	797	ATH8	-1.659	-1.66592	0.779325	5.77287e-05	0.000783825
1493	AT5G59510	1070	DVL18	-1.54597	-1.5518	0.35961	5.837e-05	0.000791584
1494	AT5G45680	896	ATFKBP13	-0.574906	-0.574931	6.37536	5.83786e-05	0.000791584
1495	AT3G18660	2360	GUX1	-0.67446	-0.674986	2.32116	5.84173e-05	0.000791584
1496	AT5G57590	2789	BIO1	0.539664	0.539757	4.26542	5.87256e-05	0.000795229
1497	AT5G58450	3385	NAA25	0.433563	0.433592	5.71479	5.88277e-05	0.00079608
1498	AT5G20410	1911	ATMGD2	-0.737297	-0.73791	2.57399	5.89187e-05	0.000796455
1499	AT5G51300	3591	AtKH27	0.445216	0.445232	6.57632	5.89555e-05	0.000796455
1500	AT4G23870	1011	TZ1	-0.879099	-0.879412	3.25583	5.89734e-05	0.000796455
1501	AT5G59080	3570	NA	-0.650085	-0.65029	3.64576	5.9247e-05	0.000799617
1502	AT5G45340	2490	CYP707A3	-2.65022	-2.65047	5.97209	5.93022e-05	0.000799829
1503	AT5G14740	3095	BETA	-0.47757	-0.477571	10.3914	5.9935e-05	0.000807827
1504	AT4G13410	2514	ATCSLA15	0.712078	0.712547	2.52938	6.02697e-05	0.000810885
1505	AT3G50610	964	CEP9	-1.45466	-1.46525	-0.214537	6.02776e-05	0.000810885
1506	AT5G61950	4128	NA	0.612199	0.612492	2.92434	6.0282e-05	0.000810885
1507	AT1G62280	1493	SLAH1	-1.68343	-1.68849	0.618956	6.04154e-05	0.00081214
1508	AT5G46280	3036	MCM3	-0.51163	-0.511701	4.80248	6.05491e-05	0.000813398
1509	MSTRG.16775	467	NA	1.45482	1.46548	-0.705143	6.09744e-05	0.000818568
1510	AT2G47730	2395	ATGSTF5	-0.665194	-0.665201	8.3392	6.11356e-05	0.000820189
1511	AT1G76650	993	CML38	-2.78433	-2.78554	3.84221	6.18319e-05	0.000828981
1512	AT5G03970	1606	NA	0.640541	0.640747	3.40648	6.21088e-05	0.000831884
1513	AT5G11740	1034	AGP15	-0.580444	-0.580455	7.68043	6.21305e-05	0.000831884
1514	AT1G50740	1445	NA	-1.23586	-1.23639	3.12739	6.23571e-05	0.000834366
1515	AT3G12500	1373	ATHCHIB	-0.683587	-0.683916	2.86055	6.31522e-05	0.000844447
1516	AT1G36622	1051	NA	1.42347	1.43025	-0.0664349	6.34051e-05	0.00084727
1517	AT3G08600	1844	NA	-0.532846	-0.532956	4.02343	6.35558e-05	0.000848724
1518	AT1G09890	2311	NA	-0.773379	-0.774207	1.7133	6.36621e-05	0.000849583
1519	AT4G18510	876	CLE2	-1.1127	-1.11815	-0.308077	6.37338e-05	0.00084998
1520	AT4G26255.1	1583	NA	0.868253	0.869271	1.47747	6.40392e-05	0.00085349
1521	AT1G72520	3046	ATLOX4	-2.21719	-2.21759	4.30199	6.4197e-05	0.000855031
1522	AT3G51325	1431	NA	-2.07844	-2.09194	-1.07642	6.44009e-05	0.000857183
1523	AT1G04000	1549	NA	0.573911	0.574059	3.8101	6.46321e-05	0.000859697
1524	AT4G01250	1720	AtWRKY22	-1.43284	-1.43323	3.97379	6.47734e-05	0.00086101
1525	AT1G79510	6467	NA	-0.48005	-0.480066	6.64526	6.51124e-05	0.000864949
1526	AT1G15140	1489	FNRL	-0.483042	-0.483062	6.41059	6.5394e-05	0.00086812
1527	AT1G02650	1916	NA	0.9423	0.944136	0.801409	6.56667e-05	0.00087117
1528	AT1G33240	3341	AT-GTL1	-0.473025	-0.473041	6.76551	6.61286e-05	0.000876723
1529	AT2G23810	1319	TET8	-1.6278	-1.62784	7.25861	6.62194e-05	0.000877353
1530	AT2G45990	1496	NA	-0.481925	-0.481964	5.44619	6.64872e-05	0.000880326
1531	AT2G42540	1584	AtCOR15A	-1.33036	-1.33042	6.62781	6.73054e-05	0.000890577
1532	AT5G11200	1953	UAP56b	0.454875	0.454886	7.16849	6.81814e-05	0.000901578
1533	AT1G32990	1103	PRPL11	-0.465409	-0.465416	8.04186	6.84122e-05	0.000904041
1534	AT3G29370	840	P1R3	-1.51055	-1.51999	-0.491125	6.99801e-05	0.000924156
1535	AT1G52720	1141	NA	-0.644605	-0.644749	4.00186	7.04371e-05	0.000929586
1536	AT3G17910	4879	AtSURF1a	0.459865	0.459888	6.06728	7.14092e-05	0.000941801
1537	AT3G01920	1822	NA	-0.553378	-0.553519	3.75404	7.22119e-05	0.000951769
1538	AT5G26260	1585	NA	0.805063	0.805135	5.12759	7.29641e-05	0.000961057
1539	AT3G60160	5541	ABCC9	-0.657323	-0.657607	3.22014	7.34077e-05	0.000966273
1540	AT1G24530	2076	NA	1.00842	1.00872	3.73786	7.42459e-05	0.000976671
1541	AT4G29590	1912	NA	-0.459315	-0.459358	5.2015	7.43383e-05	0.000976787
1542	AT5G10300	1316	AtHNL	0.662884	0.663337	2.27884	7.43747e-05	0.000976787
1543	AT4G32520	2084	AtSHMT3	-0.439795	-0.439815	6.2138	7.43994e-05	0.000976787
1544	AT3G45720	456	NA	-1.9985	-2.00536	0.31171	7.45556e-05	0.000978204
1545	AT2G27402	1494	NA	0.614927	0.614972	5.59375	7.47848e-05	0.000980576
1546	AT1G75250	1244	ATRL6	-1.24655	-1.2494	0.222725	7.51496e-05	0.000984448
1547	AT1G63240	2502	RMB1	-0.543305	-0.543408	4.21565	7.51772e-05	0.000984448
1548	AT5G19260	1332	FAF3	-0.64996	-0.650182	3.43516	7.52422e-05	0.000984662
1549	AT1G20120	1518	NA	1.30545	1.30891	0.277337	7.52912e-05	0.000984667
1550	AT2G39630	1677	NA	0.491341	0.491407	4.69919	7.55712e-05	0.000987692
1551	AT1G08920	2164	ESL1	-0.727485	-0.72759	4.67686	7.59397e-05	0.000991867
1552	AT3G57350	2921	NA	0.514644	0.51471	4.77323	7.62584e-05	0.000995389
1553	AT1G30040	2382	ATGA2OX2	-1.15836	-1.1589	3.07885	7.64139e-05	0.000996776
1554	AT5G18360	3034	BAR1	-0.796381	-0.79725	1.5363	7.64935e-05	0.000997171
1555	AT5G39150	891	NA	2.27349	2.33512	-2.44285	7.67177e-05	0.000999451
1556	AT4G14090	1648	NA	-0.819443	-0.819575	4.8654	7.68472e-05	0.0010005
1557	AT2G47050	3280	PMEIL	-0.71454	-0.714603	5.31479	7.69769e-05	0.00100154
1558	AT4G05650.1	388	NA	1.53923	1.54856	-0.581827	7.706e-05	0.00100198
1559	AT5G37260	1324	CIR1	0.769211	0.769237	6.785	7.71836e-05	0.00100294
1560	AT2G40430	2109	SMO4	0.455229	0.45525	6.25361	7.75148e-05	0.0010066
1561	AT1G61890	3670	NA	-1.32923	-1.32933	5.59304	7.77284e-05	0.00100825
1562	AT1G58270	1862	ZW9	-0.669488	-0.669517	6.32196	7.77411e-05	0.00100825
1563	AT5G28540	2836	BIP1	0.448798	0.448802	8.53286	7.81494e-05	0.00101289
1564	AT1G17380	2237	JAZ5	-1.60183	-1.60334	2.21494	7.83658e-05	0.00101505
1565	AT1G04425.1	1044	NA	-0.819719	-0.82032	2.35925	7.84516e-05	0.00101551
1566	AT4G24670	2311	AtTAR2	-0.495724	-0.495865	3.59198	7.92867e-05	0.00102509
1567	AT3G15990	2274	SPDT	-0.622747	-0.623081	2.87654	7.92929e-05	0.00102509
1568	AT3G46630	1298	NA	-0.560292	-0.560368	4.82053	7.93527e-05	0.00102521
1569	AT1G69520	3952	NA	-0.492707	-0.492807	4.23139	7.95745e-05	0.00102742
1570	AT1G64360	706	SAQR	-0.844451	-0.844975	2.15593	7.98104e-05	0.00102962
1571	AT3G01670	2776	AtSEOR2	-0.547269	-0.547305	5.70182	7.9847e-05	0.00102962
1572	AT4G14840	1948	NA	0.621144	0.621559	2.41764	8.00218e-05	0.00103122
1573	AT1G20950	9518	NA	0.456437	0.45644	8.78614	8.03433e-05	0.00103471
1574	AT3G17680	1800	NA	-0.590035	-0.590198	3.6678	8.04249e-05	0.00103483
1575	AT1G19770	1418	ATPUP14	-1.36096	-1.36099	7.42336	8.05037e-05	0.00103483
1576	AT4G39330	1379	ATCAD9	0.469206	0.469212	8.26622	8.05058e-05	0.00103483
1577	AT5G01335	5457	NA	1.19779	1.20036	1.21872	8.08358e-05	0.00103841
1578	AT2G32030	1084	NA	-1.54592	-1.54771	2.05815	8.11445e-05	0.00104171
1579	AT3G53980	803	NA	-0.88981	-0.889897	5.26607	8.12076e-05	0.00104186
1580	AT5G08260	3405	scpl35	0.644289	0.644317	6.28837	8.16212e-05	0.0010464
1581	AT1G73140	1445	TBL31	-1.3354	-1.34518	-0.64731	8.16646e-05	0.0010464
1582	AT1G80050	2121	APT2	0.536557	0.536684	3.84792	8.26867e-05	0.00105883
1583	AT4G37980	3717	ATCAD7	-0.458528	-0.458546	6.52725	8.32644e-05	0.00106555
1584	AT3G04210	2424	TN13	-1.38719	-1.38733	5.34845	8.35431e-05	0.00106845
1585	AT1G52270	760	NA	1.23238	1.23503	0.813551	8.40904e-05	0.00107437
1586	AT3G28635	5235	NA	0.626457	0.626733	2.95049	8.41127e-05	0.00107437
1587	AT4G13260	2157	AtYUC2	0.89678	0.897748	1.96205	8.44697e-05	0.00107825
1588	AT3G51610	2102	NPU	0.843358	0.843374	7.699	8.4667e-05	0.00108009
1589	AT1G44446	2318	ATCAO	-0.498257	-0.498266	7.6752	8.72065e-05	0.00111126
1590	AT2G37030	682	SAUR46	-1.85281	-1.87229	-1.18448	8.722e-05	0.00111126
1591	AT3G62020	946	GLP10	-0.551935	-0.552142	3.27096	8.76634e-05	0.00111621
1592	AT1G02390	2074	ATGPAT2	-1.61703	-1.61788	2.87822	8.80426e-05	0.00112033
1593	AT2G46220	1365	NA	-0.562902	-0.562919	6.81162	8.8706e-05	0.00112806
1594	AT3G22235	687	AthCYSTM8	-1.59141	-1.59156	5.87603	8.9216e-05	0.00113384
1595	AT5G52900	1447	MAKR6	0.814422	0.814569	4.55842	9.08253e-05	0.00115289
1596	AT1G64150	1549	BICAT1	-0.489611	-0.489662	5.10085	9.08288e-05	0.00115289
1597	AT1G69440	3443	AGO7	0.612383	0.612544	3.70145	9.12926e-05	0.00115805
1598	AT1G76530	1720	PILS4	-1.73336	-1.74655	-0.847343	9.17375e-05	0.00116297
1599	AT1G19050	943	ARR7	-0.67176	-0.672046	3.41965	9.27753e-05	0.00117539
1600	AT2G42760	1597	NA	-0.67656	-0.676853	3.3393	9.28882e-05	0.00117592
1601	AT2G46600	582	NA	-1.09497	-1.09507	5.58442	9.29339e-05	0.00117592
1602	AT2G39800	3102	ATP5CS	-0.668363	-0.668373	7.91032	9.30749e-05	0.00117697
1603	AT5G55720	1460	NA	-0.97439	-0.976499	0.84759	9.32868e-05	0.00117892
1604	AT5G46390	2018	CtpC	-0.493321	-0.493388	4.67862	9.36546e-05	0.00118283
1605	AT3G42716	1925	NA	4.10396	4.55074	-2.74934	9.42904e-05	0.00119011
1606	AT4G23160	4039	CRK8	2.59691	2.65371	-1.29327	9.4459e-05	0.0011915
1607	AT1G47405	1103	NA	1.10159	1.10283	2.84915	9.50291e-05	0.00119795
1608	AT1G74010	1505	NA	-1.0139	-1.01689	0.553971	9.53003e-05	0.00120062
1609	AT3G62730	1344	NA	-1.19616	-1.20378	-0.423353	9.55326e-05	0.00120211
1610	AT3G27110	1586	PGM48	-0.566511	-0.566663	3.68668	9.55373e-05	0.00120211
1611	AT2G16990	2211	NA	-0.655918	-0.656312	2.63672	9.59884e-05	0.00120703
1612	AT2G41810	1384	NA	2.24793	2.29586	-1.83389	9.63949e-05	0.00121139
1613	AT3G22231	773	PCC1	-1.69488	-1.69526	4.76957	9.66259e-05	0.00121213
1614	AT2G04700	1295	FTRB	-0.476381	-0.476395	6.82743	9.66323e-05	0.00121213
1615	AT4G36700	1842	NA	2.37492	2.37533	5.8972	9.66326e-05	0.00121213
1616	AT3G22840	1179	ELIP	0.904004	0.904118	5.04841	9.67109e-05	0.00121236
1617	AT2G15040.2	1918	NA	1.41742	1.42023	1.10265	9.67858e-05	0.00121255
1618	AT5G18020	603	SAUR20	1.15444	1.1563	1.27306	9.81095e-05	0.00122837
1619	AT2G32390	7187	ATGLR3.5	0.466458	0.466502	5.25671	9.92261e-05	0.00124158
1620	AT1G72210	2464	bHLH096	-0.804659	-0.805387	2.14684	9.98823e-05	0.00124902
1621	AT3G59710	1627	NA	1.03329	1.03702	0.036112	9.99607e-05	0.00124923
1622	AT1G26590	1834	NA	1.2633	1.26991	-0.422322	0.000100444	0.0012545
1623	AT1G68530	2611	AtCER6	0.523005	0.523011	8.20122	0.000100857	0.00125888
1624	AT3G54520	1158	NA	3.45622	3.61565	-1.81056	0.000101128	0.00126149
1625	AT3G28560	1496	NA	1.5718	1.58711	-0.639008	0.000101539	0.00126583
1626	AT2G06530	1390	VPS2.1	-0.571054	-0.571091	5.83522	0.00010193	0.00126992
1627	AT4G30440	1895	GAE1	-1.09231	-1.09233	7.62998	0.000102432	0.00127539
1628	AT3G63160	636	OEP6	-0.715024	-0.71503	8.84889	0.000102683	0.00127773
1629	AT1G24130	1515	NA	-0.977353	-0.980354	0.210554	0.000103722	0.00128987
1630	AT4G36550	3253	PUB5	-0.607412	-0.607516	4.35648	0.000104229	0.00129538
1631	AT1G21520	909	NA	0.810968	0.811573	2.27024	0.000104913	0.00130309
1632	AT5G46590	1541	anac096	1.14909	1.15333	0.0718092	0.000105291	0.00130698
1633	AT2G36750	1689	UGT73C1	1.53244	1.53372	2.4455	0.000105448	0.00130812
1634	AT2G42270	7183	BRR2b	0.527002	0.52703	5.94858	0.000105766	0.00131127
1635	AT1G59620	3021	CW9	-0.836389	-0.836553	4.14405	0.000106076	0.00131431
1636	AT1G65060	2214	4CL3	0.580497	0.580537	5.74627	0.000106199	0.00131502
1637	AT2G22330	2241	CYP79B3	-0.622489	-0.622522	6.07351	0.000106799	0.00132164
1638	AT2G06040	2655	RAD7a	0.553488	0.553625	3.80568	0.000107078	0.00132429
1639	AT5G04690	2249	NA	-0.993763	-0.995701	1.095	0.000107205	0.00132506
1640	AT3G59340	1738	NA	1.32055	1.3279	-0.249798	0.000107526	0.00132821
1641	AT2G36050	1445	ATOFP15	-0.711419	-0.711684	3.34338	0.000109289	0.00134916
1642	AT3G28315	4002	NA	2.52511	2.59966	-1.58804	0.000109919	0.00135611
1643	AT5G56840	1126	NA	0.935694	0.937466	1.37224	0.000110298	0.00135997
1644	AT5G15630	2087	AtCOBL4	-0.69468	-0.695186	2.55184	0.000110844	0.00136519
1645	AT3G01710	1719	NA	-0.736436	-0.736741	3.17579	0.000110857	0.00136519
1646	AT5G01370	1585	ACI1	-0.572068	-0.572254	3.62497	0.000111013	0.00136628
1647	AT2G33580	2774	AtLYK5	-1.51135	-1.51177	3.90662	0.000111536	0.00137179
1648	AT3G32030	2059	TPS9	0.993879	0.995255	1.40232	0.000111596	0.00137179
1649	AT2G18350	1380	AtHB24	0.647218	0.647528	2.81379	0.000111802	0.00137349
1650	AT1G13950	941	ATELF5A-1	-0.691222	-0.691712	2.23094	0.000112486	0.00138106
1651	AT5G67460	1786	NA	0.64744	0.647657	3.27067	0.000113153	0.0013884
1652	AT2G40270	2505	NA	-0.703853	-0.703941	4.91844	0.000113494	0.00139175
1653	AT5G10380	1179	ATL55	-0.934579	-0.934973	3.31528	0.000113781	0.00139442
1654	AT3G06660	1964	IES2B	0.482852	0.482955	4.10507	0.000114532	0.00140236
1655	AT3G02170	3723	LNG2	-0.888029	-0.888082	5.84693	0.000114637	0.00140236
1656	AT1G50970	2577	NA	0.528967	0.529129	3.40155	0.0001147	0.00140236
1657	AT5G25790	1748	TCX7	0.841708	0.843524	0.983222	0.000114705	0.00140236
1658	AT5G45410	1666	AtNHR2A	-0.555216	-0.555293	4.53868	0.000115031	0.00140547
1659	AT1G03730	1271	NA	-0.774859	-0.775067	3.74426	0.000115146	0.00140547
1660	AT3G15840	1293	PIFI	-0.468262	-0.468273	7.44166	0.000115168	0.00140547
1661	AT1G05207	358	NA	-0.985539	-0.988239	0.728064	0.000115256	0.00140569
1662	AT5G58120	3609	DM10	-1.27252	-1.27266	4.8879	0.000116272	0.00141723
1663	AT4G37240	834	NA	-1.37034	-1.37069	3.92789	0.000116372	0.0014176
1664	AT1G04420	1539	NA	-0.444601	-0.444614	6.85781	0.000116777	0.00142167
1665	AT5G62850	1508	AtSWEET5	-1.00347	-1.00742	-0.369126	0.000116863	0.00142187
1666	AT1G14700	1882	ATPAP3	-0.519712	-0.519784	4.76436	0.000117004	0.00142273
1667	AT1G50590	1452	NA	-0.841435	-0.842141	2.42296	0.000117399	0.00142667
1668	AT5G18660	1591	BPG1	-0.449551	-0.449561	7.35259	0.000118399	0.00143797
1669	AT2G39210	2330	PIC30	0.666982	0.667157	3.6927	0.000118549	0.00143893
1670	AT5G04620	2169	ATBIOF	-0.554981	-0.555153	3.62818	0.000118703	0.00143993
1671	AT4G23180	2668	CRK10	-1.42074	-1.42083	5.81282	0.00011915	0.00144449
1672	AT5G05440	1540	AtPYL5	0.910681	0.910843	4.25875	0.000119233	0.00144463
1673	AT2G29740	1741	UGT71C2	0.769754	0.770582	1.42606	0.000120004	0.0014531
1674	AT1G23020	2899	ATFRO3	0.603389	0.603402	7.60616	0.000120136	0.00145383
1675	AT3G46330	2991	MEE39	-1.46542	-1.4709	-0.17716	0.000120654	0.00145923
1676	AT5G52740	683	NA	1.77207	1.79065	-0.740424	0.00012086	0.00146084
1677	AT1G66160	1413	ATCMPG1	-1.40117	-1.40163	3.6596	0.000120943	0.00146097
1678	AT2G27100	2654	SE	0.431579	0.431599	6.26348	0.000121155	0.00146267
1679	AT1G15980	1825	NDF1	-0.466243	-0.466253	7.37647	0.000121303	0.00146358
1680	AT3G27930	1789	AtOM47	0.482133	0.482251	3.84024	0.000121497	0.00146505
1681	AT5G11540	2208	AtGulLO3	-0.822763	-0.823975	1.27346	0.000121602	0.00146545
1682	AT4G18740	1090	NA	-0.551972	-0.552067	4.33027	0.000121814	0.00146712
1683	AT3G03850	712	SAUR26	-1.15127	-1.15381	0.632284	0.000122023	0.00146877
1684	AT1G75820	3549	ATCLV1	-0.480012	-0.480033	6.29575	0.000122832	0.00147763
1685	AT1G80660	3503	AHA9	2.1683	2.21561	-1.52782	0.000123664	0.00148676
1686	AT1G73350	1795	NA	0.485531	0.485612	4.44484	0.000124087	0.00149096
1687	AT5G65920	2357	PUB31	-0.869056	-0.869231	3.98202	0.000124429	0.00149418
1688	AT2G04240	1397	XER	0.638967	0.639187	3.3422	0.000125096	0.0015013
1689	AT4G22830	1016	NA	-0.53525	-0.535372	3.91175	0.000125751	0.00150827
1690	AT1G64065	1275	NA	-1.01226	-1.01359	1.45614	0.000126294	0.00151388
1691	AT2G32210	774	AthCYSTM6	-1.07129	-1.07246	2.07758	0.000126943	0.00152077
1692	AT1G65300	929	AGL38	-5.22234	-1.44269e+08	-2.65002	0.000127276	0.00152385
1693	AT1G56140	7463	NA	0.447644	0.447675	5.5925	0.000127713	0.00152818
1694	AT2G17280	1235	NA	-0.684773	-0.685184	2.53148	0.000128453	0.00153613
1695	AT5G46730	1246	NA	-1.21857	-1.21892	3.79801	0.000128874	0.00154026
1696	AT3G19380	2046	PUB25	-0.579441	-0.579525	4.65849	0.000129579	0.00154776
1697	AT4G21190	1313	emb1417	0.466292	0.466347	4.92119	0.000130159	0.0015529
1698	AT5G52055	911	NA	2.68035	2.77131	-2.05916	0.000130162	0.0015529
1699	AT5G13110	4125	G6PD2	-0.421797	-0.421812	6.56983	0.00013073	0.00155876
1700	AT3G04600	1629	NA	-0.435243	-0.43528	5.36837	0.000131224	0.00156373
1701	AT1G10870	2864	AGD4	0.461326	0.461378	4.92145	0.000131447	0.00156547
1702	AT3G20600	999	NDR1	-0.776477	-0.77683	3.21421	0.000132041	0.00157162
1703	AT3G46200	2417	ATNUDT9	-0.537383	-0.537721	2.62517	0.00013221	0.0015727
1704	AT4G26640	4229	AtWRKY20	-0.517123	-0.517179	5.16395	0.000132853	0.00157943
1705	AT3G18020	2076	NA	0.670416	0.670909	2.30971	0.000134322	0.00159545
1706	AT2G03550	1486	NA	-0.47035	-0.470399	5.04231	0.000134358	0.00159545
1707	AT1G11700	1247	NA	0.598106	0.598248	4.01222	0.00013467	0.00159822
1708	AT4G01390	945	NA	-0.618615	-0.618713	4.25791	0.000135046	0.00160174
1709	AT5G57320	3554	VLN5	0.82336	0.824568	1.15125	0.000136041	0.0016126
1710	AT4G34140	3369	NA	0.503599	0.503667	4.52179	0.000136351	0.00161533
1711	AT4G06746	1019	DEAR5	1.05547	1.05711	1.11811	0.000137155	0.0016239
1712	AT1G26761	1634	NA	-0.537859	-0.537925	4.89423	0.000137471	0.00162669
1713	AT2G23010	1595	SCPL9	-0.679392	-0.679541	4.0261	0.000138435	0.00163714
1714	AT1G05300	2178	ZIP5	0.733655	0.734377	1.75305	0.00013945	0.00164818
1715	AT1G71400	2806	AtRLP12	0.610905	0.611165	2.81856	0.000139574	0.00164868
1716	AT4G32445	5277	NA	0.457607	0.457663	4.7512	0.000140163	0.00165467
1717	AT1G29640	890	NA	0.738976	0.739627	1.84592	0.000140771	0.00166088
1718	AT4G08950	1459	EXO	-1.83693	-1.83698	7.31237	0.000140934	0.00166184
1719	AT5G51730	1362	NA	0.546761	0.546888	3.96904	0.000142646	0.00168105
1720	AT1G65880	1899	BZO1	1.63135	1.65103	-1.1172	0.000143549	0.0016907
1721	AT1G62480	818	NA	0.685648	0.685662	7.27431	0.000145084	0.00170758
1722	AT3G63110	1666	ATIPT3	0.610514	0.610662	3.71592	0.00014515	0.00170758
1723	AT1G26560	2075	BGLU40	-0.587214	-0.587276	5.03964	0.000145303	0.00170839
1724	AT1G29340	2875	ATPUB17	-0.509476	-0.5095	6.1724	0.000147175	0.00172902
1725	AT4G24570	1220	DIC2	-2.23428	-2.23441	6.56352	0.000147229	0.00172902
1726	AT3G53470	788	NA	-0.528847	-0.528926	4.55406	0.000147343	0.00172936
1727	AT3G44890	3892	RPL9	-0.523836	-0.523843	8.16349	0.000147699	0.00173253
1728	AT4G30280	1358	ATXTH18	-1.31566	-1.31592	4.13093	0.000147944	0.0017344
1729	AT1G75460	2067	NA	-0.580745	-0.580766	6.64987	0.000148187	0.00173625
1730	AT5G40950	950	PRPL27	-0.583944	-0.583949	8.57556	0.000148845	0.00174295
1731	AT4G02810	1177	FAF1	-1.40674	-1.41365	0.304387	0.000149248	0.00174665
1732	AT3G17185.1	947	NA	-0.560512	-0.560647	3.95859	0.000150172	0.00175646
1733	AT1G23010	2292	LPR1	0.655572	0.655758	3.36233	0.000150583	0.00176024
1734	AT4G15215	5165	ABCG41	0.573359	0.573573	3.27587	0.000150886	0.00176278
1735	AT2G01180	2169	ATLPP1	-1.32218	-1.32243	4.33835	0.000151111	0.00176439
1736	AT5G04730	2096	NA	-2.21168	-2.24108	-1.51029	0.000151939	0.00177303
1737	AT1G63980	1577	NA	0.460128	0.46014	6.90495	0.000152104	0.00177393
1738	AT5G26622	1497	NA	0.526451	0.52656	3.92112	0.000152678	0.0017796
1739	AT5G10140	1180	AGL25	0.992945	0.995476	0.158141	0.000152946	0.00178113
1740	AT1G80380	2712	GLYK	-0.458274	-0.458282	7.56669	0.000152984	0.00178113
1741	AT3G53630	1626	GIP1	0.475781	0.475821	5.45391	0.000153887	0.0017906
1742	AT3G51970	1244	ASAT1	-1.1947	-1.19756	0.444091	0.000154073	0.00179173
1743	AT5G63850	2101	AAP4	-0.646264	-0.646332	5.16058	0.000154609	0.00179694
1744	AT5G62130	3175	PGAP3A	-0.497994	-0.498055	4.94552	0.000154768	0.00179776
1745	AT4G15800	1209	RALF33	-0.819019	-0.819095	5.34179	0.000155046	0.00179996
1746	AT1G61420	7069	NA	0.52348	0.523614	3.80859	0.000155411	0.00180316
1747	AT2G46735	952	NA	-0.578186	-0.578362	3.55438	0.000155846	0.00180717
1748	AT4G22390	1551	NA	0.954365	0.957035	0.1975	0.000156207	0.00181032
1749	AT4G22190	1579	NA	-0.500352	-0.500397	5.40165	0.000156921	0.00181755
1750	AT4G23250	5582	CRK17	-0.598097	-0.598171	4.90767	0.000157039	0.00181788
1751	AT4G36230	1020	NA	-0.823285	-0.824197	1.52714	0.000157329	0.0018202
1752	AT3G46487	2708	NA	3.04077	3.19497	-2.73676	0.000157913	0.00182591
1753	AT1G29070	831	PRPL34	-0.509169	-0.509176	8.02861	0.000158291	0.00182924
1754	AT5G65030	660	NA	-1.21686	-1.22404	-0.447031	0.000159344	0.00184036
1755	AT5G60200	1614	DOF5.3	-0.473131	-0.473211	4.42809	0.000159668	0.00184305
1756	AT2G38220	1728	APD3	2.10671	2.14505	-1.72079	0.000159854	0.00184415
1757	AT1G20310	1260	NA	-2.5342	-2.55291	-0.423414	0.000159984	0.0018446
1758	AT3G01960	1402	NA	-0.736663	-0.737443	1.93957	0.000160794	0.00185289
1759	AT4G13340	3271	LRX3	-1.14654	-1.14657	6.85785	0.000161413	0.00185896
1760	AT5G45110	2659	ATNPR3	-1.03821	-1.03831	5.26317	0.000162671	0.00187237
1761	AT2G38480	1003	CASPL4B1	-0.824875	-0.82555	2.07695	0.000162874	0.00187365
1762	AT1G51940	2456	AtLYK3	-0.489604	-0.48966	5.07552	0.000163528	0.00188011
1763	AT1G59910	3310	FORMIN7	-0.866203	-0.866276	5.21197	0.000164028	0.00188479
1764	AT5G66200	6431	ARO2	-0.885766	-0.885794	6.74385	0.000164623	0.00189055
1765	AT1G47265	594	NA	3.38946	3.62114	-2.05185	0.000164835	0.00189192
1766	AT5G59820	981	AtZAT12	-1.20978	-1.20993	5.45647	0.000166123	0.00190561
1767	AT1G75350	849	emb2184	-0.499467	-0.499474	8.11526	0.000166466	0.00190847
1768	AT3G55090	2728	ABCG16	0.746556	0.747379	1.52791	0.000167142	0.00191513
1769	AT5G64120	1342	AtPRX71	1.10707	1.10712	6.01072	0.000168481	0.00192939
1770	AT5G62240	1531	TPXL8	-2.63884	-2.65321	-0.60315	0.000168927	0.0019334
1771	AT1G68850	1345	NA	-0.617987	-0.618409	2.40992	0.000169507	0.00193895
1772	AT2G16367.1	463	NA	-1.32661	-1.3268	4.98974	0.000169857	0.00194186
1773	AT4G18170	1453	ATWRKY28	0.902892	0.904327	1.36332	0.000169966	0.00194201
1774	AT5G06350	3172	NA	0.475216	0.475283	4.61495	0.000170222	0.00194384
1775	AT3G55990	2001	ESK1	-0.647447	-0.647675	3.3787	0.000170631	0.0019474
1776	AT4G38690	1638	NA	-0.5067	-0.506752	5.11862	0.00017249	0.00196717
1777	AT1G60080	1495	NA	0.563391	0.563609	3.19789	0.000172557	0.00196717
1778	AT3G21950	1672	NA	-0.596585	-0.59685	2.83452	0.000172673	0.00196739
1779	AT3G26840	2306	PES2	-0.801229	-0.801885	2.23922	0.0001732	0.00197228
1780	AT2G31740	2927	NA	0.46696	0.466998	5.3133	0.00017373	0.00197721
1781	AT5G24200	1662	PRLIP2	2.12751	2.14688	-0.534046	0.00017411	0.00198041
1782	AT3G59080	2215	NA	-1.343	-1.3432	4.58766	0.000174481	0.00198352
1783	AT5G07610	1263	NA	0.61513	0.615473	2.6703	0.000175419	0.00199306
1784	AT1G62580	1541	NOGC1	2.55809	2.64755	-1.74333	0.000176339	0.0020024
1785	AT4G24275	900	NA	-0.730417	-0.730814	2.65606	0.000177581	0.00201537
1786	AT4G24250	1875	ATMLO13	-0.83865	-0.84029	0.890081	0.000177987	0.00201831
1787	AT1G65310	1244	ATXTH17	-0.942587	-0.942882	3.2722	0.000178039	0.00201831
1788	AT1G69390	1077	ARC12	-0.479054	-0.479098	5.35073	0.000178363	0.00202085
1789	AT5G59480	1598	NA	-0.482523	-0.482582	4.86441	0.000178867	0.00202542
1790	AT3G46270	2079	NA	-0.899764	-0.900631	1.9105	0.000179382	0.00202914
1791	AT3G52400	1427	ATSYP122	-1.41155	-1.41167	5.53391	0.000179395	0.00202914
1792	AT1G66140	1370	ZFP4	-0.528729	-0.528847	4.09798	0.000179932	0.00203408
1793	AT2G27460	2550	AtSEC23D	0.481969	0.482036	4.6578	0.000180111	0.00203493
1794	AT2G38010	2750	AtNCER2	-0.539379	-0.539478	4.244	0.000180208	0.00203493
1795	AT4G14170	2057	MEF32	0.683645	0.684364	1.94381	0.000180757	0.00203999
1796	AT5G09480	840	NA	-0.654158	-0.654325	3.76792	0.000180884	0.00204028
1797	AT5G06100	2806	ATMYB33	0.541067	0.541169	4.31099	0.000181094	0.00204141
1798	AT3G50570	859	NA	0.817946	0.819207	1.21966	0.000181185	0.00204141
1799	AT2G39650	1772	NA	-1.53555	-1.53576	5.0527	0.000183554	0.00206612
1800	AT1G76040	2528	CPK29	-0.766328	-0.766495	3.89765	0.000183583	0.00206612
1801	AT1G72910	4979	TN8	-1.55506	-1.55508	8.09275	0.000183981	0.00206946
1802	AT5G41740	9235	NA	-1.85975	-1.85986	6.05898	0.000184297	0.00207185
1803	AT4G19400	2334	NA	0.513646	0.513656	7.35762	0.000185886	0.00208856
1804	AT1G79360	1913	ATOCT2	-0.889313	-0.89031	1.37878	0.000185989	0.00208856
1805	AT4G36920	1995	AP2	0.487313	0.487381	4.52337	0.000187533	0.00210473
1806	AT3G04000	1318	ChlADR	-1.23916	-1.24107	1.291	0.000187926	0.00210784
1807	AT3G05720	1815	IMPA-7	1.39326	1.40752	-1.16022	0.000188018	0.00210784
1808	AT4G02760	3299	NA	0.543464	0.543627	3.58262	0.00018968	0.0021253
1809	AT3G15620	2287	UVR3	0.744781	0.745015	3.15744	0.00018984	0.00212592
1810	AT1G37113	1703	NA	5.68503	1.44269e+08	-2.7623	0.000190765	0.00213509
1811	AT5G34795.2	1660	NA	1.01234	1.01412	0.884546	0.000191381	0.0021408
1812	AT3G58570	2641	RH52	0.443768	0.443798	5.70238	0.000193554	0.00216392
1813	AT5G66270	2133	NA	0.751372	0.752017	2.14401	0.00019408	0.00216603
1814	AT1G45050	1331	ATUBC2-1	-0.604207	-0.604517	2.8925	0.000194108	0.00216603
1815	AT1G69480	3007	NA	-0.888511	-0.890262	0.850355	0.000194143	0.00216603
1816	AT4G35520	3913	ATMLH3	0.733055	0.734096	1.5131	0.000194171	0.00216603
1817	AT2G42190	1820	NA	-0.497759	-0.497804	5.30649	0.000194365	0.002167
1818	AT5G12860	2392	DiT1	-0.47803	-0.478034	8.75866	0.000194588	0.00216737
1819	AT3G60670	1175	PLATZ10	-1.22959	-1.23563	-0.413874	0.000194612	0.00216737
1820	AT3G29633	1020	NA	3.07625	3.10478	2.07826	0.000195083	0.00217142
1821	AT3G55080	1906	NA	0.48899	0.489081	4.11959	0.000195849	0.00217876
1822	AT2G04860	2140	NA	0.661048	0.661564	2.21308	0.00019624	0.0021819
1823	AT4G01720	1950	AtWRKY47	0.60858	0.608746	3.82506	0.000197328	0.0021928
1824	AT1G67260	1971	TCP1	-2.01313	-2.04331	-1.53577	0.000198871	0.002208
1825	AT3G05030	3099	ATNHX2	-0.547034	-0.547146	4.29736	0.000198914	0.002208
1826	AT3G44260	1339	AtCAF1a	-1.65956	-1.65964	6.81599	0.000201565	0.0022362
1827	AT4G03060.2	2095	NA	0.729773	0.729895	4.70776	0.000202038	0.00224023
1828	AT2G37130	1615	NA	0.60655	0.606624	4.56713	0.000203032	0.00225001
1829	AT1G77380	1891	AAP3	0.90402	0.905096	1.74837	0.000204544	0.00226553
1830	AT2G34430	1715	DEG11	-0.614713	-0.614715	10.7608	0.000205395	0.00227371
1831	AT1G59660	3622	DRAL	0.612535	0.612703	3.67576	0.000206119	0.00228048
1832	AT1G78600	1736	BBX22	0.555709	0.555773	5.02007	0.000206738	0.00228608
1833	AT4G04940	3103	NA	0.468219	0.468284	4.72264	0.000206981	0.00228751
1834	AT4G02170	790	NA	-2.80312	-2.85628	-1.45895	0.000207723	0.0022943
1835	AT1G17030	1727	NA	-0.844696	-0.846358	0.926338	0.000207821	0.0022943
1836	AT3G13790	2551	ATBFRUCT1	0.496531	0.496558	5.94451	0.000208044	0.00229551
1837	AT4G17480	1907	NA	-0.882807	-0.884281	1.25007	0.000209336	0.00230705
1838	AT1G04840	2703	NA	0.687943	0.688798	1.66546	0.000209376	0.00230705
1839	AT4G27850	4898	NA	0.491837	0.491907	4.53283	0.000209431	0.00230705
1840	AT5G45530	2606	NA	-0.66714	-0.667848	1.83063	0.000210263	0.00231495
1841	AT3G09350	1861	Fes1A	0.492677	0.492774	4.16408	0.000211848	0.00233113
1842	AT1G78460	1050	cHBP3	0.95947	0.959599	4.81286	0.000212719	0.00233944
1843	AT5G51540	2290	AtOCT1	0.533236	0.533413	3.58875	0.000213986	0.0023521
1844	AT4G37770	1785	ACS8	-2.07151	-2.07896	0.218605	0.000214409	0.00235548
1845	AT2G40000	1847	ATHSPRO2	-1.59409	-1.59411	8.19908	0.000214656	0.00235612
1846	AT4G28030	1049	GNAT7	0.478612	0.478634	6.25402	0.0002147	0.00235612
1847	AT1G75580	934	SAUR51	0.842665	0.843984	1.3412	0.000215213	0.00236047
1848	AT3G09800	1648	NA	0.485578	0.485695	3.94596	0.000215686	0.00236438
1849	AT3G59310	1784	NA	-0.939392	-0.939694	3.42839	0.000217101	0.0023777
1850	AT1G52310	4036	NA	0.446923	0.44697	5.09243	0.000217244	0.0023777
1851	AT1G62690	713	NA	1.80869	1.82665	-0.881113	0.000217253	0.0023777
1852	AT4G05840.1	228	NA	1.81158	1.83787	-1.71135	0.000218721	0.00239247
1853	AT3G16830	3909	TPR2	0.440719	0.440737	6.34767	0.000219879	0.00240384
1854	AT2G25625	1057	CV	-0.735027	-0.735697	2.68544	0.000220497	0.00240929
1855	AT5G24420	1321	PGL5	-0.982469	-0.982689	3.93517	0.000221434	0.00241823
1856	AT3G48560	2467	AHAS	-0.425739	-0.425742	8.91529	0.000222998	0.00243341
1857	AT3G61970	1943	NGA2	-0.646001	-0.646341	2.80576	0.000223064	0.00243341
1858	MSTRG.6172	1024	NA	0.778609	0.78025	0.696227	0.000224104	0.00244344
1859	AT5G03090	846	NA	2.37693	2.39007	0.359599	0.000224825	0.00244998
1860	AT3G51910	1537	AT-HSFA7A	0.806264	0.806699	2.21082	0.000227508	0.00247658
1861	AT1G70895	4009	CLE17	-0.481246	-0.481315	4.74058	0.00022751	0.00247658
1862	AT5G39050	2037	PMAT1	0.528813	0.528859	5.33958	0.000228681	0.00248798
1863	AT4G19140	1193	NA	-0.583255	-0.583452	3.45039	0.000229526	0.00249583
1864	AT1G21260	762	NA	0.655386	0.655958	2.0612	0.000231327	0.002514
1865	AT1G75690	1599	LQY1	-0.650954	-0.650971	7.1099	0.000231445	0.002514
1866	AT5G46800	1693	BOU	-0.474922	-0.474942	6.50489	0.000232319	0.00252215
1867	AT3G61960	2415	ATG1a	0.420785	0.420827	5.16007	0.000232504	0.0025228
1868	AT1G14120	1694	AtDAO2	0.610741	0.610893	3.61672	0.000232709	0.00252367
1869	AT4G22305	1135	SOBER1	-0.834111	-0.835309	1.47327	0.000232837	0.00252371
1870	AT4G03110	2200	AtBRN1	-0.491865	-0.491911	5.15988	0.000233704	0.00253175
1871	AT5G19020	2366	MEF18	0.593721	0.59401	3.12708	0.000235782	0.00255272
1872	AT2G04450	1384	ATNUDT6	1.04011	1.04151	1.57039	0.000235891	0.00255272
1873	AT1G28400	1758	NA	-0.468066	-0.468077	7.29943	0.000236503	0.00255797
1874	AT1G24145	1026	NA	-1.3884	-1.38962	2.25191	0.000237679	0.00256932
1875	AT2G10980	813	NA	2.77947	2.85666	-1.60245	0.000238059	0.00257205
1876	AT1G22190	1631	ERF58	-0.849663	-0.849718	5.99314	0.000239339	0.00258451
1877	AT5G26860	3423	LON1	0.45478	0.454803	6.12577	0.000240237	0.00259282
1878	AT3G49900	1787	NA	0.714995	0.715415	2.67477	0.000240645	0.00259584
1879	AT5G18010	633	SAUR19	-1.50757	-1.52501	-1.07823	0.000241261	0.00260044
1880	AT2G30432	633	MAU2	1.09995	1.10351	0.274575	0.000241453	0.00260044
1881	AT4G12550	691	AIR1	-1.46428	-1.47139	-0.154179	0.000241548	0.00260044
1882	AT4G34881	966	NA	0.621886	0.622102	3.11788	0.000241585	0.00260044
1883	AT1G09210	2201	AtCRT1b	0.429852	0.42986	7.48116	0.000242851	0.00261248
1884	AT1G26970	2029	PBL4	1.23134	1.2349	0.482983	0.000242962	0.00261248
1885	AT1G80760	1212	NIP6	-0.689947	-0.69019	3.26647	0.000243362	0.00261329
1886	AT2G13680	6250	ATGSL02	-1.27187	-1.2784	-0.149632	0.000243451	0.00261329
1887	AT4G17250	2713	NA	-0.946338	-0.946469	4.71516	0.000243547	0.00261329
1888	AT5G23370	1076	NA	0.805148	0.805895	1.97925	0.000243553	0.00261329
1889	AT3G11460	1872	MEF10	0.632845	0.633405	2.14585	0.000249831	0.00267923
1890	AT5G11070	944	NA	-0.848146	-0.848202	5.99083	0.000250095	0.00268064
1891	AT4G23210	2621	CRK13	0.847349	0.848593	1.46576	0.000250554	0.00268415
1892	AT3G57640	1528	ZRK15	-0.771684	-0.772555	1.61236	0.000251151	0.00268913
1893	AT3G51220	834	NA	-0.876831	-0.878499	1.42978	0.000251677	0.00269333
1894	AT1G78450	1034	NA	0.8248	0.825569	1.93543	0.000252133	0.00269679
1895	AT2G41010	1250	ATCAMBP25	-1.13328	-1.13355	4.11521	0.000255394	0.00273022
1896	AT5G59790	2084	SOK5	0.506145	0.506276	3.83221	0.000256348	0.00273898
1897	AT5G60990	1834	RH10	0.458498	0.45855	5.06192	0.000258916	0.00276496
1898	AT5G23870	2413	PAE9	0.612659	0.613024	2.59781	0.000259432	0.002769
1899	AT2G27510	990	ATFD3	-0.616182	-0.616212	6.05335	0.000259821	0.0027717
1900	AT4G22285	2317	NA	0.449538	0.449572	5.53194	0.000261147	0.00278437
1901	AT3G45640	4155	ATMAPK3	-1.26162	-1.26165	7.20566	0.000262832	0.00280086
1902	AT4G28510	1348	ATPHB1	0.44449	0.44453	5.4413	0.000263053	0.00280175
1903	AT5G04120	1079	NA	2.79076	2.80653	0.003193	0.000264993	0.00282093
1904	AT5G28910	2228	NA	-0.690623	-0.691103	2.60245	0.000265695	0.00282692
1905	AT1G36580	875	NA	3.33089	3.56164	-2.53787	0.000266927	0.00283853
1906	AT4G38070	2024	NA	-0.569305	-0.569372	4.89102	0.000270483	0.00287484
1907	AT1G19300	1683	ATGATL1	-0.563528	-0.563696	3.73471	0.000272206	0.00289164
1908	AT1G10470	2099	ARR4	-0.51485	-0.514894	5.54744	0.000273569	0.00290311
1909	AT5G24150	6401	SQE5	-0.586762	-0.586779	7.11999	0.000273573	0.00290311
1910	AT4G19520	6717	NA	-1.79382	-1.79393	5.58211	0.000274643	0.00291191
1911	AT3G30393	4752	NA	2.58254	2.64726	-2.23432	0.000274831	0.00291191
1912	AT5G66720	1702	NA	-0.455477	-0.455511	5.6041	0.000274834	0.00291191
1913	AT4G03930	1575	PME42	1.47168	1.47838	0.123123	0.000275143	0.00291367
1914	AT3G28170	2355	NA	0.826669	0.82817	0.971978	0.000276666	0.00292827
1915	AT1G17420	3086	ATLOX3	-1.29439	-1.29473	3.80211	0.000277615	0.00293678
1916	AT1G73180	2245	NA	-0.442513	-0.442562	5.0092	0.000278286	0.00294234
1917	AT1G75020	4136	LPAT4	-0.823794	-0.823937	4.35237	0.00027891	0.0029474
1918	AT3G52750	2598	FTSZ2-2	-0.454806	-0.454834	5.83986	0.000280214	0.00295963
1919	AT5G18065	1391	HTT3	0.694736	0.695381	1.93566	0.00028055	0.00296163
1920	AT4G12480	930	EARLI1	0.80441	0.80444	6.43191	0.000282672	0.00298248
1921	AT3G16280	1061	ERF036	-0.662748	-0.663616	1.59008	0.000286131	0.00301741
1922	AT4G02860	2590	DAAR2	-0.439085	-0.439121	5.3504	0.000287949	0.00303501
1923	AT1G62540	1986	FMO	-0.649174	-0.649312	4.06878	0.000291511	0.00307095
1924	AT1G73990	2466	SPPA	-0.454064	-0.45409	5.94675	0.000292182	0.00307641
1925	AT1G80070	7522	EMB14	0.494243	0.494246	8.9659	0.000292354	0.00307662
1926	AT2G46270	2330	GBF3	-0.552566	-0.552678	4.1332	0.000292747	0.00307916
1927	AT1G50300	3639	TAF15	-0.466055	-0.466067	7.10547	0.000293008	0.00308031
1928	AT2G33060	2779	AtRLP27	0.57761	0.577782	3.51941	0.000294898	0.00309857
1929	AT1G52160	2924	TRZ3	0.539177	0.539272	4.32291	0.000295356	0.00310177
1930	AT1G20510	2672	OPCL1	-1.29157	-1.29167	5.6538	0.000295518	0.00310186
1931	AT5G66650	3922	cMCU	-0.921242	-0.921399	4.6972	0.000298288	0.00312932
1932	AT5G50800	1269	AtSWEET13	-0.796813	-0.797275	2.97643	0.000299241	0.00313769
1933	AT2G03520	1361	ATUPS4	-2.92131	-3.03961	-2.16249	0.000299557	0.00313938
1934	AT5G61490	986	NA	-1.09059	-1.09483	-0.565027	0.000301157	0.00315452
1935	AT4G30250	2172	NA	0.678569	0.678901	2.66036	0.000302068	0.00316242
1936	AT5G24660	823	LSU2	-1.2025	-1.20263	5.58558	0.00030232	0.00316343
1937	AT2G25470	3144	AtRLP21	1.87491	1.88473	0.157194	0.000304248	0.00318196
1938	AT2G40750	1432	ATWRKY54	-1.20311	-1.20396	2.77628	0.000304663	0.00318324
1939	AT4G04075	379	NA	-1.45353	-1.46634	-0.953069	0.000304684	0.00318324
1940	AT2G24720	3217	ATGLR2.2	-2.74981	-2.84347	-2.18907	0.000305266	0.00318767
1941	AT4G09510	2286	A/N-InvI	0.46972	0.469769	5.02031	0.000305579	0.00318929
1942	AT1G75710	2581	NA	0.457105	0.457161	4.84092	0.000306373	0.00319455
1943	AT5G04680	2893	NA	-0.664928	-0.665545	2.00806	0.000306398	0.00319455
1944	AT4G31360	980	NA	-0.603657	-0.60388	3.24275	0.000307827	0.00320779
1945	AT4G21820	4244	NA	-0.572365	-0.572542	3.46174	0.000308419	0.00321231
1946	AT4G38170	2265	FRS9	0.525159	0.525299	3.69344	0.000309673	0.00322371
1947	AT4G39780	1352	ERF60	0.807	0.807254	3.47684	0.000310989	0.00323575
1948	AT4G34120	1229	CBSX2	-0.466076	-0.466102	6.095	0.000313108	0.00325613
1949	AT4G31210	4462	NA	0.511067	0.511092	6.10944	0.000313297	0.00325642
1950	AT1G69830	5630	AMY3	-0.546514	-0.546522	7.83705	0.000314865	0.00327104
1951	AT1G27210	2529	NA	-0.464904	-0.464944	5.43678	0.000315416	0.00327509
1952	AT3G10880	1870	NA	0.639583	0.640201	2.02276	0.000316001	0.00327948
1953	AT3G50060	1720	MYB77	-1.75986	-1.75993	7.05041	0.000319355	0.00331259
1954	AT1G06620	1578	NA	0.63564	0.636024	2.51078	0.000320935	0.00332728
1955	AT3G55980	2338	ATSZF1	-1.99315	-1.99318	8.38116	0.000321123	0.00332752
1956	AT3G61530	1772	PANB2	0.512919	0.513106	3.27027	0.000321547	0.00333022
1957	AT4G30996	3779	ELMO4	-0.591923	-0.591987	5.03047	0.000322561	0.00333901
1958	AT3G61640	862	AGP20	-0.620184	-0.620295	4.36888	0.000326928	0.00338242
1959	AT1G26820	1123	RNS3	-0.605653	-0.605921	3.01516	0.000327088	0.00338242
1960	AT1G61667	1057	NA	-0.892852	-0.893552	2.2258	0.000327296	0.00338283
1961	AT2G26180	1515	IQD6	-0.585978	-0.586224	3.0876	0.000328626	0.00339485
1962	AT4G12510	1684	AZI5	0.722959	0.723398	2.30479	0.000329101	0.00339795
1963	AT3G11920	1893	NA	1.66401	1.68119	-1.45362	0.000329262	0.00339795
1964	AT1G18320	699	AtTim22	0.841652	0.843595	0.907859	0.000330257	0.00340602
1965	AT2G21280	1515	ATSULA	-0.447795	-0.447818	6.03125	0.000330379	0.00340602
1966	AT3G24290	3433	AMT1;5	-0.802084	-0.802327	3.43778	0.000330848	0.00340911
1967	AT5G27610	3433	ALY1	0.593206	0.593453	3.01282	0.000331473	0.00341381
1968	AT5G57480	2133	NA	-0.528492	-0.528778	2.66698	0.00033342	0.00343212
1969	AT2G21730	1809	ATCAD2	-2.00566	-2.04076	-1.42633	0.000334092	0.0034373
1970	AT1G12230	1720	GSM2-LIKE	-0.432861	-0.432881	6.23976	0.000334737	0.00344218
1971	AT4G21440	1396	ATM4	-1.10534	-1.10892	0.131095	0.000335117	0.00344434
1972	AT1G76630	4025	SKI3	0.465692	0.465736	5.09727	0.000335829	0.00344991
1973	AT2G02497	2058	NA	-0.531911	-0.531981	4.67795	0.000339285	0.00348365
1974	AT3G23510	3191	NA	0.875113	0.875484	2.59521	0.000340013	0.00348935
1975	AT5G63420	4574	AtRNJ	0.417845	0.417856	7.0389	0.00034144	0.00350223
1976	AT5G40405	2131	NA	0.646542	0.646988	2.36855	0.000341908	0.00350525
1977	AT2G31920	2157	CORD7	-1.47409	-1.48578	-1.02933	0.000342414	0.00350866
1978	AT5G05260	1779	CYP79A2	1.76883	1.79667	-1.57293	0.000343386	0.00351598
1979	AT1G51090	1422	AtHMAD1	-0.683018	-0.683351	3.15268	0.000343771	0.00351598
1980	AT3G27540	2123	NA	-0.564392	-0.564715	2.81183	0.000343955	0.00351598
1981	AT1G63350	3298	NA	0.692202	0.692697	2.10548	0.000343991	0.00351598
1982	AT3G55430	1944	NA	-0.75842	-0.758454	6.33424	0.000343996	0.00351598
1983	AT5G19400	4062	SMG7	0.471217	0.47123	6.83039	0.000344292	0.00351723
1984	AT5G11650	2212	MAGL13	-0.693765	-0.693904	4.11674	0.000345639	0.00352921
1985	AT5G02370	2249	NA	-0.523878	-0.524077	3.20907	0.000346265	0.00353382
1986	AT4G15850	2021	ATRH1	0.529323	0.529564	2.94399	0.000348049	0.00355024
1987	AT1G27770	4360	ACA1	-1.33695	-1.337	6.72576	0.000349333	0.00356154
1988	AT1G72450	2128	JAZ6	-0.75391	-0.753976	5.39965	0.000350316	0.00356976
1989	AT3G16120	779	NA	-1.33875	-1.34728	-0.758006	0.000352997	0.00359528
1990	AT4G09020	2758	ATISA3	-0.502784	-0.502818	5.77083	0.000353339	0.00359696
1991	AT2G23100	2705	NA	-0.971501	-0.972916	1.35835	0.000354974	0.00361178
1992	AT5G59440	1385	ATTMPK.1	0.533114	0.5332	4.34778	0.000356113	0.00362155
1993	AT2G46780	2172	NA	-0.538345	-0.538455	4.11733	0.000356387	0.00362253
1994	AT2G41800	1504	TEB	0.698761	0.699128	2.49903	0.000357224	0.00362762
1995	AT2G35260	1878	BCM1	-0.517243	-0.517254	7.5325	0.000357247	0.00362762
1996	AT3G63010	2039	ATGID1B	0.512601	0.512754	3.43138	0.000357899	0.00363242
1997	AT1G02810	2132	PMEI-PME7	-0.657937	-0.658164	3.25753	0.000358673	0.00363845
1998	AT3G48130.1	393	NA	1.92685	1.95576	-1.79496	0.000358887	0.00363881
1999	AT5G26170	1082	ATWRKY50	1.14723	1.15333	-0.321034	0.000359652	0.00364473
[truncated: 1,569 more rows]

## Sheet: xct-2 prp19a-1 vs Col-0
	AGI	Length	symbol	logFC	unshrunk.logFC	logCPM	PValue	FDR
1	AT2G21150	1577	XCT	-3.72197	-3.72411	4.20186	1.37392e-22	2.78329e-18
2	MSTRG.14114	812	NA	4.7802	4.7855	3.39751	2.17355e-21	2.20159e-17
3	AT1G52510	1615	NA	-2.65351	-2.65377	5.79606	2.28596e-20	1.54363e-16
4	AT3G53230	3153	AtCDC48B	-2.44247	-2.44277	5.3874	4.67317e-20	2.36673e-16
5	AT5G20000	1792	NA	-1.75788	-1.75797	6.31933	8.34124e-20	3.37954e-16
6	AT1G04510	2199	MAC3A	-1.9924	-1.99263	5.45121	1.76456e-19	5.95774e-16
7	AT5G64580	3034	EMB3144	-1.55904	-1.55913	6.19887	4.20541e-19	1.21705e-15
8	AT3G15310	1544	NA	3.26291	3.26467	3.62758	1.32547e-18	3.35643e-15
9	AT2G06500	1653	NA	8.16469	8.4181	1.57281	1.83814e-18	4.13744e-15
10	AT3G42090	1380	NA	10.8505	1.44269e+08	2.0398	2.1227e-18	4.30017e-15
11	AT4G04293	530	NA	5.42287	5.44734	2.05519	3.37921e-18	6.12945e-15
12	AT4G05715.1	585	NA	8.0458	8.29914	0.934199	3.63083e-18	6.12945e-15
13	AT4G01995	2788	NA	1.60827	1.60841	5.40782	7.88978e-18	1.22947e-14
14	AT3G11270	1528	IRP4	-1.36101	-1.36122	4.69717	8.52042e-18	1.2329e-14
15	AT5G14660	1343	ATDEF2	-1.61145	-1.61165	5.13413	1.85199e-17	2.50118e-14
16	AT4G08190	936	NA	8.36113	8.83019	1.60672	2.45799e-17	3.11213e-14
17	AT5G17520	2927	MEX1	-1.8624	-1.86286	4.16195	3.91845e-17	4.6694e-14
18	AT2G21680	1290	NA	-4.26208	-4.27249	0.885918	8.55616e-17	9.62948e-14
19	AT1G27565	515	NA	6.56837	6.69974	1.39738	1.83824e-16	1.95995e-13
20	AT5G35480	883	NA	2.31204	2.31288	3.56773	3.2315e-16	3.27319e-13
21	AT2G36230	1162	APG10	1.20027	1.20041	4.98475	3.55324e-16	3.42769e-13
22	AT5G11580	2452	NA	1.12669	1.12673	6.5657	4.8562e-16	4.47168e-13
23	AT4G17030	1117	AT-EXPR	-1.63478	-1.63513	4.41743	6.64393e-16	5.73128e-13
24	AT4G09010	1468	APX4	-1.29495	-1.29497	7.62777	6.78995e-16	5.73128e-13
25	AT4G06135	2142	NA	-1.16373	-1.16381	5.85744	9.43761e-16	7.64748e-13
26	AT2G26930	1335	ATCDPMEK	-1.10865	-1.10878	5.05445	1.16036e-15	9.041e-13
27	AT1G79210	1171	NA	-1.14419	-1.14426	5.8454	1.86248e-15	1.39741e-12
28	AT4G03157	1246	NA	10.6974	1.44269e+08	1.75188	2.19794e-15	1.55157e-12
29	AT1G58030	2618	AtCAT2	-1.5159	-1.51601	5.78931	2.22112e-15	1.55157e-12
30	AT5G38420	935	DEG24	-1.17637	-1.17638	11.0014	2.95415e-15	1.92253e-12
31	AT2G40960	1672	NA	1.30539	1.30569	4.19724	3.00114e-15	1.92253e-12
32	AT3G26720	4123	NA	-1.02899	-1.02906	5.82562	3.13068e-15	1.92253e-12
33	AT1G67865	1073	NA	-2.09694	-2.09734	4.69829	3.13177e-15	1.92253e-12
34	AT4G13560	10607	UNE15	-6.3173	-6.3269	4.26567	4.29419e-15	2.55858e-12
35	AT2G32870	1810	NA	-1.74274	-1.74292	5.25958	4.93854e-15	2.82633e-12
36	AT5G58860	1864	CYP86	-1.58549	-1.5858	4.69129	5.0226e-15	2.82633e-12
37	AT4G29040	1632	RPT2a	-1.16598	-1.166	7.4215	6.3098e-15	3.4547e-12
38	AT4G39955	1450	NA	-1.73724	-1.73827	2.92004	7.39754e-15	3.94367e-12
39	AT2G05840	1556	PAA2	-1.0298	-1.02984	6.62423	1.45344e-14	7.54969e-12
40	AT3G01260	1699	NA	-2.82884	-2.83155	2.49694	1.93872e-14	9.81867e-12
41	AT1G44800	1656	SIAR1	-1.37078	-1.37089	5.79254	2.00036e-14	9.88373e-12
42	AT4G33500	2526	PP2C62	-1.07867	-1.07874	5.89349	2.12083e-14	1.02294e-11
43	AT5G40580	1432	PBB2	-1.24878	-1.24885	6.03366	2.33979e-14	1.10231e-11
44	AT1G74460	1461	NA	-1.65504	-1.65567	3.59817	2.7398e-14	1.24406e-11
45	AT3G28210	1503	PMZ	-3.76085	-3.76313	3.66493	2.76348e-14	1.24406e-11
46	AT1G03130	2507	PSAD-2	-1.3042	-1.3042	9.24449	3.10719e-14	1.34239e-11
47	AT5G54270	1277	LHCB3	-1.57012	-1.57012	11.0349	3.11445e-14	1.34239e-11
48	AT3G20440	3255	BE1	1.30708	1.30719	5.58641	3.28801e-14	1.38768e-11
49	AT1G30510	1573	ATRFNR2	-1.60219	-1.60227	6.54142	3.36728e-14	1.39213e-11
50	AT4G11460	2558	CRK30	2.84935	2.85318	2.52366	4.73789e-14	1.9196e-11
51	AT2G23540	2026	NA	-1.69025	-1.69076	4.12875	9.92838e-14	3.94337e-11
52	AT3G23080	1710	NA	-1.08071	-1.08082	5.17874	1.01222e-13	3.94337e-11
53	AT1G60950	985	ATFD2	-1.44227	-1.44228	9.71217	1.10528e-13	4.22468e-11
54	AT3G30720	687	DEG6	2.51713	2.51763	5.28853	1.18398e-13	4.44168e-11
55	AT1G15380	1193	GLYI4	-2.41293	-2.41391	3.43296	1.30393e-13	4.80271e-11
56	AT4G07995	2445	NA	2.85289	2.85541	2.58889	1.35617e-13	4.82279e-11
57	AT4G21650	2536	SBT3.13	-1.33361	-1.33371	5.46649	1.35699e-13	4.82279e-11
58	AT2G07213	2185	NA	7.46087	7.92887	0.969862	1.48582e-13	5.18962e-11
59	AT2G22910	2540	NAGS1	-1.1572	-1.15746	4.2109	1.5522e-13	5.32956e-11
60	AT5G66690	1774	UGT72E2	-1.36738	-1.36765	4.38807	1.7452e-13	5.80407e-11
61	AT2G30210	2106	LAC3	-1.872	-1.87242	4.36472	1.7477e-13	5.80407e-11
62	AT2G05995.1	1260	NA	4.24939	4.27685	0.340815	3.10371e-13	1.01411e-10
63	AT2G04460	1462	NA	3.8932	3.90116	2.07847	3.33101e-13	1.07111e-10
64	AT3G28890	3496	AtRLP43	3.80776	3.82748	1.53091	3.59028e-13	1.13644e-10
65	AT4G08035.1	1790	NA	-1.17335	-1.17365	3.95978	5.03535e-13	1.56932e-10
66	AT5G59390	2270	FDDM1	3.22738	3.24881	1.05321	5.48615e-13	1.68392e-10
67	AT4G13577	936	NA	-6.76893	-7.00061	0.719498	6.53263e-13	1.95535e-10
68	AT3G54090	1729	FLN1	0.791767	0.791798	6.45951	6.56352e-13	1.95535e-10
69	AT2G46820	1177	CURT1B	-0.913735	-0.91374	9.28806	6.89154e-13	2.02332e-10
70	AT5G35575	3324	NA	3.65069	3.67884	0.90941	7.57623e-13	2.19256e-10
71	AT1G31330	1244	PSAF	-1.23834	-1.23834	10.4975	1.00789e-12	2.87575e-10
72	AT1G04710	1672	KAT1	-1.04395	-1.04415	4.30364	1.04678e-12	2.94524e-10
73	AT5G44550	961	CASPL1B1	-1.5219	-1.52238	3.90677	1.09237e-12	3.03141e-10
74	AT1G55510	1504	BCDH	-1.60028	-1.60099	3.15273	1.17251e-12	3.20984e-10
75	AT4G38070	2024	NA	-1.54618	-1.54644	4.89102	1.19555e-12	3.22925e-10
76	AT4G13494	3840	NA	-1.19153	-1.19157	7.1844	1.24238e-12	3.31159e-10
77	AT1G07167.1	710	NA	2.41409	2.41869	1.86784	1.31215e-12	3.45215e-10
78	AT1G79790	1462	AtcpFHy1	-1.33051	-1.33073	4.51175	1.34805e-12	3.50114e-10
79	AT3G44540	2936	FAR4	-1.539	-1.53988	3.1366	1.38228e-12	3.5446e-10
80	MSTRG.14962	683	NA	3.99998	4.03674	0.743388	1.43822e-12	3.64194e-10
81	AT4G05275.1	241	NA	7.2878	7.7555	0.432411	1.4566e-12	3.64294e-10
82	AT1G06670	6543	NIH	-0.906347	-0.906349	11.3194	1.65524e-12	4.08925e-10
83	AT2G35555	3689	NA	2.99145	2.99703	2.57589	2.17001e-12	5.29639e-10
84	AT5G26970	583	NA	4.84149	4.92827	1.1432	2.41475e-12	5.82358e-10
85	AT1G64860	2372	RPOD1	-0.950371	-0.950414	6.33163	2.47005e-12	5.88687e-10
86	AT3G62040	964	NA	-1.83798	-1.83832	4.72532	2.83454e-12	6.67699e-10
87	AT1G43605	1196	NA	2.3891	2.39173	2.5306	3.3619e-12	7.8282e-10
88	AT5G17330	2049	AtGAD1	-1.43767	-1.43775	6.34923	3.60923e-12	8.30861e-10
89	AT2G30575	3355	GAUT5	-0.98432	-0.984323	10.1908	3.67787e-12	8.3715e-10
90	AT5G37690	1745	NA	-1.51675	-1.51727	3.7797	3.76463e-12	8.45383e-10
91	AT2G03430	1114	NA	-1.17482	-1.17511	3.93329	3.7975e-12	8.45383e-10
92	AT1G31800	2070	CYP97A3	-0.907855	-0.907891	6.51145	4.02095e-12	8.85396e-10
93	AT4G34020	2112	AtDJ1C	0.882272	0.882344	5.44802	4.64789e-12	1.01244e-09
94	AT5G56850	2434	NA	-0.989758	-0.989831	5.62488	4.83811e-12	1.02649e-09
95	AT1G33170	2388	NA	-0.826369	-0.82644	5.32818	4.84172e-12	1.02649e-09
96	AT4G10030	1736	ABHD11	-0.998411	-0.998658	3.93958	4.86442e-12	1.02649e-09
97	AT1G19670	1454	ATCLH1	1.08841	1.08845	6.45094	4.98362e-12	1.04081e-09
98	AT4G32770	1958	ATSDX1	-1.18862	-1.18879	4.6298	5.47741e-12	1.13226e-09
99	AT1G21460	1308	AtSWEET1	1.14165	1.14196	4.00288	6.01374e-12	1.23057e-09
100	AT3G53310	1551	REM16	1.46781	1.46914	2.3881	6.82176e-12	1.38195e-09
101	AT3G59870	1394	NA	1.01169	1.0118	4.93134	7.38766e-12	1.48177e-09
102	AT4G01610	1629	AtcathB3	-0.92163	-0.921668	6.51806	7.48072e-12	1.48573e-09
103	AT5G19600	2359	SULTR3;5	-1.46389	-1.46444	3.54276	7.55633e-12	1.48618e-09
104	AT2G05914	1420	NA	4.67867	4.74396	2.48586	8.22989e-12	1.60309e-09
105	AT4G14960	1905	TUA6	0.790066	0.790071	9.27919	9.01126e-12	1.72336e-09
106	AT4G05135.1	609	NA	4.97086	5.04578	0.332859	9.01748e-12	1.72336e-09
107	AT1G54390	1676	ING2	-1.15122	-1.15155	3.85294	9.31852e-12	1.75474e-09
108	AT5G58980	2784	AtNCER3	-1.60864	-1.6095	2.8935	9.3549e-12	1.75474e-09
109	AT5G41670	2661	PGD3	-0.958287	-0.958304	7.60853	9.76798e-12	1.81541e-09
110	AT3G18520	2426	ATHDA15	-0.884235	-0.884345	4.87388	9.86612e-12	1.81698e-09
111	AT1G01640	1126	NA	-1.67417	-1.67555	2.40812	1.01739e-11	1.85678e-09
112	AT2G29120	3146	ATGLR2.7	1.49315	1.49386	3.06918	1.09801e-11	1.98602e-09
113	AT3G44550	2971	FAR5	-1.38575	-1.38631	3.44625	1.1146e-11	1.99819e-09
114	AT5G58160	4426	FH13	-1.02427	-1.02453	3.90751	1.1318e-11	2.01122e-09
115	AT2G35380	1396	NA	-1.52542	-1.52698	2.27703	1.14356e-11	2.01446e-09
116	AT5G02020	1668	SIS	-1.57472	-1.57536	2.94771	1.17602e-11	2.05378e-09
117	AT5G02490	2485	AtHsp70-2	1.06434	1.06442	5.66243	1.34318e-11	2.32566e-09
118	AT1G53850	1374	ATPAE1	-0.972762	-0.972822	5.93208	1.46733e-11	2.51909e-09
119	AT3G48500	2538	PDE312	0.793306	0.793325	7.18563	1.50713e-11	2.56567e-09
120	AT4G10340	1389	LHCB5	-0.900263	-0.900264	11.5954	1.57735e-11	2.66283e-09
121	AT1G69870	2420	AtNPF2.13	0.79995	0.79998	6.57813	1.6861e-11	2.80212e-09
122	AT1G21500	877	NA	-0.924953	-0.924983	6.79076	1.70108e-11	2.80212e-09
123	AT2G06305.1	574	NA	9.27304	1.44269e+08	-0.710499	1.70136e-11	2.80212e-09
124	AT5G14260	2479	SAFE1	-0.818741	-0.818761	7.23541	1.86223e-11	3.04234e-09
125	AT1G64440	4095	REB1	0.786757	0.786784	6.58183	1.93464e-11	3.13536e-09
126	AT5G57345	1000	AtOxR	-1.20298	-1.20306	5.84443	1.99953e-11	3.21024e-09
127	AT5G09480	840	NA	-1.64134	-1.64195	3.76792	2.01254e-11	3.21024e-09
128	AT1G71870	2055	bige1a	-1.22776	-1.22829	3.19744	2.32156e-11	3.67423e-09
129	AT1G68850	1345	NA	-1.45901	-1.46038	2.40992	2.45677e-11	3.85808e-09
130	AT5G65210	2955	TGA1	-0.979274	-0.979372	5.30669	2.5008e-11	3.89702e-09
131	AT1G11080	2322	scpl31	-1.53754	-1.53808	3.60844	2.59335e-11	4.01039e-09
132	AT5G61410	1520	EMB2728	-0.965722	-0.965732	8.47052	2.64193e-11	4.05456e-09
133	AT2G32040	2234	NA	0.757926	0.757989	5.4014	2.76303e-11	4.20854e-09
134	AT3G54890	1273	LHCA1	-1.07522	-1.07522	11.1847	2.9746e-11	4.49697e-09
135	AT5G25230	3297	NA	2.08866	2.09365	1.60937	3.45191e-11	5.17991e-09
136	AT5G27030	3902	TPR3	0.89103	0.8911	5.42212	3.48997e-11	5.19851e-09
137	AT4G23050	3316	TES1	0.990867	0.991002	4.72451	3.91757e-11	5.79286e-09
138	AT1G24280	2154	G6PD3	-0.881397	-0.881503	4.90988	3.98053e-11	5.84331e-09
139	AT3G29639	945	NA	3.49098	3.5223	-0.0153627	4.10865e-11	5.98799e-09
140	AT5G62360	965	PMEI13	1.53405	1.53463	3.49907	4.20779e-11	6.08868e-09
141	AT3G18980	1893	ETP1	-0.933228	-0.933373	4.52838	4.48397e-11	6.421e-09
142	AT2G46995	5295	NA	-1.17155	-1.17165	5.73441	4.50085e-11	6.421e-09
143	AT1G16470	1328	PAB1	-0.815853	-0.815893	6.19799	4.67936e-11	6.60788e-09
144	AT5G14500	1531	NA	-1.01472	-1.01501	3.68668	4.71237e-11	6.60788e-09
145	AT5G38200	2241	NA	-1.12296	-1.12325	3.90285	4.7297e-11	6.60788e-09
146	AT5G52070	3289	NA	1.17686	1.17735	3.02841	4.84013e-11	6.64356e-09
147	AT5G44400	2014	AtBBE26	-1.00304	-1.00312	5.55101	4.84091e-11	6.64356e-09
148	AT4G31910	1841	BAT1	-1.16395	-1.16408	5.29181	4.90071e-11	6.64356e-09
149	AT3G56900	1692	ALADIN	-0.935069	-0.935401	3.4456	4.91818e-11	6.64356e-09
150	AT1G55990	824	NA	-1.70243	-1.70408	2.4267	4.94159e-11	6.64356e-09
151	AT1G79510	6467	NA	-0.821161	-0.821192	6.64526	4.952e-11	6.64356e-09
152	AT5G10580	2194	NA	-1.41464	-1.41497	4.24266	5.05037e-11	6.73094e-09
153	AT3G05660	3191	AtRLP33	1.76821	1.77016	1.76856	5.10867e-11	6.76414e-09
154	AT3G48110	3527	EDD	-0.87811	-0.878144	6.46971	5.24017e-11	6.89321e-09
155	AT5G10210	997	NA	-1.88727	-1.88961	1.72064	5.67868e-11	7.38024e-09
156	AT1G58290	2311	AtHEMA1	-1.50204	-1.50207	7.70925	5.68327e-11	7.38024e-09
157	AT1G13820	1461	NA	-0.728695	-0.728758	5.29003	5.98373e-11	7.72092e-09
158	AT3G17830	1982	DJA4	1.07604	1.0763	3.84993	6.26005e-11	7.97761e-09
159	AT1G78930	2266	mTERF16	1.07427	1.07478	3.09073	6.26143e-11	7.97761e-09
160	AT5G05060	1027	NA	0.927603	0.927725	4.90127	6.36748e-11	8.06203e-09
161	AT1G79110	1760	BRG2	1.1718	1.17201	4.47125	6.44674e-11	8.11169e-09
162	AT3G26340	1253	NA	-0.936225	-0.936343	4.8416	6.89945e-11	8.58512e-09
163	AT2G48140	1084	EDA4	-1.52452	-1.52608	2.30705	6.90776e-11	8.58512e-09
164	AT4G01975	6674	NA	4.08014	4.10484	2.92365	7.13117e-11	8.80873e-09
165	AT1G13470	1404	NA	4.95365	4.9869	0.574155	7.30648e-11	8.97059e-09
166	AT4G14800	1384	PBD2	-0.991072	-0.991138	5.8617	8.02338e-11	9.79143e-09
167	AT5G08050	925	RIQ1	-0.998972	-0.999018	6.30647	8.29074e-11	1.00271e-08
168	AT2G13410.1	2440	NA	4.82262	4.89727	-0.967815	8.31549e-11	1.00271e-08
169	AT5G66390	1439	PER72	-1.21904	-1.21943	3.86107	8.47003e-11	1.01237e-08
170	AT4G22300	1110	TIPSY1	-0.958704	-0.959061	3.428	8.49556e-11	1.01237e-08
171	AT5G46330	4250	FLS2	1.78639	1.78676	4.23363	8.95621e-11	1.04625e-08
172	AT1G17850	2027	NA	0.88874	0.888868	4.55329	8.96029e-11	1.04625e-08
173	AT4G38620	1519	ATMYB4	0.889584	0.889678	5.21267	8.98305e-11	1.04625e-08
174	AT3G13180	2308	AtTRM4e	0.706474	0.706518	5.77772	8.98646e-11	1.04625e-08
175	AT4G07850	4089	NA	4.20881	4.26609	0.191999	9.30693e-11	1.07576e-08
176	AT5G64040	1018	PSAN	-1.44037	-1.44038	9.39433	9.34609e-11	1.07576e-08
177	AT5G09220	1926	AAP2	-0.836607	-0.836623	7.51285	9.52956e-11	1.09068e-08
178	AT4G08093.2	864	NA	3.26362	3.28069	-0.250953	9.95384e-11	1.13284e-08
179	AT5G54520	1898	CDC40	1.10844	1.10906	2.69695	1.13166e-10	1.28074e-08
180	AT2G24110.1	4516	NA	0.922448	0.922481	6.58982	1.16098e-10	1.30662e-08
181	AT1G66530	2059	NA	-0.82301	-0.823134	4.68197	1.17483e-10	1.3072e-08
182	AT3G49680	1753	ATBCAT-3	-0.682532	-0.68255	7.06009	1.18028e-10	1.3072e-08
183	AT2G13440	4236	NA	-0.74649	-0.746564	5.11407	1.18085e-10	1.3072e-08
184	AT3G16440	1299	ATMLP-300B	-1.8138	-1.81587	2.03768	1.2572e-10	1.38188e-08
185	AT3G01500	9106	ATBCA1	-0.830866	-0.830867	11.247	1.26196e-10	1.38188e-08
186	AT5G50950	2552	FUM2	-1.43693	-1.43701	6.1157	1.42048e-10	1.5471e-08
187	AT2G30170	1451	AtPP2C26	0.778332	0.778388	5.50235	1.46402e-10	1.586e-08
188	AT3G20250	3625	APUM5	-0.882482	-0.882589	4.9076	1.47803e-10	1.59265e-08
189	AT2G13431	1024	NA	4.60455	4.69077	-0.997526	1.50081e-10	1.60865e-08
190	AT4G04745	1128	NA	-1.81127	-1.81296	2.2619	1.55599e-10	1.65258e-08
191	AT2G13550	1519	NA	-1.76019	-1.76214	1.77651	1.55812e-10	1.65258e-08
192	AT4G10695	843	NA	5.28177	5.4519	-0.782509	1.63183e-10	1.72175e-08
193	AT2G03200	1659	ASPR1	-1.5585	-1.5597	2.61533	1.66186e-10	1.74435e-08
194	AT3G54500	3067	LNK2	-1.70564	-1.7057	6.6642	1.75975e-10	1.83758e-08
195	AT4G37070	1853	AtPLAIVA	-1.8202	-1.82126	3.01168	1.77911e-10	1.84049e-08
196	AT4G15420	2309	NA	-0.806426	-0.806522	4.91485	1.78242e-10	1.84049e-08
197	AT5G60250	6534	NA	1.04433	1.04452	4.71675	1.78982e-10	1.84049e-08
198	AT4G12290	3024	CuAO	1.18774	1.18789	4.57644	1.79888e-10	1.84049e-08
199	AT2G05070	1143	LHCB2	-1.24465	-1.24465	9.91526	1.96321e-10	1.99853e-08
200	AT2G21100	1108	NA	-1.71522	-1.71746	2.01751	1.97961e-10	2.00514e-08
201	AT3G47470	1295	CAB4	-1.00238	-1.00238	11.6052	2.03916e-10	2.05519e-08
202	AT1G30170	1370	AtDOA4	4.18654	4.23815	1.54109	2.10976e-10	2.11582e-08
203	AT4G04223.1	565	NA	1.77408	1.77517	3.08164	2.17816e-10	2.17365e-08
204	AT1G52230	702	PSAH-2	-0.932712	-0.932718	9.22393	2.23619e-10	2.22062e-08
205	AT4G03320	1271	AtTic20-IV	-1.09463	-1.0953	2.91029	2.30958e-10	2.28231e-08
206	AT1G61520	1625	LHCA3	-0.982268	-0.98227	11.0667	2.44562e-10	2.40502e-08
207	AT1G64795	201	NA	5.64829	5.81937	-0.363127	2.50865e-10	2.45508e-08
208	AT4G26555	1092	AtFKBP16-1	0.80831	0.808372	5.44135	2.55042e-10	2.48396e-08
209	AT3G14290	1179	PAE2	-0.859963	-0.86002	5.78117	2.67561e-10	2.59342e-08
210	AT5G09520	815	PELPK2	-2.09644	-2.09936	1.93137	2.97868e-10	2.87343e-08
211	AT2G06002.1	704	NA	2.20546	2.21184	1.62245	3.04071e-10	2.91937e-08
212	AT5G28030	2527	DES1	1.22649	1.22721	2.95637	3.18383e-10	3.04236e-08
213	AT5G63590	1401	ATFLS3	-1.28958	-1.29033	2.89216	3.29326e-10	3.13215e-08
214	AT5G23120	1793	HCF136	-0.811517	-0.811527	7.99251	3.32548e-10	3.14802e-08
215	AT4G13410	2514	ATCSLA15	1.30344	1.30415	2.52938	3.72969e-10	3.51423e-08
216	AT2G26500	897	PetM	-0.940136	-0.940148	8.15635	3.77236e-10	3.53799e-08
217	AT1G75210	2843	NA	-0.671176	-0.671227	5.51258	3.82466e-10	3.57051e-08
218	AT5G15530	1563	BCCP2	-0.964402	-0.96455	4.60513	3.9171e-10	3.64003e-08
219	AT3G32980	1580	PRX32	-1.14486	-1.14489	7.23731	4.08635e-10	3.77997e-08
220	AT3G22800	1938	NA	-1.44289	-1.44447	1.9225	4.2833e-10	3.94414e-08
221	AT4G13572	1442	NA	-6.30528	-6.73523	-0.989782	4.35906e-10	3.9785e-08
222	AT3G13784	1966	AtcwINV5	-2.42025	-2.42363	1.83841	4.36872e-10	3.9785e-08
223	AT4G21150	2513	HAP6	-0.769272	-0.769301	6.6075	4.37953e-10	3.9785e-08
224	AT1G58280	1524	NA	-1.0987	-1.09916	3.24882	4.46478e-10	4.03784e-08
225	AT3G52030	1485	NA	-1.02172	-1.02209	3.48376	4.52041e-10	4.06997e-08
226	AT4G22960	1951	NA	1.59531	1.59817	2.03456	4.59408e-10	4.11561e-08
227	AT3G25530	1611	ATGHBDH	-0.778649	-0.778675	6.67112	4.61173e-10	4.11561e-08
228	AT4G33110	1693	LIME1	-1.00905	-1.00913	5.4244	4.99898e-10	4.44164e-08
229	AT2G33175	925	NA	2.45437	2.46421	0.547657	5.10043e-10	4.49443e-08
230	AT3G03090	2077	AtVGT1	-0.791258	-0.791465	3.88526	5.10988e-10	4.49443e-08
231	AT2G24270	2345	ALDH11A3	-0.79489	-0.794899	8.29221	5.14148e-10	4.49443e-08
232	AT5G23540	1334	NA	-0.698421	-0.698438	7.14695	5.14714e-10	4.49443e-08
233	AT5G63420	4574	AtRNJ	0.678228	0.678245	7.0389	5.19158e-10	4.51378e-08
234	AT2G36970	1713	NA	1.5135	1.51389	4.15852	5.41329e-10	4.67514e-08
235	AT1G11070	3437	NA	-3.70564	-3.74123	0.1019	5.42333e-10	4.67514e-08
236	AT5G12470	1649	RER4	-0.686446	-0.686473	6.40319	5.78866e-10	4.96893e-08
237	AT5G47370	1423	HAT2	0.997876	0.997997	4.86233	6.00142e-10	5.12982e-08
238	AT5G09530	1649	PELPK1	-1.27312	-1.27325	5.45779	6.07888e-10	5.1742e-08
239	AT4G24620	2383	PGI	-0.714731	-0.714748	7.21545	6.12379e-10	5.19061e-08
240	AT4G08145	1241	NA	4.25342	4.33867	-0.800568	6.67143e-10	5.63125e-08
241	AT2G01530	940	MLP329	-1.27531	-1.27558	4.21195	7.2634e-10	6.10548e-08
242	AT3G22620	868	LTPG20	-1.34604	-1.34651	3.80535	7.36958e-10	6.16913e-08
243	AT2G18328	670	ATRL4	-1.34628	-1.34659	4.09725	7.5461e-10	6.2909e-08
244	AT4G24090	1205	NA	-0.727743	-0.727841	4.79179	7.71967e-10	6.40923e-08
245	AT3G28160	2136	NA	0.868413	0.868482	5.60436	7.92425e-10	6.55222e-08
246	AT5G05950	2008	MEE60	-1.03596	-1.03607	5.30506	8.24006e-10	6.78566e-08
247	AT4G11880	1496	AGL14	-2.05764	-2.06088	1.47472	8.60274e-10	7.05564e-08
248	AT5G13420	1708	GSM2	-0.862464	-0.862488	7.02503	8.89984e-10	7.26988e-08
249	AT5G56544.1	1028	NA	-1.2184	-1.21903	3.22977	9.25337e-10	7.50067e-08
250	AT1G24260	1271	AGL9	2.2376	2.24306	0.970493	9.25642e-10	7.50067e-08
251	AT5G38030	2104	DTX30	-1.22831	-1.22883	3.25208	9.31764e-10	7.52019e-08
252	AT2G04135	1127	NA	4.84097	4.96925	-0.661871	9.45074e-10	7.59734e-08
253	AT5G61490	986	NA	-3.1336	-3.16327	-0.565027	9.6852e-10	7.71383e-08
254	AT5G66140	1122	PAD2	-0.802172	-0.802222	5.92498	9.69808e-10	7.71383e-08
255	AT4G21380	3172	ARK3	1.34987	1.35065	2.3617	9.70987e-10	7.71383e-08
256	AT4G09650	1151	ATPD	-0.917841	-0.917845	9.70736	9.76526e-10	7.72753e-08
257	AT1G56450	1350	MUD1	-0.670108	-0.670128	6.8914	9.85069e-10	7.76479e-08
258	AT1G29920	2601	AB165	-0.95603	-0.956031	12.8218	9.91135e-10	7.78233e-08
259	AT1G03990	2384	NA	1.86662	1.8679	3.09903	1.01806e-09	7.9629e-08
260	AT4G25450	2584	ABCB28	-0.693906	-0.693961	5.4142	1.05366e-09	8.20963e-08
261	AT5G65980	1916	PILS7	-3.245	-3.26752	-0.289333	1.07334e-09	8.33092e-08
262	AT5G32621	1878	NA	5.44309	5.61366	-0.25454	1.09162e-09	8.44044e-08
263	AT1G67860	606	NA	-1.44822	-1.44862	3.82303	1.12769e-09	8.68619e-08
264	AT1G61580	1506	ARP2	-0.989419	-0.989535	5.03847	1.14956e-09	8.82113e-08
265	AT5G53240	1419	AtDOB7	2.6651	2.68173	1.63305	1.17889e-09	8.98573e-08
266	AT3G14900	2052	EMB3120	0.873967	0.874034	5.58469	1.18167e-09	8.98573e-08
267	AT3G07970	1656	QRT2	-2.19222	-2.19928	0.939581	1.18432e-09	8.98573e-08
268	AT5G38410	1410	RBCS3B	-0.863357	-0.863357	12.4049	1.19405e-09	9.02176e-08
269	AT2G44790	1229	UCC2	-1.13036	-1.13048	5.13985	1.19797e-09	9.02176e-08
270	AT3G62300	2617	AIP1	-0.79472	-0.794832	4.70201	1.21118e-09	9.08745e-08
271	AT5G64060	1747	anac103	-1.01139	-1.01168	3.89204	1.27387e-09	9.52253e-08
272	AT2G03965	1480	NA	6.44433	6.91	-1.04146	1.28602e-09	9.57798e-08
273	AT2G14900	715	GASA7	-1.04637	-1.04697	2.85215	1.30559e-09	9.68817e-08
274	AT2G45770	1903	CPFTSY	-0.633141	-0.633185	5.60027	1.32597e-09	9.80348e-08
275	AT2G18980	1374	PRX16	-0.976252	-0.976438	4.39969	1.33571e-09	9.83959e-08
276	AT3G16670	836	NA	2.27862	2.27881	5.90403	1.34203e-09	9.85033e-08
277	AT1G78340	1064	ATGSTU22	-1.38765	-1.38822	3.44052	1.35799e-09	9.93149e-08
278	AT1G53750	1984	RPT1A	-0.626932	-0.626942	7.74722	1.37099e-09	9.97685e-08
279	AT3G42047.1	856	NA	8.45934	1.44269e+08	-1.55735	1.37405e-09	9.97685e-08
280	AT5G14490	1713	anac085	2.06109	2.06904	1.71486	1.38162e-09	9.996e-08
281	AT1G34315	2262	NA	-1.50159	-1.50348	1.70752	1.3876e-09	1.00035e-07
282	AT1G74030	1971	ENO1	-0.790792	-0.790854	5.60568	1.42409e-09	1.02092e-07
283	AT2G45290	3361	TKL2	-0.896626	-0.896736	4.96569	1.42621e-09	1.02092e-07
284	AT5G19410	2055	ABCG23	-2.01555	-2.02031	1.30127	1.4318e-09	1.02132e-07
285	AT1G74470	2087	NA	-0.747415	-0.747418	10.0937	1.47868e-09	1.05106e-07
286	AT5G60900	2873	RLK1	2.02049	2.02272	1.47869	1.56219e-09	1.10385e-07
287	AT1G67105.1	786	NA	3.94225	3.94604	4.03638	1.56385e-09	1.10385e-07
288	AT3G07610	4664	IBM1	-0.713896	-0.713987	4.78782	1.64765e-09	1.15896e-07
289	AT3G45160	755	NA	-0.971069	-0.971163	5.37914	1.6551e-09	1.16017e-07
290	AT1G33560	3196	ADR1	0.783943	0.784039	4.75326	1.66104e-09	1.16032e-07
291	AT1G04820	1971	TOR2	0.684616	0.684621	8.9491	1.70636e-09	1.18788e-07
292	AT3G42110	1347	NA	7.53646	1.44269e+08	-0.894285	1.72227e-09	1.19486e-07
293	AT4G17215	897	NA	-1.50839	-1.51041	1.81462	1.7502e-09	1.20725e-07
294	AT4G02770	1134	PSAD-1	-0.842956	-0.842958	10.5398	1.75705e-09	1.20725e-07
295	AT3G53830	2172	NA	-1.69487	-1.69672	2.09058	1.75802e-09	1.20725e-07
296	AT2G22710	2335	NA	4.78194	4.84741	1.16867	1.76831e-09	1.20986e-07
297	AT3G45070	1211	AtSULT202B1	-1.71993	-1.72118	2.60123	1.77376e-09	1.20986e-07
298	AT5G13580	2510	ABCG6	-1.52458	-1.52553	3.03722	1.82173e-09	1.23841e-07
299	AT5G13740	8541	ZIF1	0.789821	0.789834	7.71605	1.83412e-09	1.24267e-07
300	AT1G08507.1	1183	NA	3.57297	3.62301	-0.785885	1.87986e-09	1.2694e-07
301	AT5G58310	1004	ATMES18	-1.69025	-1.69304	1.38778	1.97757e-09	1.33006e-07
302	AT3G18000	1912	AtPMT1	0.706437	0.706481	5.61452	1.98282e-09	1.33006e-07
303	AT5G14060	2481	AK2	-0.670801	-0.670818	7.06846	2.04973e-09	1.37041e-07
304	AT4G15840	2922	NA	-0.67128	-0.671357	4.99513	2.0627e-09	1.37454e-07
305	AT2G15620	2193	ATHNIR	-0.683029	-0.683034	8.74625	2.12288e-09	1.40682e-07
306	AT4G15093	1191	AtLigB	-0.966206	-0.966502	3.59817	2.12502e-09	1.40682e-07
307	AT4G15160	1103	PAC2	-1.44677	-1.44728	3.64447	2.18209e-09	1.43989e-07
308	AT4G21280	997	PSBQ	-0.718073	-0.718076	9.62452	2.33893e-09	1.53838e-07
309	AT1G50010	1775	TUA2	0.666054	0.666061	8.31409	2.34849e-09	1.53967e-07
310	AT2G15080	3792	AtRLP19	1.22184	1.22198	5.20498	2.38269e-09	1.55705e-07
311	AT4G01150	948	CURT1A	-0.751766	-0.751769	9.47794	2.47423e-09	1.61167e-07
312	AT1G13650	2011	NA	-1.89519	-1.89557	4.48286	2.50297e-09	1.62517e-07
313	AT2G41470	3801	NA	-0.869566	-0.86969	4.70233	2.56785e-09	1.66197e-07
314	AT1G55360	1930	NA	0.787255	0.78727	7.59146	2.81074e-09	1.8095e-07
315	AT3G48280	1749	CYP71A25	-1.4193	-1.42052	2.26647	2.81367e-09	1.8095e-07
316	AT4G24140	1928	NA	-0.938467	-0.93885	3.35287	2.90793e-09	1.85992e-07
317	AT2G40010	1532	NA	0.861095	0.861341	3.58217	2.91303e-09	1.85992e-07
318	AT1G22440	1783	NA	-1.08887	-1.08913	4.05194	2.92175e-09	1.85992e-07
319	AT1G02520	4522	ABCB11	-1.17801	-1.1785	3.46926	2.93032e-09	1.85992e-07
320	AT4G16370	2698	ATOPT3	0.8393	0.839305	9.09926	2.93797e-09	1.85992e-07
321	AT4G36610	1365	NA	-1.41799	-1.41933	2.40598	3.00914e-09	1.89904e-07
322	AT2G38380	1671	NA	-1.13635	-1.13643	5.93983	3.13505e-09	1.97236e-07
323	AT4G36100	2152	COST4	3.24239	3.28691	0.0730477	3.15333e-09	1.97238e-07
324	AT4G22810	2043	AHL24	-1.28748	-1.28863	2.21402	3.15456e-09	1.97238e-07
325	AT5G15360	1619	NA	3.32129	3.3461	-0.205878	3.23525e-09	2.01661e-07
326	AT5G46530	817	NA	-1.78898	-1.79302	0.936403	3.29762e-09	2.04918e-07
327	AT4G13570	759	HTA4	-4.06246	-4.11452	-0.0973034	3.32334e-09	2.05885e-07
328	AT2G22510	762	NA	-1.56507	-1.56583	3.36136	3.34965e-09	2.06882e-07
329	AT2G31150	2360	NA	0.791963	0.792071	4.64213	3.42627e-09	2.10971e-07
330	AT2G47680	3520	NA	0.867809	0.868007	4.16184	3.4567e-09	2.122e-07
331	AT1G01880	2416	AtGEN1	1.09252	1.09327	2.42517	3.49883e-09	2.14137e-07
332	AT2G21045	891	ARQ1	-1.77614	-1.7768	3.49874	3.50956e-09	2.14147e-07
333	AT3G27250	1862	AITR1	-1.6975	-1.69878	2.56574	3.56623e-09	2.16951e-07
334	MSTRG.12010	321	NA	3.45231	3.4938	-0.0750596	3.7071e-09	2.23708e-07
335	AT5G58910	2133	LAC16	-2.63423	-2.65116	-0.0276459	3.71241e-09	2.23708e-07
336	AT5G63560	1672	FACT	-1.0946	-1.09484	4.3083	3.72131e-09	2.23708e-07
337	AT4G03280	1095	PETC	-0.715036	-0.715039	9.45413	3.72147e-09	2.23708e-07
338	AT5G57480	2133	NA	-0.93733	-0.93792	2.66698	3.79405e-09	2.27396e-07
339	AT1G30840	1705	ATPUP4	-1.10691	-1.10737	3.31206	3.8723e-09	2.31401e-07
340	AT5G27345	2413	NA	2.86785	2.88619	-0.173561	4.06063e-09	2.41942e-07
341	AT2G40370	2162	LAC5	-1.49957	-1.50118	2.21974	4.13997e-09	2.45946e-07
342	AT2G43150	1411	EXT21	-0.72301	-0.723033	6.75836	4.17305e-09	2.47186e-07
343	AT3G27060	5222	ATTSO2	0.719819	0.719828	8.4791	4.34119e-09	2.56396e-07
344	AT4G01037	1980	AtWTF1	0.685976	0.686001	6.59578	4.35983e-09	2.56748e-07
345	AT4G28900	4573	NA	-1.83248	-1.83501	1.40331	4.43151e-09	2.59934e-07
346	AT3G06465.1	982	NA	3.62687	3.66883	-0.527421	4.43958e-09	2.59934e-07
347	AT2G27020	1355	PAG1	-0.735191	-0.735209	7.20966	4.67685e-09	2.73036e-07
348	AT5G10278.2	4188	NA	-1.25759	-1.25895	2.1761	4.78374e-09	2.78474e-07
349	AT1G59930	593	NA	3.60242	3.64433	-0.0365275	4.82425e-09	2.80027e-07
350	AT4G38350	4331	AtNPC1-2	-0.709759	-0.709792	6.15268	4.86187e-09	2.81405e-07
351	AT4G33610	847	NA	-1.57984	-1.58111	2.621	4.93636e-09	2.84903e-07
352	AT1G25430	5327	NA	2.27801	2.28587	0.653634	4.98912e-09	2.87129e-07
353	AT1G48600	1989	AtPMEAMT	-0.699345	-0.699355	7.97029	5.03667e-09	2.89045e-07
354	AT4G14210	2414	PDE226	-0.647134	-0.647156	6.63806	5.08714e-09	2.91117e-07
355	AT5G06580	2062	d-LDH	-0.666996	-0.66711	4.3486	5.20509e-09	2.96685e-07
356	AT2G35310	1419	REM23	-2.07147	-2.07862	0.328288	5.21374e-09	2.96685e-07
357	AT5G57180	3252	CIA2	0.745494	0.745524	6.4	5.24337e-09	2.97535e-07
358	AT5G45240	2697	NA	2.11479	2.12519	-0.503833	5.38031e-09	3.04454e-07
359	AT4G05200	2173	CRK25	-1.40521	-1.40709	1.66204	5.44046e-09	3.06999e-07
360	AT3G16650	1887	PRL2	1.48613	1.48765	1.9815	5.52202e-09	3.10736e-07
361	AT2G29750	2005	UGT71C1	-1.27332	-1.2741	2.69354	5.62775e-09	3.15636e-07
362	AT1G59600	1427	ZCW7	-0.814052	-0.814299	3.68797	5.64026e-09	3.15636e-07
363	AT5G54960	2280	PDC2	0.691787	0.691823	6.08572	5.70804e-09	3.1855e-07
364	AT5G20860	1925	PMEI-PME54	-1.98347	-1.99135	0.502941	5.83635e-09	3.24815e-07
365	AT3G45710	1969	NPF2.5	-1.09142	-1.09185	3.20146	5.85975e-09	3.25224e-07
366	AT5G23115	422	NA	2.93883	2.95804	1.5373	5.87921e-09	3.2526e-07
367	AT2G32390	7187	ATGLR3.5	0.678128	0.678188	5.25671	5.8925e-09	3.2526e-07
368	AT4G23140	2598	CRK6	3.27265	3.28643	0.308592	5.94317e-09	3.26527e-07
369	AT5G25160	1228	ZFP3	-1.42756	-1.43001	1.46859	5.94769e-09	3.26527e-07
370	AT2G04270	5639	RNE	0.653014	0.653055	5.71571	6.00243e-09	3.28641e-07
371	AT1G15820	1204	CP24	-0.944504	-0.944506	10.6172	6.03739e-09	3.29306e-07
372	AT4G37420	2153	NA	2.7136	2.7213	0.876602	6.04708e-09	3.29306e-07
373	AT4G16740	2539	ATTPS03	3.66942	3.68898	-0.0873253	6.11309e-09	3.31222e-07
374	AT3G47980	1391	AtNITR2;2	-1.13809	-1.13887	2.46937	6.11616e-09	3.31222e-07
375	AT2G37280	4951	ABCG33	-1.04622	-1.04683	2.71697	6.13132e-09	3.31222e-07
376	AT3G04570	1706	AHL19	-0.992921	-0.993314	3.33731	6.17438e-09	3.32661e-07
377	AT1G10790	1107	NA	-1.87941	-1.88414	0.78832	6.23724e-09	3.35157e-07
378	AT1G30160	1538	AtDOA3	1.56803	1.57112	1.5577	6.29754e-09	3.37502e-07
379	AT1G15830	2407	NA	-1.13701	-1.13764	2.67453	6.43333e-09	3.4384e-07
380	AT3G46780	1865	PTAC16	-0.726637	-0.726641	9.28986	6.45925e-09	3.4384e-07
381	AT3G51660	819	MDL3	1.0525	1.05277	3.89117	6.46674e-09	3.4384e-07
382	AT3G09260	1806	BGLU23	-0.755357	-0.755359	10.5049	6.53728e-09	3.46681e-07
383	AT2G36895	1574	NA	-0.775188	-0.775313	4.40958	6.7561e-09	3.5735e-07
384	AT5G56840	1126	NA	1.61963	1.62213	1.37224	6.86833e-09	3.6234e-07
385	AT1G13790	3055	FDM4	0.870084	0.87033	3.68652	7.0558e-09	3.71263e-07
386	AT5G56370	1796	NA	1.4515	1.45291	2.02849	7.07783e-09	3.71458e-07
387	AT5G45410	1666	AtNHR2A	-0.879292	-0.879429	4.53868	7.27307e-09	3.80718e-07
388	AT1G47405	1103	NA	1.95075	1.95247	2.84915	7.29728e-09	3.81001e-07
389	AT4G28750	798	PSAE-1	-0.988385	-0.988397	8.28443	7.32162e-09	3.81289e-07
390	AT5G27230	3221	NA	1.34981	1.35123	1.98989	7.45807e-09	3.87399e-07
391	AT1G33700	4110	NA	-0.863692	-0.864044	3.08532	7.58361e-09	3.92913e-07
392	AT3G18110	5126	ACM1	0.677676	0.677704	6.3505	7.87554e-09	4.06996e-07
393	AT5G08410	812	FTRA2	-0.791827	-0.791894	5.37288	7.90474e-09	4.07466e-07
394	AT1G24320	2584	NA	-1.9019	-1.90719	0.62433	7.94429e-09	4.08465e-07
395	AT2G38390	1387	NA	-1.493	-1.49327	4.7082	7.97506e-09	4.0901e-07
396	AT1G01570	1885	NA	1.25736	1.25791	3.15626	8.28069e-09	4.23612e-07
397	AT5G56380	2155	NA	0.765056	0.76522	3.94753	8.36803e-09	4.27001e-07
398	AT3G61080	1553	NA	-0.8548	-0.854922	4.61555	8.53453e-09	4.34404e-07
399	AT1G35612	1247	NA	-0.953546	-0.953847	3.43838	8.66733e-09	4.40057e-07
400	AT4G21760	1827	BGLU47	-1.07878	-1.07945	2.5678	8.7218e-09	4.41715e-07
401	AT2G17730	1925	ATL25	0.709045	0.709213	3.81602	8.89765e-09	4.49498e-07
402	AT1G02940	975	ATGSTF5	-2.09353	-2.10491	-0.0285549	8.97535e-09	4.52295e-07
403	AT3G23430	2994	ATPHO1	-0.891195	-0.891241	6.2265	9.46395e-09	4.75734e-07
404	AT2G23370	1490	NA	-0.838653	-0.839032	3.20662	9.50389e-09	4.76559e-07
405	AT5G44380	1953	AtBBE24	-0.970256	-0.970381	4.92196	9.56674e-09	4.78526e-07
406	AT5G06980	3018	LNK4	-1.0596	-1.05978	4.43838	9.93191e-09	4.95568e-07
407	AT4G23130	2350	CRK5	2.327	2.33285	0.918792	1.00909e-08	5.01609e-07
408	AT2G18570	1993	NA	-0.715281	-0.715499	3.5855	1.01025e-08	5.01609e-07
409	AT5G38383	8937	NA	4.12197	4.19494	-0.194635	1.01899e-08	5.04712e-07
410	AT4G23690	1139	AtDIR6	-0.945723	-0.945925	4.27508	1.02787e-08	5.07869e-07
411	AT4G29740	2318	ATCKX4	-1.06672	-1.06736	2.58401	1.09572e-08	5.40077e-07
412	AT3G17030	2351	NA	0.948463	0.948893	2.90191	1.12506e-08	5.53193e-07
413	AT5G28335	4986	NA	2.13324	2.13822	1.85279	1.13607e-08	5.57252e-07
414	AT2G39430	1185	NA	-1.29445	-1.2954	2.76697	1.14591e-08	5.60721e-07
415	AT1G32450	2216	AtNPF7.3	-1.40752	-1.40759	6.60477	1.18415e-08	5.78038e-07
416	AT5G36180	2256	scpl1	-1.30766	-1.30899	2.1946	1.2135e-08	5.90937e-07
417	AT4G30850	1776	HHP2	-0.881107	-0.881352	3.80895	1.26969e-08	6.16818e-07
418	AT3G11430	2000	ATGPAT5	-1.31648	-1.31822	1.85441	1.27276e-08	6.1683e-07
419	AT4G30720	2570	PDE327	0.654611	0.654638	6.29364	1.27864e-08	6.18203e-07
420	AT3G13435	539	NA	-2.00431	-2.01457	-0.00921293	1.28691e-08	6.20718e-07
421	AT1G45000	1691	RPT4b	-0.598315	-0.598333	6.8814	1.30384e-08	6.27392e-07
422	AT5G59670	3202	NA	2.43645	2.43783	2.46302	1.31518e-08	6.31247e-07
423	AT3G51870	1547	NA	0.64573	0.645795	5.14871	1.31808e-08	6.31247e-07
424	AT2G43010	2702	AtPIF4	-0.669582	-0.669623	5.8849	1.35838e-08	6.48889e-07
425	AT1G29395	1021	COR413-TM1	-1.45178	-1.45221	3.86641	1.36133e-08	6.48889e-07
426	AT2G15810	5976	NA	2.23479	2.23907	2.72978	1.37031e-08	6.50933e-07
427	AT2G26870	1862	NPC2	0.811477	0.81163	4.14207	1.37204e-08	6.50933e-07
428	AT5G39530	1718	NA	-0.714601	-0.71464	5.92447	1.42025e-08	6.72231e-07
429	AT1G13950	941	ATELF5A-1	-1.19475	-1.19579	2.23094	1.47291e-08	6.95527e-07
430	AT4G05631	5003	NA	0.917079	0.917245	4.26566	1.47749e-08	6.96068e-07
431	AT1G31050	2090	PFA1	-1.17823	-1.17901	2.76096	1.48968e-08	7.00186e-07
432	AT2G32300	1111	UCC1	-1.18356	-1.18448	2.58594	1.49622e-08	7.01629e-07
433	AT3G05885.1	784	NA	1.87254	1.87697	0.730704	1.50512e-08	7.04174e-07
434	AT5G42500	957	NA	-1.17519	-1.17689	1.54356	1.57176e-08	7.33658e-07
435	AT1G75040	1095	PR-5	1.64878	1.64939	3.6053	1.61524e-08	7.52221e-07
436	AT3G62150	4444	ABCB21	1.20426	1.20454	4.17001	1.67503e-08	7.78273e-07
437	AT4G09040	1488	CP33C	0.672797	0.672814	7.0797	1.68078e-08	7.79159e-07
438	AT1G76820	4451	NA	0.969868	0.970273	3.32517	1.71699e-08	7.94128e-07
439	AT3G09220	2507	LAC7	-2.01381	-2.01452	3.70711	1.72299e-08	7.95085e-07
440	AT5G45095	1690	NA	1.88642	1.89167	1.84572	1.72774e-08	7.95465e-07
441	AT1G71370	1960	NA	-3.98924	-4.06636	-0.945292	1.73754e-08	7.98164e-07
442	AT1G09740	1073	NA	-1.10524	-1.10553	3.85413	1.74724e-08	8.00806e-07
443	AT5G43180	922	NA	-1.21105	-1.2117	2.86748	1.81507e-08	8.29454e-07
444	AT4G38780	7386	NA	1.0493	1.05011	2.49221	1.81794e-08	8.29454e-07
445	AT3G26200	1808	CYP71B22	3.73723	3.77351	-0.653255	1.84039e-08	8.37351e-07
446	AT1G78750	1784	NA	1.49428	1.49751	0.785174	1.84351e-08	8.37351e-07
447	AT1G02900	854	ATRALF1	-1.15168	-1.1522	3.21435	1.86734e-08	8.46276e-07
448	AT3G18400	1400	anac058	-1.23476	-1.23627	1.89758	1.87187e-08	8.46436e-07
449	AT2G33550	1349	ASR3	-0.929484	-0.929793	3.52468	1.89812e-08	8.56394e-07
450	AT3G22740	1622	HMT3	1.03909	1.03936	3.77153	1.93942e-08	8.73084e-07
451	AT3G51330	2278	NA	-1.10583	-1.10631	2.93523	1.97422e-08	8.86781e-07
452	AT2G14100	1807	CYP705A13	-1.30433	-1.30667	1.17123	1.98242e-08	8.88492e-07
453	AT1G62420	1164	RXR3	3.00465	3.00526	5.27102	2.01499e-08	9.01099e-07
454	AT1G05260	1254	PER3	-0.940034	-0.940239	4.37119	2.03519e-08	9.08127e-07
455	AT4G14650	2270	NA	-1.02386	-1.02471	2.15635	2.05604e-08	9.15412e-07
456	AT3G26760	2718	NA	-0.922553	-0.922971	3.08713	2.06204e-08	9.16072e-07
457	AT4G05020	2730	NDB2	-0.802613	-0.802721	4.84302	2.11828e-08	9.38994e-07
458	AT2G40520	2999	NTP2	-0.756166	-0.756352	3.74297	2.14891e-08	9.50496e-07
459	AT1G29020	2065	NA	-2.21485	-2.22096	0.634062	2.19265e-08	9.66849e-07
460	AT3G16950	2361	LPD1	-0.6452	-0.645244	5.71789	2.19543e-08	9.66849e-07
461	AT5G52900	1447	MAKR6	1.41183	1.41204	4.55842	2.32445e-08	1.02145e-06
462	AT4G38440	4624	IYO	0.679159	0.679222	5.29621	2.35439e-08	1.03236e-06
463	AT3G18290	4495	BTS	0.841299	0.841303	9.31687	2.36581e-08	1.03513e-06
464	AT3G54270	3343	NA	-0.815454	-0.815554	4.89805	2.45889e-08	1.07208e-06
465	AT3G22150	3151	AEF1	0.649008	0.649045	5.83966	2.46085e-08	1.07208e-06
466	AT5G58290	4837	RPT3	-0.574548	-0.574557	7.80206	2.51969e-08	1.09536e-06
467	AT3G29670	1665	PMAT2	-1.09354	-1.09422	2.44829	2.53048e-08	1.0977e-06
468	AT2G35075	1851	NA	1.59601	1.59877	1.14606	2.56896e-08	1.11201e-06
469	AT2G39510	1598	UMAMIT14	-1.6787	-1.67994	2.5701	2.64193e-08	1.14116e-06
470	AT5G33370	1932	CUS2	-0.950226	-0.95052	3.69652	2.71348e-08	1.16957e-06
471	AT5G20910	1632	AIP2	-0.935157	-0.935421	3.72159	2.72218e-08	1.17083e-06
472	AT1G51830	4050	SIF1	-1.08659	-1.08674	4.7765	2.7489e-08	1.17981e-06
473	AT5G52570	1269	B2	-0.870377	-0.87058	3.8924	2.75486e-08	1.17987e-06
474	AT4G12800	1140	PSAL	-0.727482	-0.727484	10.6925	2.77192e-08	1.18467e-06
475	AT1G52890	1361	ANAC019	1.85724	1.86057	0.826673	2.85526e-08	1.21773e-06
476	AT2G06985.1	811	NA	6.94269	1.44269e+08	-0.829071	3.06204e-08	1.30317e-06
477	AT3G28345	4221	ABCB15	-1.02639	-1.02646	5.51455	3.07431e-08	1.30565e-06
478	AT3G54730	1456	NA	3.59142	3.67399	-0.776967	3.14955e-08	1.3348e-06
479	AT5G44610	1094	MAP18	-1.27377	-1.27501	2.33239	3.24648e-08	1.37301e-06
480	AT1G30380	769	PSAK	-1.12062	-1.12062	9.96912	3.25488e-08	1.37369e-06
481	AT3G22970	1935	NA	0.843604	0.84363	7.04166	3.2887e-08	1.38508e-06
482	AT2G01590	1264	CRR3	-0.67307	-0.673127	5.33797	3.30453e-08	1.38886e-06
483	AT4G33420	1404	Prx47	-0.918742	-0.918936	4.30788	3.36288e-08	1.41046e-06
484	AT3G03530	1930	AtNPC4	-1.09296	-1.09405	2.10696	3.40031e-08	1.42321e-06
485	AT1G56120	4062	NA	1.09174	1.09237	2.63174	3.4509e-08	1.44066e-06
486	AT4G23170	1824	CRK9	0.959864	0.96012	3.50202	3.45622e-08	1.44066e-06
487	AT2G43610	1279	NA	-0.967386	-0.967637	3.97876	3.47845e-08	1.44695e-06
488	AT5G61560	3322	PUB51	0.986613	0.986993	3.27651	3.53907e-08	1.46915e-06
489	AT3G21055	795	PSBTN	-0.914951	-0.914957	9.1036	3.56577e-08	1.4772e-06
490	AT1G16445	1003	NA	1.14267	1.1435	2.43357	3.61992e-08	1.49658e-06
491	AT1G73000	986	PYL3	3.0253	3.0473	-0.149661	3.66219e-08	1.51097e-06
492	AT4G04770	2100	ABC1	-0.701956	-0.701987	6.42368	3.67425e-08	1.51286e-06
493	AT5G41040	1916	ASFT	-0.831483	-0.831636	4.49456	3.75546e-08	1.54316e-06
494	AT4G22350	2921	NA	0.667398	0.667533	4.25484	3.81493e-08	1.56236e-06
495	AT5G63600	1772	ATFLS5	-1.26007	-1.26017	5.60862	3.81759e-08	1.56236e-06
496	AT4G28940	1530	NA	-1.36839	-1.36989	2.26417	3.83547e-08	1.56651e-06
497	AT3G47640	1385	PYE	0.777731	0.77782	5.02448	3.8792e-08	1.58119e-06
498	AT1G21720	1047	PBC1	-0.695447	-0.695482	6.155	3.89302e-08	1.58363e-06
499	AT2G18800	1196	ATXTH21	-1.46756	-1.46997	1.53446	4.12073e-08	1.6729e-06
500	AT1G68600	2029	NA	-0.851711	-0.851923	3.73608	4.21801e-08	1.70897e-06
501	AT3G23180	1103	NA	-1.10676	-1.10785	2.02439	4.30292e-08	1.73989e-06
502	AT2G19990	832	PR-1-LIKE	-1.17541	-1.17711	1.54311	4.33318e-08	1.74864e-06
503	AT3G32195	4765	NA	5.60697	6.06897	-1.00729	4.42195e-08	1.77966e-06
504	AT1G23120	906	NA	-1.38458	-1.38695	1.16014	4.42764e-08	1.77966e-06
505	AT2G36490	5069	AtROS1	-0.609215	-0.60925	5.75021	4.55813e-08	1.82849e-06
506	AT1G15210	4849	ABCG35	-0.867216	-0.867313	5.12642	4.61326e-08	1.84694e-06
507	AT3G60170	4020	NA	1.89639	1.90228	1.15403	4.64705e-08	1.8568e-06
508	AT2G28930	2064	APK1B	0.643457	0.643536	4.96787	4.7089e-08	1.87781e-06
509	AT5G17530	3135	NA	-0.625702	-0.625756	5.32637	4.75093e-08	1.89085e-06
510	AT5G07340	2182	NA	0.594958	0.594988	6.0804	4.83774e-08	1.92163e-06
511	AT4G28230	2898	NA	0.729097	0.729142	5.7511	4.87286e-08	1.93179e-06
512	AT2G18150	1404	NA	-1.28107	-1.28131	4.42109	4.94695e-08	1.95733e-06
513	AT2G48130	3438	LTPG15	-1.42824	-1.42912	2.95664	4.97408e-08	1.96423e-06
514	AT1G04000	1549	NA	0.79783	0.798021	3.8101	5.01406e-08	1.97616e-06
515	AT1G13420	1380	ATST4B	-1.59069	-1.59227	2.39924	5.1017e-08	2.0068e-06
516	AT3G13330	5912	PA200	-0.714296	-0.714317	6.76676	5.39083e-08	2.11642e-06
517	AT1G31812	921	ACBP	-1.85791	-1.86165	4.0041	5.46402e-08	2.14101e-06
518	AT3G16530	1194	NA	1.84227	1.8426	4.92535	5.55901e-08	2.17402e-06
519	AT4G17280	1583	NA	-1.49685	-1.49938	1.70719	5.58894e-08	2.18152e-06
520	AT1G08380	819	PSAO	-0.905994	-0.905996	10.3039	5.64616e-08	2.19962e-06
521	AT4G25940	2309	PICALM2b	1.19392	1.19414	4.24655	5.69105e-08	2.21284e-06
522	AT5G19220	1732	ADG2	-0.632509	-0.632531	6.5646	5.77377e-08	2.24071e-06
523	AT5G10180	2560	AST68	-0.597908	-0.597927	6.64256	5.83692e-08	2.26089e-06
524	AT4G32520	2084	AtSHMT3	-0.569598	-0.569625	6.2138	5.97586e-08	2.31029e-06
525	AT4G04105	3323	NA	5.45484	5.91593	-2.65029	5.99049e-08	2.31153e-06
526	AT1G29930	1230	AB140	-0.725046	-0.725047	13.483	6.04659e-08	2.32874e-06
527	AT1G74660	1528	MIF1	-1.13436	-1.13563	1.83664	6.06883e-08	2.33287e-06
528	AT1G27020	1529	NA	1.42008	1.42048	3.93747	6.16611e-08	2.36578e-06
529	AT1G17180	1016	ATGSTU25	-1.27175	-1.27193	5.0429	6.17982e-08	2.36656e-06
530	AT5G40800	1437	AITR4	-1.51667	-1.51899	1.27796	6.20358e-08	2.37117e-06
531	AT2G25980	1727	NA	-1.01648	-1.01667	4.45435	6.30008e-08	2.40352e-06
532	AT3G48425	2908	APE1L	-0.584052	-0.584068	6.95607	6.61843e-08	2.52023e-06
533	AT4G08100	3939	NA	-1.76651	-1.77148	0.626679	6.64647e-08	2.52616e-06
534	AT3G61280	2079	NA	1.73119	1.73413	1.01563	6.68391e-08	2.53237e-06
535	AT1G29600	1639	NA	-1.61331	-1.61612	1.20453	6.68782e-08	2.53237e-06
536	AT1G68880	1086	AtbZIP	-1.46089	-1.46254	1.80178	6.73185e-08	2.54429e-06
537	AT1G50732	1078	NA	-0.84265	-0.842874	3.70766	7.04968e-08	2.65415e-06
538	AT5G26340	2580	ATSTP13	0.94528	0.945411	4.67248	7.05949e-08	2.65415e-06
539	AT3G18282	602	NA	3.55461	3.61004	-0.498131	7.06184e-08	2.65415e-06
540	AT1G60600	1950	ABC4	0.662064	0.662106	5.73868	7.07676e-08	2.65483e-06
541	AT4G25330	798	NA	3.38757	3.43701	0.529551	7.13455e-08	2.66986e-06
542	AT2G23630	1958	sks16	-1.4291	-1.43097	1.82412	7.14317e-08	2.66986e-06
543	AT2G29090	2330	CYP707A2	1.68871	1.68974	2.94993	7.17177e-08	2.67561e-06
544	AT2G27510	990	ATFD3	-1.03809	-1.03815	6.05335	7.27861e-08	2.71048e-06
545	AT4G20240	1874	CYP71A27	-1.00708	-1.0075	3.17581	7.37022e-08	2.73956e-06
546	AT4G01480	1200	AtPPa5	-0.823212	-0.82336	4.41058	7.48235e-08	2.77614e-06
547	AT3G16140	1300	PSAH-1	-0.752293	-0.752301	8.30397	7.56538e-08	2.80182e-06
548	AT5G02690	2552	NA	-0.845194	-0.845541	3.16735	7.72525e-08	2.85581e-06
549	AT3G05320	14043	AtOFT1	0.529441	0.529451	7.41723	7.95203e-08	2.92951e-06
550	AT2G15555.1	1073	NA	6.73044	1.44269e+08	1.85897	7.95356e-08	2.92951e-06
551	AT1G42960	845	CTI1	-0.686428	-0.686452	6.64159	8.13228e-08	2.98752e-06
552	AT4G28470	3252	ATRPN1B	-0.592645	-0.592675	6.11233	8.14054e-08	2.98752e-06
553	AT1G23020	2899	ATFRO3	0.900126	0.900144	7.60616	8.21195e-08	3.00828e-06
554	AT2G21840	2990	NA	-1.26301	-1.26433	1.98497	8.25349e-08	3.01804e-06
555	AT2G25160	2102	CYP82F1	-1.37318	-1.37435	2.55524	8.27667e-08	3.02106e-06
556	AT1G08290	1895	WIP3	-1.1952	-1.19681	1.61491	8.38176e-08	3.05392e-06
557	AT1G01590	2624	ATFRO1	3.64455	3.66761	0.241222	8.50162e-08	3.09202e-06
558	AT4G15340	2750	04C11	-1.45812	-1.46097	1.28206	8.55296e-08	3.10512e-06
559	AT1G12220	3529	RPS5	0.752987	0.753195	3.59559	8.57275e-08	3.10585e-06
560	AT3G49690	1320	ATMYB84	-1.44726	-1.45137	0.705857	8.58563e-08	3.10585e-06
561	AT2G32610	2518	ATCSLB01	-2.37156	-2.39296	-0.421717	8.6287e-08	3.11587e-06
562	AT1G18880	2424	AtNPF2.9	-0.7433	-0.743453	4.27911	8.98174e-08	3.23758e-06
563	AT2G43590	1110	NA	0.939927	0.940013	5.41248	9.10454e-08	3.27602e-06
564	AT3G04290	1575	ATLTL1	0.616021	0.616044	6.50891	9.13861e-08	3.27982e-06
565	AT1G77440	3196	PBC2	-0.606665	-0.606704	5.81328	9.14748e-08	3.27982e-06
566	AT2G18370	899	NA	-1.1032	-1.1036	3.54875	9.45366e-08	3.38361e-06
567	AT5G14650	1863	PGLR	-1.20189	-1.20281	2.29694	9.76415e-08	3.48857e-06
568	AT5G28715	4830	NA	2.26199	2.27762	-0.477962	9.81949e-08	3.50217e-06
569	AT4G11890	1683	ARCK1	2.3661	2.37137	1.07712	9.9319e-08	3.53604e-06
570	AT2G28780	2801	NA	-1.8233	-1.82361	4.59166	9.99783e-08	3.55326e-06
571	AT3G44006	705	DEG2	6.98103	1.44269e+08	-1.65716	1.03579e-07	3.6748e-06
572	AT3G14595	1000	NA	-0.740093	-0.740212	4.42207	1.03809e-07	3.6765e-06
573	AT3G23120	2398	AtRLP38	1.97044	1.97404	0.741479	1.05608e-07	3.73368e-06
574	AT1G30680	2728	ATH	0.58719	0.587217	6.31892	1.06542e-07	3.75844e-06
575	AT1G76960	548	NA	1.22969	1.23031	2.74985	1.06679e-07	3.75844e-06
576	AT1G52830	857	IAA6	-2.38983	-2.40345	-0.303563	1.07954e-07	3.79676e-06
577	AT5G61740	2975	ABCA10	1.34978	1.35248	1.24508	1.08411e-07	3.80622e-06
578	AT5G49330	1632	ATMYB111	0.877297	0.877668	3.26091	1.11e-07	3.89037e-06
579	AT3G48450	919	NA	-1.56191	-1.56585	1.02831	1.11539e-07	3.90251e-06
580	AT3G51260	1301	PAD1	-0.752054	-0.752076	7.01358	1.13014e-07	3.9473e-06
581	AT3G55110	2540	ABCG18	0.815502	0.815648	4.54214	1.13708e-07	3.9647e-06
582	AT5G01530	1396	LHCB4.1	-0.711195	-0.711196	10.8079	1.14363e-07	3.98068e-06
583	AT1G33770	3187	NA	-3.03271	-3.06418	-0.73299	1.15196e-07	4.00281e-06
584	AT1G04323.1	2589	NA	1.48031	1.48234	1.57001	1.15864e-07	4.01914e-06
585	AT3G12500	1373	ATHCHIB	-0.987713	-0.988244	2.86055	1.16531e-07	4.03534e-06
586	AT4G32650	2450	ATKC1	-0.865541	-0.865718	4.12985	1.17116e-07	4.04871e-06
587	AT4G36400	2222	D2HGDH	0.682316	0.682397	4.75563	1.19874e-07	4.13698e-06
588	AT1G47550	4150	SEC3A	-0.562689	-0.562721	5.96058	1.20235e-07	4.14239e-06
589	AT5G12420	1947	WSD7	-0.870965	-0.871283	3.61776	1.20985e-07	4.16113e-06
590	AT2G26440	2104	PME12	1.24158	1.24202	3.51068	1.21697e-07	4.17855e-06
591	AT5G48470	1495	PRDA1	0.59457	0.594618	5.45139	1.22767e-07	4.20781e-06
592	AT4G16250	4204	PHYD	0.737912	0.738016	4.63105	1.2314e-07	4.20781e-06
593	AT1G08813	1103	NA	-1.14693	-1.14698	6.28407	1.232e-07	4.20781e-06
594	AT2G29580	1815	MAC5B	0.664403	0.664562	3.95096	1.2338e-07	4.20781e-06
595	AT4G33200	5063	ATXI-I	-0.624581	-0.62463	5.45316	1.24314e-07	4.23253e-06
596	AT3G19270	1749	CYP707A4	1.36423	1.36537	2.36205	1.28148e-07	4.35576e-06
597	AT4G33565	3104	ATL83	-0.567642	-0.567671	6.09396	1.2848e-07	4.35856e-06
598	AT2G35610	2475	XEG113	-0.574976	-0.575024	5.46866	1.2874e-07	4.35856e-06
599	AT4G17740	1692	CtpA	0.589907	0.589944	5.67338	1.28876e-07	4.35856e-06
600	AT3G54050	1652	cfbp1	-0.577928	-0.577932	8.95322	1.30072e-07	4.39167e-06
601	AT1G70260	1653	RTP1	-1.2498	-1.25127	1.61693	1.3097e-07	4.40932e-06
602	AT3G46720	1848	NA	-1.23508	-1.23693	1.33436	1.3103e-07	4.40932e-06
603	AT4G04640	1566	ATPC1	-0.65334	-0.653342	9.87468	1.31285e-07	4.41056e-06
604	AT5G02860	3579	NA	0.667978	0.668041	5.20041	1.3471e-07	4.51694e-06
605	AT2G48010	4935	RKF3	-0.648644	-0.64869	5.52045	1.35108e-07	4.51694e-06
606	AT1G72125	1892	AtNPF5.13	-1.79681	-1.80464	0.134702	1.3512e-07	4.51694e-06
607	AT1G44160	1460	NA	-1.37154	-1.3737	1.40157	1.35661e-07	4.52756e-06
608	AT5G23190	2326	CYP86B1	-1.46572	-1.46672	2.81678	1.39994e-07	4.66447e-06
609	AT1G44970	1493	PER9	-1.2613	-1.26275	2.13451	1.40835e-07	4.68479e-06
610	AT5G26270	1502	NA	1.24726	1.24829	3.12522	1.43135e-07	4.7535e-06
611	AT1G36675	807	NA	3.82149	3.92128	-1.2079	1.43657e-07	4.76303e-06
612	AT5G10946	1359	NA	-1.61933	-1.623	0.513933	1.44945e-07	4.79787e-06
613	AT2G31020	2867	ORP1A	-1.04872	-1.04954	2.30454	1.48809e-07	4.91772e-06
614	AT3G47070	1142	NA	-1.06322	-1.06324	7.48084	1.49957e-07	4.94762e-06
615	AT4G19700	1248	AtILP	0.675197	0.675379	3.83279	1.54764e-07	5.09789e-06
616	AT5G18860	3572	NSH3	-0.7864	-0.786521	4.58062	1.56137e-07	5.13477e-06
617	AT1G13590	882	ATPSK1	-1.50434	-1.50656	1.50475	1.5673e-07	5.14593e-06
618	AT1G55475	3378	NA	-0.643902	-0.643914	7.46169	1.60907e-07	5.27451e-06
619	AT1G76500	1729	AHL29	-1.20027	-1.20192	1.6607	1.61406e-07	5.28232e-06
620	AT1G06160	1086	ERF59	1.72531	1.72755	1.88054	1.64583e-07	5.37762e-06
621	AT5G23480	2530	NA	0.995545	0.996577	1.80064	1.64857e-07	5.3779e-06
622	AT4G28040	1889	UMAMIT33	-2.00754	-2.00997	1.68356	1.65191e-07	5.38012e-06
623	AT2G45430	1769	AHL22	-0.843186	-0.843526	3.31429	1.66132e-07	5.4021e-06
624	AT3G61920	909	NA	-1.82548	-1.82952	1.16257	1.67216e-07	5.42862e-06
625	AT3G27580	2568	ATPK7	0.725272	0.725419	4.26649	1.68679e-07	5.46736e-06
626	MSTRG.19747	750	NA	2.29329	2.3075	-0.425076	1.71136e-07	5.53815e-06
627	AT1G78050	1553	PGM	-0.825943	-0.826257	3.29982	1.71452e-07	5.53951e-06
628	AT1G34440	1316	NA	3.85059	3.97443	0.356644	1.76465e-07	5.6924e-06
629	AT4G06744	1922	NA	-0.804895	-0.805006	4.74664	1.77419e-07	5.7091e-06
630	AT1G08430	1961	ALMT1	-1.27737	-1.27782	3.44992	1.77546e-07	5.7091e-06
631	AT3G51340	2238	NA	1.26437	1.26606	1.4279	1.7786e-07	5.71013e-06
632	AT2G05160	2788	NA	-1.08936	-1.09009	2.3035	1.80406e-07	5.78271e-06
633	AT1G02800	1823	ATCEL2	-1.16365	-1.16438	2.33273	1.80772e-07	5.78526e-06
634	AT5G49350	1227	NA	-1.44303	-1.44533	1.62627	1.83707e-07	5.86995e-06
635	AT5G19520	2878	ATMSL9	-1.04424	-1.04463	3.49139	1.89364e-07	6.04116e-06
636	AT3G28915	5080	NA	4.50068	4.62776	-1.0358	1.89752e-07	6.04403e-06
637	AT4G26320	588	AGP13	-1.36175	-1.36415	1.45735	1.97013e-07	6.26544e-06
638	AT2G40920	1708	NA	0.615678	0.615756	4.77273	1.9742e-07	6.26841e-06
639	AT3G10320	1958	MUCI21	-1.45918	-1.46268	0.82187	1.97725e-07	6.26841e-06
640	AT4G18900	1477	NA	6.77257	1.44269e+08	-1.78873	1.98384e-07	6.27949e-06
641	AT2G23330	4556	NA	0.870478	0.870862	3.01668	1.99351e-07	6.28925e-06
642	AT3G21770	1237	NA	-0.899389	-0.899483	5.29028	1.99397e-07	6.28925e-06
643	AT1G54540	959	NHL4	-1.44359	-1.44605	1.46022	1.99624e-07	6.28925e-06
644	AT4G30670	787	NA	-1.02235	-1.02291	2.88025	2.07576e-07	6.52962e-06
645	AT5G59080	3570	NA	-0.888586	-0.888895	3.64576	2.09857e-07	6.59113e-06
646	AT1G76100	1048	PETE1	-0.674476	-0.674491	7.25243	2.12864e-07	6.67523e-06
647	AT1G68190	2188	BBX27	-0.899821	-0.899969	4.39138	2.13748e-07	6.6926e-06
648	AT5G66870	1894	ASL1	-1.03169	-1.03287	1.7215	2.16528e-07	6.76916e-06
649	AT2G42610	1219	LSH10	-0.981813	-0.982254	2.98367	2.1687e-07	6.76941e-06
650	AT5G37180	3067	ATSUS5	-0.964728	-0.965363	2.40917	2.18145e-07	6.78372e-06
651	AT3G62530	940	APOK3	-0.638272	-0.638282	7.77144	2.18259e-07	6.78372e-06
652	AT1G51470	1851	BGLU35	-1.22782	-1.22893	2.37178	2.18505e-07	6.78372e-06
653	AT4G28030	1049	GNAT7	0.645726	0.645755	6.25402	2.18805e-07	6.78372e-06
654	AT1G47840	1991	HXK3	-1.11532	-1.11621	2.30473	2.19002e-07	6.78372e-06
655	AT5G37130	2978	NA	0.549443	0.549474	5.96173	2.19517e-07	6.78928e-06
656	AT5G38430	1894	RBCS1B	-0.696434	-0.696435	10.6662	2.20394e-07	6.80601e-06
657	AT3G06095.1	347	NA	5.82366	6.28682	-1.62759	2.22507e-07	6.86079e-06
658	AT1G26770	1572	AT-EXP10	0.821916	0.821961	6.0935	2.24821e-07	6.92161e-06
659	AT1G49310	717	NA	-1.01865	-1.01971	1.87129	2.25481e-07	6.92625e-06
660	AT3G14210	2126	ESM1	0.627449	0.627452	9.60373	2.25655e-07	6.92625e-06
661	AT3G14680	1869	CYP72A14	-0.831094	-0.831323	3.55115	2.2697e-07	6.94744e-06
662	AT2G27370	1088	CASP3	-1.23288	-1.23519	1.50417	2.27031e-07	6.94744e-06
663	AT1G74850	3425	PDE343	0.579424	0.579445	6.52373	2.29379e-07	7.00869e-06
664	AT5G42590	1847	CYP71A16	-1.47859	-1.48109	1.68641	2.36323e-07	7.20998e-06
665	AT4G24750	1528	NA	-0.581421	-0.581445	6.35363	2.38253e-07	7.25208e-06
666	AT4G24350	1740	NA	0.745384	0.745451	5.22279	2.38419e-07	7.25208e-06
667	AT3G48100	1450	ARR5	-1.19387	-1.19473	2.51406	2.42914e-07	7.37773e-06
668	AT4G02390	2555	APP	0.726149	0.726335	4.34079	2.46371e-07	7.47154e-06
669	AT4G08470	5691	MAPKKK10	0.659609	0.659661	5.36039	2.47182e-07	7.48492e-06
670	AT3G56650	1445	PPD6	0.559761	0.559788	6.06392	2.48218e-07	7.50508e-06
671	AT1G10522	1234	PRIN2	0.651459	0.651511	5.49297	2.5132e-07	7.58753e-06
672	AT3G21600	1687	NA	0.833304	0.833478	4.158	2.58492e-07	7.78677e-06
673	AT3G22600	1526	LTPG5	-1.09648	-1.09677	4.10508	2.58688e-07	7.78677e-06
674	AT1G56550	1792	RGXT3	-1.20347	-1.20472	2.03458	2.59425e-07	7.79736e-06
675	AT1G12900	1617	GAPA-2	-0.627587	-0.627589	10.0539	2.60881e-07	7.82953e-06
676	AT1G58270	1862	ZW9	-0.966247	-0.966293	6.32196	2.63977e-07	7.91071e-06
677	AT5G17760	2126	NA	0.692815	0.692916	4.56728	2.64379e-07	7.91105e-06
678	AT1G30550	1190	NA	-2.06221	-2.07643	-0.489982	2.6527e-07	7.92602e-06
679	AT4G30450	758	NA	-0.962874	-0.96327	3.30936	2.66109e-07	7.93937e-06
680	AT5G54740	830	SESA5	6.95127	7.01128	1.65024	2.68149e-07	7.98848e-06
681	AT1G04980	1668	ATPDI10	0.619398	0.619492	4.48874	2.6918e-07	8.00742e-06
682	AT2G44530	4180	AtPRS5	0.530861	0.530878	6.68516	2.70785e-07	8.04335e-06
683	AT3G11010	3254	AtRLP34	1.3231	1.32349	3.41572	2.73992e-07	8.1267e-06
684	AT1G63440	3190	AtHMP12	-0.808615	-0.808902	3.45156	2.76976e-07	8.19508e-06
685	AT1G04200	3102	NA	-0.673496	-0.673599	4.59755	2.77397e-07	8.19508e-06
686	AT5G55570	1103	NA	-1.51153	-1.51392	1.29437	2.77511e-07	8.19508e-06
687	AT2G36080	3376	ABS2	0.750143	0.750388	3.63466	2.8074e-07	8.27836e-06
688	AT5G37440	1352	NA	1.37206	1.37481	1.27262	2.81229e-07	8.28072e-06
689	AT3G05190	2700	NA	-0.836711	-0.837203	2.60697	2.93201e-07	8.6207e-06
690	AT2G29160.1	3563	NA	1.16349	1.16409	2.84769	2.95628e-07	8.67947e-06
691	AT2G05635	688	RAD3	7.52038	1.44269e+08	-2.49318	2.98742e-07	8.74902e-06
692	AT1G18730	1587	NDF6	-0.579023	-0.579052	6.06437	2.98861e-07	8.74902e-06
693	AT5G20480	4306	EFR	1.04379	1.04438	2.48877	3.00568e-07	8.7863e-06
694	AT1G66920	2284	NA	1.1987	1.19979	2.10722	3.02769e-07	8.8379e-06
695	AT3G57460	1510	NA	3.14939	3.18996	-1.35697	3.0569e-07	8.91032e-06
696	AT5G06839	2065	bZIP65	-1.21435	-1.21589	1.68301	3.07913e-07	8.96223e-06
697	AT3G29575	1386	AFP3	-1.18506	-1.18544	3.55334	3.08754e-07	8.97379e-06
698	AT2G25810	1174	TIP4;1	-0.974119	-0.97462	3.02333	3.12156e-07	9.05969e-06
699	AT3G21300	2873	AtTRM2a	0.574914	0.574972	5.05437	3.15762e-07	9.15123e-06
700	AT1G08610	2143	NA	0.640054	0.640224	3.75722	3.16459e-07	9.15395e-06
701	AT4G13660	1745	ATPRR2	-0.808868	-0.809133	3.63018	3.1676e-07	9.15395e-06
702	AT1G65310	1244	ATXTH17	-1.57469	-1.57532	3.2722	3.17842e-07	9.17214e-06
703	AT2G04800	767	NA	-1.09411	-1.09539	1.85206	3.25611e-07	9.38296e-06
704	AT5G10720	3291	AHK5	-1.06695	-1.06832	1.74017	3.26245e-07	9.38788e-06
705	AT4G15390	1736	NA	-0.975859	-0.975978	4.98772	3.30782e-07	9.50494e-06
706	AT1G34040	1824	AtTAR3	-1.35248	-1.35399	1.88098	3.32444e-07	9.53918e-06
707	AT3G61270	2133	NA	-1.13671	-1.13803	2.00754	3.4272e-07	9.8201e-06
708	AT3G55130	2615	ABCG19	0.832342	0.832399	5.69832	3.45538e-07	9.88689e-06
709	AT2G26560	1644	PLA	1.92249	1.92353	3.0176	3.48419e-07	9.95524e-06
710	AT3G53900	1377	PYRR	-0.607261	-0.607318	5.2053	3.5139e-07	1.0026e-05
711	AT5G20630	1008	ATGER3	0.633898	0.6339	9.97977	3.53618e-07	1.00754e-05
712	AT5G24205.1	2227	NA	0.998091	0.999412	1.61919	3.60858e-07	1.02672e-05
713	AT3G30770	2012	NA	2.92	2.9632	-0.371221	3.62199e-07	1.02909e-05
714	AT3G24290	3433	AMT1;5	-1.38477	-1.38529	3.43778	3.70239e-07	1.04923e-05
715	AT4G14790	2811	ATSUV3	-0.742313	-0.742541	3.6054	3.70322e-07	1.04923e-05
716	AT5G03800	5060	EMB166	0.64307	0.643188	4.23976	3.7162e-07	1.05144e-05
717	AT1G52220	1053	CURT1C	-0.608107	-0.608118	7.50575	3.83084e-07	1.08236e-05
718	AT1G55240	1285	NA	-1.40071	-1.40451	1.10394	3.85475e-07	1.0876e-05
719	AT5G67060	1266	HEC1	2.33031	2.34297	-0.165921	3.86247e-07	1.08826e-05
720	AT5G40510	1663	NA	-1.28317	-1.28471	1.95132	3.87302e-07	1.08972e-05
721	AT3G55230	1160	NA	-1.08057	-1.08091	3.90318	3.89677e-07	1.09488e-05
722	AT1G69730	2553	NA	0.719566	0.719694	4.15566	3.92437e-07	1.10111e-05
723	AT4G39500	1632	CYP96A11	2.44073	2.48138	-0.544937	3.93537e-07	1.10267e-05
724	AT1G08320	2856	bZIP21	-1.07657	-1.07717	2.79608	4.03732e-07	1.12967e-05
725	AT2G34640	2084	HMR	0.598433	0.59845	6.85051	4.06147e-07	1.134e-05
726	AT4G25990	2776	CIL	0.790217	0.79038	4.13741	4.06399e-07	1.134e-05
727	AT5G36220	2511	CYP81D1	0.886255	0.88675	2.50759	4.11049e-07	1.1454e-05
728	AT4G31300	2187	PBA1	-0.640816	-0.640832	7.20017	4.13266e-07	1.14999e-05
729	AT2G19970	926	NA	-1.35649	-1.357	3.36613	4.15041e-07	1.15335e-05
730	AT4G14390	2270	NA	-1.45038	-1.45632	-0.185089	4.20102e-07	1.16474e-05
731	AT5G59680	3255	NA	-1.68904	-1.69563	0.00519491	4.20653e-07	1.16474e-05
732	AT2G26010	620	PDF1.3	6.25617	6.2809	3.21128	4.20864e-07	1.16474e-05
733	AT3G05415	5052	NA	0.960334	0.961072	2.28093	4.24947e-07	1.17443e-05
734	AT5G20420	4214	CHR42	-1.26978	-1.27191	1.19955	4.30373e-07	1.18781e-05
735	AT2G42220	967	NA	-0.663197	-0.663208	7.80164	4.35985e-07	1.20166e-05
736	AT3G55010	1703	ATPURM	-0.637404	-0.637468	5.1661	4.40803e-07	1.21329e-05
737	AT5G46110	3426	APE2	-0.620298	-0.6203	9.89188	4.57962e-07	1.25881e-05
738	AT5G09730	2863	ATBX3	-2.22798	-2.23521	0.880435	4.68696e-07	1.28656e-05
739	AT4G35160	1550	ASMT	-0.965943	-0.966373	3.27844	4.71329e-07	1.29204e-05
740	AT2G18050	967	HIS1-3	-1.65673	-1.65718	3.74445	4.72337e-07	1.29305e-05
741	AT4G24480	3638	NA	-0.748391	-0.748572	3.83634	4.80319e-07	1.31313e-05
742	AT1G51820	2928	SIF4	2.20454	2.20727	1.84329	4.88202e-07	1.33288e-05
743	AT2G30340	1319	LBD13	-1.19187	-1.19406	1.3187	4.9207e-07	1.34164e-05
744	AT5G18820	2435	CPN60a2	0.609051	0.609169	4.32563	4.9524e-07	1.34846e-05
745	AT4G21190	1313	emb1417	0.586521	0.586587	4.92119	4.97266e-07	1.35216e-05
746	AT2G34620	1204	mTERF10	-0.845114	-0.845173	5.62853	5.02768e-07	1.36529e-05
747	AT1G72230	1062	NA	-0.861295	-0.861624	3.22511	5.03824e-07	1.36633e-05
748	AT5G36910	905	THI2.2	-1.54066	-1.54096	4.56098	5.05324e-07	1.36856e-05
749	AT3G24503	1945	ALDH1A	0.53459	0.534601	7.43509	5.0651e-07	1.36994e-05
750	AT5G10230	1279	ANN7	-1.4217	-1.42387	1.72369	5.07375e-07	1.37045e-05
751	AT2G38290	1979	AMT2	0.695169	0.695276	4.4642	5.09301e-07	1.37382e-05
752	AT5G08610	2811	PDE340	0.587553	0.587565	7.36809	5.22182e-07	1.4067e-05
753	AT2G36780	2028	NA	1.19272	1.19481	1.19543	5.24392e-07	1.41077e-05
754	AT1G65860	1734	FMO	0.615074	0.61513	5.26567	5.25652e-07	1.41229e-05
755	AT5G06550	1728	JMJ22	0.648434	0.648554	4.43849	5.33872e-07	1.43158e-05
756	AT3G47340	2746	ASN1	-3.58274	-3.5833	4.89436	5.34247e-07	1.43158e-05
757	AT3G50820	1327	OEC33	-0.765343	-0.765346	9.91226	5.39557e-07	1.4439e-05
758	AT1G44575	1808	CP22	-0.619273	-0.619274	10.4317	5.49904e-07	1.46965e-05
759	AT5G53250	745	AGP22	-1.13725	-1.139	1.75929	5.51185e-07	1.47113e-05
760	AT5G39050	2037	PMAT1	0.709859	0.709917	5.33958	5.53205e-07	1.47287e-05
761	AT3G19390	1900	NA	-0.803081	-0.803377	3.40236	5.5329e-07	1.47287e-05
762	AT2G29330	1093	TRI	-1.11164	-1.11325	1.43769	5.59403e-07	1.48719e-05
763	AT4G15510	1828	PPD1	-0.586357	-0.586419	5.07108	5.64617e-07	1.49908e-05
764	AT5G38386	1529	NA	3.18386	3.25288	-1.17256	5.75924e-07	1.5271e-05
765	AT1G53580	1369	ETHE1	-0.676485	-0.676561	4.83566	5.79156e-07	1.53319e-05
766	AT3G16340	4987	ABCG29	-0.64259	-0.642644	5.4214	5.79732e-07	1.53319e-05
767	AT3G03650	1909	EDA5	-1.71554	-1.72479	-0.142183	5.83708e-07	1.54169e-05
768	AT1G69440	3443	AGO7	0.793428	0.793624	3.70145	5.86364e-07	1.54669e-05
769	AT4G01330	2315	NA	-0.758421	-0.758487	5.25815	5.99587e-07	1.57951e-05
770	AT3G50400	1393	NA	-1.5281	-1.53119	1.42715	6.13332e-07	1.61362e-05
771	AT1G47480	1222	NA	-1.00234	-1.003	2.53222	6.14237e-07	1.6139e-05
772	AT4G08867	1111	NA	2.23677	2.24209	1.1373	6.18814e-07	1.62383e-05
773	AT1G56320	787	NA	-1.61828	-1.62192	1.33684	6.21573e-07	1.62895e-05
774	AT3G60520	933	NA	0.763408	0.763649	3.48844	6.28904e-07	1.64604e-05
775	AT4G21600	1405	ENDO5	-0.804583	-0.805224	2.30493	6.32187e-07	1.65115e-05
776	AT5G57190	2590	PSD2	-0.908211	-0.908919	2.16943	6.32487e-07	1.65115e-05
777	AT1G13930	1032	NA	0.749523	0.749527	9.27313	6.37235e-07	1.6614e-05
778	AT1G13830	1302	NA	-1.34137	-1.34382	1.19238	6.39611e-07	1.66546e-05
779	AT4G37410	1722	CYP81F4	-0.954881	-0.955192	3.65378	6.42024e-07	1.66959e-05
780	AT4G01390	945	NA	-0.839173	-0.839318	4.25791	6.45127e-07	1.67551e-05
781	AT3G53480	4688	ABCG37	-1.11645	-1.11652	5.84045	6.49541e-07	1.68482e-05
782	AT1G78110	1705	NA	-0.777786	-0.777952	4.02156	6.52584e-07	1.69019e-05
783	AT2G02850	995	ARPN	-0.887644	-0.888204	2.35577	6.53284e-07	1.69019e-05
784	AT3G43920	5044	ATDCL3	-0.715955	-0.716156	3.59548	6.5719e-07	1.69813e-05
785	AT5G61670	2188	AtOR	-0.686333	-0.68639	5.42148	6.5988e-07	1.70152e-05
786	AT3G23010	2571	AtRLP36	1.44928	1.45189	0.504057	6.60666e-07	1.70152e-05
787	AT4G03911	474	NA	7.10292	1.44269e+08	-2.07625	6.61019e-07	1.70152e-05
788	AT1G77330	1384	ACO5	-0.688934	-0.689075	4.37115	6.63079e-07	1.70344e-05
789	AT5G27889	7985	NA	0.769926	0.770071	4.18387	6.6345e-07	1.70344e-05
790	AT4G23940	7155	ARC1	0.517244	0.517259	6.79902	6.68e-07	1.71296e-05
791	AT3G16400	4508	ATMLP-470	-0.627436	-0.627445	8.07409	6.7688e-07	1.73353e-05
792	AT3G48340	1596	CEP2	-0.959586	-0.959908	3.86838	6.84303e-07	1.75033e-05
793	AT5G50760	1174	SAUR55	-1.08086	-1.08151	2.71919	7.07911e-07	1.80843e-05
794	AT1G70830	1522	MLP28	-0.677083	-0.677095	7.61417	7.19488e-07	1.83569e-05
795	MSTRG.6222	1009	NA	3.54383	3.64207	-0.576283	7.22238e-07	1.84039e-05
796	AT2G36290	2348	NA	-0.62462	-0.624672	5.5181	7.25735e-07	1.84698e-05
797	AT1G65330	1080	AGL37	-3.49306	-3.55761	-1.03818	7.29059e-07	1.85311e-05
798	AT5G51100	1544	FSD2	0.590716	0.590755	5.6596	7.31557e-07	1.85713e-05
799	AT2G15220	1121	NA	-1.12856	-1.1298	2.15019	7.3868e-07	1.87286e-05
800	AT3G02850	2833	SKOR	-1.20155	-1.2029	1.70311	7.40148e-07	1.87424e-05
801	AT1G02280	1214	ATTOC33	0.601567	0.601584	6.83349	7.46847e-07	1.88884e-05
802	AT4G35250	1723	HCF244	-0.610729	-0.610747	6.87017	7.48191e-07	1.88988e-05
803	AT3G60370	1189	NA	0.590343	0.590398	5.08744	7.49244e-07	1.89019e-05
804	AT1G10682.1	702	NA	-0.978234	-0.978342	5.25215	7.57844e-07	1.9095e-05
805	AT4G39340	384	EC1.4	2.18525	2.20183	-0.683063	7.60877e-07	1.91476e-05
806	AT4G01883	1361	MLBP1	-0.64187	-0.641954	4.63534	7.63702e-07	1.91783e-05
807	AT2G05640	5988	NA	4.99434	5.45199	-2.77442	7.63988e-07	1.91783e-05
808	AT3G43955	4905	NA	0.62441	0.624474	5.07583	7.65927e-07	1.92032e-05
809	AT2G24255	1675	AtFDA15	3.52041	3.57573	0.0600093	7.97617e-07	1.9973e-05
810	AT2G43390	651	NA	-2.23831	-2.26472	-0.856802	7.99667e-07	1.99996e-05
811	AT2G28110	1868	FRA8	-0.981525	-0.981973	2.96985	8.01145e-07	2.00118e-05
812	AT2G42510	2846	NA	0.901312	0.902188	1.83336	8.03483e-07	2.00455e-05
813	AT2G25260	1351	HPAT2	-1.20227	-1.20389	1.53718	8.09716e-07	2.01762e-05
814	AT5G15180	1321	PRX56	-1.00459	-1.00567	1.93339	8.17653e-07	2.0341e-05
815	AT1G34670	1378	AtMYB93	-1.44935	-1.4521	1.4404	8.18339e-07	2.0341e-05
816	AT1G75250	1244	ATRL6	-1.80682	-1.81198	0.222725	8.37339e-07	2.07878e-05
[truncated: 2,947 more rows]

## Sheet: xct-2 prp19b-1 vs Col-0
	AGI	Length	symbol	logFC	unshrunk.logFC	logCPM	PValue	FDR
[truncated: 4,213 more rows]
