# Supplementary material for: XAP5 CIRCADIAN TIMEKEEPER coordinates circadian rhythms and anthocyanin biosynthesis independently of splicing
Source: Plant Physiol. 2026 Apr 22;201(2):kiag235. doi: 10.1093/plphys/kiag235 (PMC13227948; doi:10.1093/plphys/kiag235)
Supplement: kiag235_Supplementary_Data [file kiag235_supplementary_data.zip › Supplementary_Dataset_S3.xlsx]

## Sheet: Readme
Supplementary Dataset S3. Complete list of the 20,258 genes expressed in the RNA-seq data and their log2 fold changes relative to Col-0.

## Sheet: prp19a-1 vs Col-0
AGI	logFC	unshrunk.logFC	logCPM	PValue
AT1G01010	-0.0811698	-0.0812056	2.98016	0.834447
AT1G01020	-0.0222729	-0.0222821	3.46228	0.973948
AT1G01030	0.333629	0.333805	2.59297	0.107511
AT1G01070	-0.207917	-0.208003	2.97422	0.408974
AT1G01040	0.0521029	0.0521065	5.52282	0.988283
AT1G01050	-0.0181159	-0.018117	5.9085	0.997172
AT1G01060	-0.0125062	-0.0125065	7.1593	0.986765
AT1G01080	0.031821	0.0318224	6.10792	0.998124
AT1G01090	-0.082165	-0.0821663	7.51027	0.996611
AT1G01100	-0.0296934	-0.029694	7.43628	0.977765
AT1G01110	0.107675	0.107733	2.28079	0.738079
AT1G01120	-0.0616449	-0.0616474	6.27202	0.965252
AT1G01130	-0.530859	-0.5309	5.43961	0.00121721
AT1G01160	0.0398166	0.0398251	4.30926	0.967565
AT1G04007	-0.226536	-0.227898	-0.423656	0.491794
AT1G01170	-0.13708	-0.137097	4.9225	0.819517
AT1G04013	-0.144342	-0.146277	-1.61152	0.762513
AT1G01180	-0.147791	-0.147848	3.24269	0.615607
AT1G01190	-0.295236	-0.295572	1.52602	0.209632
AT1G01200	-0.12694	-0.127126	1.0617	0.617106
AT1G01210	-0.0308686	-0.0308795	3.4864	0.976155
AT1G01250	0.297503	0.29784	1.25783	0.181924
AT1G01260	0.135179	0.135206	3.98453	0.814315
AT1G01220	0.210976	0.210997	5.49859	0.508144
AT1G01225	0.038186	0.0382203	1.80116	0.898578
AT1G01230	-0.0228769	-0.0228809	4.27925	0.992574
AT1G01240	0.093684	0.0937036	3.93271	0.89136
AT1G01290	0.122541	0.122575	3.77799	0.85303
AT1G01300	0.176127	0.176135	6.22088	0.623098
AT1G01310	-1.19539	-1.24754	-2.05732	0.162933
AT1G01320	-0.0247298	-0.0247299	9.16089	0.99635
AT1G01340	-0.400884	-0.401331	1.94533	0.0490783
AT1G01350	-0.0712654	-0.0712776	4.50594	0.942937
AT1G01360	0.119836	0.119877	3.37	0.805833
AT1G01370	0.0514057	0.0514345	2.42315	0.93415
AT1G01380	0.00846279	0.0084905	0.0780942	0.975273
AT1G01390	-0.0224502	-0.0224644	1.96285	0.937308
AT1G01420	0.0997673	0.0997714	6.58877	0.939674
AT1G01440	-0.0581765	-0.0581859	4.62991	0.986571
AT1G01448	-0.293577	-0.293798	2.23333	0.190385
AT1G01453	0.672935	0.681207	-1.9451	0.173258
AT1G01470	-0.100719	-0.100724	5.96238	0.917451
AT1G01480	0.196456	0.196988	0.369836	0.586023
AT1G01490	-0.228449	-0.228464	6.01908	0.403602
AT1G01500	-0.0997638	-0.0997915	3.69714	0.801072
AT1G01510	-0.0028862	-0.0028864	5.82835	0.999807
AT1G01540	-0.114774	-0.114779	6.3426	0.973058
AT1G01550	-0.0848593	-0.0848615	7.11868	0.991962
AT1G01560	-0.621449	-0.623459	0.367767	0.148741
AT1G01570	-0.11361	-0.113692	3.15626	0.662885
AT1G01580	-0.241334	-0.241344	6.19538	0.415525
AT1G01600	0.106087	0.106116	3.64082	0.703977
AT1G01610	0.165569	0.165578	6.12914	0.816735
AT1G01620	-0.283324	-0.283327	8.20626	0.155476
AT1G01630	0.0766635	0.0766683	5.6974	0.969208
AT1G01640	-0.0433988	-0.0434196	2.40812	0.907944
AT1G01650	-0.0246283	-0.0246316	4.67569	0.983269
AT1G01690	0.0817812	0.0818151	3.05131	0.897343
AT1G01695	0.700062	0.711892	-1.6994	0.103424
AT1G01800	-0.0683769	-0.0683812	5.74119	0.990817
AT1G01810	0.0183527	0.0184613	-0.572233	0.961041
AT1G01820	-0.132557	-0.132568	5.47604	0.890057
AT1G01830	-0.0624554	-0.0624661	4.28008	0.96169
AT1G01860	0.0409488	0.040966	3.28672	0.957396
AT1G01880	-0.0500724	-0.050125	2.42517	0.879224
AT1G04033.1	-0.0069943	-0.006995	5.14514	0.999687
AT1G01700	0.122996	0.1232	1.05347	0.640987
AT1G01720	-0.214346	-0.214363	5.80422	0.412482
AT1G01725	-0.104984	-0.105262	0.340624	0.700829
AT1G04047	0.0689621	0.0695292	-0.884347	0.867244
AT1G01730	0.154854	0.154882	4.34077	0.678438
AT1G01760	-0.259584	-0.259683	3.3144	0.260652
AT1G01750	0.219895	0.220773	-0.145062	0.460201
AT1G01770	-0.132329	-0.132343	5.34225	0.855194
AT1G01790	0.117804	0.117806	7.5677	0.958303
AT1G01900	0.10083	0.100862	3.05755	0.848517
AT1G01910	-0.02246	-0.0224618	5.51059	0.999123
AT1G01920	-0.118413	-0.118436	4.21096	0.86915
AT1G01930	-0.0845382	-0.0845563	4.09669	0.914358
AT1G01940	-0.0033679	-0.0033687	3.78808	0.991036
AT1G01950	-0.224555	-0.224583	4.68299	0.39223
AT1G01960	0.0455296	0.0455306	7.15029	0.981624
AT1G01970	0.168839	0.168857	5.04555	0.738289
AT1G01990	0.0881248	0.0881462	3.77315	0.87749
AT1G02000	0.0225935	0.0225988	3.76857	0.980134
AT1G02010	0.00149534	0.00149722	3.56089	0.998339
AT1G02020	0.13728	0.137305	4.30722	0.703673
AT1G02060	-0.359791	-0.359879	4.01136	0.0451219
AT1G02080	0.00181872	0.00181876	7.43694	0.998235
AT1G02090	0.0657009	0.0657077	5.07027	0.93278
AT1G02100	-0.0390187	-0.0390208	6.08187	0.997244
AT1G02120	0.122972	0.122979	5.95774	0.972738
AT1G02130	0.0110552	0.0110561	5.26689	0.998462
AT1G02140	-0.0503188	-0.0503207	6.56634	0.971923
AT1G02145	-0.0724919	-0.0725058	4.32339	0.945994
AT1G02170	-0.010062	-0.0100622	7.3982	0.999772
AT1G02180	-0.0469076	-0.0469402	2.44286	0.865761
AT1G02205	0.379933	0.379943	6.44946	0.0574207
AT1G02220	-0.175131	-0.175219	2.45212	0.514442
AT1G02230	-0.196732	-0.197379	-0.127271	0.532603
AT1G02260	-0.0316668	-0.0316734	4.11148	0.976833
AT1G02270	-0.0808409	-0.0808546	4.38968	0.983936
AT1G02280	-0.140699	-0.140705	6.83349	0.859372
AT1G02290	0.0573433	0.0573596	3.6643	0.958421
AT1G02340	-0.225829	-0.22601	2.30609	0.352041
AT1G02300	0.139071	0.139111	3.95359	0.792405
AT1G02305	0.0261851	0.0261865	5.87998	0.994576
AT1G02310	0.796131	0.804255	-1.30241	0.0466306
AT1G02330	0.0458421	0.0458478	4.97042	0.995962
AT1G02335	0.0909281	0.0909472	3.7737	0.929418
AT1G02350	0.060351	0.060375	3.18663	0.835187
AT1G02360	-0.131418	-0.131463	3.06969	0.626097
AT1G02370	-0.0090795	-0.0090819	3.59158	0.998073
AT1G02380	-0.226192	-0.226371	2.02578	0.349005
AT1G02390	-0.398545	-0.398676	2.87822	0.20848
AT1G02400	0.108959	0.109043	2.12951	0.671144
AT1G02410	0.0857234	0.0857391	4.28023	0.962898
AT1G02420	-0.152235	-0.152599	0.650099	0.541172
AT1G02450	-0.193747	-0.194236	0.877043	0.650749
AT1G02460	0.119616	0.119799	1.17871	0.639398
AT1G02470	-0.14453	-0.144544	5.08449	0.874612
AT1G02500	0.0461364	0.0461368	8.96365	0.988713
AT1G02520	-0.220239	-0.220303	3.46926	0.383346
AT1G02530	0.427947	0.430938	-0.769323	0.203531
AT1G02560	-0.172975	-0.172977	8.02691	0.865581
AT1G02610	-1.31315	-1.31435	2.34493	0.00093431
AT1G02640	-0.580157	-0.580242	4.61642	0.00681692
AT1G02650	-0.768254	-0.770956	0.801409	0.0052712
AT1G02660	-1.42442	-1.42455	5.41471	0.00134407
AT1G02670	0.0603559	0.0604441	1.50194	0.815415
AT1G02680	0.0683551	0.0683826	3.36122	0.86192
AT1G02690	-0.0336853	-0.03369	4.68649	0.977589
AT1G02700	0.134752	0.135036	0.88966	0.596573
AT1G02720	0.186643	0.186683	3.97711	0.632318
AT1G02730	0.104951	0.104954	6.76101	0.92979
AT1G02740	0.00882209	0.00882425	3.27583	0.988699
AT1G02750	-0.337149	-0.337243	3.73578	0.0692135
AT1G02780	0.0277903	0.0277904	9.55015	0.990504
AT1G02800	0.00585851	0.00586145	2.33273	0.985068
AT1G02810	0.0798351	0.0798574	3.25753	0.798822
AT1G02816	-0.119594	-0.119617	4.17208	0.768434
AT1G02820	-1.0009	-1.00105	4.52323	0.00204178
AT1G02840	-0.0334278	-0.033429	6.58087	0.995977
AT1G02850	-0.493367	-0.493464	4.65178	0.014525
AT1G02940	0.473849	0.474827	-0.0285549	0.0305764
AT1G02950	0.204775	0.205089	1.08936	0.40628
AT1G02860	-0.169702	-0.169764	3.38494	0.562707
AT1G02870	0.0151805	0.015183	4.43007	0.99028
MSTRG.175	0.0406684	0.0407905	0.192886	0.885331
AT1G02880	-0.0172433	-0.0172468	3.8414	0.982667
AT1G02890	0.157315	0.157317	7.71904	0.812557
AT1G02900	-0.0180151	-0.0180194	3.21435	0.960064
AT1G02910	0.0230468	0.0230481	5.85604	0.992766
AT1G02960	-0.0628671	-0.0628787	4.20653	0.934901
AT1G02970	0.0246428	0.024659	2.63167	0.941386
AT1G02980	-0.337406	-0.347191	-2.18177	0.510889
AT1G02990	0.0832925	0.0833012	5.05055	0.974456
AT1G03000	-0.028316	-0.0283192	5.07145	0.989797
AT1G03020	-0.808979	-0.810883	1.43674	0.0117609
AT1G03030	-0.0125624	-0.0125648	4.04176	0.997572
AT1G03040	0.0372301	0.0372332	5.47545	0.977823
AT1G03055	-0.156109	-0.156182	2.46482	0.57272
AT1G03060	0.0635888	0.0635906	6.78286	0.908756
AT1G03070	0.364444	0.365828	-0.114993	0.222848
AT1G03080	0.0200783	0.0200788	6.98517	0.995905
AT1G03090	-1.216	-1.2161	5.39825	0.00040331
AT1G03100	-0.162804	-0.163404	0.11714	0.537042
AT1G03110	-0.049807	-0.0498182	4.14701	0.952053
AT1G03120	0.212639	0.213743	-0.724018	0.497255
AT1G03130	0.179554	0.179555	9.24449	0.655961
AT1G03150	-0.146687	-0.146728	3.71364	0.599127
AT1G03160	0.173954	0.173962	6.257	0.775625
AT1G03170	-0.101549	-0.102095	-0.173641	0.761632
AT1G03180	-0.131225	-0.131381	1.43683	0.603824
AT1G03190	-0.0288288	-0.0288367	3.81981	0.983991
AT1G03210	0.00521012	0.00521247	3.06658	0.990519
AT1G03220	-0.486983	-0.486996	6.9069	0.00647765
AT1G03230	-0.155385	-0.155401	5.08631	0.604372
AT1G03250	0.135813	0.135831	4.73242	0.887627
AT1G03260	-0.0052941	-0.0052942	2.81042	0.989855
AT1G03270	0.159338	0.159455	2.03918	0.538385
AT1G03280	0.0717671	0.0717737	5.30103	0.991123
AT1G03290	-0.062232	-0.0622397	4.81655	0.963092
AT1G03310	0.242611	0.242621	6.39718	0.344901
AT1G03320	0.296198	0.300664	-1.80753	0.505618
AT1G03330	0.0468135	0.0468197	4.63551	0.986521
AT1G03340	0.172322	0.172507	1.38463	0.49373
AT1G03350	0.0719333	0.0719382	5.6222	0.996673
AT1G03370	-0.0459273	-0.0459296	6.19296	0.997909
AT1G03380	-0.0122939	-0.0122945	5.74637	0.991143
AT1G03400	-0.147146	-0.147186	3.56703	0.643622
AT1G03410	0.769653	0.773704	-0.631755	0.0230825
AT1G03430	-0.0455071	-0.0455245	3.27955	0.950128
AT1G03440	0.115357	0.11537	4.80314	0.844806
AT1G03445	0.45968	0.463864	-1.10661	0.195278
AT1G03457	-0.394176	-0.394327	3.14804	0.0324414
AT1G03470	-0.380074	-0.380164	4.69754	0.0695058
AT1G03475	0.0615214	0.0615222	7.88567	0.995764
AT1G03495	0.578256	0.578368	3.85593	0.00065504
AT1G04187.1	-0.183515	-0.185005	-1.08865	0.707036
AT1G03510	-0.34798	-0.348617	1.29537	0.141847
AT1G03580.1	-2.00009	-2.01682	-0.770639	0.00034223
AT1G03590	0.018964	0.0189668	4.80418	0.997137
AT1G03530	0.0886323	0.0886412	5.18104	0.960622
AT1G03540	0.0999963	0.100099	1.69873	0.694587
AT1G03550	-0.0405521	-0.0405701	2.53973	0.886599
AT1G03560	-0.115259	-0.115296	3.39721	0.820754
AT1G03600	-0.114	-0.114001	7.97833	0.877899
AT1G03610	-0.425332	-0.425373	4.93441	0.0268289
AT1G03620	-0.256102	-0.256452	1.1731	0.283796
AT1G03630	0.140621	0.140623	7.96541	0.906587
AT1G03650	-0.274998	-0.275258	2.16667	0.22376
AT1G03680	0.00119319	0.00119321	7.72464	0.999813
AT1G03687	-0.0033717	-0.0033725	3.66867	0.997318
AT1G03730	-0.310935	-0.311005	3.74426	0.161792
AT1G03740	-0.24614	-0.246166	5.07404	0.31264
AT1G03750	0.01942	0.0194283	3.0693	0.985867
AT1G03760	-0.207904	-0.20797	3.67149	0.450036
AT1G03770	-0.0792046	-0.0792423	2.88122	0.873957
AT1G03780	0.145861	0.14588	4.60944	0.623948
AT1G03820	0.190208	0.190233	4.42633	0.502782
AT1G03830	0.0659702	0.0659814	4.70987	0.96727
AT1G03840	0.364739	0.365016	1.90306	0.108426
AT1G03850	-0.558849	-0.559083	3.0281	0.00783395
AT1G03860	-0.0657661	-0.0657693	6.33177	0.994317
AT1G03870	-0.291207	-0.29122	6.22244	0.185309
AT1G03900	0.0564152	0.0564181	6.10305	0.990303
AT1G03905	-0.0453628	-0.0454016	2.04109	0.895712
AT1G03910	-0.0459151	-0.0459177	6.03187	0.996984
AT1G03930	0.0497554	0.0497601	5.15056	0.971656
AT1G04217.1	-0.237312	-0.23786	0.263136	0.370033
AT1G03940	0.735329	0.73544	4.31834	0.00010407
AT1G03950	-0.0497104	-0.0497248	3.48198	0.971287
AT1G03960	-0.0940697	-0.0940966	3.77813	0.851809
AT1G03970	-0.0429119	-0.0429226	3.69225	0.959001
AT1G03980	-0.134622	-0.13519	-0.009474	0.639883
AT1G03990	0.157625	0.157812	3.09903	0.544129
AT1G04000	0.017285	0.0172922	3.8101	0.981956
AT1G04010	0.158983	0.15904	3.12426	0.689792
AT1G04020	0.0352026	0.0352086	4.30411	0.970084
AT1G04030	0.108472	0.108538	2.389	0.736269
AT1G04040	-0.109141	-0.10915	5.39762	0.886758
AT1G04050	0.045177	0.0451908	3.54709	0.943504
AT1G04080	0.0127776	0.012778	6.97018	0.999817
AT1G04090	0.0804982	0.0808858	-0.0180403	0.786269
AT1G04100	-0.0855704	-0.0856893	1.33021	0.761597
AT1G04110	0.22875	0.228816	3.62323	0.409094
AT1G04120	0.039286	0.0392873	6.73133	0.993047
AT1G04130	-0.0366811	-0.0366945	3.17987	0.94237
AT1G04140	0.0376678	0.037669	6.74195	0.997039
AT1G04160	0.00254084	0.00254172	3.77975	0.995001
AT1G04170	0.0589863	0.058988	7.04748	0.998918
AT1G04180	-0.0183343	-0.0183568	0.825108	0.941817
AT1G04190	0.0209629	0.020965	5.20225	0.993049
AT1G04200	-0.0354445	-0.0354489	4.59755	0.985173
AT1G04210	-0.0873875	-0.0873917	6.20416	0.98932
AT1G04220	0.0547687	0.0548403	1.46532	0.844261
AT1G04247	-0.172963	-0.173632	-0.26565	0.652235
AT1G04230	-0.0508024	-0.0508202	3.31107	0.952034
AT1G04240	-0.132305	-0.132327	4.23486	0.608987
AT1G04250	0.154351	0.154361	5.61639	0.803256
AT1G04260	0.0653975	0.0653982	8.48471	0.972878
AT1G04330	0.12682	0.127112	0.42162	0.644481
AT1G04280	-0.151193	-0.151207	5.30481	0.849116
AT1G04290	-0.149282	-0.149288	6.49834	0.834122
AT1G04340	0.213191	0.213232	4.29496	0.470263
AT1G04350	0.0636202	0.0636235	5.80561	0.945501
AT1G04360	0.0624813	0.0625267	1.93429	0.850739
AT1G04390	-0.0307438	-0.0307533	3.57667	0.960322
AT1G04400	-0.0478197	-0.0478208	7.2642	0.998391
AT1G04410	-0.0793341	-0.0793345	9.66611	0.984938
AT1G04420	-0.0484953	-0.0484966	6.85781	0.996918
AT1G04425.1	-0.0358344	-0.0358543	2.35925	0.896546
AT1G04430	0.0333586	0.0333594	6.92233	0.995974
AT1G04440	-0.0797941	-0.0797991	5.81781	0.976466
AT1G04263.1	0.476378	0.486118	-1.99107	0.425185
AT1G04480	0.095029	0.0950314	7.03378	0.876255
AT1G04510	-2.33057	-2.33088	5.45121	1.93176e-20
AT1G04530	-0.0553317	-0.0553355	5.58963	0.974676
AT1G04520	-0.0044456	-0.004446	4.71257	0.99918
AT1G04550	0.190072	0.190094	4.73795	0.688363
AT1G04555	-0.266245	-0.266455	2.15749	0.241459
AT1G04570	0.598547	0.600116	0.0465227	0.0119824
AT1G04590	0.142663	0.142685	4.61436	0.861879
AT1G04610	0.29896	0.29945	0.706298	0.203236
AT1G04620	0.0233757	0.023378	5.23487	0.994773
AT1G04625	0.0188524	0.0188542	4.99194	0.991745
AT1G04635	0.107925	0.107933	5.53598	0.876688
AT1G04650	0.0986594	0.0987143	2.46793	0.715158
AT1G04680	0.0496788	0.0496806	6.33589	0.934447
AT1G04690	-0.0173172	-0.0173178	6.73509	0.999873
AT1G04710	0.076124	0.0761338	4.30364	0.973593
AT1G04730	-0.0151738	-0.0151779	3.40387	0.970669
AT1G04750	0.0347038	0.0347055	6.2076	0.998784
AT1G04760	0.03403	0.0340577	2.051	0.910901
AT1G04770	-0.289309	-0.289325	5.92413	0.329165
AT1G04778	-0.642436	-0.646677	-1.06246	0.0878733
AT1G04780	-0.149355	-0.149363	5.88195	0.905173
AT1G04790	0.00540649	0.00540692	5.00357	0.999583
AT1G04800	0.264387	0.264409	5.17098	0.245621
AT1G04810	-0.0729877	-0.0729902	6.4512	0.988716
AT1G04820	0.101307	0.101307	8.9491	0.973344
AT1G04830	-0.0879244	-0.0879432	4.05517	0.909501
AT1G04840	0.0453699	0.0454382	1.66546	0.872408
AT1G04850	0.0267661	0.026767	6.60789	0.998805
AT1G04860	-0.010949	-0.0109498	5.65664	0.999164
AT1G04880	0.0181839	0.0181855	4.9894	0.994524
AT1G04900	-0.131108	-0.131148	3.74438	0.825332
AT1G04297	-0.118403	-0.123725	-2.46414	0.861641
AT1G04910	0.167167	0.167185	4.96063	0.838711
AT1G04930	0.615493	0.616194	1.91806	0.00153591
AT1G04945	0.0255149	0.025516	6.31518	0.995566
AT1G04950	0.0691776	0.0691869	4.79386	0.974548
AT1G05000	-0.0775123	-0.077535	3.57457	0.87897
AT1G05010	0.263748	0.263752	7.75533	0.246149
AT1G04960	0.0539057	0.0539153	4.27765	0.991401
AT1G04970	-0.0653038	-0.065312	4.9042	0.994344
AT1G04980	0.0590171	0.0590278	4.48874	0.981908
AT1G04990	-0.120648	-0.120656	5.7766	0.923533
AT1G05090	0.134479	0.134598	2.07431	0.614169
AT1G05120	0.0937006	0.0937115	4.8258	0.980607
AT1G05135.1	-0.197553	-0.197566	5.97775	0.429709
AT1G05030	0.0136188	0.0136197	6.00777	0.99949
AT1G04323.1	-0.0688749	-0.0690147	1.57001	0.799592
AT1G05061.1	0.205064	0.205377	1.34074	0.408568
AT1G05140	0.105928	0.105933	6.11846	0.952088
AT1G05150	0.0612149	0.0612182	5.97939	0.990939
AT1G05160	0.220883	0.220911	4.84762	0.488148
AT1G05180	-0.0931007	-0.09311	5.24016	0.983462
AT1G05190	0.0471107	0.0471111	8.73533	0.982433
AT1G05200	0.117856	0.117869	5.27383	0.827253
AT1G05205	-0.0044186	-0.0044201	2.75118	0.989509
AT1G05210	0.238049	0.238184	2.62558	0.316612
AT1G05260	0.426712	0.426769	4.37119	0.0107151
AT1G05270	-0.0360732	-0.0360771	4.98112	0.996841
AT1G05280	0.29393	0.294532	0.396701	0.300222
AT1G05300	0.0563407	0.0564065	1.75305	0.835847
AT1G05220	0.786503	0.791272	-0.739857	0.0203473
AT1G05230	0.170665	0.170698	4.1807	0.624551
AT1G05250	-0.184258	-0.185635	-1.21212	0.584219
AT1G05240	0.495635	0.502078	-1.68782	0.22387
AT1G04357.1	-0.09565	-0.0969545	-1.55646	0.860108
AT1G05310	0.151877	0.15196	2.42456	0.612623
AT1G05320	0.0418107	0.041815	5.15971	0.995942
AT1G05340	-0.871032	-0.871754	1.94731	0.00155491
AT1G05350	-0.0670855	-0.0670944	4.74773	0.980005
AT1G05360	0.0142802	0.0142836	4.09352	0.996402
AT1G05370	-0.0176758	-0.0176859	1.80822	0.951253
AT1G05380	0.00480833	0.00480866	5.87296	0.998778
AT1G05385	-0.0246619	-0.024667	3.87814	0.948222
AT1G05400	-0.550072	-0.554095	-0.692387	0.15822
AT1G05410	-0.138573	-0.138603	4.17549	0.80995
AT1G05430	-0.0987648	-0.0987784	4.68152	0.974039
AT1G05440	0.103532	0.103601	2.11691	0.713553
AT1G05450	-0.506938	-0.515654	-1.88306	0.322212
AT1G05460	0.146332	0.146351	4.90935	0.857419
AT1G05470	0.025611	0.025615	4.3861	0.994188
AT1G05490	0.365668	0.365887	3.49296	0.050954
AT1G05500	0.0284894	0.0284912	5.73413	0.998599
AT1G05520	0.19331	0.193323	5.69708	0.664941
AT1G05575	-1.45491	-1.45672	1.83402	0.00144928
AT1G05577	-0.112866	-0.114326	-1.69926	0.833534
AT1G05530	-0.0298126	-0.0298612	0.299402	0.911285
AT1G05540	0.313667	0.313823	2.28328	0.11701
AT1G05550	0.329263	0.337352	-2.00582	0.575624
AT1G05570	-0.111159	-0.111164	6.0399	0.90304
AT1G05590	0.290696	0.290749	4.18335	0.158546
AT1G05600	-0.144274	-0.144333	3.35499	0.696156
AT1G05610	-0.165107	-0.165925	-0.709373	0.559671
AT1G05620	0.289872	0.289927	4.08309	0.154862
AT1G05630	-0.0319312	-0.0319355	4.4576	0.951505
AT1G05640	0.139675	0.139772	2.29924	0.65988
AT1G05650	0.0964893	0.0997854	-2.24205	0.903129
AT1G05670	0.0940126	0.0940524	3.14681	0.808259
AT1G05675	-2.07094	-2.07757	0.671202	0.00101573
AT1G05680	-0.599897	-0.600038	4.03336	0.028868
AT1G05690	0.341233	0.341476	2.36415	0.0830728
AT1G05700	-0.352689	-0.352955	1.89949	0.117535
AT1G05770	-0.34878	-0.349786	-0.0128465	0.156403
AT1G05780	0.0746601	0.0747148	2.22686	0.858657
AT1G04423	-0.229044	-0.231699	-1.61025	0.612027
AT1G05710	-0.0748132	-0.0748311	3.97496	0.903833
AT1G05720	-0.0106549	-0.0106594	3.13636	0.98187
AT1G05730	-0.0621948	-0.0623349	0.981296	0.833371
AT1G05750	-0.0612084	-0.0612434	3.01549	0.907587
AT1G05785	-0.0934892	-0.0935021	4.67969	0.952643
AT1G05805	-0.0434018	-0.0434066	5.02038	0.984027
AT1G05830	-0.0952746	-0.0952815	5.5468	0.96884
AT1G05835	0.234146	0.238108	-1.8396	0.657563
AT1G05840	-0.350803	-0.350871	4.11475	0.0426986
AT1G05850	0.0836909	0.0836915	8.71518	0.980105
AT1G05860	-0.0193202	-0.0193268	3.47197	0.985914
AT1G05870	0.143435	0.143457	4.62604	0.725153
AT1G05890	-0.232894	-0.232907	6.043	0.388476
AT1G05900	0.0971298	0.0971542	3.70564	0.9092
AT1G05910	0.0452785	0.0452819	5.5957	0.994603
AT1G05940	0.060363	0.060369	5.03457	0.979235
AT1G05950	0.168002	0.168081	3.12451	0.546406
AT1G05960	-0.0958828	-0.0958883	5.85922	0.958698
AT1G05970	0.0212229	0.021236	2.7635	0.9721
AT1G06010	-0.0302158	-0.0302281	3.09203	0.921886
AT1G06020	0.197764	0.199767	-1.70513	0.615205
AT1G06040	-0.0597569	-0.0597588	6.80938	0.942714
AT1G06050	-0.106583	-0.106653	2.38275	0.691755
AT1G06060	0.188244	0.188286	4.04519	0.534015
AT1G06070	0.00916898	0.00917079	4.25578	0.999357
AT1G06080	0.0105311	0.010533	3.56268	0.977523
AT1G06090	0.0894287	0.0894772	2.45837	0.748474
AT1G06100	0.27413	0.274272	2.28207	0.223427
AT1G06110	-0.0676782	-0.0676854	5.06465	0.951964
AT1G06120	0.0109338	0.0110198	-0.941638	0.979729
AT1G06130	-0.0918331	-0.0918463	4.58099	0.931642
AT1G06140	0.285796	0.286321	1.30692	0.208465
AT1G06143	0.0201158	0.020132	2.14611	0.9534
AT1G06150	0.0394914	0.0394952	5.261	0.992534
AT1G06160	-0.620505	-0.622246	1.88054	0.081472
AT1G06180	0.236858	0.236957	3.4241	0.320171
AT1G06190	0.0617368	0.0617389	6.78514	0.977095
AT1G06200	-0.0552368	-0.0552416	5.32453	0.984281
AT1G06210	0.179523	0.179542	5.0437	0.759233
AT1G06220	0.0586094	0.0586112	6.86195	0.990941
AT1G06290	0.0721501	0.0721535	6.08113	0.987667
AT1G06230	0.0358021	0.0358033	6.64524	0.998197
AT1G06250	0.0257572	0.025806	0.796584	0.924989
AT1G06265	0.015852	0.0158574	3.12411	0.97618
AT1G06350	0.318623	0.31889	1.78924	0.137124
AT1G06360	0.0442456	0.0442478	6.24439	0.978012
AT1G06370.3	-0.374609	-0.374931	1.9369	0.0816304
AT1G06380	-0.0577367	-0.0577566	3.41739	0.941838
AT1G06390	-0.120481	-0.120488	5.97872	0.975141
AT1G06400	-0.150394	-0.150407	5.43994	0.813826
AT1G06410	-0.0546668	-0.0546678	7.67293	0.997412
AT1G06420	0.111624	0.111733	1.68373	0.665191
AT1G06430	-0.227587	-0.227592	7.10249	0.391057
AT1G06440	0.0885798	0.0886715	1.91404	0.750544
AT1G06450	0.271095	0.272075	0.106741	0.361821
AT1G06460	-0.121008	-0.121012	6.53138	0.804515
AT1G04467	0.140473	0.143723	-1.83379	0.804594
AT1G06470	-0.005807	-0.0058078	4.78879	0.998704
AT1G06540	0.488529	0.491112	-0.120218	0.192225
AT1G06550	0.215817	0.215829	5.90295	0.489874
AT1G06490	0.061895	0.0619071	3.93512	0.97354
AT1G04473	-0.34004	-0.347087	-1.91059	0.518453
AT1G06515	-0.133012	-0.133084	2.76534	0.637272
AT1G04477	-0.253093	-0.257574	-2.08154	0.663141
AT1G06510	-0.0182564	-0.018259	4.38277	0.993446
AT1G06520	0.242917	0.243198	1.45398	0.305922
AT1G06560	-0.141988	-0.142018	4.32728	0.842064
AT1G06570	-0.662378	-0.662425	5.41553	0.0203456
AT1G06580	-0.229178	-0.229456	1.52042	0.339232
AT1G06590	-0.167779	-0.167826	3.65102	0.595501
AT1G06620	0.432978	0.433258	2.51078	0.0247631
AT1G06630	-0.141547	-0.141568	4.61914	0.846303
AT1G06740	-0.016222	-0.0162289	2.90485	0.984021
AT1G06760	0.212604	0.21261	6.83622	0.563678
AT1G06770	-0.0101568	-0.0101596	3.31769	0.993143
AT1G06640	0.135147	0.135151	6.81638	0.926544
AT1G06660	-0.0033475	-0.0033463	2.32763	0.990091
AT1G06670	0.0748067	0.0748067	11.3194	0.98391
AT1G06690	-0.191149	-0.19116	5.83351	0.584058
AT1G06720	-0.11036	-0.110363	7.11961	0.973604
AT1G06730	0.10606	0.106079	4.41522	0.947871
AT1G06780	0.0398669	0.039872	4.82457	0.995213
AT1G06800	0.0406125	0.0406409	1.78257	0.878722
AT1G06820	-0.0600433	-0.0600472	5.83518	0.997262
AT1G06830	0.192818	0.192944	2.44611	0.433359
AT1G06840	-0.0634241	-0.0634332	4.69725	0.982319
AT1G06850	0.0127427	0.0127465	3.33872	0.988269
AT1G06870	-0.0355866	-0.0355917	4.69214	0.997328
AT1G06890	0.00115709	0.00115713	5.82963	0.999967
AT1G06900	-0.0993414	-0.0993466	5.86284	0.961136
AT1G06910	0.0347831	0.0348125	2.3525	0.918717
AT1G06980	0.330324	0.330901	0.955303	0.173846
AT1G06930	0.112615	0.113308	-0.906194	0.758581
AT1G06950	-0.139835	-0.139836	8.67853	0.935134
AT1G06960	-0.0619196	-0.061935	3.68927	0.91961
AT1G07000	-0.458546	-0.458676	3.46735	0.0489056
AT1G07010	0.141179	0.141187	5.9062	0.771781
AT1G07020	0.330976	0.331183	2.54212	0.10898
AT1G07030	0.187679	0.18771	4.49333	0.647327
AT1G07040	0.00844119	0.00844228	4.39972	0.987255
AT1G07050	-0.0520786	-0.052086	4.7642	0.868536
AT1G07070	0.116255	0.116259	6.45916	0.980375
AT1G07090	0.238478	0.238568	3.35917	0.329035
AT1G07135	-0.853474	-0.853498	6.6448	0.0410328
AT1G07140	0.0991796	0.0991821	7.11623	0.984485
AT1G07110	-0.324602	-0.324609	7.21668	0.0618026
AT1G07119	0.47067	0.47451	-0.89918	0.307092
AT1G07150	-0.836386	-0.836919	2.17475	0.00208235
AT1G07160	-1.18882	-1.22152	-1.58268	0.062773
AT1G07170	0.00647842	0.00647981	3.71083	0.985955
AT1G07180	-0.044359	-0.0443607	6.17759	0.933177
AT1G07200	-0.0406194	-0.0406225	5.28224	0.989969
AT1G07210	0.0693401	0.069346	5.46352	0.986424
AT1G07220	0.0536048	0.0536204	3.42072	0.908558
AT1G07230	0.121398	0.121409	5.25228	0.937434
AT1G07240	-0.119719	-0.11974	4.13141	0.844923
AT1G07250	0.0313288	0.0313315	5.21052	0.928806
AT1G07260	-0.0066139	-0.0066249	1.02683	0.978893
AT1G07280	0.0626001	0.0626025	6.47742	0.966992
AT1G07290	0.27484	0.275321	1.08886	0.23701
AT1G07310	0.0523303	0.0523358	5.02443	0.966218
AT1G07320	0.0277867	0.0277868	8.85746	0.99657
AT1G07350	0.124316	0.124331	4.95575	0.778374
AT1G07360	0.151222	0.151233	5.70204	0.899541
AT1G07370	0.0776848	0.0776976	4.424	0.827945
AT1G07380	0.0610834	0.0610957	4.07777	0.987737
AT1G07390	-0.153242	-0.153327	3.12866	0.561799
AT1G07400	0.721326	0.723032	0.478564	0.00446287
AT1G07410	0.124421	0.124579	1.4305	0.638511
AT1G07420	0.00958538	0.00958688	4.58739	0.996559
AT1G07430	0.483733	0.484147	1.49727	0.0293666
AT1G07440	0.0465636	0.0465691	4.87422	0.981805
AT1G07450	-0.126221	-0.126379	1.21878	0.633461
AT1G07470	-0.0008581	-0.0008585	4.09195	0.999565
AT1G07480	-0.121648	-0.121673	4.19922	0.926813
AT1G04587	0.736725	0.752523	-1.90359	0.294294
AT1G07510	0.042629	0.0426315	5.94656	0.995593
AT1G07530	-0.125345	-0.125354	5.50689	0.865243
AT1G07560	-0.0903424	-0.0904485	1.07412	0.749298
AT1G07570	-0.024315	-0.0243199	4.16859	0.996755
AT1G07590	-0.0558894	-0.0558896	9.86652	0.847783
AT1G07610	0.081586	0.0815885	6.5	0.75974
AT1G07615	-0.154236	-0.154283	3.80752	0.732363
AT1G07620	0.121193	0.121539	0.484445	0.650572
AT1G07630	0.0638752	0.0638844	4.62349	0.98156
AT1G07640	0.180295	0.180308	5.48952	0.677514
AT1G07650	0.020973	0.0209747	5.56032	0.997306
AT1G07670	-0.0519809	-0.0519832	6.31032	0.978748
AT1G07660	-0.0595125	-0.059524	4.2513	0.883235
AT1G07700	-0.0042756	-0.0042759	5.08963	0.99904
AT1G07705	0.0416607	0.0416656	5.05719	0.980272
AT1G07710	0.0257909	0.025897	-0.0828801	0.927003
AT1G07720	-0.0076202	-0.0076208	5.36372	0.997156
AT1G07740	0.122583	0.122639	3.02089	0.729234
AT1G07745	0.0135558	0.013564	2.75477	0.972065
AT1G07750	0.111104	0.111116	4.91542	0.91487
AT1G07810	0.0249822	0.0249835	6.10001	0.998097
AT1G07770	-0.0167043	-0.0167045	8.30378	0.99443
AT1G07790	0.16409	0.164099	5.82761	0.696447
AT1G07820	0.0934959	0.0935	6.20617	0.875094
AT1G07830	-0.0422079	-0.0422154	4.34207	0.979134
AT1G07840	0.08075	0.0807639	4.43592	0.949134
AT1G07870	-0.34611	-0.346191	3.73551	0.0838847
AT1G07880	-0.081168	-0.0812014	2.86295	0.895602
AT1G07890	0.10039	0.100391	8.3599	0.797224
AT1G07980	0.0440412	0.0440548	3.75748	0.928215
AT1G07985	0.0480523	0.048136	0.730715	0.852782
AT1G07900	-0.361521	-0.361998	1.37292	0.120781
AT1G07910	0.0459462	0.0459525	4.60798	0.972598
AT1G07920	0.0769812	0.0769814	9.99568	0.980419
AT1G07940	0.0543392	0.0543396	8.65663	0.981016
AT1G07950	-0.0346614	-0.0346719	3.61503	0.960582
AT1G07960	-0.0049903	-0.004991	4.55935	0.997879
AT1G07970	0.0564204	0.0564299	4.36039	0.983478
AT1G07990	0.045851	0.0458538	5.75007	0.996306
AT1G08000	0.0355524	0.0355563	4.95683	0.993843
AT1G08070	-0.0041008	-0.00411	1.87995	0.986182
AT1G08090	1.25263	1.25463	0.422373	0.00018646
AT1G08030	0.0695338	0.0695365	6.46832	0.997779
AT1G08035	-0.128617	-0.131027	-1.61114	0.838045
AT1G08110	-0.0040045	-0.0040046	6.65688	0.999669
AT1G08115.1	-0.130138	-0.130639	0.207293	0.850162
AT1G08125	0.0866966	0.0867185	3.84987	0.868571
AT1G08130	0.0120376	0.0120384	5.44592	0.995693
AT1G08160	0.0882171	0.0882358	3.73425	0.852312
AT1G08180	-0.0541345	-0.054171	2.27683	0.862776
AT1G08190	0.105216	0.105219	6.89996	0.992887
AT1G08200	0.0802941	0.0802954	7.65575	0.993763
AT1G08210	-0.092536	-0.092552	4.38626	0.931671
AT1G08220	0.0045297	0.00452917	3.38282	0.992796
AT1G08230	-0.082737	-0.08276	3.72285	0.888201
AT1G08260	0.0512182	0.0512232	5.09167	0.95069
AT1G08270	0.154288	0.155334	-0.692906	0.621875
AT1G08280	0.304883	0.304979	3.40382	0.12122
AT1G08290	0.10456	0.104648	1.61491	0.725969
AT1G08300	0.0642805	0.0643203	2.54013	0.90953
AT1G08320	-0.0814671	-0.0814988	2.79608	0.780863
AT1G08430	0.119755	0.11978	3.44992	0.657242
AT1G08340	0.0284982	0.02852	1.77838	0.921269
AT1G08350	0.0886999	0.0887302	3.34013	0.935961
AT1G08360	0.0379999	0.0380003	8.41151	0.982784
AT1G08380	0.0236315	0.0236315	10.3039	0.966198
AT1G08390	0.146734	0.146897	1.58447	0.584642
AT1G08400	0.123212	0.123263	3.14134	0.73965
AT1G08410	-0.0230994	-0.0231002	6.61855	0.999487
AT1G08450	0.0159215	0.0159225	5.73319	0.990279
AT1G08460	-0.0035995	-0.0036001	4.17848	0.999212
AT1G08465	0.145275	0.145313	3.82626	0.583008
AT1G08470	0.00667774	0.00667843	4.52592	0.998104
AT1G08480	-0.0326205	-0.0326222	6.01851	0.9973
AT1G08490	-0.0634354	-0.0634399	5.41003	0.996772
AT1G08500	0.0788658	0.0789526	1.65058	0.786451
AT1G08510	0.271166	0.271175	6.57594	0.211145
AT1G08520	0.0415915	0.0415919	8.00168	0.995461
AT1G08540	-0.0834997	-0.0835011	7.70635	0.975509
AT1G08560	-0.0311033	-0.0311058	5.36982	0.985616
AT1G08570	-0.0570403	-0.0570421	6.84154	0.952605
AT1G08580	0.120614	0.120627	5.02203	0.854952
AT1G08590	0.6111	0.617479	-1.605	0.134962
AT1G08600	0.0196972	0.0196984	5.79481	0.997507
AT1G08610	0.00179129	0.00179177	3.75722	0.999428
AT1G08620	0.0162335	0.0162347	5.56825	0.997394
AT1G08630	-1.82382	-1.82661	1.17074	0.0112971
AT1G08640	-0.0566891	-0.0566914	6.38037	0.98594
AT1G08650	0.290427	0.290478	4.34702	0.153621
AT1G08660	0.0608029	0.0608104	4.92887	0.997191
AT1G08670	0.22327	0.224158	-0.248905	0.427155
AT1G08680	-0.0072441	-0.0072448	5.12928	0.998292
AT1G08700	0.049171	0.0491773	4.73532	0.992545
AT1G08710	-0.0604968	-0.0605213	3.28959	0.904505
AT1G08720	-0.0206673	-0.0206701	4.69088	0.991333
AT1G08730	-0.127739	-0.127945	0.824128	0.611037
AT1G08750	0.11017	0.110203	3.54182	0.835658
AT1G08760	0.0407968	0.0408031	4.45148	0.992145
AT1G08770	0.0602627	0.060286	3.14658	0.919862
AT1G08780	0.0478183	0.0478274	4.21183	0.968427
AT1G08800	-0.0794938	-0.0795057	4.57872	0.893067
AT1G08810	0.173691	0.173752	3.50356	0.660814
AT1G08820	0.0981562	0.0981662	5.15002	0.964253
AT1G08830	-2.56	-2.56016	6.89835	5.0707e-13
AT1G08840	0.0439695	0.0439824	3.62809	0.945324
AT1G08845	0.0640686	0.06411	2.58399	0.868187
AT1G08880	0.0739272	0.0739305	6.27456	0.991502
AT1G08890	-0.132315	-0.132348	3.88171	0.721185
AT1G08900	-0.11682	-0.116847	3.99533	0.839699
AT1G08910	0.0501773	0.0501834	5.14614	0.92194
AT1G08920	-0.39797	-0.398021	4.67686	0.0430956
AT1G08930	-1.44431	-1.44436	6.91926	0.00016854
AT1G08940	-0.199845	-0.199962	2.40889	0.442956
AT1G08960	0.284799	0.284877	3.74037	0.166725
AT1G08970	0.0947594	0.0947681	5.19724	0.964525
AT1G08980	-0.319076	-0.319094	5.83754	0.0898158
AT1G08990	0.0989423	0.0989713	3.32983	0.883865
AT1G09010	-0.0658971	-0.0658997	6.57802	0.973638
AT1G09020	0.0606684	0.060672	5.88934	0.988078
AT1G09160	-0.107551	-0.107561	5.24805	0.935314
AT1G09040	-0.0072316	-0.0072337	2.85776	0.990633
AT1G09050	-0.121043	-0.121104	2.83688	0.774831
AT1G09060	-0.0336985	-0.0336989	7.9298	0.99799
AT1G09070	-0.317213	-0.317217	7.83187	0.187383
AT1G09080	0.71548	0.717746	1.164	0.0760195
AT1G09090	-0.39534	-0.395787	1.51432	0.0785422
AT1G09140	-0.0176768	-0.017678	5.4728	0.995629
AT1G09150	0.0144352	0.0144366	5.16219	0.998324
AT1G09220	-0.288548	-0.28903	1.36572	0.211257
AT1G09230	0.0196624	0.0196698	3.45994	0.970246
AT1G09250	0.358938	0.359003	4.11325	0.0675665
AT1G09170	0.237139	0.237146	6.78767	0.396964
AT1G09180	0.272373	0.273179	0.319145	0.292183
AT1G09190	0.0597179	0.0597624	2.67424	0.840834
AT1G09210	0.109245	0.109247	7.48116	0.973163
AT1G09270	0.118402	0.118408	6.14161	0.981078
AT1G09280	-0.252575	-0.252621	4.20418	0.294938
AT1G09290	0.0566512	0.0566761	3.08553	0.943452
AT1G09300	-0.0588742	-0.0588934	3.65673	0.919138
AT1G09310	0.386828	0.38683	9.32143	0.0159963
AT1G09320	-0.0945096	-0.0945369	3.66102	0.928832
AT1G09330	0.0735362	0.0735451	4.89213	0.955764
AT1G09340	-0.0177375	-0.0177376	9.56026	0.997641
AT1G09350	0.293111	0.293654	1.11298	0.215914
AT1G09450	-0.0428656	-0.0428887	2.50043	0.889717
AT1G09390	-0.103767	-0.103794	3.72216	0.848082
AT1G09400	-0.399317	-0.403864	-1.72385	0.330965
AT1G09410	-0.119022	-0.119224	1.33047	0.63941
AT1G09415	-0.26997	-0.270023	4.38788	0.224463
AT1G09430	-0.0641784	-0.0641815	6.05382	0.971356
AT1G09440	0.00819735	0.00819825	3.51602	0.991919
AT1G09460	-0.120031	-0.120099	2.62243	0.711951
AT1G09470	0.154184	0.154239	3.05204	0.656022
AT1G09480	-0.243931	-0.244438	0.50371	0.356926
AT1G09486.1	-0.0046312	-0.0046423	0.26495	0.98418
AT1G09490	-0.188665	-0.18869	4.66374	0.642674
AT1G09500	-1.37319	-1.3738	2.21424	0.00156026
AT1G09520	-0.0447695	-0.044783	3.51233	0.910243
AT1G09530	0.112986	0.113012	3.9508	0.905262
AT1G09560	-0.117461	-0.117463	7.02765	0.652272
AT1G09570	-0.134137	-0.134141	6.81299	0.907214
AT1G09575	-0.249058	-0.249251	1.98942	0.288382
AT1G09580	0.175803	0.175854	3.59901	0.631338
AT1G09590	0.0917663	0.0917679	7.581	0.917284
AT1G09600	0.188822	0.188999	1.48243	0.455614
AT1G09620	-0.0415571	-0.0415578	7.89008	0.996065
AT1G09630	0.0448464	0.0448549	4.22443	0.974767
AT1G09640	-0.0140508	-0.0140509	8.07071	0.999598
AT1G09645	-0.132249	-0.132283	3.75112	0.796568
AT1G09660	0.0457401	0.0457444	5.46334	0.992659
AT1G09680	0.0733559	0.0734342	1.93917	0.811235
AT1G09690	0.0542169	0.0542174	8.53614	0.985131
AT1G09710	-0.14686	-0.146922	3.06658	0.675113
AT1G09730	0.0111013	0.0111022	5.48419	0.999695
AT1G09740	-0.0661113	-0.0661225	3.85413	0.860691
AT1G09750	0.181975	0.181979	7.00649	0.676561
AT1G09760	-0.0815577	-0.0815643	5.63585	0.988394
AT1G09770	-0.0555475	-0.0555488	7.36216	0.993254
AT1G09780	0.101752	0.101753	7.81494	0.971956
AT1G09812	0.152623	0.15284	1.68582	0.543499
AT1G09794	-0.0300918	-0.0301295	1.71981	0.905782
AT1G09795	0.0637314	0.0637333	6.59946	0.987012
AT1G09800	0.079279	0.0793088	3.42184	0.769525
AT1G09810	-0.015006	-0.0150095	4.00964	0.99552
AT1G09815	0.0694079	0.0694227	4.39314	0.947228
AT1G09820	0.0588992	0.0589226	3.07896	0.925733
AT1G09830	0.0636232	0.063629	5.22505	0.984255
AT1G09840	0.143939	0.143951	5.30782	0.910827
AT1G09850	-0.0077689	-0.0077699	5.0569	0.998817
AT1G09870	0.026984	0.0269869	4.88327	0.996273
AT1G09880	0.00978896	0.00981989	0.368567	0.970855
AT1G09890	-0.384513	-0.384862	1.7133	0.0600101
AT1G09900	0.0731431	0.0731515	4.98554	0.958535
AT1G09910	-0.101665	-0.101684	4.05228	0.935828
AT1G09920	-0.0384214	-0.0384268	4.56737	0.994669
AT1G09932	-0.286204	-0.286496	1.58482	0.246623
AT1G09940	-0.358747	-0.358801	4.47762	0.0361297
AT1G09950	-1.31447	-1.31771	0.196746	0.0015626
AT1G09960	0.115834	0.115872	3.38557	0.776464
AT1G09970	-0.311386	-0.311392	7.42991	0.0962821
AT1G09980	0.0797811	0.0797884	5.30904	0.992425
AT1G09995	-0.086431	-0.0865294	1.71245	0.743475
AT1G10020	-0.354832	-0.354864	5.1546	0.081097
AT1G10030	0.176254	0.176296	3.76624	0.540051
AT1G10040	0.0945423	0.0946761	1.47902	0.725397
AT1G10050	0.0514588	0.051471	4.08284	0.972083
AT1G10060	0.074517	0.0745406	3.68174	0.882085
AT1G10070	-2.65236	-2.65485	1.91615	0.00222514
AT1G10090	-0.0283478	-0.0283522	4.53515	0.986348
AT1G10095	-0.0847791	-0.0848454	2.21351	0.843607
AT1G10120	0.0706171	0.0706314	4.07771	0.967073
AT1G10130	0.0620352	0.0620399	5.38242	0.987043
AT1G10140	-0.49847	-0.498693	2.9089	0.0343721
AT1G10155	-0.729255	-0.735697	-0.421761	0.10601
AT1G10160	0.0792251	0.0792528	3.22997	0.895752
AT1G10170	-0.164692	-0.164698	6.95754	0.732744
AT1G10200	0.0713907	0.0713945	6.04789	0.980645
AT1G10210	0.00684666	0.00685109	2.91724	0.989861
AT1G10230	0.00965216	0.00965567	3.44744	0.985173
AT1G10240	-0.0479295	-0.0479458	3.60212	0.941338
AT1G10270	0.114126	0.114142	4.7983	0.927458
AT1G10280	-0.0615407	-0.0615757	2.65398	0.889076
AT1G10290	0.0417635	0.0417648	6.82921	0.994345
AT1G10350	0.0756487	0.0756625	4.13966	0.959191
AT1G10310	0.0237007	0.0237025	5.49765	0.997452
AT1G10330	0.213379	0.2138	0.926264	0.409496
AT1G10340	-1.0058	-1.00805	0.814269	0.00425011
AT1G10360	0.0189006	0.0189013	6.53044	0.995448
AT1G10380	0.193993	0.194038	3.84638	0.54795
AT1G10390	0.00013063	0.00013064	6.66852	0.999989
AT1G10400	-0.0230977	-0.0231	5.03742	0.989807
AT1G10430	-0.0077334	-0.0077342	4.78817	0.99881
AT1G10450	-0.0319213	-0.0319245	5.29302	0.997873
AT1G10470	0.103389	0.103396	5.54744	0.879396
AT1G10560	0.160534	0.160648	1.99509	0.536697
AT1G10490	0.0454921	0.0454965	5.1379	0.996704
AT1G10500	-0.0172792	-0.0172811	4.96201	0.998658
AT1G10510	-0.0829677	-0.0829715	6.2643	0.992292
AT1G10520	-0.0329592	-0.0330029	1.40349	0.896566
AT1G10522	0.115231	0.115242	5.49297	0.897586
AT1G04797	0.590114	0.603339	-1.47449	0.244711
AT1G10530	0.546367	0.549389	-0.862454	0.0591295
AT1G10570	-0.0275179	-0.0275214	4.83309	0.990297
AT1G10580	0.0851302	0.0851373	5.46573	0.974898
AT1G10590	0.0723968	0.0724001	6.20603	0.870633
AT1G10600	-0.194791	-0.194818	4.65596	0.634338
AT1G10630	0.00177576	0.00177589	6.09884	0.999631
AT1G10640	0.125529	0.125544	4.55337	0.907161
AT1G10650	0.205109	0.205135	4.68159	0.544371
AT1G10657	0.0786289	0.0786547	2.83618	0.76334
AT1G10682.1	-0.140843	-0.140854	5.25215	0.639143
AT1G10660	-0.295861	-0.295897	4.94639	0.148668
AT1G10670	0.138364	0.138366	7.66665	0.949941
AT1G10680	0.663764	0.668894	-1.65138	0.0558697
AT1G10690	0.193269	0.193457	1.96454	0.434383
AT1G10700	-0.0255569	-0.0255608	4.52204	0.984673
AT1G10720	0.0599734	0.0599839	4.35799	0.979861
AT1G10730	-0.069733	-0.0697611	3.17907	0.887345
AT1G10740	-0.154046	-0.154056	5.64926	0.768832
AT1G10750	0.179869	0.179973	2.37642	0.49064
AT1G10760	-0.0828887	-0.0828894	8.58548	0.948756
AT1G10770	-0.614252	-0.621686	-0.9963	0.196843
AT1G10780	0.114309	0.114349	3.42301	0.682091
AT1G10850	0.121029	0.121041	5.08585	0.796006
AT1G10865	-0.239755	-0.239852	3.15954	0.336665
AT1G04827	-0.292039	-0.29637	-1.73109	0.580933
AT1G10790	0.0674433	0.067529	0.78832	0.795591
AT1G10800	0.237345	0.238215	-0.338672	0.373801
AT1G10810	0.143404	0.144068	-0.404683	0.649489
AT1G10820	-0.0071793	-0.0071795	7.46243	0.999909
AT1G10870	0.0879574	0.0879686	4.92145	0.972904
AT1G10890	0.0132041	0.0132049	5.82609	0.999088
AT1G10900	-0.0643567	-0.0643611	5.53364	0.986864
AT1G10910	-0.0867119	-0.0867185	5.45732	0.981485
AT1G10920	-0.227515	-0.227613	3.10809	0.347943
AT1G10930	-0.0927907	-0.0927942	6.5375	0.982131
AT1G10950	0.0108114	0.0108115	8.82706	0.995406
AT1G10980	-0.210406	-0.210604	1.85722	0.39624
AT1G10990	0.255371	0.255754	1.24509	0.27839
AT1G11000	-0.160286	-0.160351	2.95787	0.592001
AT1G11010	0.0696697	0.0696882	3.66695	0.936214
AT1G11060	-0.0110869	-0.0110887	4.51853	0.998967
AT1G11070	0.577128	0.578083	0.1019	0.0180958
AT1G11080	-0.42897	-0.429067	3.60844	0.0202542
AT1G04837	-0.196876	-0.197085	1.53762	0.429719
AT1G11112	0.0042681	0.00428127	0.192834	0.987985
AT1G11120	0.0464797	0.0465119	1.89018	0.902317
AT1G11125	-0.371968	-0.372744	0.753298	0.185646
AT1G11130	0.0935044	0.0935123	5.24014	0.985566
AT1G11150	0.115261	0.115348	2.23603	0.657894
AT1G11160	0.0311716	0.0311915	2.32423	0.933659
AT1G11185.1	-0.610648	-0.61383	-0.530476	0.0765797
AT1G11190	0.0522852	0.0523248	2.25235	0.870164
AT1G11170	0.0223014	0.0223151	2.23368	0.95473
AT1G11175.1	-0.490467	-0.490712	2.74909	0.0219989
AT1G11180	-0.214844	-0.214911	3.67011	0.47019
AT1G11200	0.0988618	0.0988859	3.85219	0.86109
AT1G11210	-0.23183	-0.231894	3.77886	0.353676
AT1G11220	0.130552	0.130665	1.97077	0.644308
AT1G11240	-0.0472057	-0.0472125	4.69983	0.976086
AT1G11260	-0.7092	-0.709221	6.76481	0.00025115
AT1G11270	-0.138521	-0.13863	2.19646	0.642159
AT1G11280	0.102601	0.102611	4.99836	0.975776
AT1G11320	-0.0296519	-0.0296726	2.52904	0.928193
AT1G11290	-0.268709	-0.268797	3.64803	0.227762
AT1G11300	0.35786	0.358233	1.70159	0.0950031
AT1G11303	0.0370725	0.0370876	3.37479	0.94013
AT1G11310	-0.326957	-0.326968	6.7375	0.0572526
AT1G11330	-0.0875296	-0.0875455	4.47527	0.865389
AT1G11340	0.151326	0.151475	1.91064	0.562584
AT1G11350	0.026754	0.0267558	5.88132	0.998821
AT1G11430	0.013807	0.0138073	6.91371	0.987836
AT1G11380	-0.348826	-0.348943	3.51879	0.0703558
AT1G11390	0.0226757	0.022679	4.60273	0.9973
AT1G11400	0.00496349	0.00496388	5.50992	0.999582
AT1G11420	-0.0975882	-0.0976474	2.46714	0.77753
AT1G11450	-0.129488	-0.129536	3.23131	0.690165
AT1G11475	-0.0382083	-0.0382153	4.22176	0.968964
AT1G11480	-0.0968396	-0.0968445	6.1204	0.959434
AT1G11570	0.00737111	0.00738951	0.147824	0.982902
AT1G11482.1	-0.0159704	-0.0159736	4.14198	0.989185
AT1G11490	0.851382	0.860873	-1.58582	0.0433926
AT1G11500	0.236653	0.238804	-1.31398	0.53958
AT1G11530	-0.172016	-0.172062	3.69221	0.509223
AT1G11540	0.070974	0.0711796	-0.0793261	0.813011
AT1G11580	0.0256508	0.0256516	6.4741	0.98413
AT1G11592.2	0.0571311	0.0571601	2.62456	0.839677
AT1G11600	0.0561899	0.0561957	5.18086	0.972335
AT1G11630	0.0224061	0.0224141	3.24841	0.980696
AT1G11650	-0.0055465	-0.0055466	7.7172	0.99965
AT1G11660	-0.0282258	-0.0282277	5.81332	0.99603
AT1G11670	0.258596	0.258635	4.5316	0.271319
AT1G11680	0.135855	0.13586	6.59839	0.934596
AT1G11700	0.417007	0.417113	4.01222	0.0172532
AT1G11710	0.260745	0.260997	1.8588	0.259004
AT1G11720	0.0117018	0.0117023	6.02826	0.995094
AT1G11730	0.0490133	0.0490697	1.38715	0.863269
AT1G11735	0.683064	0.696133	-2.06748	0.178235
AT1G11740	0.0358887	0.036021	-0.218481	0.893215
AT1G11750	-0.112475	-0.112479	6.58727	0.924596
AT1G11755	-0.0453378	-0.0453548	3.52057	0.962158
AT1G11760	0.067771	0.067807	2.86271	0.867874
AT1G04887	0.117858	0.117891	3.74062	0.830641
AT1G11790	0.0240809	0.0240837	4.75877	0.997536
AT1G11800	0.248458	0.248565	3.16897	0.301151
AT1G11820	-0.0154611	-0.0154624	5.53004	0.992753
AT1G04893	-1.23778	-1.27606	-2.13223	0.0349572
AT1G11840	0.110572	0.110573	8.4803	0.934445
AT1G11850	-0.0567438	-0.0567521	4.68582	0.846998
AT1G11860	0.0576703	0.0576704	9.91814	0.994961
AT1G11870	0.0191151	0.0191165	5.59445	0.998807
AT1G04907.1	0.0154852	0.015907	-2.28768	0.980836
AT1G11880	-0.127267	-0.127351	2.41318	0.684205
AT1G11890	-0.0685994	-0.0686071	4.96581	0.96112
AT1G11900	0.012659	0.0126994	0.149865	0.963975
AT1G11905	-0.0460566	-0.0460736	3.39834	0.947085
AT1G11910	-0.0503597	-0.05036	9.061	0.994813
AT1G11930	0.00637698	0.00637744	5.47494	0.999287
AT1G11940	0.152655	0.152747	2.51642	0.57786
AT1G11950	-0.0598555	-0.0598779	3.20752	0.887665
AT1G11960	-0.454203	-0.454305	3.96508	0.0382683
AT1G11970	0.175765	0.238181	-2.51752	0.916551
AT1G11980	0.175703	0.238118	-2.72474	0.917464
AT1G12000	0.0975621	0.0975646	7.0449	0.973821
AT1G12010	-0.292044	-0.292227	2.48339	0.235602
AT1G12013.1	0.234953	0.238164	-1.63991	0.594838
AT1G12020	-0.074423	-0.0744469	3.79999	0.93887
AT1G12030	-0.175099	-0.175142	5.08041	0.523737
AT1G12040	0.688596	0.68904	2.01788	0.00685769
AT1G12050	0.150911	0.150922	5.64547	0.874148
AT1G12060	-0.0414887	-0.0415176	2.18474	0.889762
AT1G12080	0.259642	0.259685	4.21304	0.261225
AT1G12090	-0.0724632	-0.0724636	9.16726	0.984086
AT1G12110	0.2562	0.256209	6.27243	0.2724
AT1G12120	-0.132671	-0.132679	5.87242	0.944737
AT1G12140	0.02618	0.0261829	4.93441	0.995564
AT1G12160	-0.0666388	-0.0666856	1.80933	0.813242
AT1G12200	0.0735857	0.0735941	5.02809	0.995131
AT1G12220	-0.100809	-0.100846	3.59559	0.863219
AT1G12230	0.0233029	0.0233038	6.23976	0.998359
AT1G12240	-0.264644	-0.264649	7.19007	0.246127
AT1G12250	-0.180222	-0.180236	5.26111	0.658539
AT1G12260	0.152019	0.15213	2.09239	0.57864
AT1G12330	0.220175	0.220209	4.58006	0.454602
AT1G12270	0.00585772	0.00585799	6.1414	0.999728
AT1G12280	0.00533721	0.00533843	4.11501	0.998325
AT1G12300	0.148186	0.14828	2.27014	0.621872
AT1G12320	0.302261	0.302422	2.69843	0.148764
AT1G12380	0.154056	0.154083	3.9643	0.684982
AT1G12350	-0.0959985	-0.0960033	6.09872	0.994558
AT1G12370	0.0689724	0.0689929	3.54119	0.971164
AT1G12390	-0.060082	-0.0600959	3.86594	0.940456
AT1G12410	-0.0128346	-0.0128349	6.71192	0.997119
AT1G12420	0.0074644	0.00746734	3.74612	0.995405
AT1G12430	-0.0168916	-0.016893	5.35789	0.998061
AT1G12440	-0.216157	-0.216165	6.58909	0.498214
AT1G12450	-0.085552	-0.08558	3.36436	0.955911
AT1G12460	0.0909326	0.0909458	4.5114	0.960633
AT1G12470	0.0918829	0.0918895	5.54094	0.987781
AT1G12480	0.135959	0.13616	1.28148	0.592849
AT1G12500	-0.027943	-0.0279451	5.6089	0.991179
AT1G12520	-2.22863	-2.22887	5.88714	3.10466e-09
AT1G12530	0.0665023	0.0665214	3.75327	0.903206
AT1G12550	0.193571	0.193701	2.22802	0.471927
AT1G12560	0.610512	0.611312	1.2935	0.0249991
AT1G12570	0.0552674	0.0553153	1.74555	0.841399
AT1G12580	-0.39908	-0.399109	5.47933	0.0111798
AT1G12610	0.534713	0.536235	0.722303	0.148367
AT1G12620	0.20786	0.207967	2.84679	0.422815
AT1G12640	-0.0380754	-0.0380794	4.77787	0.993572
AT1G12650	0.0276258	0.0276295	4.62384	0.99124
AT1G12680	0.11126	0.111273	4.91881	0.975555
AT1G12710	-0.139981	-0.140025	3.77587	0.748969
AT1G12730	-0.0525216	-0.0525427	3.01587	0.895917
AT1G12805	-1.66285	-1.70822	-1.86248	0.0447256
AT1G12810	0.058823	0.0588409	3.64326	0.929001
AT1G04973	0.144916	0.148091	-2.19108	0.811953
AT1G12820	0.185314	0.185331	5.34304	0.581892
AT1G12740	-0.222159	-0.222262	2.71219	0.356647
AT1G12750	0.0298661	0.0298735	3.79429	0.973977
AT1G12760	-0.0979077	-0.0979162	5.37707	0.962131
AT1G12770	-0.0455864	-0.0455884	6.5671	0.9982
AT1G12775	0.0146436	0.0146576	1.99042	0.960742
AT1G12790	-0.799434	-0.799487	5.76477	6.42093e-05
AT1G12800	0.00576714	0.0057672	8.12535	0.999797
AT1G12840	-0.0288664	-0.0288671	7.12608	0.996854
AT1G12845	0.0248292	0.0248396	3.12387	0.938336
AT1G12850	0.0754863	0.0754926	5.37107	0.99268
AT1G12860	0.156693	0.156704	5.75597	0.770209
AT1G12880	-0.190327	-0.190431	2.68118	0.460579
AT1G12890	-0.286944	-0.291668	-1.54977	0.556067
AT1G12900	0.0433554	0.0433555	10.0539	0.988727
AT1G12910	-0.240793	-0.240825	4.76241	0.339991
AT1G12920	-0.0459958	-0.0459974	6.80648	0.99826
AT1G12930	-0.0074713	-0.0074724	4.75026	0.996649
AT1G12950	0.228906	0.229137	1.55309	0.341345
AT1G12970	-0.0090039	-0.0090073	3.50437	0.996784
AT1G12990	-0.350145	-0.350189	4.55794	0.0861576
AT1G13000	0.0456813	0.045692	3.98514	0.980392
AT1G13020	0.168913	0.168924	5.78452	0.843895
AT1G13030	-0.0325231	-0.0325313	3.99431	0.992976
AT1G13050	0.0855811	0.0856167	3.22333	0.870369
AT1G13060	-0.010805	-0.0108053	6.85109	0.979511
AT1G13080	0.153418	0.153433	4.95538	0.764966
AT1G13090	0.0977326	0.0977402	5.539	0.938972
AT1G13100	0.140093	0.140135	3.6965	0.779132
AT1G13110	0.0905519	0.090556	6.52059	0.940583
AT1G13120	0.0152686	0.0152706	4.96419	0.999523
AT1G13130	0.139966	0.140093	1.41522	0.596978
AT1G13140	0.0832258	0.0836785	-0.636717	0.790061
AT1G13145.1	0.0723304	0.0724248	1.61522	0.777898
AT1G13150	-0.110991	-0.111693	-0.615201	0.76096
AT1G13160	0.0997405	0.0997485	5.56256	0.933823
AT1G13170	0.128093	0.128104	5.33321	0.900603
AT1G13180	-0.0844759	-0.0845051	3.38095	0.90959
AT1G13190	-0.0405908	-0.0405933	5.72625	0.988583
AT1G13195	-0.233112	-0.233224	2.83821	0.372579
AT1G13210	-0.429682	-0.429723	5.18754	0.0748559
AT1G13220	-0.122506	-0.122517	5.32001	0.924261
AT1G13245	-0.40372	-0.40376	5.60302	0.0663774
AT1G13250	0.0832223	0.0832371	4.44234	0.921565
AT1G13260	-0.754938	-0.754978	6.54029	0.0243872
AT1G13270	0.0107697	0.01077	6.89696	0.999739
AT1G13300	-0.301821	-0.301912	3.34228	0.185352
AT1G13320	0.00636484	0.00636514	5.82884	0.999676
AT1G13330	0.175503	0.175737	2.50593	0.479446
AT1G13340	0.112161	0.112257	2.04406	0.65858
AT1G13370	0.716501	0.723737	-0.845139	0.0859041
AT1G13360	0.0442203	0.044222	6.61766	0.987714
AT1G13380	-0.103783	-0.103802	4.20383	0.896019
AT1G13390	-0.0958728	-0.0958892	4.37397	0.906122
AT1G13410	0.198176	0.198318	2.52473	0.421495
AT1G13420	0.580509	0.580768	2.39924	0.0059007
AT1G13430	0.616209	0.617896	0.0333385	0.0157988
AT1G13440	-0.0222792	-0.0222793	10.769	0.97962
AT1G13448	0.181692	0.182113	0.491434	0.467401
AT1G13450	-0.197329	-0.197359	4.48199	0.547336
AT1G13460	0.0913786	0.0913997	3.95111	0.857863
AT1G13470	-0.169743	-0.174159	0.574155	0.863234
AT1G13520	0.436747	0.438073	0.116655	0.112736
AT1G13530	-0.333275	-0.334657	-0.42437	0.284251
AT1G13540	-0.199226	-0.200215	-0.899821	0.527662
AT1G13560	0.0273503	0.0273516	6.17079	0.999589
AT1G13580	-0.0163416	-0.0163482	3.19847	0.978324
AT1G13590	-0.42122	-0.421629	1.50475	0.0641567
AT1G13600	-0.0313988	-0.0314666	0.760718	0.910364
AT1G13608	-0.129952	-0.12998	4.65179	0.676248
AT1G13610	-0.822567	-0.825281	1.53938	0.0167364
AT1G13635	-0.0721702	-0.0722959	0.709975	0.794489
AT1G13640	-0.310727	-0.310747	5.8989	0.0731608
AT1G13650	0.326119	0.326147	4.48286	0.145786
AT1G13670	-0.24195	-0.242101	2.52568	0.345833
AT1G13690	0.0563373	0.0563494	4.15473	0.962065
AT1G13700	-0.383317	-0.383465	3.27144	0.0956848
AT1G05023	-0.32169	-0.325779	-1.36276	0.478862
AT1G13710	-0.200666	-0.200723	3.79398	0.431587
AT1G13730	0.0866568	0.0866636	5.44684	0.97836
AT1G13740	0.0534989	0.053524	2.93065	0.902459
AT1G13750	0.226154	0.226285	2.46419	0.346314
AT1G13770	-0.0605138	-0.0605314	3.56215	0.90765
AT1G13780	-0.140834	-0.140903	3.07516	0.769013
AT1G13790	0.0269492	0.0269577	3.68652	0.969555
AT1G13800	-0.14991	-0.150067	1.97294	0.557872
AT1G13810	-0.105406	-0.105454	3.14726	0.824156
AT1G13820	-0.0409237	-0.0409264	5.29003	0.998425
AT1G13830	-0.0715486	-0.0716299	1.19238	0.78142
AT1G13860	0.0445749	0.0445816	4.50733	0.953137
AT1G13930	0.123289	0.12329	9.27313	0.785248
AT1G13940	0.00470272	0.00470305	4.82301	0.998694
AT1G13870	0.0492759	0.0492882	3.79035	0.969567
AT1G13880	0.0139095	0.0139113	4.62664	0.998442
AT1G13900	0.0761057	0.0761138	4.96479	0.980163
AT1G13910	0.0712009	0.0712248	3.4862	0.897149
AT1G13950	0.0187773	0.0187904	2.23094	0.959814
AT1G13960	-0.0757618	-0.0757743	4.40031	0.977927
AT1G13970	0.123899	0.123971	2.2841	0.744215
AT1G13980	-0.0693518	-0.0693551	6.1393	0.983108
AT1G13990	-0.456585	-0.456692	3.96898	0.0233798
AT1G14000	0.0668986	0.0669029	5.66139	0.995152
AT1G14010	0.191228	0.191259	4.39537	0.562729
AT1G05043	-0.245359	-0.249016	-1.671	0.626519
AT1G14020	0.047414	0.0474219	4.25311	0.970904
AT1G14030	-0.0464645	-0.0464685	5.27912	0.99078
AT1G14040	-0.0076779	-0.0076798	3.6662	0.996691
AT1G14060	0.156079	0.156117	3.97779	0.65129
MSTRG.1227	-0.265844	-0.266256	1.14353	0.257011
AT1G14071	-0.157908	-0.158026	2.00543	0.570956
AT1G14080	-0.0195719	-0.0195964	1.33627	0.938321
AT1G14090.1	-0.132702	-0.132777	2.66715	0.687077
AT1G14120	0.18516	0.185215	3.61672	0.499191
AT1G05057.1	-0.857294	-0.874821	-2.03609	0.129101
AT1G14130	0.0594558	0.0594666	4.51825	0.941293
AT1G14150	0.178365	0.178374	5.90129	0.64676
AT1G14160	-0.0515439	-0.0516257	0.718473	0.839027
AT1G14170	0.0610708	0.0610859	3.64391	0.946292
AT1G14180	0.132829	0.132874	3.33057	0.702782
AT1G14185	-0.256369	-0.256558	1.77084	0.294415
AT1G14190	0.0569751	0.057022	1.61322	0.865875
AT1G14200	-0.377529	-0.377661	3.48192	0.0482527
AT1G14205	-0.0595784	-0.0596315	2.3597	0.855635
AT1G14210	0.0688353	0.068857	3.50989	0.905145
AT1G14230	0.0289402	0.0289444	4.56126	0.982827
AT1G14240	0.771597	0.772163	1.92254	0.00588031
AT1G14250	0.537907	0.537942	5.21342	0.0034654
AT1G14280	0.0642016	0.0642092	4.72406	0.971863
AT1G14260	-0.204198	-0.204697	0.469088	0.422686
AT1G14270	-0.0217728	-0.021774	5.87537	0.998839
AT1G14330	-0.149022	-0.149055	3.88147	0.731572
AT1G14290	-0.0881581	-0.088172	4.33102	0.907902
AT1G14300	-0.193697	-0.19374	4.28597	0.578613
AT1G14310	-0.194832	-0.19489	3.40508	0.518369
AT1G14320	-0.0733703	-0.0733707	9.09055	0.941923
AT1G14340	-0.176194	-0.17624	3.75545	0.711292
AT1G14345	0.185174	0.18518	6.26172	0.608229
AT1G14350	0.134902	0.134921	4.72083	0.872799
AT1G14360	0.0704741	0.0704859	4.60126	0.964637
AT1G14370	-0.652629	-0.652924	3.05745	0.0101817
AT1G14380	0.00159118	0.00159128	5.54395	0.999955
AT1G14390	0.173333	0.173529	1.31258	0.490923
AT1G14400	-0.0240824	-0.0240834	6.30188	0.993432
AT1G14410	0.0378729	0.0378763	5.22814	0.982736
AT1G14430	0.205822	0.205922	2.77161	0.488825
AT1G14440	0.166712	0.166738	4.5608	0.734603
AT1G14450	-0.254011	-0.254331	1.51761	0.281275
AT1G14460	0.0850475	0.085056	5.09751	0.953694
AT1G14470	-0.564576	-0.564865	2.89545	0.00056865
AT1G14490	0.645255	0.646691	0.411109	0.00752025
AT1G14510	-0.121704	-0.121714	5.52217	0.949699
AT1G14520	-0.23627	-0.236419	2.5934	0.329309
AT1G14530	-0.104255	-0.104309	2.62045	0.739213
AT1G14540	-0.531258	-0.53428	-0.17206	0.0938874
AT1G14560	0.0265506	0.0265567	4.03583	0.996117
AT1G14570	0.139445	0.139453	5.92245	0.837302
AT1G14580	0.225863	0.225884	4.98682	0.433949
AT1G05107.1	-0.0182908	-0.0182912	7.47032	0.997593
AT1G14590	0.192831	0.192919	3.00451	0.543581
AT1G14600	0.0909545	0.0910296	2.1392	0.774348
AT1G14620	0.0467071	0.0467149	4.45026	0.981408
AT1G14630	0.325807	0.32596	2.84036	0.0953619
AT1G14670	0.167483	0.167488	6.74753	0.796357
AT1G14680	-0.176064	-0.176503	0.825807	0.490839
AT1G14640	0.0445497	0.0445786	2.74141	0.905754
AT1G14650	-0.0018718	-0.0018718	6.53983	0.999917
AT1G14660	0.16493	0.165017	2.96559	0.63826
AT1G14685	-0.153924	-0.153937	5.55036	0.867993
AT1G14687	-0.0617485	-0.0618706	0.938995	0.807436
AT1G14690	-0.114512	-0.114521	5.42471	0.949869
AT1G14700	0.214697	0.21472	4.76436	0.482456
AT1G14710	0.00466705	0.0046672	6.42137	0.997041
AT1G14720	0.055662	0.0556649	6.30681	0.992383
AT1G14730	-0.0153213	-0.0153285	2.80991	0.977565
AT1G14740	-0.291155	-0.291167	6.36121	0.148892
AT1G14760	-0.147634	-0.14844	-0.450147	0.603599
AT1G14770	-0.0093776	-0.0093818	2.9533	0.992888
AT1G14780	0.0116314	0.0116428	1.54953	0.9663
AT1G14790	0.0235159	0.0235218	3.74918	0.977267
AT1G14810	-0.023332	-0.0233329	6.41714	0.995916
AT1G14820	0.0364814	0.0364894	4.2131	0.948474
AT1G14830	0.0529713	0.0529726	7.13461	0.999405
AT1G14850	-0.0840035	-0.0840084	5.7881	0.961391
AT1G14860	-0.255847	-0.255963	2.80108	0.270537
AT1G14870	-0.27114	-0.271188	4.22374	0.286909
AT1G14880	2.35292	2.43969	0.134057	0.402472
AT1G14890	-0.129342	-0.129383	3.66928	0.624554
AT1G14900	0.237292	0.23732	4.9742	0.328729
AT1G14910	0.0885972	0.0886047	5.35328	0.932703
AT1G14920	0.225418	0.225433	5.46709	0.424662
AT1G14960	0.391068	0.391592	0.820138	0.118967
AT1G15010	-0.575812	-0.576134	2.28835	0.0425415
AT1G14970	0.0483897	0.0484059	3.48901	0.930881
AT1G14980	0.0322373	0.0322383	6.91272	0.931094
AT1G15020	-0.0623486	-0.0623587	4.32427	0.949829
AT1G15030	-0.0819476	-0.0819556	4.93142	0.960418
AT1G05143	-0.914691	-0.932999	-2.14039	0.118008
AT1G15040	-1.46763	-1.46987	1.23782	0.00055685
AT1G15050	0.00945224	0.00945324	4.8091	0.995705
AT1G15080	0.0809392	0.0809853	2.76371	0.856321
AT1G05153.1	-0.0797019	-0.0797944	1.18091	0.75703
AT1G15100	0.1921	0.192151	3.57687	0.482318
AT1G15110	-0.0036823	-0.0036825	3.77012	0.995679
AT1G15120	-0.0811528	-0.0811565	6.3285	0.926647
AT1G15130	0.0270227	0.027024	6.23451	0.996231
AT1G15140	0.0203831	0.0203839	6.41059	0.997351
AT1G15150	0.106461	0.106954	0.135905	0.72547
AT1G15160	0.212914	0.213178	1.39546	0.379724
AT1G15165	0.134536	0.134628	2.22775	0.632038
AT1G15170	-0.23988	-0.239899	5.22592	0.356532
AT1G15175	0.169315	0.169472	1.36782	0.498737
AT1G15190	0.462889	0.464954	-0.557244	0.0836368
AT1G15200	0.0325249	0.0325269	6.05206	0.973417
AT1G15210	0.177144	0.177158	5.12642	0.592381
AT1G15215	0.122248	0.122317	2.88313	0.810155
AT1G15220	0.0290232	0.0290412	2.61703	0.949377
AT1G15230	-0.006175	-0.0061753	4.08251	0.994074
AT1G15240	0.0402974	0.0403008	5.44971	0.996261
AT1G15250	-0.177464	-0.177509	3.90171	0.498642
AT1G15260	0.324488	0.324529	4.88987	0.106093
AT1G15270	0.0683155	0.0683175	6.84482	0.898661
AT1G15280	0.0131442	0.0131448	6.24851	0.999126
AT1G15290	-0.123093	-0.123095	7.82429	0.887145
AT1G15300	0.364689	0.365052	1.76001	0.0803455
AT1G15310	0.380946	0.381166	2.68112	0.0458317
AT1G15330	-2.04909	-2.08439	-1.96775	0.00471666
AT1G15340	0.0565398	0.0565409	7.43727	0.988397
AT1G15350	-0.244897	-0.244953	4.06441	0.325615
AT1G15370	-0.0602538	-0.0602622	4.51081	0.899563
AT1G15380	-0.745899	-0.746051	3.43296	6.08837e-05
AT1G15385	0.861256	0.875081	-1.96034	0.0860633
AT1G15390	-0.126159	-0.126174	4.85774	0.891744
AT1G15400	-0.111795	-0.111807	4.82645	0.81057
AT1G05163	-0.845045	-0.845838	1.95602	0.289841
AT1G15410	0.399859	0.39994	3.85254	0.00774108
AT1G15415	-0.892044	-0.907501	-1.99084	0.0773201
AT1G15420	0.0646995	0.0647105	4.5341	0.972727
AT1G15430	-0.0568576	-0.0568776	3.29413	0.879361
AT1G15440	0.102483	0.102491	5.73058	0.933227
AT1G15470	0.0145691	0.0145716	4.18344	0.993197
AT1G15480	-0.0411793	-0.0411874	4.41672	0.990323
AT1G15490	0.0723124	0.0723337	3.60875	0.916641
AT1G15550	0.34325	0.343397	3.00997	0.08794
AT1G15500	-0.148345	-0.148347	8.31596	0.871578
AT1G15510	-0.155124	-0.155156	4.43121	0.676721
AT1G15520	-0.107972	-0.108154	1.50421	0.68806
AT1G15530	-0.113898	-0.113933	3.55886	0.850606
AT1G15570	0.0941325	0.0941478	4.26804	0.927121
AT1G15580	0.551831	0.556571	-1.24478	0.197524
AT1G15660	0.0297322	0.0297355	4.70656	0.981714
AT1G15670	-0.43628	-0.436411	3.77536	0.0261231
AT1G15690	-0.0094653	-0.0094653	9.76271	0.999452
AT1G15710	0.0318621	0.0318668	4.41048	0.993309
AT1G15730	-0.17153	-0.171542	5.6965	0.806001
AT1G15760	0.180556	0.180731	1.71356	0.468245
AT1G15740	-0.34147	-0.341485	6.22445	0.038323
AT1G15750	-0.0814069	-0.0814083	7.51572	0.981054
AT1G15780	-0.0027731	-0.0027732	6.05409	0.999052
AT1G15790	-0.002981	-0.0029865	1.8382	0.989786
AT1G15800	-0.332911	-0.333153	2.32029	0.0871683
AT1G15810	0.121386	0.121398	5.24519	0.949911
AT1G15820	0.108521	0.108521	10.6172	0.819275
AT1G05207	0.25319	0.253633	0.728064	0.291561
AT1G15830	-0.0710445	-0.0710702	2.67453	0.858878
AT1G15860	-0.0425932	-0.0425987	4.84001	0.99469
AT1G15870	0.101486	0.101657	1.7049	0.70061
AT1G15880	-0.110624	-0.110639	4.7096	0.877554
AT1G15885	-0.0911606	-0.0911654	6.0004	0.976776
AT1G15930	-0.0667706	-0.0667717	7.75012	0.956306
AT1G15940	0.0334667	0.0334691	5.56732	0.982108
AT1G15950	0.328407	0.328437	5.22659	0.115577
AT1G05213	-0.22514	-0.22522	3.42471	0.382891
AT1G15970	0.0714421	0.0714557	4.15185	0.9801
AT1G15980	0.00474834	0.00474842	7.37647	0.999497
AT1G16000	0.0313222	0.0313299	3.96843	0.953582
AT1G16010	-0.0131267	-0.0131282	5.19279	0.999211
AT1G16020	0.109786	0.109801	4.66616	0.950626
AT1G16030	0.265934	0.266067	2.80636	0.243975
AT1G16040	0.063	0.0630257	3.28565	0.953601
AT1G16060	0.218409	0.218686	1.51079	0.368856
AT1G16070	-0.104532	-0.1046	2.24125	0.711413
AT1G16080	0.0853828	0.0853849	6.88117	0.973409
AT1G16110	-0.528973	-0.529264	2.76805	0.0542427
AT1G16120	-1.15978	-1.16088	2.01369	0.00550807
AT1G16140.1	0.236348	0.23755	-0.727212	0.470143
AT1G16150	-0.418965	-0.420483	-0.158774	0.18965
AT1G16160	0.585928	0.593342	-2.14772	0.219223
AT1G16170	-0.343269	-0.34334	4.10672	0.0746604
AT1G16180	-0.0168558	-0.0168562	7.31188	0.99973
AT1G16210	0.0179396	0.0179408	5.84061	0.992014
AT1G16220	0.0366721	0.036686	3.06473	0.957264
AT1G16240	-0.127368	-0.127378	5.45862	0.929765
AT1G16250	-0.285511	-0.285589	3.71067	0.172479
AT1G16260	-0.20325	-0.203291	4.21138	0.491115
AT1G16270	0.035333	0.0353356	5.45245	0.990302
AT1G16280	0.167299	0.167342	4.04122	0.644861
AT1G16300	-0.192431	-0.192484	3.48814	0.563357
AT1G16310	0.106926	0.106986	2.61957	0.706677
AT1G16320	-0.0926597	-0.0926665	5.36212	0.802282
AT1G16330	0.13588	0.135942	2.89119	0.686038
AT1G16340	-0.0118256	-0.0118276	4.32843	0.99488
AT1G16350	-0.0682418	-0.0682446	6.57861	0.998036
AT1G16390	-0.251904	-0.252072	2.61974	0.282654
AT1G16400	-0.0129629	-0.0129642	4.98648	0.975655
AT1G16410	0.152893	0.152896	7.74632	0.810545
AT1G16420	-0.493038	-0.496117	-0.886849	0.183947
AT1G16500	0.338091	0.338328	2.32161	0.0955392
AT1G16510	-0.167207	-0.167609	0.834243	0.572325
AT1G16430	0.0150056	0.0150249	1.88741	0.960323
AT1G16440	-0.0255852	-0.0256998	-0.715118	0.930975
AT1G16445	-0.139624	-0.139778	2.43357	0.585313
AT1G16460	-0.0001624	-0.0001624	5.55279	0.999993
AT1G16470	-0.151436	-0.151442	6.19799	0.862398
AT1G16480	-0.0337698	-0.0337992	2.38161	0.912353
AT1G16515	-0.0771494	-0.077431	-0.206472	0.800269
AT1G16520	0.0817325	0.081744	4.58214	0.911313
AT1G16530	0.0428701	0.0429188	1.24925	0.867856
AT1G16630	0.0593257	0.0593347	4.18272	0.952812
AT1G16635.1	0.410675	0.416632	-1.6166	0.418191
AT1G16640	-0.191854	-0.192425	0.33428	0.441863
AT1G16650	0.0932923	0.093346	2.74574	0.850532
AT1G16540	0.0587402	0.0587523	4.10404	0.96903
AT1G16560	0.0650399	0.065045	5.28534	0.961031
AT1G16570	0.0310356	0.0310441	3.86831	0.982478
AT1G16590	0.0640619	0.0641452	1.32858	0.813815
AT1G16610	0.109472	0.109479	5.93407	0.911505
AT1G16670	0.152916	0.152975	3.07761	0.659683
AT1G16680	0.0612477	0.0612527	5.46504	0.99555
AT1G16700	-0.0099866	-0.0099873	5.69349	0.998302
AT1G16710	0.066632	0.0666362	5.77567	0.96794
AT1G16850	0.397601	0.397943	1.70841	0.105069
AT1G16900	0.14573	0.145753	4.5908	0.808833
AT1G16905	0.0572013	0.0576251	-0.942433	0.878497
AT1G16860	0.0398161	0.039819	5.45808	0.992616
AT1G16870	0.0274843	0.0274869	5.25128	0.996683
AT1G16880	-0.0758893	-0.0758901	8.20619	0.99501
AT1G16890	0.0558843	0.0558877	5.79578	0.993656
AT1G05277	-0.187263	-0.188754	-0.893179	0.641022
AT1G16720	-0.217477	-0.217481	7.55643	0.458487
AT1G16730	0.0771943	0.0772339	2.66726	0.764785
AT1G16750	0.285995	0.286068	4.00938	0.160145
AT1G16770	0.0793239	0.0803533	-1.43409	0.880838
AT1G16800	-0.0272176	-0.02722	5.35372	0.990033
AT1G16810	-0.0403824	-0.0403859	5.2878	0.95223
AT1G16820	-0.335062	-0.33628	0.14828	0.198695
AT1G16825	0.00547226	0.00547586	1.58002	0.98619
AT1G16830	0.00197336	0.00197188	1.65811	0.99565
AT1G16840	0.137094	0.137109	5.04015	0.803957
AT1G16916	0.0380531	0.0380569	5.15891	0.975859
AT1G16930	0.214446	0.214601	2.20288	0.383935
AT1G16960	-0.119299	-0.119351	2.76126	0.765361
AT1G16970	-0.0116724	-0.0116746	4.30726	0.996394
AT1G17020	0.041433	0.0414657	2.02866	0.885744
AT1G17030	0.211717	0.212009	0.926338	0.382739
AT1G17040	0.118561	0.118609	3.13373	0.751257
AT1G17050	-0.0046486	-0.0046488	5.57668	0.998758
AT1G17060	0.00036452	0.00037347	1.32391	0.999757
AT1G17065	-0.383287	-0.387846	-1.42891	0.370216
AT1G17070	0.112199	0.112218	4.45408	0.87786
AT1G17080	-0.105183	-0.105196	4.73417	0.907828
AT1G17090	0.0880243	0.0880997	1.67306	0.741057
AT1G17110	0.114189	0.114196	5.99284	0.97179
AT1G17100	0.186798	0.186804	6.89577	0.639544
AT1G17120	-0.0528669	-0.052874	4.57666	0.979581
AT1G17130	0.0567629	0.0567693	5.07446	0.970353
AT1G17140	0.0255062	0.025508	5.51433	0.997614
AT1G05297	-0.139323	-0.141474	-1.73665	0.773903
AT1G17145	-0.316437	-0.316509	3.98456	0.0818444
AT1G17147	-0.925316	-0.926604	1.65266	0.00046612
AT1G17160	0.133352	0.133377	4.17716	0.857695
AT1G17170	-0.161673	-0.161694	4.3655	0.552435
AT1G17180	0.0515991	0.0516038	5.0429	0.869874
AT1G17190	0.223369	0.22344	3.45245	0.39748
AT1G17200	-0.151415	-0.151436	4.95362	0.584915
AT1G17210	-0.105417	-0.105421	6.49457	0.932246
AT1G17220	0.0335525	0.0335527	8.91015	0.996887
AT1G17255	-0.16286	-0.163552	-0.0897907	0.570657
AT1G17260	0.277114	0.277596	0.690335	0.236068
AT1G17270	-0.0679075	-0.0679462	2.62948	0.890593
AT1G17280	0.0136574	0.0136594	4.75377	0.997069
AT1G17285	-0.200514	-0.201036	0.277062	0.464633
AT1G17290	-0.246542	-0.246546	7.54896	0.337681
AT1G17330	-0.0151887	-0.0151923	3.21439	0.976255
AT1G17340	-0.207813	-0.207841	4.70486	0.545381
AT1G17345	-0.0818357	-0.0824942	-1.25902	0.832501
AT1G17350	-0.105256	-0.105292	3.32609	0.732177
AT1G17360	-0.117354	-0.117359	6.43829	0.871259
AT1G17370	0.017693	0.0176938	6.21375	0.999719
AT1G17380	-0.779264	-0.779795	2.21494	0.0236523
MSTRG.1560	0.40955	0.415507	-0.836253	0.491178
AT1G17410	-0.350195	-0.350447	2.1802	0.0808958
AT1G17420	-0.568906	-0.569018	3.80211	0.0623906
AT1G17430	0.0634404	0.0634813	2.07953	0.862682
AT1G17440	0.0710704	0.0710772	5.17187	0.958204
AT1G17450	-0.000113	-0.0001131	4.826	0.999926
AT1G17455	0.100074	0.100134	2.59376	0.738974
AT1G17460	-0.0422046	-0.0422213	3.49844	0.929218
AT1G17470	-0.0241881	-0.0241891	6.56947	0.995997
AT1G17480	0.117228	0.117287	2.64739	0.714467
AT1G17490	-0.0266244	-0.0266327	3.32907	0.9293
AT1G17500	-0.0196743	-0.019676	5.18727	0.982334
AT1G17510	0.155061	0.155134	2.98886	0.593023
AT1G17520	0.0189765	0.0189817	3.62219	0.985764
AT1G17530	-0.0554154	-0.0554236	4.41946	0.88223
AT1G17550	0.122747	0.122755	5.68086	0.967901
AT1G17560	0.0869947	0.0870308	3.07305	0.778439
AT1G17580	-0.0679854	-0.0679893	5.82015	0.980051
AT1G17590	-0.0975678	-0.0976246	2.65522	0.716643
AT1G17600	-0.525469	-0.52652	1.02679	0.0324549
AT1G17620	0.0620843	0.0620899	4.96495	0.812812
AT1G17630	0.0209755	0.0210017	2.33409	0.95451
AT1G17640	-0.214051	-0.214185	2.54151	0.414556
AT1G17650	0.00824797	0.00824838	6.16528	0.999782
AT1G17700	0.456563	0.457173	1.16822	0.0306051
AT1G17710	0.441928	0.444	0.267744	0.219392
AT1G17680	0.0402107	0.0402157	4.79159	0.993003
AT1G17690	-0.0589576	-0.058964	4.90415	0.988316
AT1G17720	0.111651	0.111656	6.28696	0.964918
AT1G17730	0.0744632	0.0744729	4.68074	0.988638
AT1G17745	0.327658	0.327681	5.28679	0.112182
AT1G17750	-0.0556085	-0.0556537	1.92862	0.855722
AT1G17760	0.0676201	0.0676288	4.77433	0.96479
AT1G17780	-0.105008	-0.105037	3.59346	0.763452
AT1G17790	-0.0055654	-0.0055686	3.33491	0.997024
AT1G17820	0.073383	0.073399	4.11424	0.923588
AT1G17830	-0.162713	-0.162845	2.09823	0.512911
AT1G17840	0.0826555	0.0826585	6.793	0.982315
AT1G17850	-0.0059569	-0.0059579	4.55329	0.997713
AT1G05347	-0.0477299	-0.0477708	1.75948	0.89931
AT1G17880	-0.0090818	-0.009082	7.70147	0.982724
AT1G17890	0.0892402	0.0892485	5.23078	0.965395
AT1G17920	0.0430405	0.0430591	2.65256	0.92684
AT1G17930	-0.052352	-0.0523661	3.69364	0.942182
AT1G17940	0.417337	0.417474	3.37852	0.00477682
AT1G17960	-0.148492	-0.14858	3.31571	0.597813
AT1G17970	-0.126136	-0.126161	4.14455	0.727707
AT1G17980	0.0402548	0.0402586	5.0881	0.992792
AT1G18000	-0.421569	-0.42188	2.03243	0.0349075
AT1G18020	-0.261769	-0.261856	3.32759	0.254023
AT1G18040	0.123582	0.123617	3.68239	0.82452
AT1G18075	0.10483	0.105001	0.976212	0.692165
AT1G18060	0.122911	0.122915	6.36921	0.88609
AT1G18070	-0.0256494	-0.0256499	7.508	0.999514
AT1G18080	0.0495017	0.0495021	8.90658	0.990565
AT1G18100	0.404867	0.405318	1.09821	0.0768382
AT1G18140	0.148534	0.148627	2.23458	0.567703
AT1G18150	0.0746271	0.074632	5.63867	0.982817
AT1G18160	-0.11051	-0.110518	5.71482	0.933694
AT1G18180	0.0696861	0.0696925	5.17792	0.974359
AT1G18190	0.0657354	0.0657452	4.57621	0.962037
AT1G18210	-0.0576244	-0.0576279	5.73094	0.87765
AT1G18250	0.282348	0.282374	4.9132	0.192914
AT1G18300	0.0275697	0.0275719	5.29709	0.927482
AT1G18260	0.00918828	0.009189	5.61174	0.999572
AT1G18265	-0.0278628	-0.0278856	1.7289	0.912668
AT1G18270	-0.285474	-0.28549	5.79183	0.188234
AT1G18320	-0.0773677	-0.0776201	0.907859	0.76736
AT1G18330	-0.826824	-0.827023	4.19696	0.00386373
AT1G18335	-0.0045189	-0.0045193	4.13579	0.997498
AT1G18360	0.219273	0.219304	4.47513	0.491734
AT1G18370	0.0948352	0.0948431	5.1999	0.878547
AT1G18390	-0.282492	-0.28265	2.71108	0.196344
AT1G18400	-0.305815	-0.306083	2.66193	0.176607
AT1G18410	0.475914	0.478469	-1.02916	0.108838
AT1G18415	-0.361712	-0.365295	-1.34839	0.339918
AT1G18420	-0.134881	-0.134908	4.03039	0.820369
AT1G18450	-0.0330882	-0.0330907	5.49392	0.998103
AT1G18460	-0.283401	-0.283427	5.15919	0.175887
AT1G18470	-0.213719	-0.213744	4.91324	0.57165
AT1G18485	0.0364645	0.0364672	5.60086	0.998493
AT1G18486	-0.0454735	-0.0454852	3.81695	0.955723
AT1G18500	-0.0021903	-0.0021904	6.48625	0.999807
AT1G18540	0.0835892	0.0835899	8.61524	0.937627
AT1G18550	0.0366641	0.0366748	3.52619	0.948544
AT1G18560	0.148515	0.148586	2.97399	0.671106
AT1G18570	-0.864489	-0.864637	4.36533	0.0290066
AT1G18580	-0.0133822	-0.0133846	4.40547	0.99793
AT1G18590	0.244358	0.244373	5.76898	0.341657
AT1G18600	0.0730174	0.0730304	4.31231	0.937494
AT1G18670	-0.0630411	-0.0630487	4.7275	0.96902
AT1G18610	0.0135126	0.013513	6.6694	0.999241
AT1G18640	-0.100954	-0.100967	4.75052	0.94973
AT1G18650	-0.0493228	-0.0493296	4.59055	0.98494
AT1G18660	-0.116489	-0.116496	5.80009	0.899843
AT1G18680	-0.0503705	-0.0504021	2.34389	0.918421
AT1G18700	-0.0153626	-0.0153638	5.52616	0.999657
AT1G18710	0.203201	0.203228	4.17939	0.41138
AT1G18730	0.00989912	0.00989957	6.06437	0.999292
AT1G18720	0.025152	0.0251533	6.15795	0.996722
AT1G18740	0.117965	0.11797	5.91738	0.728628
AT1G18750	0.0110295	0.0110362	2.51921	0.976583
AT1G18773	-0.555493	-0.556214	1.18383	0.015006
AT1G18800	0.0626983	0.0627033	5.55851	0.966776
AT1G18810	0.285935	0.285992	4.30675	0.233067
AT1G18860	-0.0141181	-0.0141252	0.974405	0.959223
AT1G18840	0.169034	0.169047	5.3727	0.82875
AT1G18850	0.0170047	0.0170074	4.5244	0.994285
AT1G18870	0.63095	0.631201	2.89573	0.00916184
AT1G18880	0.0457502	0.0457577	4.27911	0.971334
AT1G18890	-0.242202	-0.242242	4.48885	0.335394
AT1G18900	0.0456097	0.0456152	4.84956	0.987367
AT1G18910	-0.195119	-0.195157	3.96408	0.555277
AT1G18950	0.0216597	0.0216612	5.74243	0.998964
AT1G18970	0.0322761	0.0323894	-0.239055	0.922555
AT1G18980	-0.410688	-0.414844	-1.6049	0.434609
AT1G18990	0.0223523	0.0223526	7.65611	0.997875
AT1G19010	0.00043631	0.00043744	3.06645	0.999733
AT1G19020	-0.56704	-0.567192	3.77814	0.0340501
AT1G19050	0.0453409	0.0453564	3.41965	0.906236
AT1G19070	-0.0780113	-0.0780396	3.40936	0.888665
AT1G19100	-0.0031319	-0.0031326	4.2514	0.998993
AT1G19110	-0.0806773	-0.0806818	6.15606	0.971131
AT1G19170	0.151088	0.151126	3.83912	0.78066
AT1G19120	0.0602724	0.060286	4.00746	0.966651
AT1G19130	-0.0381171	-0.0381265	3.95245	0.955474
AT1G19140	-0.0336984	-0.033702	5.01756	0.988506
AT1G19150	-0.0018395	-0.0018395	6.79134	0.999798
AT1G19160	0.416539	0.42286	-1.94589	0.355295
AT1G19180	-0.53898	-0.539038	4.99774	0.100286
AT1G19190	0.196112	0.196439	0.916299	0.423693
AT1G19200	-0.178681	-0.179085	0.952386	0.491061
AT1G19210	-0.0413957	-0.0414028	4.38615	0.981118
AT1G05487.1	0.697206	0.697609	2.2284	1.88704e-05
AT1G19240	-0.0395617	-0.0395792	3.0474	0.899569
AT1G19250	0.510138	0.528401	-1.807	0.729007
AT1G19300	0.163848	0.163886	3.73471	0.63288
AT1G19270	-0.0949354	-0.094948	4.70085	0.952986
AT1G19310	-0.0228095	-0.0228171	3.37222	0.966588
AT1G19330	-0.231158	-0.231206	3.96376	0.372398
AT1G19340	-0.327543	-0.327813	2.14784	0.126856
AT1G19350	-0.144062	-0.144067	6.68354	0.914697
AT1G19360	0.0630168	0.0630214	5.52415	0.995998
AT1G19380	-0.800267	-0.80048	3.69903	0.015871
MSTRG.1734	0.146513	0.146996	0.169695	0.581333
AT1G19415	0.234832	0.239443	-2.10577	0.690616
AT1G19420.1	0.485348	0.488086	-0.883494	0.111748
AT1G19394	0.228552	0.228655	3.21255	0.356749
AT1G19400	-0.222251	-0.222267	5.40169	0.432682
AT1G19430	0.062622	0.0626284	4.96565	0.985976
AT1G19440	-0.0049992	-0.0050001	4.63599	0.99902
AT1G19450	-0.115969	-0.115978	5.28494	0.939108
AT1G19510	-0.141678	-0.142176	-0.597415	0.592403
AT1G19480	0.110848	0.110889	3.28019	0.817328
AT1G19485	-0.04675	-0.0467566	4.60483	0.985319
AT1G19490	0.11592	0.11599	2.3311	0.726291
AT1G19520	0.190906	0.190917	5.94979	0.724799
AT1G19530	-2.64399	-2.64737	1.5496	0.00060889
AT1G19540	-0.606386	-0.607479	0.55837	0.0180949
AT1G19570	0.230393	0.230396	7.55386	0.391643
AT1G19580	0.0546414	0.054647	5.04942	0.985846
AT1G19600	-0.187205	-0.187218	5.7821	0.754971
AT1G19610	-0.10745	-0.107916	-0.117589	0.772958
AT1G19630	0.320812	0.32106	1.54149	0.13594
AT1G19640	0.484121	0.48459	1.31113	0.0369709
AT1G19650	-0.0291995	-0.0292036	4.45482	0.991529
AT1G19660	-0.215899	-0.215904	6.9002	0.40273
AT1G19670	0.0975876	0.0975927	6.45094	0.903159
AT1G19680	-0.249246	-0.249278	4.84082	0.312756
AT1G19690	0.119927	0.119934	5.79601	0.922938
AT1G19710	0.210715	0.210759	4.23451	0.51661
AT1G19715	-0.0882018	-0.0882035	7.40496	0.987949
AT1G19740	0.0713177	0.0713206	6.17556	0.918433
AT1G19770	-0.418447	-0.418454	7.42336	0.143588
AT1G19780	0.184156	0.185316	-1.15425	0.605233
AT1G19830	0.253941	0.254996	-0.119508	0.354496
AT1G19800	0.0192574	0.0192594	5.09648	0.993182
AT1G19835	-0.0225512	-0.0225519	6.78822	0.999297
AT1G19840	-0.0272165	-0.0272507	1.59017	0.936187
AT1G19850	0.0765639	0.0765699	5.33017	0.956605
AT1G19860	0.0480976	0.0481062	4.18346	0.976235
AT1G19870	-0.0149102	-0.0149107	6.6405	0.999824
AT1G19880	-0.0572565	-0.0572601	5.76307	0.995478
AT1G19910	-0.0570771	-0.0570787	6.92374	0.993287
AT1G19920	0.0994293	0.0994316	7.14997	0.971596
AT1G19950	0.101463	0.101503	2.91662	0.788497
AT1G19960	0.305011	0.305055	4.2556	0.23904
AT1G20015.1	0.544635	0.551581	-1.39807	0.244009
AT1G19968.1	0.410465	0.419598	-1.86794	0.474093
AT1G19970	-0.10528	-0.105327	2.72766	0.722185
AT1G19980	0.0388748	0.0388947	2.90678	0.94132
AT1G19990	0.0506398	0.0506524	3.81267	0.936284
AT1G20010	0.0469386	0.0469393	7.85105	0.992918
AT1G20020	-0.0165159	-0.0165159	9.65346	0.999087
AT1G20030	0.0994186	0.099466	3.23049	0.731499
AT1G20050	0.145747	0.145756	5.8031	0.857833
AT1G20060	0.163608	0.163664	3.23131	0.610845
AT1G20065	-0.585332	-0.590384	-0.845938	0.134172
AT1G20090	-0.0918745	-0.0918796	5.91985	0.9552
AT1G20100	-0.12825	-0.128256	6.29687	0.828966
AT1G20110	0.0254817	0.0254831	5.90711	0.992495
AT1G20140	0.377099	0.377224	3.57102	0.0365166
AT1G20160	-0.0444849	-0.0444899	4.4732	0.93721
AT1G20190	0.419163	0.419209	4.79372	0.00701772
AT1G20200	0.0852171	0.0852198	6.60039	0.978303
AT1G20220	0.064646	0.0646478	6.90701	0.976225
AT1G20230	0.162135	0.162281	2.30227	0.538468
AT1G20260	0.0363942	0.0363949	7.45637	0.998908
AT1G20270	0.0971833	0.09721	3.76091	0.943369
AT1G20300	0.117439	0.117471	3.81302	0.856167
AT1G20310	-1.54034	-1.54769	-0.423414	0.00686473
AT1G20330	0.0524846	0.0524859	6.88552	0.995395
AT1G20340	0.0626476	0.0626477	10.993	0.882211
AT1G20350	-1.09001	-1.09596	0.0783716	0.00374675
AT1G20370	0.150294	0.150318	4.60777	0.829822
AT1G20380	-0.0251239	-0.025132	3.47956	0.97394
AT1G20390	-0.173131	-0.173147	5.73378	0.529845
AT1G20400	-0.542316	-0.543409	1.6203	0.0232093
AT1G20410	0.0598935	0.0599065	4.10564	0.90384
AT1G20430	0.0935041	0.0935219	4.31905	0.835963
AT1G20440	-0.0605113	-0.0605118	8.62411	0.94681
AT1G20460	0.038723	0.0387477	2.64807	0.914842
AT1G20510	-0.589971	-0.590006	5.6538	0.056623
AT1G20515	0.867309	0.882915	-1.41839	0.0701674
AT1G20530	0.764051	0.765822	0.924947	0.00582602
AT1G20540	-0.0490563	-0.0490661	4.35361	0.98679
AT1G20550	0.0182354	0.0182447	2.32776	0.954961
AT1G20560	0.0496065	0.0496112	4.95964	0.996205
AT1G20575	0.0068669	0.00686814	3.88296	0.993182
AT1G20580	0.0467954	0.0467982	5.83962	0.98824
AT1G20590	-0.112126	-0.112155	3.8589	0.813373
AT1G20620	0.332358	0.332359	10.0207	0.114359
AT1G20640	0.130808	0.130824	4.67896	0.874107
AT1G20650	-0.0560422	-0.056047	5.23031	0.98105
AT1G20670	-0.0576238	-0.0576313	4.85612	0.977853
AT1G20693	-0.0351669	-0.0351676	7.51919	0.994946
AT1G20696	0.0642124	0.0642139	7.21241	0.98963
AT1G20700	-0.175909	-0.176349	0.154359	0.488113
AT1G20720	0.105187	0.105226	3.01683	0.718528
AT1G20760	0.0149756	0.0149763	5.98779	0.999409
AT1G20770	0.127036	0.127053	4.75277	0.850378
AT1G20780	-0.284165	-0.284205	4.59142	0.181791
AT1G20810	-0.0320619	-0.0320642	5.57433	0.991832
AT1G20823	0.0298765	0.0298812	4.07101	0.914111
AT1G20830	0.0432976	0.0433078	3.96809	0.967634
AT1G20840	-0.0635736	-0.063577	6.12798	0.966646
AT1G20850	0.129196	0.129202	5.93461	0.965123
AT1G20870	0.229345	0.229506	2.30399	0.355261
AT1G20880	-0.0632415	-0.0632599	3.504	0.92182
AT1G20890	0.0457699	0.0457934	2.95844	0.931107
AT1G20900	0.0127703	0.0127755	3.05964	0.975538
AT1G20910	-0.0384233	-0.0384304	4.34287	0.991877
AT1G20920	0.0122123	0.0122127	6.94179	0.998594
AT1G20930	-0.0549806	-0.0549928	3.84529	0.943619
AT1G20950	0.0377271	0.0377274	8.78614	0.99739
AT1G20970	-0.0795122	-0.0795148	6.69294	0.984944
AT1G20980	-0.109576	-0.10958	6.86313	0.940895
AT1G21000	-0.323589	-0.323624	5.06675	0.105959
AT1G21010	-0.216036	-0.2161	3.57167	0.403139
AT1G21050	0.100961	0.10098	4.34971	0.839999
AT1G21060	-0.123789	-0.123794	6.32199	0.890851
AT1G21070	-0.0241266	-0.0241369	3.34826	0.945734
AT1G21080	0.0225914	0.022593	5.53155	0.994822
AT1G21090	0.0789573	0.0789798	3.42173	0.837409
AT1G21100	-0.945688	-0.946134	2.92644	5.37512e-06
AT1G21120	-0.148044	-0.148075	3.78691	0.590787
AT1G21130	-0.508467	-0.50848	7.38761	0.01258
AT1G21140	0.21213	0.21241	0.879451	0.395986
AT1G21150	0.0179839	0.0179855	5.21261	0.998937
AT1G21170	0.0732498	0.0732592	4.66891	0.975102
AT1G21190	0.0415206	0.041528	4.28546	0.943844
AT1G21200	0.146886	0.146941	3.26329	0.690079
AT1G21210	-0.240836	-0.24224	-1.18931	0.490136
AT1G21250	0.0190625	0.019065	5.04249	0.949961
AT1G21260	0.188862	0.189051	2.0612	0.46025
AT1G21270	0.00286611	0.00286615	5.25057	0.994272
AT1G21310	0.0151025	0.0151028	7.20028	0.989912
AT1G21340	0.525612	0.533312	-1.99693	0.327192
AT1G21350	0.0807449	0.0807527	5.04136	0.992174
AT1G21360	-0.316015	-0.317059	0.381606	0.335588
AT1G21370	0.0350707	0.0350789	3.88666	0.975579
AT1G21380	-0.0276607	-0.0276627	5.60164	0.998813
AT1G21390	0.00343021	0.00343264	2.85944	0.992964
AT1G21400	-0.650648	-0.650718	5.01835	0.0113297
AT1G21410	-0.208109	-0.208144	4.40986	0.460546
AT1G21440	0.120281	0.120287	6.06899	0.902889
AT1G21450	-0.302308	-0.302336	5.17699	0.124472
AT1G21460	0.23991	0.239999	4.00288	0.338348
AT1G21480	-0.0820141	-0.0820322	4.17306	0.975652
AT1G21500	0.0303441	0.0303448	6.79076	0.992338
AT1G21520	-0.13452	-0.134666	2.27024	0.591846
AT1G21528	-0.976435	-1.02215	-1.92659	0.312505
AT1G21540	-0.107547	-0.107647	2.21921	0.696267
AT1G21550	-0.440476	-0.441286	0.95051	0.106042
AT1G21560	0.0966305	0.0966455	4.34622	0.898178
AT1G21580	-0.0555847	-0.0555864	6.8395	0.980194
AT1G21590	0.16212	0.16213	5.80399	0.824786
AT1G21600	0.0143589	0.0143594	6.69528	0.997509
AT1G21610	-0.117827	-0.11784	5.0644	0.952347
AT1G21630	0.0639621	0.0639638	6.8861	0.986092
AT1G21660	0.0785735	0.0785789	5.61961	0.984986
AT1G21640	-0.123797	-0.123802	6.20596	0.843567
AT1G21650	0.0779315	0.0779371	5.75216	0.956487
AT1G21670	-0.20354	-0.203557	5.25134	0.471177
AT1G21680	-0.387348	-0.387358	7.07074	0.0872601
AT1G21690	-0.0676206	-0.0676314	4.67839	0.9686
AT1G21695	-0.16192	-0.162611	-0.220188	0.559916
AT1G21700	0.069337	0.0693427	5.41368	0.993176
AT1G21710	-0.0236672	-0.0236742	4.00431	0.97578
AT1G21720	-0.0820012	-0.0820045	6.155	0.958828
AT1G21730	0.0421405	0.0421468	4.48399	0.99165
AT1G21740	0.113022	0.113045	3.96807	0.795666
AT1G21750	0.116816	0.116818	7.72397	0.935463
AT1G21760	-0.0338802	-0.0338861	4.33234	0.975608
AT1G21770	-0.305157	-0.305927	0.343336	0.571057
AT1G21780	-0.182237	-0.182259	4.88989	0.64731
AT1G21790	-0.0908757	-0.0909136	3.16089	0.807536
AT1G21810	0.111303	0.111346	3.12171	0.767685
AT1G21830	-0.0543623	-0.0543714	4.48466	0.942104
AT1G21840	0.147233	0.147378	1.78271	0.6085
AT1G21880	0.0682346	0.0682453	4.43111	0.902129
AT1G05687	-0.113848	-0.115827	-2.13917	0.8423
AT1G21890	0.450748	0.454223	-1.16208	0.238203
AT1G21900	-0.0329982	-0.0330031	4.6205	0.963986
AT1G21910	-1.26915	-1.26939	4.62371	0.00641307
AT1G21920	-0.306886	-0.306915	5.24835	0.11496
AT1G21930	0.0982429	0.0982698	3.6884	0.829751
AT1G21980	0.042024	0.0420272	5.52173	0.997133
AT1G22020	-0.105309	-0.105321	4.9387	0.962938
AT1G22030	0.123745	0.123805	2.81859	0.815785
AT1G22040	-0.0298467	-0.029854	3.94505	0.981392
AT1G22065	0.202376	0.202521	2.11462	0.407921
AT1G22050	-0.209683	-0.209854	2.11055	0.389247
AT1G22060	0.0657814	0.0657838	6.37399	0.964689
AT1G22070	0.0940436	0.0940577	4.70334	0.949924
AT1G22140	-0.19662	-0.196678	3.44711	0.461648
AT1G22150	0.0846361	0.0847576	0.943809	0.76613
AT1G22160	0.490436	0.490678	2.42572	0.00546828
AT1G22170	-0.0469721	-0.0469871	3.04716	0.910976
AT1G22180	-0.0181361	-0.0181419	2.93294	0.970333
AT1G22190	-0.213293	-0.213304	5.99314	0.385994
AT1G22200	0.0257924	0.0257946	5.42379	0.999537
AT1G22220	-0.221536	-0.221697	2.25105	0.384664
AT1G22230	-0.0014663	-0.0014643	2.09466	0.99578
AT1G22250	-0.747701	-0.762284	-1.16948	0.16518
AT1G22260	0.348541	0.349391	0.538907	0.159968
AT1G22270	0.0197894	0.0197926	4.53522	0.984282
AT1G22280	-0.195683	-0.195702	5.1204	0.557122
AT1G22300	0.0117108	0.011711	7.95158	0.997629
AT1G22310	-0.1334	-0.133434	3.74225	0.801992
AT1G22330	-0.0453571	-0.0453714	3.61825	0.910766
AT1G22400	-0.302704	-0.302779	3.98036	0.196792
AT1G22350.1	0.117993	0.118072	2.47634	0.728115
AT1G22360	0.0537266	0.0537303	5.90211	0.988058
AT1G22370	0.321457	0.321514	4.18263	0.0744635
AT1G22403.2	-0.164266	-0.164413	2.11812	0.528898
AT1G22410	0.113561	0.113562	7.86721	0.975668
AT1G22430	-0.160493	-0.160503	5.68446	0.731265
AT1G22440	-0.0376251	-0.0376304	4.05194	0.939586
AT1G22450	0.0528373	0.0528393	6.43759	0.997704
AT1G22460	0.0318727	0.032044	-0.588345	0.928851
AT1G22470	-1.02511	-1.02619	1.6743	0.00226587
AT1G22490	-0.425645	-0.426299	1.12309	0.103744
AT1G22500	-0.584564	-0.584771	3.1957	0.0121386
AT1G22510	-0.236851	-0.237036	2.1838	0.322222
AT1G22520	0.0597037	0.0597151	4.22231	0.979664
AT1G22530	-0.122572	-0.122576	6.39673	0.810411
AT1G22540	0.110248	0.110274	3.72114	0.880145
AT1G22550	-0.0641302	-0.0641451	3.81723	0.95717
AT1G22570	-0.626756	-0.62705	3.34653	0.00151482
AT1G22590	0.0236462	0.0236498	4.39108	0.98825
AT1G22620	-0.0152668	-0.0152684	5.15868	0.996487
AT1G22630	-0.0647465	-0.0647504	5.7285	0.960573
AT1G22640	0.0628874	0.062899	4.40216	0.827671
AT1G22650	-0.0641198	-0.0641405	3.38644	0.942621
AT1G22660	0.0439811	0.0439913	3.96135	0.992073
AT1G22690	-0.0159123	-0.0159142	5.1267	0.952443
AT1G22700	0.00059549	0.0005955	6.60674	0.999835
AT1G22710	-0.121536	-0.121538	7.34582	0.938826
AT1G22750	0.0289673	0.0289686	6.26338	0.998345
AT1G22770	0.00929526	0.00929612	5.24688	0.976518
AT1G22780	-0.0653337	-0.065335	7.47314	0.976057
AT1G22790	0.0324144	0.0324223	3.67443	0.960035
AT1G22800	0.0567126	0.0567245	4.02058	0.98907
AT1G22830	0.00537522	0.00538304	2.10111	0.986101
AT1G22840	-0.0200018	-0.0200025	6.55942	0.988121
AT1G05773	-0.338615	-0.344795	-1.78787	0.543545
AT1G22850	0.0184238	0.0184243	6.57984	0.990833
AT1G22860	-0.0918034	-0.0918116	5.31718	0.960296
AT1G22880	-0.0084248	-0.0084278	3.60198	0.994357
AT1G22882	-0.135877	-0.13589	5.07759	0.778708
AT1G22890	-0.837531	-0.837752	3.91164	6.00511e-06
AT1G22900	0.0472196	0.0472514	2.5298	0.86734
AT1G22910	0.00804553	0.00804674	4.4468	0.996902
AT1G22920	0.0730796	0.0730873	5.06933	0.965471
AT1G22930	-0.216862	-0.216867	7.21676	0.479461
AT1G22940	-0.0316635	-0.0316688	4.44197	0.993901
AT1G22950	0.15659	0.156625	4.06113	0.69022
AT1G22960	0.0512996	0.0513172	3.46114	0.956794
AT1G22980	0.051903	0.051914	4.12423	0.950813
AT1G22985	0.102739	0.102839	1.75191	0.690153
AT1G22990	-0.702457	-0.704193	0.210078	0.00877498
AT1G23000	0.138525	0.138571	3.63285	0.751221
AT1G23010	-0.30671	-0.30683	3.36233	0.158097
AT1G23020	-0.300757	-0.300765	7.60616	0.147871
AT1G23030	-0.375178	-0.375204	5.80495	0.0326763
AT1G23040	-0.0290434	-0.0290551	3.03406	0.91682
AT1G23080	0.23327	0.233277	6.91751	0.410548
AT1G23090	0.223278	0.223321	4.59418	0.395983
AT1G23100	0.105714	0.105764	3.08107	0.737008
AT1G23110	0.767777	0.770182	-0.0946082	0.0191663
AT1G23120	-0.456961	-0.457505	1.16014	0.0254874
AT1G23130	-0.234443	-0.234445	8.17615	0.437422
AT1G23140	0.43965	0.440218	1.36755	0.0381526
AT1G23150	-0.0568629	-0.0568977	2.24388	0.875336
AT1G23200	-0.15001	-0.150131	1.80444	0.56964
AT1G23170	0.0377604	0.0377626	5.98591	0.991996
AT1G23190	0.120219	0.120222	7.07272	0.9821
AT1G23205	0.378747	0.378785	4.82934	0.0319708
AT1G23210	0.374331	0.378534	-1.73637	0.358818
AT1G23220	0.00932951	0.00932997	6.14665	0.999595
AT1G23260	0.103621	0.103634	4.74954	0.933473
AT1G23280	-0.0275455	-0.0275486	5.04578	0.984519
AT1G23310	-0.383797	-0.383797	10.6803	0.021919
AT1G23330	-0.0029145	-0.0029149	4.149	0.998076
AT1G23340	0.0651119	0.0651485	2.45099	0.893209
AT1G23360	0.0175059	0.0175093	4.47082	0.995223
AT1G23380	-0.123122	-0.123192	2.58114	0.757663
AT1G23390	-0.528081	-0.528089	8.121	0.0267579
AT1G23400	-0.138543	-0.138549	6.2699	0.897656
AT1G23440	-0.217461	-0.217483	5.04744	0.455187
AT1G23450	0.166034	0.166464	0.874204	0.56532
AT1G23460	-0.149565	-0.149598	3.77165	0.722039
AT1G23470.1	-0.134123	-0.134365	1.18519	0.592445
AT1G23480	-0.310798	-0.310845	4.51096	0.1255
AT1G23490	-0.04627	-0.0462711	7.22247	0.993909
AT1G23530	0.186145	0.186297	1.97941	0.481515
AT1G23540	0.784746	0.791609	-0.942298	0.0546374
AT1G23550	-0.234426	-0.234621	2.20426	0.325944
AT1G23560	-0.0451651	-0.0452134	1.43086	0.865906
AT1G23710	-0.455661	-0.455684	5.85313	0.0590035
AT1G23720	0.0141719	0.0141737	4.46164	0.958795
AT1G23730	0.201251	0.201415	1.92791	0.412098
AT1G23780	0.0420076	0.0420116	5.22256	0.994466
AT1G23740	0.135404	0.135406	7.29617	0.829809
AT1G23750	0.178213	0.178268	3.22283	0.568725
AT1G23760	-0.132478	-0.1327	1.26671	0.597381
AT1G23790	-0.0548427	-0.0548598	3.35231	0.914207
AT1G23800	0.0818257	0.0818491	3.54737	0.847822
AT1G23820	-0.0076903	-0.0076905	6.96482	0.999857
AT1G05833	-0.789928	-0.801592	-1.24695	0.112246
AT1G23840	-0.798624	-0.802399	-0.154711	0.0106743
AT1G23850	0.117008	0.117257	0.757695	0.64371
AT1G23860	-0.118882	-0.118898	4.79188	0.834654
AT1G23870	-0.911658	-0.911711	6.1052	1.69787e-06
AT1G23880	-0.188781	-0.188907	2.33993	0.520281
AT1G23890	0.0242725	0.0242803	3.20077	0.985259
AT1G23900	0.0359346	0.0359373	5.64594	0.996895
AT1G23935	0.145417	0.145463	3.04911	0.663408
AT1G23950	0.0160187	0.0160207	4.84418	0.999042
AT1G23960	-0.131186	-0.1312	5.11734	0.918157
AT1G23970	0.147904	0.147958	3.44019	0.764582
AT1G23980	0.00626445	0.00626585	1.04804	0.981751
AT1G24020	0.352355	0.352365	6.91369	0.0452195
AT1G24030	0.0614457	0.0615504	1.17262	0.815339
AT1G24050	0.057052	0.0570555	5.80618	0.997504
AT1G24070	0.281877	0.281926	3.82883	0.262258
AT1G24090	-0.148118	-0.14817	3.74567	0.718527
AT1G24100	0.103885	0.103889	6.41053	0.928992
AT1G24120	-0.0530849	-0.0530906	5.06014	0.995993
AT1G24140	-0.805673	-0.806029	2.75561	0.0471689
AT1G24145	-1.07151	-1.07233	2.25191	0.00238351
AT1G24147	-0.562558	-0.56293	2.52444	0.0732073
AT1G24148	-0.231083	-0.231166	3.06816	0.336727
AT1G24150	-0.138723	-0.138763	3.65838	0.698728
AT1G24160	-0.125164	-0.12517	6.20676	0.889826
AT1G24170	-0.261746	-0.261764	5.39836	0.254664
AT1G24210	-0.0264135	-0.0265184	0.339991	0.922002
AT1G24190	-0.0032562	-0.0032562	7.16015	0.999966
AT1G24240	0.0752882	0.0753198	3.17562	0.847058
AT1G24260	-1.26908	-1.27888	0.970493	0.00352082
AT1G24265	-0.116351	-0.116476	2.17691	0.702806
AT1G24267	0.125349	0.125362	5.19186	0.876216
AT1G24280	0.110245	0.110254	4.90988	0.934054
AT1G24290	0.00210735	0.00210748	6.01561	0.999567
AT1G24310	-0.0025698	-0.0025702	4.43684	0.999312
AT1G24320	0.381596	0.382051	0.62433	0.0813549
AT1G24330	0.0253141	0.0253375	1.81522	0.937928
AT1G24340	-0.103107	-0.103124	4.44245	0.91449
AT1G24350	0.15243	0.152469	3.86853	0.599109
AT1G24360	-0.0327227	-0.0327236	6.85848	0.997744
AT1G24400	-0.0847423	-0.0847748	3.14328	0.887238
AT1G24405	0.234925	0.23635	-1.00908	0.475934
AT1G24420	-0.318998	-0.323086	-1.72462	0.44788
AT1G24440	-0.166871	-0.16692	3.73867	0.604819
AT1G24450	0.178277	0.17834	3.39706	0.59089
AT1G24460	0.0385303	0.0385318	6.43753	0.99389
AT1G24490	0.10993	0.109939	5.46221	0.97855
AT1G24510	0.0416577	0.0416584	7.73282	0.998446
AT1G24530	-0.138383	-0.138442	3.73786	0.593242
AT1G24560	-0.108079	-0.108088	5.29816	0.905184
AT1G24580	-0.234076	-0.234164	4.41607	0.511532
AT1G24575	-0.368809	-0.369213	2.13483	0.159998
AT1G24577	0.353504	0.354109	0.959268	0.135009
AT1G24600	0.194603	0.195095	0.306962	0.435672
AT1G24610	0.0212732	0.0212752	5.19854	0.998659
AT1G24625	0.211185	0.211222	4.28082	0.455068
AT1G05913.1	0.707653	0.721977	-1.88199	0.140662
AT1G24706	-0.0156673	-0.0156679	6.55042	0.996246
AT1G24735	-0.19282	-0.193377	0.16474	0.445324
AT1G24764	0.145707	0.145718	5.52713	0.900569
AT1G24880	0.331087	0.331877	0.906122	0.52425
AT1G24996	-0.368598	-0.371741	-0.986048	0.403465
AT1G25055	0.406264	0.411895	-1.59779	0.389851
AT1G25098	0.137115	0.137179	2.56643	0.635832
AT1G25175.4	1.02408	1.03632	-1.64976	0.0192816
AT1G05927	0.0839866	0.0840025	4.11994	0.929862
AT1G25230	-0.0731412	-0.0731504	4.79153	0.940441
AT1G25250	0.314512	0.314946	1.22563	0.183707
AT1G25260	-0.128801	-0.128809	5.98868	0.861326
AT1G25275	-0.0918613	-0.0918661	6.37422	0.909388
AT1G25277	0.295994	0.296975	0.523076	0.290757
AT1G25280	-0.0158212	-0.0158224	5.51283	0.997044
AT1G25290	-0.052442	-0.052454	3.9503	0.969165
AT1G25320	-0.0738155	-0.0738403	3.36456	0.919847
AT1G25350	-0.0318055	-0.0318067	6.48817	0.99952
AT1G25360	0.0862843	0.0863679	2.30465	0.77182
AT1G25370	0.129354	0.129479	2.17555	0.629427
AT1G25400	-0.959758	-0.959867	5.12261	0.011874
AT1G25375	0.137289	0.137326	3.73301	0.79905
AT1G25380	0.0199487	0.0199517	4.72417	0.997676
AT1G25390	-0.162923	-0.162946	4.71813	0.709774
AT1G25420	-0.0111969	-0.0111984	4.55982	0.99926
AT1G25422	-0.105153	-0.105476	0.325352	0.729285
AT1G25425	0.374173	0.374452	2.12805	0.0818653
AT1G25440	0.341794	0.3418	7.39654	0.0245193
AT1G25430	-0.915957	-0.924795	0.653634	0.0427541
AT1G25450	0.139154	0.139164	5.54932	0.872625
AT1G25460	-0.207846	-0.208759	-0.423231	0.478055
AT1G25470	-0.223533	-0.223589	4.04808	0.393816
AT1G25510	0.186512	0.186559	3.37109	0.532766
AT1G25480	0.0177893	0.0177975	3.08385	0.976748
AT1G25490	-0.0529404	-0.0529421	6.7972	0.996283
AT1G25500	-0.148578	-0.148671	2.52338	0.712686
AT1G25520	-0.210403	-0.210452	3.9765	0.472598
AT1G25530	0.0246526	0.0246588	3.5928	0.985652
AT1G25540	-0.0763705	-0.0763783	5.23878	0.974104
AT1G25550	-0.264685	-0.264693	7.06384	0.24923
AT1G25560	-0.736692	-0.736719	7.09582	0.0227808
AT1G25570	0.0459929	0.0459963	5.60114	0.985842
AT1G25580	0.0457964	0.045807	3.95155	0.952226
AT1G25682	-0.13571	-0.135733	4.42864	0.780522
AT1G26090	-0.185988	-0.186041	3.7223	0.633977
AT1G26100	-0.0159907	-0.0159998	2.28998	0.966681
AT1G26110	0.122535	0.122537	7.6009	0.954855
AT1G26120	0.114065	0.114092	4.04542	0.844853
AT1G26130	0.0296066	0.0296123	4.13913	0.966024
AT1G26150	-0.0118042	-0.0118046	6.59208	0.992516
AT1G26160	0.0768727	0.0768844	4.59577	0.991907
AT1G26170	-0.0444798	-0.0444843	5.0145	0.991499
AT1G26180	0.043443	0.0434496	4.60372	0.980071
AT1G26190	0.0378593	0.0378677	3.88794	0.95842
AT1G26260	-0.0330749	-0.0330979	2.09975	0.924407
AT1G26270	-0.296861	-0.296875	6.16696	0.112555
AT1G26230	-0.0279414	-0.0279438	5.04359	0.984617
AT1G26300	0.0338303	0.0338402	3.56895	0.953013
AT1G26330	0.108734	0.108793	2.65829	0.688366
AT1G26340	0.164446	0.164499	3.64617	0.627892
AT1G26370	0.0745408	0.0745506	4.75964	0.94586
AT1G26440	0.0277136	0.0277205	3.86157	0.966028
AT1G26450	-0.0663035	-0.0663239	3.32253	0.873054
AT1G26460	0.121941	0.121948	6.0035	0.92066
AT1G26470	-0.0576483	-0.0576629	3.85538	0.837324
AT1G26500	-0.0784981	-0.0786855	0.65666	0.758131
AT1G26520	-0.039328	-0.0393461	2.85127	0.913065
AT1G26530	0.165556	0.166274	0.17171	0.518303
AT1G26540	0.0702055	0.0702489	2.15643	0.811998
AT1G26550	0.0498945	0.0498963	6.54573	0.993741
AT1G26560	0.0934526	0.0934602	5.03964	0.845508
AT1G26570	-0.151583	-0.15163	3.47571	0.633324
AT1G26580	-0.141508	-0.141514	6.48238	0.893544
AT1G26600	0.380476	0.381278	0.558919	0.106629
AT1G26610	0.486082	0.488887	-0.762459	0.178621
AT1G26620	-0.112765	-0.112785	4.19348	0.935273
AT1G26670	-0.109392	-0.109398	5.76973	0.848892
AT1G26630	0.125732	0.125732	9.22954	0.685114
AT1G26640	0.0844488	0.0844633	4.25775	0.957182
AT1G26650	0.0839247	0.0839384	4.24642	0.868061
AT1G26660	-0.049163	-0.0491689	5.0255	0.974026
AT1G26690	0.142235	0.142271	3.88264	0.79176
AT1G26730	-0.113947	-0.114027	2.27944	0.653654
AT1G26740	0.0175291	0.0175323	4.18275	0.980997
AT1G26750	-0.0346591	-0.034665	4.34504	0.980519
AT1G26760	0.0775107	0.0775374	3.23084	0.860591
AT1G26761	0.1264	0.126412	4.89423	0.818585
AT1G26770	0.380792	0.380816	6.0935	0.0313523
AT1G26800	-0.610014	-0.610239	3.45471	0.00196139
AT1G26810	-0.17442	-0.174487	3.04095	0.571606
AT1G26820	0.00132185	0.0013234	3.01516	0.99773
AT1G26830	-0.0036447	-0.0036449	6.48163	0.999849
AT1G26840	0.104448	0.104526	2.28909	0.708651
AT1G26850	0.108009	0.108011	7.91934	0.987906
AT1G26870	0.167808	0.16923	-1.34904	0.610439
AT1G26880	0.0293025	0.0293033	6.8692	0.94071
AT1G26900	-0.0409219	-0.0409437	2.62351	0.935152
AT1G26910	0.0182286	0.0182325	3.92929	0.961603
AT1G26911.1	0.0262062	0.0264208	-1.06267	0.945966
AT1G26920	-0.0240248	-0.0240265	5.68845	0.990621
AT1G26930	-0.208881	-0.208929	3.89321	0.427208
AT1G26940	0.0856017	0.0856343	3.19885	0.872084
AT1G26945	0.596278	0.596402	3.94047	0.0001546
AT1G26960	-0.024458	-0.0244727	2.53891	0.951568
AT1G27000	-0.0770712	-0.0770761	5.73761	0.972965
AT1G27020	-0.843154	-0.843664	3.93747	0.0006151
AT1G27030	0.0391487	0.0391521	5.42874	0.980025
AT1G27060	0.0170059	0.0170098	4.07748	0.989962
AT1G27070	-0.0214941	-0.0214988	4.03906	0.996714
AT1G27090	-0.0733624	-0.0733641	7.26877	0.994672
AT1G27100	-0.319561	-0.31957	6.7064	0.182735
AT1G27120	0.10926	0.109275	4.50416	0.873775
AT1G27130	-0.0982556	-0.0982614	5.77226	0.926133
AT1G27140	0.308478	0.30898	0.905364	0.223856
AT1G27150	0.0492117	0.0492187	4.49886	0.978195
AT1G27190	0.0446834	0.0446856	5.95771	0.997659
AT1G27170	0.233268	0.233378	2.67182	0.356746
AT1G27180	-0.0014663	-0.0014672	3.39342	0.99856
AT1G27200	-0.262299	-0.262331	4.62873	0.252611
AT1G27210	0.0682211	0.068226	5.43678	0.975115
AT1G27290	-0.34807	-0.348091	5.84912	0.034545
AT1G06083	-0.15988	-0.161861	-1.65717	0.776297
AT1G27310	0.0378478	0.0378497	6.24428	0.997416
AT1G27320	-0.0898707	-0.0898728	7.12089	0.994429
AT1G27340	0.0706198	0.0706263	5.3547	0.985719
AT1G27350	0.0366824	0.0366863	5.02888	0.934091
AT1G27360	0.280244	0.280361	2.91917	0.197709
AT1G27370	-0.0326466	-0.0326551	3.76334	0.959186
AT1G27380	-0.211049	-0.21177	-0.214081	0.446035
AT1G27440	0.0753564	0.0753633	5.38077	0.963688
AT1G27385	0.0624144	0.0624228	4.47466	0.977661
AT1G27390	0.0739065	0.073913	5.35452	0.99227
AT1G27400	-0.0231264	-0.0231268	7.57831	0.985332
AT1G27430	0.0210034	0.0210046	5.91327	0.996611
AT1G27450	0.0325762	0.0325771	7.01209	0.977311
AT1G27460	-0.0904679	-0.0904769	5.03719	0.942967
AT1G27470	-0.0929427	-0.0929536	5.14877	0.97161
AT1G27480	0.122726	0.122737	5.24346	0.839593
AT1G27500	0.0975269	0.0975631	3.19866	0.845789
AT1G27510	-0.234588	-0.234599	6.30278	0.398901
AT1G27520	-0.0751167	-0.0751253	4.97469	0.960058
AT1G27530	0.142419	0.142429	5.66089	0.775289
AT1G27540	0.0624326	0.0624428	4.34127	0.970921
AT1G27565	6.67913	6.81059	1.39738	1.28043e-16
AT1G27595	-0.0911231	-0.0911294	5.61501	0.96256
AT1G27600	0.0478691	0.0478749	4.94376	0.991044
AT1G27630	-0.0848847	-0.0848956	4.85964	0.935534
AT1G27640	0.665015	0.683607	-2.16469	0.326525
AT1G27650	0.0460395	0.0460425	5.715	0.984139
AT1G27660	0.187353	0.187409	3.35361	0.558814
AT1G27670	-0.237559	-0.238175	0.449397	0.355355
AT1G27680	0.0857985	0.0858096	4.55934	0.97669
AT1G27690	0.00195342	0.00195373	4.45223	0.998943
AT1G27700	0.0962496	0.0962794	3.5683	0.932378
AT1G27730	-0.356783	-0.356795	6.82254	0.399285
AT1G27752	-0.0592076	-0.059211	5.83871	0.994081
AT1G27760	0.140814	0.140822	5.90592	0.81505
AT1G27770	-1.24054	-1.24057	6.72576	0.00070352
AT1G27840	0.0335191	0.0335271	4.02976	0.988724
AT1G27850	-0.0234524	-0.0234538	5.71553	0.996905
AT1G27880	0.134827	0.134889	2.72369	0.64567
AT1G27900	-0.023727	-0.0237305	4.75297	0.993685
AT1G27910	0.0742652	0.07428	4.18081	0.977772
AT1G27930	0.0750098	0.0750163	5.37562	0.968036
AT1G27921	-0.053723	-0.0538599	0.278512	0.836383
AT1G27940	0.00485811	0.00486002	2.53329	0.989673
AT1G27950	0.0952646	0.095267	7.06617	0.920501
AT1G27960	0.0301151	0.0301258	3.07937	0.978494
[truncated: 18,259 more rows]

## Sheet: prp19b-1 vs Col-0
AGI	logFC	unshrunk.logFC	logCPM	PValue
AT1G01010	0.138526	0.138582	2.98016	0.684296
AT1G01020	-0.0248254	-0.0248346	3.46228	0.97273
AT1G01030	0.0343278	0.0343506	2.59297	0.920456
AT1G01070	-0.259884	-0.259993	2.97422	0.259928
AT1G01040	-0.14906	-0.149071	5.52282	0.848505
AT1G01050	0.091427	0.0914321	5.9085	0.965343
AT1G01060	-0.126749	-0.126752	7.1593	0.779015
AT1G01080	0.0269907	0.0269919	6.10792	0.99854
AT1G01090	-0.0564782	-0.0564791	7.51027	0.998907
AT1G01100	0.0464013	0.0464022	7.43628	0.962857
AT1G01110	0.146177	0.146254	2.28079	0.627211
AT1G01120	0.0307389	0.0307401	6.27202	0.986568
AT1G01130	-0.220936	-0.220951	5.43961	0.394114
AT1G01160	0.128303	0.128327	4.30926	0.812532
AT1G04007	-0.301703	-0.303571	-0.423656	0.350454
AT1G01170	-0.0322169	-0.032221	4.9225	0.9849
AT1G04013	0.0900091	0.0911389	-1.61152	0.840456
AT1G01180	-0.0655781	-0.0656024	3.24269	0.857696
AT1G01190	0.123567	0.123685	1.52602	0.629219
AT1G01200	0.360472	0.360921	1.0617	0.123414
AT1G01210	-0.104487	-0.104522	3.4864	0.87506
AT1G01250	0.0621802	0.0622495	1.25783	0.82891
AT1G01260	0.0583657	0.0583774	3.98453	0.961873
AT1G01220	0.126525	0.126538	5.49859	0.862882
AT1G01225	0.273513	0.273749	1.80116	0.227501
AT1G01230	0.119479	0.1195	4.27925	0.898073
AT1G01240	0.190654	0.190691	3.93271	0.571968
AT1G01290	0.129013	0.129048	3.77799	0.840805
AT1G01300	0.2309	0.23091	6.22088	0.380834
AT1G01310	0.0971427	0.0996931	-2.05732	0.882179
AT1G01320	-0.144904	-0.144905	9.16089	0.869047
AT1G01340	-0.162841	-0.16301	1.94533	0.545796
AT1G01350	0.023044	0.0230481	4.50594	0.987235
AT1G01360	0.20369	0.203756	3.37	0.496079
AT1G01370	0.0131846	0.0131921	2.42315	0.985562
AT1G01380	0.06127	0.0614226	0.0780942	0.810846
AT1G01390	0.249122	0.249292	1.96285	0.287948
AT1G01420	0.101616	0.10162	6.58877	0.937726
AT1G01440	-0.118701	-0.11872	4.62991	0.929542
AT1G01448	-0.186891	-0.187029	2.23333	0.462826
AT1G01453	0.558819	0.565929	-1.9451	0.24778
AT1G01470	-0.0168928	-0.0168938	5.96238	0.99344
AT1G01480	0.0305177	0.0306088	0.369836	0.931469
AT1G01490	0.112047	0.112053	6.01908	0.874967
AT1G01500	-0.0989699	-0.0989993	3.69714	0.80838
AT1G01510	-0.0721072	-0.072112	5.82835	0.989105
AT1G01540	-0.0164344	-0.0164351	6.3426	0.999522
AT1G01550	0.0537388	0.0537402	7.11868	0.997663
AT1G01560	-0.564496	-0.566319	0.367767	0.1715
AT1G01570	-0.427468	-0.427799	3.15626	0.0448507
AT1G01580	-0.300521	-0.300533	6.19538	0.31011
AT1G01600	0.282653	0.282724	3.64082	0.210742
AT1G01610	0.252777	0.252792	6.12914	0.307848
AT1G01620	0.0474915	0.047492	8.20626	0.993701
AT1G01630	-0.142044	-0.142054	5.6974	0.853531
AT1G01640	-0.934087	-0.934658	2.40812	4.78743554841847e-07
AT1G01650	-0.0721934	-0.072203	4.67569	0.93738
AT1G01690	0.137938	0.137994	3.05131	0.762405
AT1G01695	1.0606	1.07659	-1.6994	0.00948216
AT1G01800	-0.0148152	-0.0148161	5.74119	0.999101
AT1G01810	0.190508	0.191734	-0.572233	0.578785
AT1G01820	-0.0100175	-0.0100183	5.47604	0.99834
AT1G01830	0.0531122	0.0531208	4.28008	0.972025
AT1G01860	0.130495	0.130544	3.28672	0.78448
AT1G01880	-0.197465	-0.197676	2.42517	0.444221
AT1G04033.1	-0.0120139	-0.0120152	5.14514	0.999484
AT1G01700	0.115299	0.11548	1.05347	0.668362
AT1G01720	-0.00247438	-0.00247452	5.80422	0.995883
AT1G01725	-0.082136	-0.0823459	0.340624	0.760144
AT1G04047	0.0344965	0.0347552	-0.884347	0.930973
AT1G01730	0.0132519	0.0132541	4.34077	0.9856
AT1G01760	-0.108825	-0.108867	3.3144	0.790458
AT1G01750	0.74273	0.745215	-0.145062	0.00818472
AT1G01770	-0.108109	-0.10812	5.34225	0.914313
AT1G01790	-0.0256829	-0.0256833	7.5677	0.998452
AT1G01900	-0.145261	-0.14531	3.05755	0.718063
AT1G01910	-0.104864	-0.104873	5.51059	0.978908
AT1G01920	-0.163111	-0.163143	4.21096	0.727373
AT1G01930	-0.0944794	-0.0945001	4.09669	0.900252
AT1G01940	0.249246	0.249316	3.78808	0.288468
AT1G01950	-0.208869	-0.208895	4.68299	0.457777
AT1G01960	-0.162098	-0.162102	7.15029	0.754141
AT1G01970	0.167944	0.167962	5.04555	0.745142
AT1G01990	0.218371	0.218421	3.77315	0.42791
AT1G02000	-0.0456144	-0.0456251	3.76857	0.957901
AT1G02010	-0.0497243	-0.049739	3.56089	0.938432
AT1G02020	-0.0144342	-0.0144374	4.30722	0.978713
AT1G02060	-0.378446	-0.378537	4.01136	0.0285603
AT1G02080	-0.262783	-0.262788	7.43694	0.250971
AT1G02090	0.0598592	0.0598655	5.07027	0.942288
AT1G02100	-0.0421617	-0.0421639	6.08187	0.996979
AT1G02120	-0.00408559	-0.00408582	5.95774	0.999932
AT1G02130	-0.00365991	-0.00366035	5.26689	0.999521
AT1G02140	0.0824606	0.0824636	6.56634	0.93963
AT1G02145	-0.0845803	-0.0845965	4.32339	0.932495
AT1G02170	0.0169686	0.0169689	7.3982	0.999604
AT1G02180	0.214251	0.214383	2.44286	0.380351
AT1G02205	0.107512	0.107515	6.44946	0.72537
AT1G02220	-0.327497	-0.327674	2.45212	0.117833
AT1G02230	-0.339578	-0.340719	-0.127271	0.277525
AT1G02260	-0.0736143	-0.0736306	4.11148	0.933588
AT1G02270	-0.115526	-0.115546	4.38968	0.955353
AT1G02280	-0.0509977	-0.0509995	6.83349	0.986004
AT1G02290	0.137896	0.137935	3.6643	0.806331
AT1G02340	-0.44988	-0.45027	2.30609	0.0192265
AT1G02300	0.185753	0.185805	3.95359	0.612323
AT1G02305	-0.0723827	-0.0723866	5.87998	0.975309
AT1G02310	0.888389	0.897168	-1.30241	0.0217121
AT1G02330	0.0806304	0.0806403	4.97042	0.987123
AT1G02335	0.0203922	0.0203966	3.7737	0.991434
AT1G02350	0.272549	0.272647	3.18663	0.231914
AT1G02360	-0.157438	-0.157492	3.06969	0.550379
AT1G02370	0.00479827	0.00480021	3.59158	0.999112
AT1G02380	0.0576357	0.0576754	2.02578	0.826741
AT1G02390	-0.548482	-0.548672	2.87822	0.0862375
AT1G02400	0.274298	0.274494	2.12951	0.23824
AT1G02410	0.109871	0.109891	4.28023	0.934486
AT1G02420	-0.210845	-0.211364	0.650099	0.384577
AT1G02450	0.183001	0.183384	0.877043	0.646555
AT1G02460	0.297539	0.297959	1.17871	0.192595
AT1G02470	-0.0442535	-0.0442576	5.08449	0.993215
AT1G02500	-0.0111554	-0.0111555	8.96365	0.99789
AT1G02520	-0.223047	-0.223113	3.46926	0.375872
AT1G02530	0.18888	0.190332	-0.769323	0.570228
AT1G02560	-0.0745599	-0.0745608	8.02691	0.996288
AT1G02610	-0.756395	-0.756954	2.34493	0.0263928
AT1G02640	-0.390218	-0.39027	4.61642	0.076627
AT1G02650	-0.148746	-0.149158	0.801409	0.562081
AT1G02660	-0.852869	-0.852929	5.41471	0.0321283
AT1G02670	0.346261	0.346746	1.50194	0.122668
AT1G02680	0.240183	0.240274	3.36122	0.321469
AT1G02690	0.0965667	0.096579	4.68649	0.903312
AT1G02700	-0.161829	-0.162216	0.88966	0.5228
AT1G02720	0.241895	0.241947	3.97711	0.34946
AT1G02730	0.0365427	0.0365438	6.76101	0.989325
AT1G02740	-0.0177195	-0.0177264	3.27583	0.977982
AT1G02750	-0.31837	-0.318459	3.73578	0.0985826
AT1G02780	0.13677	0.136771	9.55015	0.846078
AT1G02800	0.0368823	0.0368964	2.33273	0.905659
AT1G02810	0.163554	0.163597	3.25753	0.551971
AT1G02816	-0.0151157	-0.0151182	4.17208	0.980224
AT1G02820	-0.680308	-0.680403	4.52323	0.0234593
AT1G02840	-0.0518017	-0.0518036	6.58087	0.992264
AT1G02850	-0.494291	-0.494388	4.65178	0.0135667
AT1G02940	0.00970331	0.00972302	-0.0285549	0.969975
AT1G02950	0.228414	0.228764	1.08936	0.346808
AT1G02860	-0.152744	-0.152797	3.38494	0.627844
AT1G02870	-0.0028566	-0.00285711	4.43007	0.998287
MSTRG.175	-0.402661	-0.404217	0.192886	0.154487
AT1G02880	-0.0817405	-0.0817609	3.8414	0.897008
AT1G02890	-0.215921	-0.215925	7.71904	0.515682
AT1G02900	0.27154	0.271614	3.21435	0.228524
AT1G02910	0.036632	0.0366341	5.85604	0.987791
AT1G02960	-0.076043	-0.0760585	4.20653	0.917631
AT1G02970	0.0927422	0.0927954	2.63167	0.771767
AT1G02980	0.257088	0.263099	-2.18177	0.570804
AT1G02990	-0.0401296	-0.040134	5.05055	0.993643
AT1G03000	-0.0806461	-0.0806551	5.07145	0.954131
AT1G03020	-0.362121	-0.362837	1.43674	0.204514
AT1G03030	-0.0799124	-0.0799296	4.04176	0.970588
AT1G03040	0.0690185	0.0690243	5.47545	0.949908
AT1G03055	-0.0468759	-0.0468952	2.46482	0.891479
AT1G03060	-0.286321	-0.286331	6.78286	0.180378
AT1G03070	0.414749	0.416314	-0.114993	0.151915
AT1G03080	-0.0418428	-0.041844	6.98517	0.989993
AT1G03090	-1.14313	-1.14322	5.39825	0.00066478
AT1G03100	-0.321089	-0.322328	0.11714	0.215802
AT1G03110	0.0956935	0.0957122	4.14701	0.88466
AT1G03120	0.402468	0.404416	-0.724018	0.177414
AT1G03130	0.346132	0.346134	9.24449	0.0398394
AT1G03150	-0.101897	-0.101924	3.71364	0.739996
AT1G03160	0.0199525	0.0199535	6.257	0.997892
AT1G03170	0.184867	0.185798	-0.173641	0.556512
AT1G03180	0.138344	0.138499	1.43683	0.589161
AT1G03190	-0.0477021	-0.0477154	3.81981	0.972462
AT1G03210	-0.0884835	-0.0885157	3.06658	0.816899
AT1G03220	-0.332834	-0.332842	6.9069	0.103052
AT1G03230	-0.0853554	-0.0853644	5.08631	0.815999
AT1G03250	0.0685423	0.0685516	4.73242	0.981545
AT1G03260	-0.118664	-0.118727	2.81042	0.733116
AT1G03270	0.34354	0.343784	2.03918	0.105933
AT1G03280	-0.027524	-0.0275265	5.30103	0.998433
AT1G03290	-0.150593	-0.150613	4.81655	0.780101
AT1G03310	0.0631464	0.0631489	6.39718	0.966289
AT1G03320	0.172284	0.175012	-1.80753	0.692517
AT1G03330	-0.0099036	-0.00990485	4.63551	0.997876
AT1G03340	0.0288474	0.028881	1.38463	0.917406
AT1G03350	-0.0437959	-0.043799	5.6222	0.999004
AT1G03370	-0.0366798	-0.0366815	6.19296	0.998626
AT1G03380	-0.202949	-0.202963	5.74637	0.514513
AT1G03400	0.118074	0.118102	3.56703	0.746314
AT1G03410	0.888264	0.892745	-0.631755	0.00704615
AT1G03430	0.148048	0.148097	3.27955	0.725622
AT1G03440	-0.0617432	-0.0617505	4.80314	0.944812
AT1G03445	1.19451	1.20318	-1.10661	0.000421306
AT1G03457	-0.244769	-0.244855	3.14804	0.307589
AT1G03470	-0.66433	-0.664503	4.69754	0.00066571
AT1G03475	0.0403906	0.0403912	7.88567	0.99817
AT1G03495	-0.0283617	-0.0283688	3.85593	0.941717
AT1G04187.1	-0.456618	-0.460717	-1.08865	0.355277
AT1G03510	-0.160612	-0.160886	1.29537	0.518649
AT1G03580.1	-0.918838	-0.923752	-0.770639	0.0286182
AT1G03590	0.0661136	0.0661224	4.80418	0.984161
AT1G03530	0.0520602	0.0520656	5.18104	0.986506
AT1G03540	-0.292312	-0.292667	1.69873	0.21899
AT1G03550	-0.496199	-0.496479	2.53973	0.0137156
AT1G03560	-0.219826	-0.219899	3.39721	0.424175
AT1G03600	-0.0453324	-0.0453329	7.97833	0.974309
AT1G03610	-0.298533	-0.298561	4.93441	0.170433
AT1G03620	-0.210674	-0.210959	1.1731	0.385848
AT1G03630	0.124548	0.124549	7.96541	0.939988
AT1G03650	-0.34222	-0.342561	2.16667	0.098873
AT1G03680	0.124424	0.124426	7.72464	0.913881
AT1G03687	0.056367	0.0563824	3.66867	0.951471
AT1G03730	-0.144581	-0.144612	3.74426	0.587776
AT1G03740	-0.165235	-0.165252	5.07404	0.654628
AT1G03750	-0.119504	-0.119556	3.0693	0.838262
AT1G03760	-0.220947	-0.221017	3.67149	0.402233
AT1G03770	-0.0362429	-0.0362588	2.88122	0.953749
AT1G03780	0.138004	0.138022	4.60944	0.651381
AT1G03820	0.154958	0.154979	4.42633	0.632659
AT1G03830	-0.0409632	-0.0409706	4.70987	0.984419
AT1G03840	0.30648	0.306714	1.90306	0.18546
AT1G03850	-0.258247	-0.258344	3.0281	0.270846
AT1G03860	-0.0823226	-0.0823266	6.33177	0.989912
AT1G03870	0.226052	0.226061	6.22244	0.359106
AT1G03900	-0.0345598	-0.0345617	6.10305	0.995619
AT1G03905	-0.0647897	-0.0648474	2.04109	0.854268
AT1G03910	-0.0547939	-0.0547971	6.03187	0.995911
AT1G03930	0.0712919	0.0712986	5.15056	0.952661
AT1G04217.1	-0.443389	-0.444497	0.263136	0.0896998
AT1G03940	0.0822485	0.0822637	4.31834	0.780895
AT1G03950	-0.0789089	-0.0789329	3.48198	0.944485
AT1G03960	0.0113751	0.0113778	3.77813	0.98744
AT1G03970	0.0101463	0.010149	3.69225	0.991759
AT1G03980	-0.272669	-0.273912	-0.00947399	0.339136
AT1G03990	-0.363083	-0.363588	3.09903	0.159565
AT1G04000	0.20574	0.2058	3.8101	0.484247
AT1G04010	-0.039594	-0.0396101	3.12426	0.964166
AT1G04020	0.141546	0.14157	4.30411	0.765099
AT1G04030	0.383325	0.383531	2.389	0.0438877
AT1G04040	0.401529	0.401556	5.39762	0.00770363
AT1G04050	0.168026	0.16808	3.54709	0.631873
AT1G04080	-0.0514541	-0.0514558	6.97018	0.998648
AT1G04090	0.284055	0.285349	-0.0180403	0.312542
AT1G04100	0.16252	0.162731	1.33021	0.543821
AT1G04110	0.24178	0.241849	3.62323	0.34661
AT1G04120	-0.0213003	-0.021301	6.73133	0.996815
AT1G04130	0.052234	0.0522536	3.17987	0.920511
AT1G04140	-0.0765103	-0.076513	6.74195	0.988171
AT1G04160	-0.116469	-0.116496	3.77975	0.726302
AT1G04170	0.106061	0.106064	7.04748	0.991699
AT1G04180	0.355997	0.356503	0.825108	0.117551
AT1G04190	0.0873393	0.0873474	5.20225	0.948275
AT1G04200	-0.111052	-0.111066	4.59755	0.902093
AT1G04210	-0.147115	-0.147122	6.20416	0.921595
AT1G04220	0.399627	0.400042	1.46532	0.0500289
AT1G04247	-0.124401	-0.124897	-0.26565	0.735635
AT1G04230	-0.0285647	-0.0285744	3.31107	0.977372
AT1G04240	-0.0206073	-0.0206102	4.23486	0.939818
AT1G04250	0.328875	0.328896	5.61639	0.0514504
AT1G04260	0.116746	0.116747	8.48471	0.905667
AT1G04330	0.387364	0.388217	0.42162	0.136383
AT1G04280	-0.0581184	-0.0581236	5.30481	0.988255
AT1G04290	-0.249406	-0.249416	6.49834	0.319264
AT1G04340	0.312672	0.312729	4.29496	0.0996612
AT1G04350	-0.0440855	-0.0440878	5.80561	0.966865
AT1G04360	0.213012	0.213166	1.93429	0.399958
AT1G04390	-0.0352647	-0.0352773	3.57667	0.956421
AT1G04400	0.00163276	0.00163279	7.2642	0.999969
AT1G04410	-0.101184	-0.101184	9.66611	0.970082
AT1G04420	0.060712	0.0607135	6.85781	0.995217
AT1G04425.1	0.14707	0.147146	2.35925	0.574397
AT1G04430	-0.00494841	-0.00494855	6.92233	0.999508
AT1G04440	-0.0625795	-0.0625834	5.81781	0.986413
AT1G04263.1	0.569122	0.580457	-1.99107	0.31731
AT1G04480	0.143701	0.143705	7.03378	0.742347
AT1G04510	-0.0220159	-0.022017	5.45121	0.995056
AT1G04530	0.0882687	0.0882747	5.58963	0.944083
AT1G04520	0.0867112	0.0867219	4.71257	0.965733
AT1G04550	0.165534	0.165553	4.73795	0.808705
AT1G04555	-0.238094	-0.238278	2.15749	0.326861
AT1G04570	0.604759	0.606334	0.0465227	0.00952096
AT1G04590	0.132504	0.132525	4.61436	0.8928
AT1G04610	0.672213	0.673188	0.706298	0.0012943
AT1G04620	0.00467405	0.00467455	5.23487	0.99906
AT1G04625	0.0260932	0.0260959	4.99194	0.988689
AT1G04635	0.032672	0.0326746	5.53598	0.979118
AT1G04650	-0.119133	-0.119212	2.46793	0.654475
AT1G04680	0.17705	0.177057	6.33589	0.586171
AT1G04690	-0.00113808	-0.00113813	6.73509	0.999993
AT1G04710	-0.0237529	-0.0237561	4.30364	0.995612
AT1G04730	0.06042	0.0604388	3.40387	0.882292
AT1G04750	0.0732307	0.0732342	6.2076	0.994497
AT1G04760	0.330047	0.330288	2.051	0.117802
AT1G04770	0.175284	0.175292	5.92413	0.551157
AT1G04778	-0.103576	-0.104125	-1.06246	0.752092
AT1G04780	-0.18135	-0.181361	5.88195	0.785982
AT1G04790	-0.0106656	-0.010667	5.00357	0.999213
AT1G04800	0.385635	0.385667	5.17098	0.0257547
AT1G04810	-0.77193	-0.771965	6.4512	9.347872959465e-11
AT1G04820	0.187534	0.187536	8.9491	0.735084
AT1G04830	-0.108175	-0.108199	4.05517	0.872673
AT1G04840	0.129346	0.129538	1.66546	0.632283
AT1G04850	-0.0901658	-0.0901688	6.60789	0.986358
AT1G04860	-0.121621	-0.12163	5.65664	0.944895
AT1G04880	-0.0258363	-0.0258389	4.9894	0.992232
AT1G04900	-0.049566	-0.0495808	3.74438	0.971119
AT1G04297	-0.164409	-0.171848	-2.46414	0.803443
AT1G04910	0.108202	0.108214	4.96063	0.971025
AT1G04930	0.701598	0.702374	1.91806	0.00022045
AT1G04945	0.0803274	0.0803311	6.31518	0.973226
AT1G04950	0.0208256	0.0208285	4.79386	0.995441
AT1G05000	0.321981	0.322071	3.57457	0.0973506
AT1G05010	0.0916478	0.0916493	7.75533	0.975721
AT1G04960	-0.0804494	-0.0804641	4.27765	0.98052
AT1G04970	-0.0459974	-0.046003	4.9042	0.997473
AT1G04980	0.168418	0.168448	4.48874	0.76546
AT1G04990	-0.0835612	-0.0835665	5.7766	0.972297
AT1G05090	0.0289017	0.0289257	2.07431	0.921303
AT1G05120	-0.0498966	-0.0499026	4.8258	0.995869
AT1G05135.1	-0.0823188	-0.0823237	5.97775	0.753064
AT1G05030	-0.0495444	-0.0495473	6.00777	0.997106
AT1G04323.1	-0.237186	-0.237758	1.57001	0.379387
AT1G05061.1	0.190261	0.190559	1.34074	0.441942
AT1G05140	0.0208277	0.0208288	6.11846	0.997239
AT1G05150	0.0535831	0.053586	5.97939	0.993197
AT1G05160	0.171154	0.171176	4.84762	0.761779
AT1G05180	-0.116786	-0.116798	5.24016	0.965003
AT1G05190	0.157812	0.157813	8.73533	0.778573
AT1G05200	0.0726508	0.0726585	5.27383	0.923703
AT1G05205	-0.0226792	-0.0226922	2.75118	0.949484
AT1G05210	0.255505	0.255653	2.62558	0.274333
AT1G05260	0.716316	0.716403	4.37119	2.48549773242755e-06
AT1G05270	-0.0779488	-0.0779576	4.98112	0.986659
AT1G05280	0.260146	0.260683	0.396701	0.350131
AT1G05300	-0.244947	-0.245285	1.75305	0.299943
AT1G05220	0.870129	0.875262	-0.739857	0.00829014
AT1G05230	-0.08945	-0.0894689	4.1807	0.874984
AT1G05250	0.531952	0.535085	-1.21212	0.0783298
AT1G05240	0.772183	0.78137	-1.68782	0.0456326
AT1G04357.1	0.381242	0.385717	-1.55646	0.439237
AT1G05310	0.117765	0.117832	2.42456	0.726448
AT1G05320	-0.0697295	-0.0697369	5.15971	0.989461
AT1G05340	-1.14205	-1.14309	1.94731	8.67076740588007e-05
AT1G05350	-0.0644947	-0.0645035	4.74773	0.982377
AT1G05360	0.0230397	0.0230448	4.09352	0.994408
AT1G05370	0.170967	0.1711	1.80822	0.513335
AT1G05380	-0.221459	-0.221474	5.87296	0.469344
AT1G05385	0.217854	0.217896	3.87814	0.390294
AT1G05400	-0.90442	-0.912031	-0.692387	0.0249423
AT1G05410	-0.0966103	-0.0966304	4.17549	0.917581
AT1G05430	-0.102985	-0.102999	4.68152	0.971776
AT1G05440	0.105622	0.105697	2.11691	0.712645
AT1G05450	0.52103	0.527278	-1.88306	0.222659
AT1G05460	0.000703232	0.000703411	4.90935	0.999894
AT1G05470	-0.105912	-0.105929	4.3861	0.936983
AT1G05490	-1.81371	-1.8162	3.49296	1.3554611785316e-12
AT1G05500	0.0252098	0.0252114	5.73413	0.998853
AT1G05520	-0.0301399	-0.0301422	5.69708	0.995703
AT1G05575	-0.436806	-0.437178	1.83402	0.222907
AT1G05577	-0.143714	-0.145505	-1.69926	0.783159
AT1G05530	-0.175465	-0.175876	0.299402	0.512764
AT1G05540	0.601677	0.60195	2.28328	5.74173186912504e-05
AT1G05550	1.12317	1.14451	-2.00582	0.0319593
AT1G05570	-0.302972	-0.302987	6.0399	0.111033
AT1G05590	0.114239	0.114261	4.18335	0.845745
AT1G05600	-0.237907	-0.238002	3.35499	0.338601
AT1G05610	-0.472141	-0.474776	-0.709373	0.0990917
AT1G05620	0.0612703	0.0612827	4.08309	0.957866
AT1G05630	-0.117978	-0.117996	4.4576	0.766369
AT1G05640	0.112002	0.11208	2.29924	0.751748
AT1G05650	0.233905	0.241404	-2.24205	0.752596
AT1G05670	-0.0661741	-0.0662052	3.14681	0.876231
AT1G05675	-1.32454	-1.32766	0.671202	0.00954952
AT1G05680	-0.830509	-0.830722	4.03336	0.00388333
AT1G05690	0.136133	0.136239	2.36415	0.683991
AT1G05700	-0.133499	-0.133591	1.89949	0.602862
AT1G05770	-0.136104	-0.13646	-0.0128465	0.588506
AT1G05780	-0.219663	-0.219844	2.22686	0.391767
AT1G04423	-0.357375	-0.361749	-1.61025	0.422719
AT1G05710	0.0403158	0.0403251	3.97496	0.958612
AT1G05720	0.215912	0.216002	3.13636	0.412998
AT1G05730	-0.0624066	-0.0625317	0.981296	0.829904
AT1G05750	-0.231483	-0.231617	3.01549	0.361043
AT1G05785	-0.123671	-0.123688	4.67969	0.904726
AT1G05805	0.178275	0.178293	5.02038	0.694398
AT1G05830	-0.288583	-0.288606	5.5468	0.136411
AT1G05835	0.00134956	0.00132973	-1.8396	0.998021
AT1G05840	-0.171701	-0.171733	4.11475	0.665905
AT1G05850	0.106683	0.106684	8.71518	0.960433
AT1G05860	0.0626595	0.0626793	3.47197	0.948717
AT1G05870	0.1185	0.118518	4.62604	0.80633
AT1G05890	-0.310184	-0.310201	6.043	0.0986955
AT1G05900	0.0766352	0.0766543	3.70564	0.943746
AT1G05910	-0.133314	-0.133324	5.5957	0.918962
AT1G05940	-0.0797709	-0.0797793	5.03457	0.965224
AT1G05950	0.190414	0.190502	3.12451	0.47645
AT1G05960	-0.172808	-0.172818	5.85922	0.757718
AT1G05970	0.00787057	0.00787539	2.7635	0.990381
AT1G06010	0.0765572	0.076586	3.09203	0.803245
AT1G06020	0.0751429	0.0759789	-1.70513	0.844898
AT1G06040	0.0598685	0.0598703	6.80938	0.943345
AT1G06050	-0.172542	-0.172665	2.38275	0.49787
AT1G06060	0.120494	0.120522	4.04519	0.778057
AT1G06070	-0.0714269	-0.0714407	4.25578	0.989301
AT1G06080	0.222541	0.222588	3.56268	0.372809
AT1G06090	0.0165226	0.0165326	2.45837	0.955152
AT1G06100	0.301047	0.301205	2.28207	0.161509
AT1G06110	-0.0521888	-0.0521945	5.06465	0.968397
AT1G06120	0.712781	0.717292	-0.941638	0.0529341
AT1G06130	-0.0492588	-0.0492657	4.58099	0.977376
AT1G06140	0.277141	0.277648	1.30692	0.223883
AT1G06143	-0.0255104	-0.0255354	2.14611	0.942152
AT1G06150	0.0720307	0.0720377	5.261	0.979905
AT1G06160	0.535047	0.536042	1.88054	0.0736141
AT1G06180	0.318691	0.318825	3.4241	0.14932
AT1G06190	0.0085288	0.00852911	6.78514	0.997913
AT1G06200	-0.00339227	-0.00339247	5.32453	0.999367
AT1G06210	0.141213	0.141228	5.0437	0.902653
AT1G06220	-0.00397683	-0.00397696	6.86195	0.999647
AT1G06290	-0.118938	-0.118944	6.08113	0.948174
AT1G06230	-0.106445	-0.106449	6.64524	0.976087
AT1G06250	0.143724	0.144028	0.796584	0.583167
AT1G06265	-0.132424	-0.132488	3.12411	0.720281
AT1G06350	0.180704	0.180866	1.78924	0.491068
AT1G06360	0.0273205	0.0273218	6.24439	0.987959
AT1G06370.3	-0.310833	-0.311093	1.9369	0.161549
AT1G06380	0.0854517	0.0854792	3.41739	0.906024
AT1G06390	-0.0576109	-0.0576141	5.97872	0.997957
AT1G06400	-0.0372044	-0.0372074	5.43994	0.98925
AT1G06410	-0.169526	-0.16953	7.67293	0.859846
AT1G06420	0.711976	0.712551	1.68373	0.000316674
AT1G06430	-0.247527	-0.247532	7.10249	0.30868
AT1G06440	-0.00494219	-0.00494817	1.91404	0.986607
AT1G06450	0.184864	0.18555	0.106741	0.526294
AT1G06460	0.113731	0.113735	6.53138	0.826543
AT1G04467	-0.292791	-0.300633	-1.83379	0.615095
AT1G06470	0.0545992	0.0546064	4.78879	0.983981
AT1G06540	0.715743	0.719239	-0.120218	0.0457321
AT1G06550	0.282454	0.282469	5.90295	0.172375
AT1G06490	0.105818	0.105838	3.93512	0.925674
AT1G04473	-0.0693573	-0.0706782	-1.91059	0.886481
AT1G06515	0.113069	0.113125	2.76534	0.709582
AT1G04477	-0.763177	-0.779403	-2.08154	0.213099
AT1G06510	0.0815094	0.081522	4.38278	0.953171
AT1G06520	0.0556109	0.0556839	1.45398	0.835043
AT1G06560	-0.140105	-0.140134	4.32728	0.853018
AT1G06570	-0.673876	-0.673923	5.41553	0.0180102
AT1G06580	-0.19055	-0.19078	1.52042	0.453525
AT1G06590	-0.114039	-0.114071	3.65102	0.779944
AT1G06620	0.251403	0.251575	2.51078	0.282134
AT1G06630	-0.163415	-0.163439	4.61914	0.771643
AT1G06740	-0.207456	-0.207562	2.90485	0.475857
AT1G06760	0.156427	0.156431	6.83622	0.851052
AT1G06770	0.00162522	0.00162707	3.31769	0.999008
AT1G06640	0.151943	0.151947	6.81638	0.884971
AT1G06660	0.0504861	0.0505179	2.32763	0.860598
AT1G06670	0.276814	0.276815	11.3194	0.183062
AT1G06690	-0.211125	-0.211136	5.83351	0.488704
AT1G06720	-0.216408	-0.216414	7.11961	0.575642
AT1G06730	0.0364878	0.0364949	4.41522	0.993942
AT1G06780	0.0566892	0.0566963	4.82457	0.991828
AT1G06800	-0.0383867	-0.0384292	1.78257	0.885619
AT1G06820	-0.121241	-0.121249	5.83518	0.97252
AT1G06830	0.721334	0.721746	2.44611	0.000564124
AT1G06840	-0.0431863	-0.0431927	4.69725	0.991231
AT1G06850	0.221137	0.221202	3.33872	0.42327
AT1G06870	0.00121477	0.00121495	4.69214	0.999935
AT1G06890	-0.0408989	-0.0409014	5.82963	0.998328
AT1G06900	-0.110742	-0.110748	5.86284	0.947714
AT1G06910	0.141775	0.141883	2.3525	0.632315
AT1G06980	0.317712	0.318271	0.955303	0.186425
AT1G06930	0.549864	0.552702	-0.906194	0.104795
AT1G06950	-0.212961	-0.212963	8.67853	0.6039
AT1G06960	-0.00682207	-0.00682379	3.68927	0.992799
AT1G07000	-0.351244	-0.351341	3.46735	0.135894
AT1G07010	-0.0110663	-0.0110669	5.9062	0.992265
AT1G07020	0.28005	0.280229	2.54212	0.207511
AT1G07030	0.159488	0.159514	4.49333	0.77824
AT1G07040	-0.208991	-0.209029	4.39972	0.439859
AT1G07050	0.357173	0.357222	4.7642	0.0816238
AT1G07070	0.117056	0.117061	6.45916	0.980109
AT1G07090	0.266123	0.266222	3.35917	0.240753
AT1G07135	-0.416747	-0.416757	6.6448	0.298131
AT1G07140	0.119199	0.119202	7.11623	0.969105
AT1G07110	-0.401371	-0.40138	7.21668	0.00523394
AT1G07119	0.353476	0.356443	-0.89918	0.433748
AT1G07150	-0.637026	-0.637404	2.17475	0.0122682
AT1G07160	-0.0659863	-0.0671888	-1.58268	0.894811
AT1G07170	0.0168877	0.0168921	3.71083	0.963877
AT1G07180	-0.0428283	-0.04283	6.17759	0.936281
AT1G07200	-0.176306	-0.17632	5.28224	0.725629
AT1G07210	0.0179847	0.0179863	5.46352	0.998237
AT1G07220	-0.0733674	-0.0733909	3.42072	0.870092
AT1G07230	0.0226072	0.0226094	5.25228	0.997726
AT1G07240	0.106156	0.106174	4.13141	0.884763
AT1G07250	0.00265513	0.00265534	5.21052	0.994075
AT1G07260	0.232301	0.232689	1.02683	0.329966
AT1G07280	0.130348	0.130353	6.47742	0.854534
AT1G07290	0.221979	0.222379	1.08886	0.355947
AT1G07310	-0.00209626	-0.00209666	5.02443	0.998922
AT1G07320	0.000394353	0.000394355	8.85746	0.999957
AT1G07350	0.0933915	0.093403	4.95575	0.861497
AT1G07360	0.0658173	0.0658224	5.70204	0.993937
AT1G07370	0.274758	0.2748	4.424	0.219744
AT1G07380	0.0191833	0.0191871	4.07777	0.997773
AT1G07390	-0.439634	-0.439904	3.12866	0.0281364
AT1G07400	0.126798	0.127165	0.478564	0.632215
AT1G07410	0.269722	0.270044	1.4305	0.239436
AT1G07420	0.0817076	0.0817204	4.58739	0.951751
AT1G07430	-0.12213	-0.122257	1.49727	0.628252
AT1G07440	0.220227	0.22025	4.87422	0.470584
AT1G07450	-0.00408064	-0.00407443	1.21878	0.987659
AT1G07470	-0.033121	-0.0331275	4.09195	0.983599
AT1G07480	-0.0383888	-0.0383963	4.19922	0.994535
AT1G04587	0.501208	0.512827	-1.90359	0.472597
AT1G07510	-0.192391	-0.192403	5.94656	0.696268
AT1G07530	-0.169684	-0.169697	5.50689	0.713374
AT1G07560	0.161531	0.161718	1.07412	0.555213
AT1G07570	0.0571368	0.0571487	4.16859	0.990005
AT1G07590	-0.097756	-0.0977564	9.86652	0.728447
AT1G07610	0.0683179	0.0683201	6.5	0.799115
AT1G07615	-0.0950188	-0.0950467	3.80752	0.905492
AT1G07620	0.00940349	0.00943176	0.484445	0.971712
AT1G07630	0.0213339	0.0213366	4.62349	0.996213
AT1G07640	0.0981971	0.0982045	5.48952	0.932867
AT1G07650	-0.0986308	-0.0986386	5.56032	0.96248
AT1G07670	-0.0775659	-0.0775694	6.31032	0.958765
AT1G07660	0.145036	0.145061	4.2513	0.655616
AT1G07700	0.0850612	0.0850693	5.08963	0.961922
AT1G07705	-0.0191133	-0.0191156	5.05719	0.992231
AT1G07710	0.449501	0.45121	-0.0828801	0.0792738
AT1G07720	0.0304294	0.0304317	5.36372	0.988091
AT1G07740	0.229396	0.229496	3.02089	0.361007
AT1G07745	-0.100889	-0.100956	2.75477	0.767148
AT1G07750	-0.000238819	-0.000238838	4.91542	0.999936
AT1G07810	-0.135633	-0.135641	6.10001	0.921599
AT1G07770	0.0714722	0.071473	8.30378	0.963338
AT1G07790	0.260635	0.260649	5.82761	0.259459
AT1G07820	0.154108	0.154115	6.20617	0.700556
AT1G07830	0.0709836	0.0709959	4.34207	0.958147
AT1G07840	0.0470843	0.0470926	4.43592	0.979695
AT1G07870	-0.275157	-0.27522	3.73551	0.218369
AT1G07880	0.0274155	0.0274268	2.86295	0.974992
AT1G07890	0.334909	0.334912	8.3599	0.0896649
AT1G07980	0.11277	0.112802	3.75748	0.779097
AT1G07985	-0.170483	-0.170789	0.730715	0.500603
AT1G07900	-0.291302	-0.291679	1.37292	0.215493
AT1G07910	0.0151256	0.0151273	4.60798	0.992485
AT1G07920	0.0859471	0.0859474	9.99568	0.974467
AT1G07940	0.0565034	0.0565039	8.65663	0.979867
AT1G07950	0.114557	0.114592	3.61503	0.819631
AT1G07960	0.0933618	0.093376	4.55935	0.929487
AT1G07970	-0.0101258	-0.0101276	4.36039	0.99805
AT1G07990	-0.0830487	-0.0830542	5.75007	0.986454
AT1G08000	0.126345	0.126359	4.95683	0.915946
AT1G08070	-0.00813425	-0.00814881	1.87995	0.974908
AT1G08090	0.622761	0.623962	0.422373	0.0504874
AT1G08030	-0.0764016	-0.0764048	6.46832	0.997054
AT1G08035	0.531729	0.539498	-1.61114	0.338026
AT1G08110	0.0231501	0.0231509	6.65688	0.997949
AT1G08115.1	-0.0448749	-0.0450325	0.207293	0.945686
AT1G08125	0.132747	0.132781	3.84987	0.752389
AT1G08130	0.0108108	0.0108115	5.44592	0.996258
AT1G08160	0.0197939	0.0197982	3.73425	0.973696
AT1G08180	0.223658	0.223806	2.27683	0.36289
AT1G08190	0.0690237	0.0690256	6.89996	0.998601
AT1G08200	0.0914706	0.091472	7.65575	0.990519
AT1G08210	-0.154243	-0.154271	4.38626	0.777294
AT1G08220	-0.0592348	-0.0592574	3.38282	0.898771
AT1G08230	0.0501533	0.0501673	3.72285	0.946552
AT1G08260	-0.187621	-0.187641	5.09167	0.571712
AT1G08270	0.328684	0.330783	-0.692906	0.268968
AT1G08280	0.199143	0.199208	3.40382	0.531585
AT1G08290	-0.0272412	-0.0272689	1.61491	0.933971
AT1G08300	-0.0869423	-0.0869953	2.54013	0.867396
AT1G08320	-0.347691	-0.347842	2.79608	0.0992591
AT1G08430	0.178293	0.178329	3.44992	0.484373
AT1G08340	-0.0640069	-0.0640596	1.77838	0.822477
AT1G08350	0.105688	0.105724	3.34013	0.912733
AT1G08360	0.143132	0.143134	8.41151	0.810751
AT1G08380	0.16618	0.166181	10.3039	0.610064
AT1G08390	0.180364	0.180559	1.58447	0.486635
AT1G08400	0.0522967	0.0523184	3.14134	0.914749
AT1G08410	-0.101654	-0.101658	6.61855	0.986801
AT1G08450	-0.0328376	-0.0328397	5.73319	0.979131
AT1G08460	-0.0413281	-0.041336	4.17848	0.989663
AT1G08465	0.133071	0.133106	3.82626	0.62205
AT1G08470	0.0757818	0.0757924	4.52592	0.964786
AT1G08480	0.0394434	0.0394455	6.01851	0.996582
AT1G08490	-0.0647023	-0.0647069	5.41003	0.99675
AT1G08500	0.508811	0.509276	1.65058	0.00590609
AT1G08510	0.102264	0.102268	6.57594	0.952831
AT1G08520	0.0071854	0.00718548	8.00168	0.999417
AT1G08540	-0.0111371	-0.0111373	7.70635	0.998665
AT1G08560	0.142374	0.142385	5.36982	0.811791
AT1G08570	-0.0576525	-0.0576544	6.84154	0.95242
AT1G08580	0.22568	0.225704	5.02203	0.421284
AT1G08590	0.668188	0.675056	-1.605	0.0902879
AT1G08600	-0.122525	-0.122533	5.79481	0.928436
AT1G08610	0.0368801	0.0368919	3.75722	0.987152
AT1G08620	-0.178825	-0.178839	5.56825	0.728542
AT1G08630	-2.98188	-2.98945	1.17074	0.000776611
AT1G08640	-0.00647411	-0.00647436	6.38037	0.998964
AT1G08650	0.361191	0.361253	4.34702	0.0279278
AT1G08660	0.0198442	0.0198466	4.92887	0.999586
AT1G08670	0.937638	0.940621	-0.248905	0.000447951
AT1G08680	-0.166676	-0.166693	5.12928	0.758894
AT1G08700	-0.0474582	-0.0474644	4.73532	0.993219
AT1G08710	0.0225806	0.02259	3.28959	0.969816
AT1G08720	-0.231344	-0.231377	4.69088	0.400447
AT1G08730	-0.302274	-0.302779	0.824128	0.203493
AT1G08750	0.127151	0.127189	3.54182	0.794781
AT1G08760	-0.0445822	-0.0445892	4.45148	0.991427
AT1G08770	0.0726975	0.0727267	3.14658	0.903207
AT1G08780	0.141337	0.141363	4.21183	0.7961
AT1G08800	-0.0110804	-0.0110819	4.57872	0.988793
AT1G08810	0.262534	0.26262	3.50356	0.251688
AT1G08820	0.0775332	0.0775413	5.15002	0.981246
AT1G08830	-0.712427	-0.712448	6.89835	0.000137557
AT1G08840	-0.0823456	-0.0823721	3.62809	0.882119
AT1G08845	-0.0552974	-0.0553306	2.58399	0.890466
AT1G08880	0.152927	0.152934	6.27456	0.895175
AT1G08890	-0.0824483	-0.08247	3.88171	0.861953
AT1G08900	-0.157611	-0.157649	3.99533	0.712094
AT1G08910	-0.300482	-0.300526	5.14614	0.14905
AT1G08920	-0.215742	-0.215768	4.67686	0.38827
AT1G08930	-0.397815	-0.397824	6.91926	0.209004
AT1G08940	-0.0558041	-0.0558368	2.40889	0.882872
AT1G08960	0.0966259	0.0966534	3.74037	0.924276
AT1G08970	0.00865512	0.00865594	5.19724	0.998916
AT1G08980	-0.0982378	-0.0982429	5.83754	0.889282
AT1G08990	0.0846766	0.0847015	3.32983	0.914916
AT1G09010	-0.222338	-0.222348	6.57802	0.464549
AT1G09020	-0.0285944	-0.0285961	5.88934	0.996311
AT1G09160	-0.0524835	-0.0524881	5.24805	0.986177
AT1G09040	-0.171913	-0.172008	2.85776	0.600801
AT1G09050	-0.183275	-0.183366	2.83688	0.560652
AT1G09060	-0.201481	-0.201484	7.9298	0.66418
AT1G09070	-0.22162	-0.221622	7.83187	0.373574
AT1G09080	-0.0337202	-0.0338489	1.164	0.935989
AT1G09090	0.119096	0.119212	1.51432	0.646364
AT1G09140	-0.173293	-0.173307	5.4728	0.728463
AT1G09150	0.113332	0.113343	5.16219	0.947302
AT1G09220	-0.167307	-0.167577	1.36572	0.506221
AT1G09230	0.169703	0.169758	3.45994	0.596869
AT1G09250	0.300935	0.30099	4.11325	0.158323
AT1G09170	0.271397	0.271405	6.78767	0.209279
AT1G09180	0.466508	0.467787	0.319145	0.0573969
AT1G09190	0.0917002	0.0917686	2.67424	0.756194
AT1G09210	0.178167	0.178171	7.48116	0.803009
AT1G09270	0.0440382	0.0440404	6.14161	0.999143
AT1G09280	-0.218647	-0.218687	4.20418	0.463109
AT1G09290	0.101368	0.101413	3.08553	0.873324
AT1G09300	0.0344206	0.034433	3.65673	0.959549
AT1G09310	0.392371	0.392373	9.32143	0.0136328
AT1G09320	-0.159197	-0.159243	3.66102	0.76014
AT1G09330	0.232536	0.232564	4.89213	0.397581
AT1G09340	0.134275	0.134276	9.56026	0.900532
AT1G09350	0.651161	0.652235	1.11298	0.00206705
AT1G09450	0.0724733	0.0725091	2.50043	0.817303
AT1G09390	-0.0981813	-0.0982073	3.72216	0.866346
AT1G09400	-0.474008	-0.479559	-1.72385	0.238111
AT1G09410	-0.117199	-0.117396	1.33047	0.643677
AT1G09415	-0.0838697	-0.083885	4.38788	0.9173
AT1G09430	-0.195259	-0.195269	6.05382	0.605884
AT1G09440	0.110254	0.110288	3.51602	0.838312
AT1G09460	0.102612	0.102666	2.62243	0.77668
AT1G09470	0.149416	0.14947	3.05204	0.679107
AT1G09480	-0.44813	-0.449124	0.50371	0.0863056
AT1G09486.1	-0.0275574	-0.0276304	0.26495	0.914102
AT1G09490	-0.170079	-0.170101	4.66374	0.735287
AT1G09500	-1.5568	-1.55755	2.21424	0.000490557
AT1G09520	-0.0757402	-0.0757632	3.51233	0.843829
AT1G09530	-0.0546238	-0.0546374	3.9508	0.97756
AT1G09560	-0.325789	-0.325796	7.02765	0.189012
AT1G09570	-0.254986	-0.254994	6.81299	0.293663
AT1G09575	-0.29105	-0.291272	1.98942	0.193726
AT1G09580	0.227621	0.227687	3.59901	0.40023
AT1G09590	0.230875	0.230879	7.581	0.395061
AT1G09600	0.129171	0.129295	1.48243	0.641008
AT1G09620	-0.195541	-0.195545	7.89008	0.682266
AT1G09630	0.148776	0.148803	4.22443	0.783135
AT1G09640	-0.0227201	-0.0227204	8.07071	0.999306
AT1G09645	0.0733416	0.07336	3.75112	0.934657
AT1G09660	0.139077	0.139089	5.46334	0.89453
AT1G09680	-0.0811236	-0.0812213	1.93917	0.791715
AT1G09690	0.182908	0.18291	8.53614	0.695986
AT1G09710	-0.212858	-0.212951	3.06658	0.43055
AT1G09730	-0.0986516	-0.0986598	5.48419	0.98558
AT1G09740	-0.227686	-0.227729	3.85413	0.358466
AT1G09750	0.369484	0.369492	7.00649	0.0153732
AT1G09760	0.0642249	0.0642297	5.63585	0.994096
AT1G09770	-0.089051	-0.0890531	7.36216	0.979757
AT1G09780	0.0214254	0.0214257	7.81494	0.99853
AT1G09812	-0.34287	-0.343456	1.68582	0.133706
AT1G09794	-0.018552	-0.0185728	1.71981	0.942304
AT1G09795	0.0296948	0.0296957	6.59946	0.99616
AT1G09800	0.291264	0.291366	3.42184	0.199254
AT1G09810	0.0286805	0.028688	4.00964	0.991757
AT1G09815	0.0939108	0.0939295	4.39314	0.914588
AT1G09820	-0.0742845	-0.0743151	3.07896	0.90193
AT1G09830	-0.0393324	-0.0393363	5.22505	0.993071
AT1G09840	0.0739352	0.0739415	5.30782	0.990409
AT1G09850	0.00913136	0.00913229	5.0569	0.998689
AT1G09870	-0.153447	-0.153464	4.88327	0.846548
AT1G09880	0.263923	0.264538	0.368567	0.265311
AT1G09890	-0.137909	-0.138025	1.7133	0.62758
AT1G09900	-0.0538738	-0.0538804	4.98554	0.975387
AT1G09910	-0.206301	-0.206341	4.05228	0.557867
AT1G09920	0.0730328	0.0730435	4.56737	0.984442
AT1G09932	0.11556	0.115665	1.58482	0.647667
AT1G09940	-0.17811	-0.178135	4.47762	0.631749
AT1G09950	-0.993621	-0.995789	0.196746	0.00776244
AT1G09960	0.159482	0.159534	3.38557	0.640568
AT1G09970	-0.0625322	-0.0625334	7.42991	0.96154
AT1G09980	-0.00776324	-0.00776402	5.30904	0.999789
AT1G09995	0.0426799	0.0427228	1.71245	0.87802
AT1G10020	-0.0516384	-0.0516426	5.1546	0.881057
AT1G10030	0.214391	0.214442	3.76624	0.408252
AT1G10040	0.178032	0.178276	1.47902	0.48181
AT1G10050	-0.129598	-0.12963	4.08284	0.846362
AT1G10060	0.268723	0.268801	3.68174	0.231627
AT1G10070	-3.11373	-3.11727	1.91615	0.000702692
AT1G10090	-0.010788	-0.01079	4.53515	0.995371
AT1G10095	-0.0563771	-0.0564191	2.21351	0.911474
AT1G10120	0.127221	0.127246	4.07771	0.882393
AT1G10130	-0.179238	-0.179253	5.38242	0.739891
AT1G10140	-0.168331	-0.168398	2.9089	0.502711
AT1G10155	-0.276715	-0.278784	-0.421761	0.491605
AT1G10160	-0.0887837	-0.0888192	3.22997	0.878414
AT1G10170	-0.292468	-0.292478	6.95754	0.141824
AT1G10200	0.116399	0.116405	6.04789	0.934144
AT1G10210	0.040837	0.0408569	2.91724	0.939395
AT1G10230	0.204688	0.204755	3.44744	0.460277
AT1G10240	0.0512392	0.0512565	3.60212	0.941383
AT1G10270	0.00524373	0.00524447	4.7983	0.99908
AT1G10280	-0.093797	-0.0938507	2.65398	0.821608
AT1G10290	-0.0572549	-0.0572567	6.82921	0.990451
AT1G10350	-0.0118455	-0.011848	4.13966	0.996276
AT1G10310	0.0294273	0.0294297	5.49765	0.996818
AT1G10330	0.085304	0.0854763	0.926264	0.742731
AT1G10340	-0.804041	-0.805704	0.814269	0.013623
AT1G10360	0.144812	0.144817	6.53044	0.841739
AT1G10380	0.115091	0.115118	3.84638	0.841154
AT1G10390	-0.0789726	-0.0789754	6.66852	0.983255
AT1G10400	0.0558465	0.0558526	5.03742	0.970874
AT1G10430	0.123802	0.123818	4.78817	0.91981
AT1G10450	-0.203125	-0.203146	5.29302	0.648049
AT1G10470	0.235022	0.235037	5.54744	0.369025
AT1G10560	0.371885	0.372123	1.99509	0.0720841
AT1G10490	-0.0151765	-0.015178	5.1379	0.999264
AT1G10500	-0.00440344	-0.00440388	4.96201	0.999696
AT1G10510	-0.101777	-0.101782	6.2643	0.984838
AT1G10520	0.0724624	0.0725543	1.40349	0.776066
AT1G10522	0.0360867	0.0360903	5.49297	0.986737
AT1G04797	0.187074	0.191886	-1.47449	0.715588
AT1G10530	0.365655	0.367808	-0.862454	0.200289
AT1G10570	-0.110692	-0.110707	4.83309	0.909526
AT1G10580	0.00704213	0.00704282	5.46573	0.99921
AT1G10590	0.0453097	0.0453118	6.20603	0.924982
AT1G10600	-0.22534	-0.225372	4.65596	0.459468
AT1G10630	0.118171	0.118177	6.09884	0.915721
AT1G10640	0.0755134	0.0755224	4.55337	0.975372
AT1G10650	0.223376	0.223404	4.68159	0.448619
AT1G10657	0.580852	0.581021	2.83618	0.00540302
AT1G10682.1	0.0584674	0.0584719	5.25215	0.871478
AT1G10660	-0.301615	-0.301652	4.94639	0.133436
AT1G10670	0.122088	0.12209	7.66665	0.971686
AT1G10680	0.25954	0.261827	-1.65138	0.453076
AT1G10690	0.294363	0.29464	1.96454	0.190671
AT1G10700	-0.0726991	-0.07271	4.52204	0.943025
AT1G10720	0.0277456	0.0277504	4.35799	0.993554
AT1G10730	0.0340196	0.0340317	3.17907	0.954078
AT1G10740	-0.128661	-0.12867	5.64926	0.853462
AT1G10750	0.234133	0.234272	2.37642	0.329879
AT1G10760	-0.142295	-0.142296	8.58548	0.822683
AT1G10770	-0.788686	-0.798844	-0.9963	0.0960371
AT1G10780	0.132278	0.132323	3.42301	0.631623
AT1G10850	0.136612	0.136625	5.08585	0.750995
AT1G10865	-0.141809	-0.141865	3.15954	0.743466
AT1G04827	-0.0484044	-0.0490945	-1.73109	0.921422
AT1G10790	-1.45121	-1.45428	0.78832	2.15731637619808e-07
AT1G10800	-0.0940252	-0.0944069	-0.338672	0.727573
AT1G10810	0.322115	0.323525	-0.404683	0.283071
AT1G10820	0.0381771	0.0381779	7.46243	0.999308
AT1G10870	0.019001	0.0190033	4.92145	0.997802
AT1G10890	-0.164419	-0.16443	5.82609	0.836614
AT1G10900	-0.130829	-0.130838	5.53364	0.914189
AT1G10910	-0.0967112	-0.0967187	5.45732	0.975333
AT1G10920	-0.424332	-0.42453	3.10809	0.0291744
AT1G10930	-0.107821	-0.107825	6.5375	0.97118
AT1G10950	0.105541	0.105542	8.82706	0.904714
AT1G10980	-0.297614	-0.297905	1.85722	0.174748
AT1G10990	0.591039	0.591831	1.24509	0.00302211
AT1G11000	0.0286154	0.0286244	2.95787	0.94868
AT1G11010	0.00264981	0.00265016	3.66695	0.998259
AT1G11060	-0.12794	-0.127961	4.51853	0.928334
AT1G11070	-0.103559	-0.103774	0.1019	0.692223
AT1G11080	-0.199754	-0.199797	3.60844	0.451901
AT1G04837	-0.170728	-0.17091	1.53762	0.513121
AT1G11112	0.189505	0.189873	0.192834	0.4427
AT1G11120	0.21192	0.212081	1.89018	0.41374
AT1G11125	0.25347	0.253895	0.753298	0.333698
AT1G11130	-0.104635	-0.104644	5.24014	0.978879
AT1G11150	0.0838184	0.0838838	2.23603	0.753916
AT1G11160	-0.1206	-0.120673	2.32423	0.706403
AT1G11185.1	0.47123	0.472919	-0.530476	0.102117
AT1G11190	0.239744	0.239897	2.25235	0.315141
AT1G11170	0.165415	0.165524	2.23368	0.576562
AT1G11175.1	-0.405743	-0.405939	2.74909	0.060785
AT1G11180	-0.290905	-0.291	3.67011	0.15171
AT1G11200	0.0737948	0.0738126	3.85219	0.914051
AT1G11210	-0.169692	-0.169739	3.77886	0.590371
AT1G11220	0.360518	0.360802	1.97077	0.0744371
AT1G11240	0.0901583	0.0901706	4.69983	0.934858
AT1G11260	-0.639318	-0.639336	6.76481	0.000836465
AT1G11270	-0.160315	-0.160447	2.19646	0.578722
AT1G11280	0.106864	0.106875	4.99836	0.973171
AT1G11320	0.0138259	0.0138363	2.52904	0.968452
AT1G11290	-0.192472	-0.192534	3.64803	0.58479
AT1G11300	0.091165	0.0912709	1.70159	0.738812
AT1G11303	-0.051171	-0.0511921	3.37479	0.916881
AT1G11310	-0.088304	-0.0883068	6.7375	0.950921
AT1G11330	-0.0945508	-0.0945685	4.47527	0.853293
AT1G11340	0.193637	0.193825	1.91064	0.440386
AT1G11350	0.106085	0.106092	5.88132	0.977222
AT1G11430	-0.0192738	-0.0192743	6.91371	0.983009
AT1G11380	-0.240159	-0.240236	3.51879	0.324878
AT1G11390	-0.12785	-0.12787	4.60273	0.921577
AT1G11400	0.00171025	0.00171042	5.50992	0.999862
AT1G11420	0.0606821	0.0607139	2.46714	0.880027
AT1G11450	0.016283	0.0162891	3.23131	0.970282
AT1G11475	0.0136858	0.0136882	4.22176	0.99031
AT1G11480	-0.17055	-0.170559	6.1204	0.771741
AT1G11570	0.0502711	0.0504329	0.147824	0.871099
AT1G11482.1	0.34995	0.350011	4.14198	0.0405585
AT1G11490	0.504131	0.510399	-1.58582	0.230135
AT1G11500	0.267198	0.269594	-1.31398	0.469658
AT1G11530	-0.0412426	-0.0412531	3.69221	0.894148
AT1G11540	0.00287957	0.00287847	-0.0793261	0.99221
AT1G11580	0.173526	0.173531	6.4741	0.663383
AT1G11592.2	-0.0126059	-0.012617	2.62456	0.965282
AT1G11600	-0.0174239	-0.0174258	5.18086	0.99353
AT1G11630	0.096683	0.0967213	3.24841	0.884318
AT1G11650	0.0377318	0.0377324	7.7172	0.996941
AT1G11660	-0.0658598	-0.0658643	5.81332	0.9855
AT1G11670	0.217886	0.217919	4.5316	0.499617
AT1G11680	0.0905069	0.0905101	6.59839	0.984993
AT1G11700	0.469482	0.4696	4.01222	0.00470255
AT1G11710	0.0512659	0.0513169	1.8588	0.864784
AT1G11720	-0.0998149	-0.0998196	6.02826	0.916439
AT1G11730	-0.144502	-0.144673	1.38715	0.582361
AT1G11735	0.163187	0.166937	-2.06748	0.754386
AT1G11740	0.581384	0.583092	-0.218481	0.0145213
AT1G11750	-0.00582185	-0.00582203	6.58727	0.998804
AT1G11755	-0.077145	-0.0771733	3.52057	0.925662
AT1G11760	0.066685	0.0667197	2.86271	0.875349
AT1G04887	0.0904525	0.0904779	3.74062	0.897635
AT1G11790	-0.0265371	-0.0265404	4.75877	0.997355
AT1G11800	0.20393	0.204018	3.16897	0.482125
AT1G11820	-0.00590968	-0.0059101	5.53004	0.997372
AT1G04893	0.371382	0.377672	-2.13223	0.386561
AT1G11840	-0.00546743	-0.00546748	8.4803	0.999031
AT1G11850	0.280974	0.281011	4.68582	0.214991
AT1G11860	0.131417	0.131418	9.91814	0.940966
AT1G11870	-0.0952033	-0.0952103	5.59445	0.978759
AT1G04907.1	-0.338305	-0.348846	-2.28768	0.591254
AT1G11880	-0.116771	-0.116849	2.41318	0.724576
AT1G11890	0.0768074	0.0768158	4.96581	0.954972
AT1G11900	-0.474797	-0.476777	0.149865	0.0805703
AT1G11905	0.0720317	0.0720552	3.39834	0.914107
AT1G11910	-0.283877	-0.283879	9.061	0.149568
AT1G11930	-0.0309711	-0.0309733	5.47494	0.996108
AT1G11940	0.186665	0.186776	2.51642	0.475304
AT1G11950	-0.250419	-0.25053	3.20752	0.288586
AT1G11960	-0.640639	-0.640795	3.96508	0.0029404
AT1G11970	-1.84582	-1.44269e+08	-2.51752	0.292891
AT1G11980	-1.84582	-1.44269e+08	-2.72474	0.297711
AT1G12000	0.098864	0.0988665	7.0449	0.973025
AT1G12010	0.158245	0.15833	2.48339	0.528998
AT1G12013.1	0.154172	0.156338	-1.63991	0.720109
AT1G12020	0.156805	0.156851	3.79999	0.745239
AT1G12030	-0.91102	-0.911318	5.08041	0.00237947
AT1G12040	0.747929	0.748403	2.01788	0.00303874
AT1G12050	0.0248607	0.0248626	5.64547	0.997794
AT1G12060	0.123203	0.12328	2.18474	0.666908
AT1G12080	0.85122	0.851338	4.21304	4.84620410086888e-08
AT1G12090	0.101348	0.101348	9.16726	0.962483
AT1G12110	0.288467	0.288476	6.27243	0.177304
AT1G12120	-0.131853	-0.131861	5.87242	0.947266
AT1G12140	0.022752	0.0227545	4.93441	0.996423
AT1G12160	0.0762764	0.0763353	1.80933	0.793204
AT1G12200	0.0950716	0.0950823	5.02809	0.989482
AT1G12220	-0.108291	-0.108331	3.59559	0.851917
AT1G12230	0.0067147	0.00671495	6.23976	0.999581
AT1G12240	-0.122567	-0.122569	7.19007	0.731512
AT1G12250	-0.139039	-0.13905	5.26111	0.823523
AT1G12260	0.112908	0.112994	2.09239	0.703717
AT1G12330	0.261498	0.261538	4.58006	0.256375
AT1G12270	-0.0149438	-0.0149446	6.1414	0.9993
AT1G12280	0.0800887	0.0801037	4.11501	0.957967
AT1G12300	-0.183404	-0.183536	2.27014	0.501221
AT1G12320	0.434472	0.434691	2.69843	0.0112022
AT1G12380	-0.0233915	-0.0233963	3.9643	0.974881
AT1G12350	-0.0660627	-0.066066	6.09872	0.998591
AT1G12370	-0.0119491	-0.0119527	3.54119	0.997082
AT1G12390	-0.00569998	-0.0057012	3.86594	0.995634
AT1G12410	-0.0587625	-0.0587643	6.71192	0.981048
AT1G12420	0.165176	0.165219	3.74612	0.701885
AT1G12430	-0.068851	-0.0688565	5.35789	0.985651
AT1G12440	-0.332668	-0.33268	6.58909	0.0474481
AT1G12450	-0.0193316	-0.0193377	3.36436	0.995515
AT1G12460	0.0640471	0.0640567	4.5114	0.982301
AT1G12470	-0.109935	-0.109944	5.54094	0.97694
AT1G12480	-0.00404394	-0.00406051	1.28148	0.987826
AT1G12500	0.182525	0.182537	5.6089	0.675292
AT1G12520	-1.19155	-1.19163	5.88714	9.32557221573977e-06
AT1G12530	0.304057	0.304135	3.75327	0.134082
AT1G12550	0.138367	0.138461	2.22802	0.663796
AT1G12560	0.841495	0.842518	1.2935	0.0018216
AT1G12570	0.261224	0.261434	1.74555	0.259514
AT1G12580	-0.287485	-0.287504	5.47933	0.164929
AT1G12610	0.773	0.77506	0.722303	0.0299225
AT1G12620	0.113605	0.113665	2.84679	0.737544
AT1G12640	0.104649	0.104659	4.77787	0.953839
AT1G12650	0.201894	0.201921	4.62384	0.576416
AT1G12680	0.0852379	0.0852486	4.91881	0.99076
AT1G12710	0.165816	0.165862	3.77587	0.667839
AT1G12730	-0.109369	-0.109421	3.01587	0.759599
AT1G12805	1.49832	1.51156	-1.86248	0.00327491
AT1G12810	0.0258685	0.0258766	3.64326	0.973361
AT1G04973	-0.491432	-0.504733	-2.19108	0.447745
AT1G12820	0.0625853	0.0625912	5.34304	0.936672
AT1G12740	0.249291	0.24939	2.71219	0.288752
AT1G12750	0.0388945	0.0389039	3.79429	0.966835
AT1G12760	-0.0118944	-0.0118954	5.37707	0.998595
AT1G12770	-0.0197614	-0.0197622	6.5671	0.999486
AT1G12775	0.0460312	0.046069	1.99042	0.877299
AT1G12790	-0.696618	-0.696662	5.76477	0.000328578
AT1G12800	-0.0436091	-0.0436095	8.12535	0.997722
AT1G12840	-0.0954133	-0.0954156	7.12608	0.970434
AT1G12845	0.0856693	0.0856988	3.12387	0.782171
AT1G12850	0.0700645	0.0700702	5.37107	0.994242
AT1G12860	0.189724	0.189737	5.75597	0.625005
AT1G12880	-0.0692321	-0.0692665	2.68118	0.832465
AT1G12890	0.42007	0.425485	-1.54978	0.325927
AT1G12900	0.129009	0.129009	10.0539	0.890789
AT1G12910	-0.133653	-0.13367	4.76241	0.796133
AT1G12920	-0.0618955	-0.0618976	6.80648	0.996771
AT1G12930	-0.0465073	-0.0465137	4.75026	0.976138
AT1G12950	0.638108	0.638681	1.55309	0.0016875
AT1G12970	0.0304248	0.0304349	3.50437	0.989567
AT1G12990	-0.116599	-0.116612	4.55794	0.70803
AT1G13000	0.0721853	0.0722016	3.98514	0.962385
AT1G13020	0.0780813	0.0780862	5.78452	0.991243
AT1G13030	-0.0669597	-0.0669758	3.99431	0.980065
AT1G13050	-0.0965313	-0.0965729	3.22333	0.847265
AT1G13060	-0.489639	-0.489654	6.85109	0.00500464
AT1G13080	0.143966	0.14398	4.95538	0.80123
AT1G13090	0.100808	0.100816	5.539	0.93578
AT1G13100	0.0521589	0.0521752	3.6965	0.96038
AT1G13110	0.206486	0.206495	6.52059	0.541415
AT1G13120	-0.0206836	-0.0206862	4.96419	0.999367
AT1G13130	-0.24189	-0.242138	1.41522	0.306211
AT1G13140	0.0418943	0.0421149	-0.636717	0.890112
AT1G13145.1	0.163174	0.163374	1.61522	0.513891
AT1G13150	-0.285597	-0.287597	-0.615201	0.433085
AT1G13160	0.0599081	0.0599131	5.56256	0.976381
AT1G13170	0.0966909	0.0966994	5.33321	0.955317
AT1G13180	-0.0551505	-0.0551699	3.38095	0.955152
AT1G13190	-0.196473	-0.196486	5.72625	0.61423
AT1G13195	-0.145045	-0.145114	2.83821	0.762635
AT1G13210	-0.334593	-0.334624	5.18754	0.170452
AT1G13220	-0.0882495	-0.0882575	5.32001	0.970987
AT1G13245	-0.123627	-0.123638	5.60302	0.637392
AT1G13250	0.182291	0.182322	4.44234	0.623669
AT1G13260	0.118731	0.118736	6.54029	0.703788
AT1G13270	-0.00766297	-0.00766321	6.89696	0.999821
AT1G13300	-0.0701806	-0.0701994	3.34228	0.798109
AT1G13320	-0.110181	-0.110187	5.82884	0.96832
AT1G13330	0.0558141	0.0558995	2.50593	0.827666
AT1G13340	0.0676147	0.0676751	2.04406	0.792751
AT1G13370	0.576929	0.583031	-0.845139	0.158412
AT1G13360	-0.00959634	-0.0095967	6.61766	0.997898
AT1G13380	-0.0864373	-0.0864529	4.20383	0.929932
AT1G13390	-0.0713431	-0.0713558	4.37397	0.946321
AT1G13410	-0.102563	-0.102649	2.52473	0.701134
AT1G13420	0.7029	0.7032	2.39924	0.000704698
AT1G13430	0.895258	0.897488	0.0333385	0.000373536
AT1G13440	0.00155488	0.00155488	10.769	0.998615
AT1G13448	0.335081	0.33582	0.491434	0.154132
AT1G13450	-0.0982557	-0.0982705	4.48199	0.897911
AT1G13460	0.00761536	0.00761717	3.95111	0.991183
AT1G13470	0.16698	0.170732	0.574155	0.852703
AT1G13520	-0.123926	-0.124387	0.116655	0.663049
AT1G13530	-0.0326054	-0.0327159	-0.42437	0.911005
AT1G13540	-0.362572	-0.36453	-0.899821	0.248542
AT1G13560	-0.00743169	-0.00743206	6.17079	0.999911
AT1G13580	0.0501766	0.0501923	3.19847	0.933269
AT1G13590	0.00830288	0.00831454	1.50475	0.974821
AT1G13600	0.139268	0.139548	0.760718	0.609868
AT1G13608	-0.784628	-0.784855	4.65179	0.0200017
AT1G13610	-0.254392	-0.255074	1.53938	0.392486
AT1G13635	0.160181	0.160461	0.709975	0.551005
AT1G13640	-0.17839	-0.178402	5.8989	0.75412
AT1G13650	0.488452	0.488492	4.48286	0.0186931
AT1G13670	-0.0373475	-0.0373645	2.52568	0.885825
AT1G13690	0.0253299	0.0253353	4.15473	0.986486
AT1G13700	-0.270781	-0.270881	3.27144	0.255076
AT1G05023	-0.557225	-0.564957	-1.36276	0.222439
AT1G13710	-0.386968	-0.387083	3.79398	0.0507987
AT1G13730	0.134617	0.134628	5.44684	0.916426
AT1G13740	-0.00740813	-0.0074128	2.93065	0.987666
AT1G13750	0.322774	0.322953	2.46419	0.14254
AT1G13770	0.0161021	0.0161071	3.56215	0.979196
AT1G13780	-0.134299	-0.134363	3.07516	0.799667
AT1G13790	0.000325309	0.000325421	3.68652	0.999662
AT1G13800	-0.117488	-0.117615	1.97294	0.660004
AT1G13810	0.00227732	0.00227935	3.14726	0.997566
AT1G13820	0.0427214	0.0427243	5.29003	0.998394
AT1G13830	-0.0267298	-0.0267595	1.19238	0.91971
AT1G13860	0.00200395	0.00200379	4.50733	0.998138
AT1G13930	0.363703	0.363705	9.27313	0.0404299
AT1G13940	-0.122388	-0.122404	4.82301	0.892452
AT1G13870	0.00560049	0.00560239	3.79035	0.997283
AT1G13880	-0.100971	-0.100986	4.62664	0.962721
AT1G13900	-0.0353456	-0.0353496	4.96479	0.994984
AT1G13910	0.258338	0.25842	3.4862	0.266033
AT1G13950	0.177685	0.177779	2.23094	0.525651
AT1G13960	-0.130224	-0.130245	4.40031	0.907924
AT1G13970	0.00695884	0.00696113	2.2841	0.989873
AT1G13980	-0.189423	-0.189433	6.1393	0.685631
AT1G13990	-0.30734	-0.307408	3.96898	0.163841
AT1G14000	-0.0226775	-0.0226791	5.66139	0.999272
AT1G14010	0.145828	0.145853	4.39537	0.750668
AT1G05043	-0.628752	-0.639618	-1.671	0.226785
AT1G14020	0.0494939	0.049503	4.25311	0.970814
AT1G14030	-0.0532218	-0.0532264	5.27912	0.988933
AT1G14040	0.0942069	0.0942343	3.6662	0.929866
AT1G14060	0.143006	0.143041	3.97779	0.701987
MSTRG.1227	-0.0707774	-0.070874	1.14353	0.792164
AT1G14071	-0.153136	-0.153253	2.00543	0.593806
AT1G14080	0.0850988	0.0851828	1.33627	0.738118
AT1G14090.1	-0.255795	-0.255945	2.66715	0.271565
AT1G14120	0.0755643	0.075587	3.61672	0.836716
AT1G05057.1	-0.0568766	-0.0577368	-2.03609	0.903995
AT1G14130	0.150144	0.150169	4.51825	0.730356
AT1G14150	0.18419	0.184199	5.90129	0.62161
AT1G14160	0.301156	0.301598	0.718473	0.195122
AT1G14170	-0.0232537	-0.0232599	3.64391	0.983674
AT1G14180	0.148417	0.14847	3.33057	0.658133
AT1G14185	-0.21226	-0.212417	1.77084	0.388208
AT1G14190	-0.0158907	-0.0159063	1.61322	0.964695
AT1G14200	-0.17843	-0.178487	3.48192	0.535264
AT1G14205	-0.114263	-0.114363	2.3597	0.711608
AT1G14210	0.070901	0.0709228	3.50989	0.905535
AT1G14230	-0.178678	-0.178705	4.56126	0.643771
AT1G14240	0.340722	0.341005	1.92254	0.215137
AT1G14250	0.454968	0.454998	5.21342	0.0162535
AT1G14280	0.241014	0.24104	4.72406	0.359331
AT1G14260	-0.0491429	-0.0492635	0.469088	0.847752
AT1G14270	0.0760045	0.0760087	5.87537	0.990406
AT1G14330	-0.0776371	-0.0776536	3.88147	0.920673
AT1G14290	0.1546	0.154622	4.33102	0.733682
AT1G14300	-0.0973285	-0.097349	4.28597	0.913841
AT1G14310	-0.0786277	-0.0786509	3.40508	0.89721
AT1G14320	0.0889886	0.0889891	9.09055	0.919323
AT1G14340	-0.0749071	-0.0749254	3.75545	0.970288
AT1G14345	0.180495	0.180501	6.26172	0.630424
AT1G14350	0.20711	0.207139	4.72083	0.561269
AT1G14360	0.145925	0.145949	4.60126	0.821788
AT1G14370	-0.0638423	-0.0638677	3.05745	0.805994
AT1G14380	0.00142891	0.00142902	5.54395	0.999962
AT1G14390	0.044865	0.0449163	1.31258	0.871468
AT1G14400	0.0135738	0.0135744	6.30188	0.996548
AT1G14410	0.0716327	0.071639	5.22814	0.957667
AT1G14430	0.264091	0.264217	2.77161	0.245682
AT1G14440	0.0430019	0.043009	4.5608	0.983409
AT1G14450	-0.135306	-0.135466	1.51761	0.600306
AT1G14460	0.0027012	0.00270144	5.09751	0.999269
AT1G14470	-0.501519	-0.501771	2.89545	0.00232134
AT1G14490	0.141969	0.142333	0.411109	0.580931
AT1G14510	0.0251582	0.0251601	5.52217	0.998403
AT1G14520	0.0636853	0.0637192	2.5934	0.876587
AT1G14530	-0.186113	-0.186217	2.62045	0.485394
AT1G14540	-0.289123	-0.290638	-0.17206	0.326533
AT1G14560	-0.0243657	-0.0243714	4.03583	0.996734
AT1G14570	-0.060275	-0.0602788	5.92245	0.973012
AT1G14580	-0.0742246	-0.0742323	4.98682	0.958333
AT1G05107.1	-0.085837	-0.0858388	7.47032	0.973063
AT1G14590	-0.0678573	-0.067891	3.00451	0.924273
AT1G14600	0.0551824	0.0552264	2.1392	0.872654
AT1G14620	-0.0130158	-0.0130181	4.45026	0.995957
AT1G14630	0.360891	0.36106	2.84036	0.0466822
AT1G14670	0.0283235	0.0283245	6.74753	0.996331
AT1G14680	-0.155463	-0.155843	0.825807	0.539982
AT1G14640	-0.171135	-0.17125	2.74141	0.544522
AT1G14650	-0.0557124	-0.0557147	6.53983	0.995582
AT1G14660	0.184211	0.184305	2.96559	0.568399
AT1G14685	-0.034554	-0.0345566	5.55036	0.996989
AT1G14687	-0.122652	-0.122899	0.938995	0.626353
AT1G14690	-0.0401246	-0.0401278	5.42471	0.99555
AT1G14700	0.195154	0.195175	4.76436	0.584009
AT1G14710	-0.094393	-0.0943969	6.42137	0.902049
AT1G14720	0.0108142	0.0108147	6.30681	0.999112
AT1G14730	0.0859152	0.0859537	2.80991	0.859574
AT1G14740	-0.230562	-0.230571	6.36121	0.401098
AT1G14760	-0.632268	-0.636284	-0.450147	0.0335024
AT1G14770	0.0517505	0.0517753	2.9533	0.959453
AT1G14780	0.0103833	0.0103929	1.54953	0.969637
AT1G14790	-0.141178	-0.141217	3.74918	0.744503
AT1G14810	0.0555814	0.0555835	6.41714	0.986852
AT1G14820	0.0831349	0.0831525	4.2131	0.867686
AT1G14830	0.0200981	0.0200986	7.13461	0.99989
AT1G14850	-0.218505	-0.218519	5.7881	0.491734
AT1G14860	-0.12913	-0.129185	2.80108	0.674652
AT1G14870	0.0121809	0.0121831	4.22374	0.963103
AT1G14880	1.98514	2.066	0.134057	0.490582
AT1G14890	-0.113359	-0.113394	3.66928	0.675523
AT1G14900	0.131098	0.131114	4.9742	0.689506
AT1G14910	-0.00613171	-0.00613236	5.35328	0.997434
AT1G14920	0.0748012	0.0748064	5.46709	0.946573
AT1G14960	0.313721	0.314151	0.820138	0.210369
AT1G15010	-0.0450519	-0.0450755	2.28835	0.868839
AT1G14970	-0.0191137	-0.0191209	3.48901	0.975196
AT1G14980	0.144375	0.144379	6.91272	0.632052
AT1G15020	-0.0328584	-0.0328645	4.32427	0.978874
AT1G15030	-0.128599	-0.128612	4.93142	0.88392
AT1G05143	-0.228847	-0.232393	-2.14039	0.644504
AT1G15040	-1.18919	-1.1908	1.23782	0.00199974
AT1G15050	-0.172335	-0.172355	4.8091	0.688331
AT1G15080	0.179603	0.1797	2.76371	0.559186
AT1G05153.1	0.171973	0.172157	1.18091	0.494643
AT1G15100	0.173844	0.173891	3.57687	0.549994
AT1G15110	0.12148	0.121512	3.77012	0.791675
AT1G15120	0.210951	0.21096	6.3285	0.487627
AT1G15130	-0.103143	-0.103149	6.23451	0.956262
AT1G15140	0.131835	0.13184	6.41059	0.908867
AT1G15150	0.475655	0.477547	0.135905	0.0937189
AT1G15160	0.119287	0.11944	1.39546	0.645557
AT1G15165	-0.0200872	-0.0201011	2.22775	0.950333
AT1G15170	-0.216215	-0.216231	5.22592	0.479044
AT1G15175	0.207759	0.207953	1.36782	0.393798
AT1G15190	0.33089	0.332451	-0.557244	0.212221
AT1G15200	0.0551928	0.055196	6.05206	0.950698
AT1G15210	0.272001	0.272021	5.12642	0.220378
AT1G15215	0.13627	0.136345	2.88313	0.77628
AT1G15220	-0.0720714	-0.0721162	2.61703	0.866187
AT1G15230	0.0366223	0.0366304	4.08251	0.964805
AT1G15240	-0.0399587	-0.0399622	5.44971	0.996415
AT1G15250	0.0217943	0.0218006	3.90171	0.947331
AT1G15260	0.360598	0.360643	4.88987	0.0561496
AT1G15270	0.219942	0.219949	6.84482	0.408616
AT1G15280	-0.0294578	-0.0294592	6.24851	0.997818
AT1G15290	-0.23219	-0.232194	7.82429	0.405415
AT1G15300	0.150261	0.150421	1.76001	0.573961
AT1G15310	0.327461	0.327654	2.68112	0.107379
AT1G15330	-1.62049	-1.64378	-1.96775	0.0107624
AT1G15340	0.127021	0.127023	7.43727	0.915908
AT1G15350	-0.0517995	-0.0518104	4.06441	0.965765
AT1G15370	0.126098	0.126116	4.51081	0.742047
AT1G15380	-0.524701	-0.524801	3.43296	0.00457239
AT1G15385	1.02289	1.03849	-1.96034	0.0334267
AT1G15390	-0.00809621	-0.00809704	4.85774	0.998253
AT1G15400	0.00351501	0.00351553	4.82645	0.996097
AT1G05163	-0.720695	-0.721341	1.95602	0.343895
AT1G15410	0.299692	0.299754	3.85254	0.122881
AT1G15415	-0.147235	-0.149148	-1.99084	0.729145
AT1G15420	0.113854	0.113874	4.5341	0.913497
AT1G15430	0.0705551	0.0705796	3.29413	0.854016
AT1G15440	-0.0252346	-0.0252368	5.73058	0.993161
AT1G15470	0.0816755	0.0816905	4.18344	0.94237
AT1G15480	0.0580835	0.0580945	4.41672	0.984947
AT1G15490	0.103554	0.103584	3.60875	0.860373
AT1G15550	0.302235	0.302368	3.00997	0.155769
AT1G15500	-0.170492	-0.170494	8.31596	0.790179
AT1G15510	-0.305559	-0.305626	4.43121	0.129039
AT1G15520	0.0786089	0.0787192	1.50421	0.765629
AT1G15530	-0.130502	-0.130542	3.55886	0.81085
AT1G15570	0.0502476	0.0502557	4.26804	0.9759
AT1G15580	-0.0799549	-0.0808169	-1.24478	0.85783
AT1G15660	-0.0662015	-0.0662097	4.70656	0.949984
AT1G15670	-0.230051	-0.230115	3.77536	0.341773
AT1G15690	-0.0972622	-0.0972626	9.76271	0.977271
AT1G15710	0.133603	0.133622	4.41048	0.88923
AT1G15730	-0.0411659	-0.0411685	5.6965	0.996402
AT1G15760	0.226584	0.226804	1.71356	0.344856
AT1G15740	-0.351358	-0.351374	6.22445	0.0281403
AT1G15750	-0.261864	-0.261869	7.51572	0.256251
AT1G15780	-0.211374	-0.211386	6.05409	0.512444
AT1G15790	0.103548	0.103687	1.8382	0.688165
AT1G15800	-0.327539	-0.327776	2.32029	0.0926392
AT1G15810	0.0632366	0.0632427	5.24519	0.992558
AT1G15820	0.319424	0.319425	10.6172	0.102417
AT1G05207	0.144316	0.144577	0.728064	0.564434
AT1G15830	0.188096	0.188162	2.67453	0.509824
AT1G15860	0.0224678	0.0224708	4.84001	0.997922
AT1G15870	0.205441	0.205775	1.7049	0.401203
AT1G15880	-0.0833951	-0.0834063	4.7096	0.931117
AT1G15885	-0.185769	-0.185779	6.0004	0.731119
AT1G15930	0.0684802	0.0684813	7.75012	0.954888
AT1G15940	-0.0160476	-0.0160488	5.56732	0.99218
AT1G15950	0.0644478	0.0644541	5.22659	0.849261
AT1G05213	-0.0934747	-0.0935075	3.42471	0.845794
AT1G15970	0.0963299	0.0963477	4.15185	0.961888
AT1G15980	0.0347515	0.0347521	7.37647	0.995587
AT1G16000	-0.0232852	-0.0232908	3.96843	0.966903
AT1G16010	-0.0108943	-0.0108955	5.19279	0.999393
AT1G16020	0.0606695	0.060678	4.66616	0.98902
AT1G16030	-0.0282333	-0.0282478	2.80636	0.935773
AT1G16040	0.115881	0.115926	3.28565	0.870618
AT1G16060	0.621698	0.622401	1.51079	0.00285588
AT1G16070	0.00968202	0.00968582	2.24125	0.97555
AT1G16080	0.19384	0.193844	6.88117	0.663257
AT1G16110	-0.185042	-0.185136	2.76805	0.490095
AT1G16120	-0.632607	-0.633097	2.01369	0.0840091
AT1G16140.1	-0.568499	-0.572367	-0.727212	0.114308
AT1G16150	-0.466806	-0.468531	-0.158774	0.134771
AT1G16160	-0.184257	-0.187261	-2.14772	0.717307
AT1G16170	-0.165808	-0.16584	4.10672	0.60777
AT1G16180	-0.0202395	-0.0202399	7.31188	0.99967
AT1G16210	0.0401378	0.0401404	5.84061	0.980561
AT1G16220	0.0152839	0.0152911	3.06473	0.983963
AT1G16240	-0.146826	-0.146838	5.45862	0.885518
AT1G16250	-0.313669	-0.313755	3.71067	0.0986025
AT1G16260	-0.223566	-0.223612	4.21138	0.406181
AT1G16270	-0.127175	-0.127185	5.45245	0.88872
AT1G16280	0.124801	0.124833	4.04122	0.79729
AT1G16300	-0.0177026	-0.0177074	3.48814	0.988706
AT1G16310	0.312233	0.312402	2.61957	0.148521
AT1G16320	-0.0540736	-0.0540774	5.36212	0.895174
AT1G16330	0.133503	0.133562	2.89119	0.700103
AT1G16340	-0.0888887	-0.0889055	4.32843	0.934109
AT1G16350	-0.0272016	-0.0272027	6.57861	0.99971
AT1G16390	0.230891	0.231023	2.61974	0.335503
AT1G16400	0.269557	0.269586	4.98648	0.232345
AT1G16410	0.345668	0.345674	7.74632	0.0309259
AT1G16420	-0.410422	-0.412909	-0.886849	0.242579
AT1G16500	0.266503	0.266696	2.32161	0.241105
AT1G16510	-0.453461	-0.454689	0.834243	0.130324
AT1G16430	0.183925	0.184113	1.88741	0.47544
AT1G16440	-0.0177027	-0.0177872	-0.715118	0.951832
AT1G16445	0.107503	0.10761	2.43357	0.690121
AT1G16460	-0.0226398	-0.0226415	5.55279	0.999083
AT1G16470	-0.721763	-0.721797	6.19799	1.62334758327252e-09
AT1G16480	-0.121881	-0.121979	2.38161	0.670148
AT1G16515	-0.278687	-0.279831	-0.206472	0.362278
AT1G16520	0.141295	0.141314	4.58214	0.766324
AT1G16530	0.335883	0.336254	1.24925	0.146434
AT1G16630	-0.10018	-0.100197	4.18272	0.890975
AT1G16635.1	0.378475	0.384019	-1.6166	0.441059
AT1G16640	0.100066	0.100321	0.33428	0.692718
AT1G16650	0.0640873	0.0641251	2.74574	0.914801
AT1G16540	0.0360375	0.0360451	4.10404	0.985011
AT1G16560	0.131374	0.131384	5.28534	0.844151
AT1G16570	0.110989	0.111017	3.86831	0.885446
AT1G16590	0.125154	0.125299	1.32858	0.636813
AT1G16610	0.118317	0.118324	5.93407	0.89468
AT1G16670	0.101413	0.101451	3.07761	0.822721
AT1G16680	-0.0237935	-0.0237955	5.46504	0.999106
AT1G16700	0.0110063	0.011007	5.69349	0.998193
AT1G16710	-0.166863	-0.166874	5.77567	0.73676
AT1G16850	0.125625	0.125738	1.70841	0.624476
AT1G16900	-0.00944679	-0.00944842	4.5908	0.996655
AT1G16905	0.387843	0.390422	-0.942433	0.259966
AT1G16860	-0.0169519	-0.0169532	5.45808	0.997453
AT1G16870	0.0473877	0.047392	5.25128	0.99317
AT1G16880	0.05038	0.0503806	8.20619	0.998225
AT1G16890	0.14576	0.145769	5.79578	0.899624
AT1G05277	-0.24747	-0.249493	-0.893179	0.528748
AT1G16720	-0.182785	-0.182788	7.55643	0.626521
AT1G16730	-0.137136	-0.137207	2.66726	0.587319
AT1G16750	0.161505	0.161548	4.00938	0.759616
AT1G16770	0.225862	0.228634	-1.43409	0.649236
AT1G16800	-0.124469	-0.12448	5.35372	0.876145
AT1G16810	0.0593955	0.0594007	5.2878	0.926701
AT1G16820	-0.289709	-0.290731	0.14828	0.256532
AT1G16825	0.0146648	0.0146761	1.58002	0.962048
AT1G16830	-0.323685	-0.324124	1.65811	0.135246
AT1G16840	0.112565	0.112577	5.04015	0.873909
AT1G16916	0.0786254	0.0786327	5.15891	0.934964
AT1G16930	0.190904	0.191047	2.20288	0.457655
AT1G16960	0.0437349	0.0437553	2.76126	0.940597
AT1G16970	-0.0445141	-0.0445222	4.30726	0.984319
AT1G17020	0.0385059	0.0385367	2.02866	0.895874
AT1G17030	-0.291905	-0.292379	0.926338	0.208433
AT1G17040	-0.00607816	-0.00608122	3.13373	0.990469
AT1G17050	0.0140915	0.0140924	5.57668	0.996276
AT1G17060	-0.0594465	-0.0595197	1.32391	0.82319
AT1G17065	0.614533	0.619752	-1.42891	0.0933629
AT1G17070	0.0369995	0.0370063	4.45408	0.979559
AT1G17080	-0.0778266	-0.0778362	4.73417	0.951399
AT1G17090	0.121394	0.121498	1.67306	0.645199
AT1G17110	0.0360884	0.0360905	5.99284	0.998493
AT1G17100	0.147016	0.147021	6.89577	0.808174
AT1G17120	-0.13622	-0.136239	4.57666	0.85498
AT1G17130	0.0974418	0.0974525	5.07446	0.924643
AT1G17140	-0.00495467	-0.00495495	5.51433	0.999601
AT1G05297	0.293564	0.297506	-1.73665	0.507306
AT1G17145	-0.261073	-0.261131	3.98456	0.258386
AT1G17147	-0.578108	-0.578812	1.65266	0.0161657
AT1G17160	-0.0603494	-0.0603615	4.17716	0.973986
AT1G17170	-0.37067	-0.370725	4.3655	0.0681581
AT1G17180	0.0412851	0.0412891	5.0429	0.897335
AT1G17190	0.371273	0.371387	3.45245	0.0340728
AT1G17200	0.0835116	0.0835223	4.95362	0.790786
AT1G17210	-0.21616	-0.216168	6.49457	0.503208
AT1G17220	-0.0882271	-0.0882277	8.91015	0.979398
AT1G17255	-0.282972	-0.284246	-0.0897907	0.318994
AT1G17260	-0.252008	-0.252524	0.690335	0.290933
AT1G17270	0.104916	0.104975	2.62948	0.819287
AT1G17280	0.124529	0.124545	4.75377	0.904106
AT1G17285	0.421205	0.422106	0.277062	0.0959533
AT1G17290	-0.266274	-0.266279	7.54896	0.234238
AT1G17330	-0.145765	-0.145813	3.21439	0.672666
AT1G17340	-0.213164	-0.213193	4.70486	0.518195
AT1G17345	0.354882	0.357292	-1.25902	0.317204
AT1G17350	0.00981806	0.00982277	3.32609	0.978063
AT1G17360	-0.0787013	-0.0787043	6.43829	0.94249
AT1G17370	0.0464763	0.0464783	6.21375	0.998863
AT1G17380	-0.432784	-0.433045	2.21494	0.168168
MSTRG.1560	0.32666	0.331571	-0.836253	0.572626
AT1G17410	-0.482196	-0.482567	2.1802	0.00682318
AT1G17420	-0.290356	-0.290408	3.80211	0.322276
AT1G17430	0.23006	0.230196	2.07953	0.351586
AT1G17440	-0.0998144	-0.0998246	5.17187	0.919959
AT1G17450	-0.150858	-0.150877	4.826	0.760768
AT1G17455	0.257618	0.257768	2.59376	0.265769
AT1G17460	-0.293625	-0.293741	3.49844	0.16748
AT1G17470	0.00748604	0.00748635	6.56947	0.998883
AT1G17480	0.158983	0.159065	2.64739	0.589418
AT1G17490	0.114863	0.114901	3.32907	0.687424
AT1G17500	-0.140796	-0.140809	5.18727	0.752484
AT1G17510	0.188908	0.188994	2.98886	0.48487
AT1G17520	-0.0730862	-0.0731071	3.62219	0.930314
AT1G17530	-0.321589	-0.32164	4.41946	0.120672
AT1G17550	-0.026741	-0.0267428	5.68086	0.99926
AT1G17560	0.168491	0.168564	3.07305	0.537249
AT1G17580	-0.237942	-0.237956	5.82015	0.386624
AT1G17590	-0.0332355	-0.0332586	2.65522	0.907039
AT1G17600	-0.106017	-0.106205	1.02679	0.675547
AT1G17620	-0.047006	-0.0470105	4.96495	0.858125
AT1G17630	0.227521	0.227717	2.33409	0.357615
AT1G17640	-0.0450121	-0.0450366	2.54151	0.930067
AT1G17650	0.0827986	0.0828028	6.16528	0.992227
AT1G17700	0.425101	0.425665	1.16822	0.0441633
AT1G17710	1.16161	1.16592	0.267744	0.000743211
AT1G17680	-0.173136	-0.17316	4.79159	0.762186
AT1G17690	-0.0442612	-0.044266	4.90415	0.993217
AT1G17720	-0.0517821	-0.0517845	6.28696	0.995376
AT1G17730	0.0303017	0.0303056	4.68074	0.997893
AT1G17745	0.247038	0.247056	5.28679	0.297198
AT1G17750	-0.0250749	-0.0250968	1.92862	0.938619
AT1G17760	-0.0343357	-0.0343403	4.77433	0.987041
AT1G17780	-0.167856	-0.167904	3.59346	0.567871
AT1G17790	-0.000177263	-0.000177487	3.33491	0.999916
AT1G17820	-0.0353439	-0.0353516	4.11424	0.970823
AT1G17830	-0.250582	-0.250797	2.09823	0.293721
AT1G17840	0.0260577	0.0260587	6.793	0.997737
AT1G17850	-0.0435097	-0.0435185	4.55329	0.981311
AT1G05347	-0.162823	-0.162973	1.75948	0.5786
AT1G17880	0.131226	0.131228	7.70147	0.689897
AT1G17890	0.144519	0.144532	5.23078	0.865619
AT1G17920	0.0110986	0.0111027	2.65256	0.98264
AT1G17930	0.00198343	0.0019833	3.69364	0.998198
AT1G17940	0.229577	0.229656	3.37852	0.403838
AT1G17960	-2.3426	-2.34606	3.31571	2.35494968510167e-13
AT1G17970	-0.0960627	-0.0960809	4.14455	0.817538
AT1G17980	-0.0046056	-0.00460599	5.0881	0.999372
AT1G18000	-0.277062	-0.277253	2.03243	0.219226
AT1G18020	-0.174301	-0.174358	3.32759	0.564978
AT1G18040	0.050973	0.0509882	3.68239	0.959627
AT1G18075	0.317332	0.31783	0.976212	0.207588
AT1G18060	0.282563	0.282574	6.36921	0.170814
AT1G18070	-0.0742841	-0.0742855	7.508	0.996045
AT1G18080	0.149178	0.149179	8.90658	0.85605
AT1G18100	-0.0181981	-0.0182233	1.09821	0.943408
AT1G18140	0.627474	0.627816	2.23458	0.000885805
AT1G18150	-0.0184538	-0.0184552	5.63867	0.997981
AT1G18160	-0.182764	-0.182777	5.71482	0.700952
AT1G18180	0.156185	0.156199	5.17792	0.8082
AT1G18190	0.0209505	0.0209537	4.57621	0.99156
AT1G18210	0.10109	0.101095	5.73094	0.769857
AT1G18250	0.22633	0.226351	4.9132	0.380017
AT1G18300	0.0572739	0.0572782	5.29709	0.848415
AT1G18260	-0.0843422	-0.0843485	5.61174	0.987468
AT1G18265	-0.142915	-0.143043	1.7289	0.570511
AT1G18270	-0.473716	-0.473745	5.79183	0.00510082
AT1G18320	0.259608	0.260334	0.907859	0.298906
AT1G18330	-0.492387	-0.492492	4.19696	0.0620005
AT1G18335	0.0116078	0.0116101	4.13579	0.994006
AT1G18360	0.239702	0.239735	4.47513	0.373952
AT1G18370	0.0431353	0.0431389	5.1999	0.959816
AT1G18390	-0.0856446	-0.0856911	2.71108	0.845119
AT1G18400	-0.0182805	-0.0182938	2.66193	0.948781
AT1G18410	0.668685	0.672048	-1.02916	0.0194848
AT1G18415	-0.172824	-0.174439	-1.34839	0.623686
AT1G18420	-0.0200454	-0.0200492	4.03039	0.990692
AT1G18450	-0.137263	-0.137274	5.49392	0.931216
AT1G18460	-0.295256	-0.295283	5.15919	0.139445
AT1G18470	-0.133789	-0.133805	4.91324	0.9303
AT1G18485	-0.0309638	-0.0309662	5.60086	0.998863
AT1G18486	-0.0181553	-0.0181603	3.81695	0.98482
AT1G18500	-0.0362797	-0.036281	6.48625	0.996069
AT1G18540	0.132059	0.13206	8.61524	0.836498
AT1G18550	-0.0606623	-0.0606789	3.52619	0.910831
AT1G18560	0.0955742	0.095621	2.97399	0.83444
AT1G18570	-0.310826	-0.31087	4.36533	0.396301
AT1G18580	0.0513989	0.0514072	4.40547	0.98982
AT1G18590	0.346068	0.34609	5.76898	0.0318779
AT1G18600	0.0461906	0.0461986	4.31231	0.968553
AT1G18670	-0.121559	-0.121575	4.7275	0.883799
AT1G18610	0.0311139	0.0311149	6.6694	0.998003
AT1G18640	0.0392203	0.0392251	4.75052	0.992466
AT1G18650	0.017064	0.0170664	4.59055	0.996219
AT1G18660	-0.139349	-0.139357	5.80009	0.842377
AT1G18680	0.00812771	0.00813425	2.34389	0.988738
AT1G18700	-0.0567706	-0.0567754	5.52616	0.997617
AT1G18710	-0.216743	-0.216777	4.17939	0.377677
AT1G18730	0.130716	0.130721	6.06437	0.931185
AT1G18720	-0.000113871	-0.000113866	6.15795	0.999987
AT1G18740	0.106733	0.106738	5.91738	0.762218
AT1G18750	0.00111644	0.00111555	2.51921	0.9977
AT1G18773	-0.507945	-0.508598	1.18383	0.0233479
AT1G18800	0.065425	0.0654302	5.55851	0.965306
AT1G18810	0.221672	0.221718	4.30675	0.367742
AT1G18860	-0.0276469	-0.0276823	0.974405	0.920833
AT1G18840	0.167133	0.167146	5.3727	0.838578
AT1G18850	0.108068	0.108087	4.5244	0.917318
AT1G18870	0.431568	0.431749	2.89573	0.0751513
AT1G18880	-0.124503	-0.124524	4.27911	0.845201
AT1G18890	-0.0863294	-0.0863432	4.48885	0.915712
AT1G18900	-0.135588	-0.135605	4.84956	0.872204
AT1G18910	-0.226506	-0.226551	3.96408	0.409324
AT1G18950	-0.0502047	-0.0502081	5.74243	0.996515
AT1G18970	-0.541351	-0.543276	-0.239055	0.121165
AT1G18980	0.468364	0.471853	-1.6049	0.297301
AT1G18990	0.0678653	0.0678663	7.65611	0.988169
AT1G19010	0.294884	0.29502	3.06645	0.147885
AT1G19020	-0.20328	-0.203328	3.77814	0.442416
AT1G19050	0.169321	0.169377	3.41965	0.561155
AT1G19070	0.00247561	0.00247651	3.40936	0.997381
AT1G19100	-0.0284482	-0.0284542	4.2514	0.990864
AT1G19110	-0.112585	-0.112591	6.15606	0.933974
AT1G19170	0.171769	0.171812	3.83912	0.703379
AT1G19120	0.111578	0.111602	4.00746	0.898582
AT1G19130	-0.0582316	-0.0582448	3.95245	0.929801
AT1G19140	-0.200277	-0.2003	5.01756	0.57898
AT1G19150	0.156969	0.156972	6.79134	0.840734
AT1G19160	0.0600407	0.0611008	-1.94589	0.894808
AT1G19180	0.0641956	0.0642009	4.99774	0.837629
AT1G19190	0.203732	0.204069	0.916299	0.403024
AT1G19200	0.0727153	0.0728783	0.952386	0.777022
AT1G19210	-0.0574998	-0.0575099	4.38615	0.971526
AT1G05487.1	0.30706	0.30726	2.2284	0.141708
AT1G19240	0.0107138	0.0107169	3.0474	0.974057
AT1G19250	1.31668	1.35317	-1.807	0.295942
AT1G19300	0.0822122	0.0822318	3.73471	0.877319
AT1G19270	-0.142962	-0.142982	4.70085	0.857767
AT1G19310	0.00879465	0.0087968	3.37222	0.988056
AT1G19330	-0.109562	-0.109584	3.96376	0.838254
AT1G19340	-0.0792701	-0.0793342	2.14784	0.799153
AT1G19350	-0.0378618	-0.037863	6.68354	0.997719
AT1G19360	0.0257686	0.0257705	5.52415	0.999198
AT1G19380	-0.306446	-0.306515	3.69903	0.310872
MSTRG.1734	0.235016	0.235794	0.169695	0.360763
AT1G19415	3.8805047006655e-05	1.50109334813403e-05	-2.10577	0.99998
AT1G19420.1	-0.00128361	-0.00129154	-0.883494	0.996713
AT1G19394	-0.0400292	-0.0400498	3.21255	0.92166
AT1G19400	-0.0383442	-0.0383468	5.40169	0.976191
AT1G19430	-0.0124698	-0.0124712	4.96565	0.998391
AT1G19440	0.0704127	0.0704208	4.63599	0.977147
AT1G19450	0.132092	0.132102	5.28494	0.911262
AT1G19510	-0.0174816	-0.017531	-0.597415	0.946661
AT1G19480	0.0118662	0.011871	3.28019	0.987317
AT1G19485	-0.123487	-0.123506	4.60483	0.897109
AT1G19490	-0.113903	-0.113972	2.3311	0.732495
AT1G19520	0.0688714	0.0688755	5.94979	0.992183
AT1G19530	-1.54652	-1.54774	1.5496	0.00922464
AT1G19540	-0.725452	-0.726816	0.55837	0.00445104
AT1G19570	0.203919	0.203923	7.55386	0.518289
AT1G19580	0.177264	0.177281	5.04942	0.731558
AT1G19600	-0.0971763	-0.0971827	5.7821	0.982503
AT1G19610	-0.817319	-0.821681	-0.117589	0.0457783
AT1G19630	0.0267709	0.0267907	1.54149	0.930799
AT1G19640	0.696635	0.697268	1.31113	0.00184383
AT1G19650	-0.0421358	-0.0421418	4.45482	0.987196
AT1G19660	-0.0619701	-0.0619715	6.9002	0.879153
AT1G19670	0.330981	0.330997	6.45094	0.0632893
AT1G19680	-0.253116	-0.253148	4.84082	0.294887
AT1G19690	0.0354375	0.0354398	5.79601	0.99358
AT1G19710	0.288407	0.288467	4.23451	0.151188
AT1G19715	-0.171062	-0.171065	7.40496	0.839309
AT1G19740	0.135604	0.13561	6.17556	0.767395
AT1G19770	-0.163636	-0.163639	7.42336	0.566797
AT1G19780	-0.0198494	-0.0200212	-1.15425	0.955013
AT1G19830	0.112833	0.113324	-0.119508	0.678912
AT1G19800	0.00694732	0.00694795	5.09648	0.997707
AT1G19835	-0.0622785	-0.0622804	6.78822	0.996189
AT1G19840	0.0994227	0.0995379	1.59017	0.764451
AT1G19850	-0.00418495	-0.00418538	5.33017	0.998606
AT1G19860	0.0365814	0.0365885	4.18346	0.984298
AT1G19870	-0.00583555	-0.00583576	6.6405	0.999937
AT1G19880	-0.119643	-0.119651	5.76307	0.961727
AT1G19910	-0.128379	-0.128383	6.92374	0.936308
AT1G19920	0.109933	0.109936	7.14997	0.961305
AT1G19950	0.0720968	0.0721258	2.91662	0.865742
AT1G19960	0.317742	0.317788	4.2556	0.217037
AT1G20015.1	0.260627	0.264268	-1.39807	0.576219
AT1G19968.1	1.11797	1.13781	-1.86794	0.0307177
AT1G19970	0.0613377	0.0613637	2.72766	0.851613
AT1G19980	0.113065	0.113119	2.90678	0.789755
AT1G19990	0.139905	0.13994	3.81267	0.734197
AT1G20010	0.160214	0.160216	7.85105	0.829749
AT1G20020	0.0855395	0.0855399	9.65346	0.985416
AT1G20030	0.438968	0.439147	3.23049	0.0224995
AT1G20050	0.119162	0.11917	5.8031	0.924446
AT1G20060	0.162305	0.16236	3.23131	0.620908
AT1G20065	0.26034	0.262007	-0.845938	0.429357
AT1G20090	0.0420633	0.0420654	5.91985	0.989635
AT1G20100	-0.0682077	-0.068211	6.29687	0.947898
AT1G20110	-0.0670104	-0.0670141	5.90711	0.971561
AT1G20140	0.426059	0.426199	3.57102	0.0113561
AT1G20160	-0.0292642	-0.0292677	4.4732	0.961168
AT1G20190	0.33529	0.335328	4.79372	0.0634343
AT1G20200	-0.474688	-0.474706	6.60039	6.99178276020588e-05
AT1G20220	0.0436169	0.0436181	6.90701	0.987448
AT1G20230	0.194171	0.194345	2.30227	0.444853
AT1G20260	-0.0163044	-0.0163047	7.45637	0.999625
AT1G20270	0.0962512	0.0962776	3.76091	0.947804
AT1G20300	0.0537253	0.05374	3.81302	0.963371
AT1G20310	-0.508091	-0.509707	-0.423414	0.250011
AT1G20330	0.112339	0.112341	6.88552	0.965443
AT1G20340	0.189022	0.189022	10.993	0.502537
AT1G20350	-1.54916	-1.5593	0.0783716	0.000144011
AT1G20370	0.139691	0.139713	4.60777	0.866818
AT1G20380	0.208382	0.208444	3.47956	0.475661
AT1G20390	-1.2002	-1.20037	5.73378	0.00018447
AT1G20400	-1.23047	-1.23368	1.6203	8.51169842906272e-06
AT1G20410	0.0568167	0.0568293	4.10564	0.91248
AT1G20430	0.241007	0.241051	4.31905	0.325803
AT1G20440	0.173094	0.173095	8.62411	0.648893
AT1G20460	-0.0483458	-0.0483728	2.64807	0.894854
AT1G20510	-0.18393	-0.18394	5.6538	0.537964
AT1G20515	0.840537	0.855813	-1.41839	0.0705979
AT1G20530	0.399275	0.400327	0.924947	0.145664
AT1G20540	-0.00368103	-0.00368178	4.35361	0.99933
AT1G20550	-0.259119	-0.259297	2.32776	0.262397
AT1G20560	-0.009763	-0.00976398	4.95964	0.999549
AT1G20575	-0.0970964	-0.09712	3.88296	0.863943
AT1G20580	0.185224	0.185235	5.83962	0.686711
AT1G20590	0.0495696	0.0495809	3.8589	0.943807
AT1G20620	0.355457	0.355459	10.0207	0.0836132
AT1G20640	0.135399	0.135416	4.67896	0.864603
AT1G20650	-0.0632326	-0.0632381	5.23031	0.977462
AT1G20670	0.056756	0.0567631	4.85612	0.979807
AT1G20693	0.0713367	0.071338	7.51919	0.983262
AT1G20696	0.148817	0.14882	7.21241	0.879488
AT1G20700	-0.0341829	-0.0342492	0.154359	0.893747
AT1G20720	0.0799663	0.079997	3.01683	0.794302
AT1G20760	-0.142988	-0.142996	5.98779	0.924361
AT1G20770	0.117943	0.117959	4.75277	0.876757
AT1G20780	-0.15647	-0.156492	4.59142	0.691625
AT1G20810	0.156069	0.156079	5.57433	0.806302
AT1G20823	0.028179	0.028183	4.07101	0.919431
AT1G20830	0.190696	0.190738	3.96809	0.582325
AT1G20840	-0.0926544	-0.0926594	6.12798	0.934109
AT1G20850	0.107955	0.10796	5.93461	0.984236
AT1G20870	0.149363	0.149471	2.30399	0.63898
AT1G20880	-0.137237	-0.137279	3.504	0.749017
AT1G20890	-0.144323	-0.144396	2.95844	0.687327
AT1G20900	0.0125053	0.0125088	3.05964	0.976764
AT1G20910	-0.0686544	-0.0686677	4.34287	0.980087
AT1G20920	-0.0548435	-0.0548453	6.94179	0.990488
AT1G20930	0.084772	0.08479	3.84529	0.902614
AT1G20950	-0.128601	-0.128602	8.78614	0.942716
AT1G20970	-0.0848481	-0.0848509	6.69294	0.982388
AT1G20980	-0.197162	-0.197168	6.86313	0.632662
AT1G21000	-0.148117	-0.148132	5.06675	0.663791
AT1G21010	-0.0603781	-0.0603956	3.57167	0.891442
AT1G21050	0.229487	0.22953	4.34971	0.376861
AT1G21060	0.0220762	0.022077	6.32199	0.994039
AT1G21070	-0.00340146	-0.00340277	3.34826	0.992695
AT1G21080	-0.0620334	-0.0620378	5.53155	0.979684
AT1G21090	0.239694	0.239756	3.42173	0.322837
AT1G21100	-0.795637	-0.795988	2.92644	4.8910423453897e-05
AT1G21120	-0.130526	-0.130554	3.78691	0.64825
AT1G21130	-0.0176943	-0.0176947	7.38761	0.951082
AT1G21140	0.487855	0.488445	0.879451	0.0335612
AT1G21150	0.00409032	0.00409083	5.21261	0.999785
AT1G21170	-0.115366	-0.115382	4.66891	0.92562
AT1G21190	0.215142	0.21518	4.28546	0.429862
AT1G21200	0.126116	0.126163	3.26329	0.763825
AT1G21210	-0.195951	-0.197088	-1.18931	0.55865
AT1G21250	0.112711	0.112725	5.04249	0.708148
AT1G21260	0.145796	0.145944	2.0612	0.598498
AT1G21270	0.187878	0.187896	5.25057	0.494297
AT1G21310	0.06777	0.0677713	7.20028	0.941667
AT1G21340	0.181949	0.184916	-1.99693	0.736336
AT1G21350	0.0518058	0.051811	5.04136	0.997539
AT1G21360	-0.303995	-0.304984	0.381606	0.338248
AT1G21370	0.033964	0.0339716	3.88666	0.977766
AT1G21380	-0.0380395	-0.0380423	5.60164	0.998197
AT1G21390	0.0803324	0.0803745	2.85944	0.821534
AT1G21400	-0.818259	-0.818351	5.01835	0.0021497
AT1G21410	-0.270903	-0.270949	4.40986	0.224188
AT1G21440	0.167745	0.167754	6.06899	0.752903
AT1G21450	-0.326188	-0.326219	5.17699	0.0740871
AT1G21460	0.649851	0.65006	4.00288	4.19519231113431e-06
AT1G21480	0.0875174	0.0875356	4.17306	0.974451
AT1G21500	0.317941	0.317948	6.79076	0.0691672
AT1G21520	-0.76851	-0.769497	2.27024	0.00097679
AT1G21528	-5.0055	-1.44269e+08	-1.92659	0.0055947
AT1G21540	0.252514	0.252729	2.2192	0.279073
AT1G21550	-0.16009	-0.160351	0.95051	0.544558
AT1G21560	0.123917	0.123937	4.34622	0.838378
AT1G21580	-0.359943	-0.359955	6.8395	0.0203136
AT1G21590	-0.0274222	-0.027424	5.80399	0.996888
AT1G21600	-0.0288653	-0.0288664	6.69528	0.994632
AT1G21610	-0.120852	-0.120866	5.0644	0.949642
AT1G21630	-0.16169	-0.161695	6.8861	0.81618
AT1G21660	-0.00666632	-0.00666679	5.61961	0.999512
AT1G21640	-0.0970276	-0.0970321	6.20596	0.905805
AT1G21650	-0.0810402	-0.0810463	5.75216	0.953463
AT1G21670	-0.081903	-0.0819097	5.25134	0.871784
AT1G21680	-0.328435	-0.328444	7.07074	0.156264
AT1G21690	0.121236	0.121254	4.67839	0.895537
AT1G21695	0.220151	0.220986	-0.220188	0.403518
AT1G21700	-0.0129298	-0.012931	5.41368	0.99948
AT1G21710	0.0357981	0.0358064	4.00431	0.964645
AT1G21720	-0.537135	-0.537161	6.155	2.17098635592946e-05
AT1G21730	0.0698311	0.0698415	4.48399	0.981186
AT1G21740	0.0963608	0.096381	3.96807	0.842727
AT1G21750	0.0675578	0.067559	7.72397	0.984059
AT1G21760	-0.0694364	-0.0694494	4.33234	0.940454
AT1G21770	-0.268475	-0.269173	0.343336	0.605473
AT1G21780	-0.146381	-0.146398	4.88989	0.798603
AT1G21790	-0.0225407	-0.0225508	3.16089	0.960218
AT1G21810	0.0491478	0.0491671	3.12171	0.916654
AT1G21830	0.0907838	0.090799	4.48466	0.886484
AT1G21840	0.144019	0.144166	1.78271	0.626436
AT1G21880	0.0407353	0.0407415	4.43111	0.948296
AT1G05687	-0.605601	-0.618255	-2.13917	0.314222
AT1G21890	0.801872	0.807347	-1.16208	0.0266816
AT1G21900	-0.0252945	-0.0252979	4.6205	0.97398
AT1G21910	-0.442686	-0.442749	4.62371	0.277508
AT1G21920	-0.121011	-0.121022	5.24835	0.839013
AT1G21930	0.228321	0.22838	3.6884	0.375526
AT1G21980	-0.0349053	-0.034908	5.52173	0.997916
AT1G22020	-0.209408	-0.209434	4.9387	0.58952
AT1G22030	0.303676	0.303812	2.81859	0.121901
AT1G22040	-0.145237	-0.145275	3.94505	0.776279
AT1G22065	0.149623	0.149734	2.11462	0.558359
AT1G22050	-0.0157907	-0.0158035	2.11055	0.956561
AT1G22060	-0.155325	-0.155331	6.37399	0.772654
AT1G22070	0.182693	0.182719	4.70334	0.691497
AT1G22140	-0.118827	-0.118861	3.44711	0.725925
AT1G22150	0.49147	0.492103	0.943809	0.0667294
AT1G22160	0.315579	0.315745	2.42572	0.130382
AT1G22170	0.0865143	0.0865418	3.04716	0.829482
AT1G22180	-0.0583078	-0.0583339	2.93294	0.902249
AT1G22190	-0.0319228	-0.0319243	5.99314	0.905893
AT1G22200	0.0161338	0.0161352	5.42379	0.999755
AT1G22220	0.0492798	0.0493122	2.25105	0.848504
AT1G22230	0.122664	0.122742	2.09466	0.674655
AT1G22250	0.339283	0.343747	-1.16948	0.437879
AT1G22260	0.125663	0.125988	0.538907	0.623558
AT1G22270	0.221957	0.221988	4.53522	0.425053
AT1G22280	-0.227238	-0.227261	5.1204	0.407533
AT1G22300	0.145807	0.145809	7.95158	0.846187
AT1G22310	-0.202972	-0.203026	3.74225	0.521863
AT1G22330	0.336864	0.336959	3.61825	0.0884686
AT1G22400	0.0336742	0.0336824	3.98036	0.899703
AT1G22350.1	0.134373	0.134461	2.47634	0.685842
AT1G22360	0.0689767	0.0689813	5.90211	0.981532
AT1G22370	0.0857048	0.0857212	4.18263	0.93674
AT1G22403.2	-0.0553832	-0.0554295	2.11812	0.856843
AT1G22410	0.0984235	0.0984249	7.86721	0.985924
AT1G22430	-0.223841	-0.223855	5.68446	0.432695
AT1G22440	0.0805632	0.0805758	4.05194	0.859449
AT1G22450	0.0225368	0.0225377	6.43759	0.999424
AT1G22460	0.739781	0.743097	-0.588345	0.0216379
AT1G22470	-0.0447923	-0.0448217	1.6743	0.873391
AT1G22490	-0.310286	-0.31074	1.12309	0.225678
AT1G22500	-0.400196	-0.400328	3.1957	0.0855716
AT1G22510	-0.243029	-0.243223	2.1838	0.306681
AT1G22520	0.107159	0.107179	4.22231	0.933687
AT1G22530	0.0765384	0.076541	6.39673	0.914657
AT1G22540	-0.0655626	-0.0655802	3.72114	0.953371
AT1G22550	0.0577352	0.057749	3.81723	0.966592
AT1G22570	-0.425815	-0.426	3.34653	0.0361584
AT1G22590	0.106399	0.106414	4.39108	0.899409
AT1G22620	-0.0421328	-0.0421371	5.15868	0.98883
AT1G22630	0.123825	0.123832	5.7285	0.863567
AT1G22640	0.174687	0.174718	4.40216	0.499303
AT1G22650	0.353472	0.35357	3.38644	0.0368997
AT1G22660	-0.0599898	-0.060004	3.96135	0.98724
AT1G22690	0.0531388	0.0531442	5.1267	0.841858
AT1G22700	0.00576893	0.00576915	6.60674	0.998417
AT1G22710	-0.0234626	-0.0234631	7.34582	0.997709
AT1G22750	0.0196746	0.0196756	6.26338	0.999006
AT1G22770	0.101246	0.101255	5.24688	0.731773
AT1G22780	0.103157	0.103159	7.47314	0.9371
AT1G22790	-0.00837628	-0.00837753	3.67443	0.990452
AT1G22800	-0.00802585	-0.00802749	4.02058	0.999083
AT1G22830	-0.0254297	-0.0254549	2.10111	0.932458
AT1G22840	-0.0146162	-0.0146168	6.55942	0.991554
AT1G05773	-0.187918	-0.191191	-1.78787	0.719673
AT1G22850	-0.0436434	-0.0436448	6.57984	0.975668
AT1G22860	-0.21728	-0.217301	5.31718	0.509627
AT1G22880	0.00373096	0.00373195	3.60198	0.997722
AT1G22882	-0.0923622	-0.0923707	5.07759	0.893686
AT1G22890	-0.665546	-0.665709	3.91164	0.000170681
AT1G22900	0.134318	0.134417	2.5298	0.616952
AT1G22910	0.207095	0.207126	4.4468	0.533958
AT1G22920	0.0557151	0.055721	5.06933	0.979149
AT1G22930	-0.346828	-0.346836	7.21676	0.0359285
AT1G22940	0.00860764	0.00860892	4.44197	0.998663
AT1G22950	0.176208	0.176247	4.06113	0.617328
AT1G22960	-0.037955	-0.037968	3.46114	0.971421
AT1G22980	-0.0128684	-0.0128702	4.12423	0.989753
AT1G22985	-0.479035	-0.479572	1.75191	0.0295839
AT1G22990	-0.11792	-0.118165	0.210078	0.645942
AT1G23000	0.166606	0.16666	3.63285	0.655214
AT1G23010	-0.400212	-0.400373	3.36233	0.04248
AT1G23020	-0.799074	-0.799101	7.60616	9.59991655667248e-07
AT1G23030	-0.223303	-0.223318	5.80495	0.400737
AT1G23040	-0.0982175	-0.0982534	3.03406	0.717884
AT1G23080	0.0544346	0.0544363	6.91751	0.985167
AT1G23090	0.363095	0.363161	4.59418	0.0429309
AT1G23100	0.305778	0.30592	3.08107	0.151104
AT1G23110	0.27078	0.271788	-0.0946082	0.405036
AT1G23120	-0.566502	-0.567212	1.16014	0.00389161
AT1G23130	-0.0599324	-0.0599331	8.17615	0.99454
AT1G23140	0.384988	0.385491	1.36755	0.0735007
AT1G23150	-0.0516655	-0.0516951	2.24388	0.892669
AT1G23200	-0.102761	-0.102846	1.80444	0.718825
AT1G23170	-0.0103525	-0.0103532	5.98591	0.998203
AT1G23190	-0.0607196	-0.0607211	7.07272	0.998518
AT1G23205	0.288257	0.288287	4.82934	0.174665
AT1G23210	0.511512	0.517044	-1.73637	0.188809
AT1G23220	-0.142593	-0.1426	6.14665	0.921362
AT1G23260	0.0972224	0.0972351	4.74954	0.94482
AT1G23280	-0.0311714	-0.0311747	5.04578	0.982897
AT1G23310	-0.25896	-0.258961	10.6803	0.26494
AT1G23330	-0.0237881	-0.0237924	4.149	0.984631
AT1G23340	0.109032	0.109091	2.45099	0.798816
AT1G23360	0.162744	0.162771	4.47082	0.772899
AT1G23380	-0.283022	-0.283193	2.58114	0.190165
AT1G23390	-0.178562	-0.178565	8.121	0.483943
AT1G23400	-0.0992772	-0.0992818	6.2699	0.965078
AT1G23440	-0.14595	-0.145964	5.04744	0.77358
AT1G23450	-0.122242	-0.122594	0.874204	0.672435
AT1G23460	-0.0395581	-0.0395669	3.77165	0.965463
AT1G23470.1	-0.247121	-0.247583	1.18519	0.303017
AT1G23480	0.0242735	0.0242769	4.51096	0.96774
AT1G23490	0.161907	0.16191	7.22247	0.831233
AT1G23530	0.0988688	0.0989538	1.97941	0.758226
AT1G23540	0.493227	0.497942	-0.942298	0.224077
AT1G23550	-0.655172	-0.655815	2.20426	0.000592628
AT1G23560	-0.0884041	-0.0885031	1.43086	0.741365
AT1G23710	-0.443663	-0.443685	5.85313	0.0655616
AT1G23720	0.181218	0.181238	4.46164	0.47097
AT1G23730	0.162334	0.162468	1.92791	0.514392
AT1G23780	-0.0970407	-0.0970503	5.22256	0.968297
AT1G23740	0.067127	0.0671282	7.29617	0.959183
AT1G23750	0.452674	0.452802	3.22283	0.00508823
AT1G23760	0.0461545	0.0462279	1.26671	0.857861
AT1G23790	0.0642291	0.0642496	3.35231	0.902955
AT1G23800	0.20426	0.204311	3.54737	0.456574
AT1G23820	-0.0105457	-0.010546	6.96482	0.999805
AT1G05833	-0.318128	-0.322066	-1.24695	0.468936
AT1G23840	-1.20742	-1.21412	-0.154711	0.000334039
AT1G23850	0.0888086	0.0889964	0.757695	0.727032
AT1G23860	-0.173611	-0.173635	4.79188	0.646201
AT1G23870	-0.888511	-0.888562	6.1052	2.27154640246576e-06
AT1G23880	-0.227996	-0.228152	2.33993	0.373062
AT1G23890	-0.136691	-0.13674	3.20077	0.804023
AT1G23900	-0.105023	-0.105031	5.64594	0.967882
AT1G23935	-0.310506	-0.310623	3.04911	0.132844
AT1G23950	-0.138725	-0.138744	4.84418	0.921108
AT1G23960	-0.158325	-0.158341	5.11734	0.843808
AT1G23970	0.183845	0.183912	3.44019	0.623978
AT1G23980	0.0490516	0.0491272	1.04804	0.847783
AT1G24020	0.166139	0.166144	6.91369	0.663989
AT1G24030	0.208341	0.208669	1.17262	0.391436
AT1G24050	0.0577543	0.0577577	5.80618	0.997522
AT1G24070	0.0244015	0.0244055	3.82883	0.92607
AT1G24090	-0.665766	-0.666034	3.74567	5.70147686102585e-06
AT1G24100	0.205556	0.205564	6.41053	0.557096
AT1G24120	0.0356071	0.0356107	5.06014	0.998149
AT1G24140	-0.351397	-0.351532	2.75561	0.34805
AT1G24145	-0.348197	-0.348402	2.25191	0.242161
AT1G24147	0.436235	0.436437	2.52444	0.125825
AT1G24148	-0.185336	-0.185404	3.06816	0.4753
AT1G24150	-0.136338	-0.136377	3.65838	0.713022
AT1G24160	-0.128804	-0.12881	6.20676	0.882321
AT1G24170	0.0401146	0.0401171	5.39836	0.927248
AT1G24210	0.0803103	0.0805731	0.339991	0.764045
AT1G24190	-0.0767711	-0.0767729	7.16015	0.996853
AT1G24240	0.180929	0.180999	3.17562	0.530827
AT1G24260	0.312152	0.313528	0.970493	0.322962
AT1G24265	0.0357729	0.0358103	2.17691	0.9238
AT1G24267	0.0842993	0.0843083	5.19186	0.95116
AT1G24280	0.0141448	0.014146	4.90988	0.997424
AT1G24290	-0.181377	-0.181388	6.01561	0.698996
AT1G24310	0.092697	0.0927111	4.43684	0.949079
AT1G24320	-0.576887	-0.577841	0.62433	0.00858384
AT1G24330	-0.0534182	-0.0534668	1.81522	0.868596
AT1G24340	-0.167785	-0.167814	4.44245	0.723453
AT1G24350	-0.00295648	-0.00295744	3.86853	0.993628
AT1G24360	0.0370676	0.0370686	6.85848	0.997355
AT1G24400	0.0211047	0.0211115	3.14328	0.980541
AT1G24405	0.303644	0.305434	-1.00908	0.337469
AT1G24420	0.431116	0.435331	-1.72462	0.241621
AT1G24440	0.0943046	0.09433	3.73867	0.842763
AT1G24450	0.179292	0.179358	3.39706	0.592688
AT1G24460	-0.236919	-0.236929	6.43753	0.398347
AT1G24490	-0.0434014	-0.0434053	5.46221	0.99832
AT1G24510	-0.00714742	-0.00714754	7.73282	0.999822
AT1G24530	0.00682333	0.00682646	3.73786	0.979162
AT1G24560	-0.19282	-0.192838	5.29816	0.604734
AT1G24580	-0.850388	-0.850785	4.41607	0.0272608
AT1G24575	0.0844843	0.0845717	2.13483	0.744933
AT1G24577	0.3572	0.357823	0.959268	0.125145
AT1G24600	0.123209	0.123525	0.306962	0.62519
AT1G24610	0.00608328	0.00608382	5.19854	0.999666
AT1G24625	0.135668	0.135692	4.28082	0.754734
AT1G05913.1	0.540217	0.551742	-1.88199	0.252531
AT1G24706	-0.162717	-0.162724	6.55042	0.775243
AT1G24735	0.407813	0.40877	0.16474	0.0760323
AT1G24764	-0.00461192	-0.00461227	5.52713	0.999722
AT1G24880	0.447727	0.448706	0.906122	0.371821
AT1G24996	-0.208414	-0.210074	-0.986048	0.616075
AT1G25055	0.000382079	0.000364406	-1.59779	0.999405
AT1G25098	-0.480069	-0.480381	2.56643	0.107339
AT1G25175.4	0.0618176	0.0627915	-1.64976	0.894264
AT1G05927	0.21156	0.211598	4.11994	0.494404
AT1G25230	0.124342	0.124357	4.79153	0.845119
AT1G25250	0.460723	0.461321	1.22563	0.0382306
AT1G25260	0.026401	0.0264026	5.98868	0.99045
AT1G25275	-0.0502903	-0.0502928	6.37422	0.964908
AT1G25277	0.1021	0.102456	0.523076	0.714973
AT1G25280	-9.8676e-05	-9.87867e-05	5.51283	0.999983
AT1G25290	-0.0446783	-0.044688	3.9503	0.976858
AT1G25320	0.00379079	0.00379153	3.36456	0.997141
AT1G25350	-0.0397018	-0.0397034	6.48817	0.999326
AT1G25360	0.0763556	0.0764229	2.30465	0.804475
AT1G25370	0.0925935	0.0926778	2.17555	0.742519
AT1G25400	-0.363941	-0.363975	5.12261	0.297244
AT1G25375	0.0276621	0.0276694	3.73301	0.983455
AT1G25380	0.0431549	0.043161	4.72417	0.994105
AT1G25390	-0.119398	-0.119415	4.71813	0.858383
AT1G25420	-0.0277051	-0.027709	4.55982	0.99808
AT1G25422	-0.342855	-0.344018	0.325352	0.262385
AT1G25425	0.201562	0.201723	2.12805	0.411568
AT1G25440	0.427411	0.427418	7.39654	0.000626355
AT1G25430	-0.592867	-0.597933	0.653634	0.147084
AT1G25450	0.173348	0.173359	5.54932	0.749066
AT1G25460	0.274551	0.27558	-0.423231	0.313906
AT1G25470	-0.154673	-0.154711	4.04808	0.671244
AT1G25510	0.0391081	0.0391183	3.37109	0.94392
AT1G25480	0.0303533	0.0303657	3.08385	0.961634
AT1G25490	-0.0460399	-0.0460414	6.7972	0.997207
AT1G25500	-0.159526	-0.159627	2.52338	0.681542
AT1G25520	-0.175182	-0.175223	3.9765	0.634547
AT1G25530	-0.126575	-0.126606	3.5928	0.837333
AT1G25540	-0.102995	-0.103006	5.23878	0.948403
AT1G25550	-0.0754604	-0.0754624	7.06384	0.817038
AT1G25560	-0.0635672	-0.063569	7.09582	0.834157
AT1G25570	0.0492907	0.0492943	5.60114	0.984768
AT1G25580	0.0411275	0.0411374	3.95155	0.959806
AT1G25682	0.0247268	0.0247308	4.42864	0.9817
AT1G26090	-0.154121	-0.154164	3.7223	0.779271
AT1G26100	0.0905821	0.0906475	2.28998	0.804967
AT1G26110	0.0497	0.049701	7.6009	0.996277
AT1G26120	0.0610389	0.0610529	4.04542	0.945278
AT1G26130	-0.0685961	-0.0686098	4.13913	0.910925
AT1G26150	-0.126301	-0.126306	6.59208	0.8277
AT1G26160	0.183925	0.183952	4.59577	0.784067
AT1G26170	-0.208283	-0.208305	5.0145	0.571197
AT1G26180	0.0552863	0.0552947	4.60372	0.973365
AT1G26190	-0.043676	-0.0436869	3.88794	0.952711
AT1G26260	-0.144219	-0.144321	2.09975	0.624218
AT1G26270	-0.189923	-0.189932	6.16696	0.68263
AT1G26230	0.00991448	0.00991557	5.04359	0.995029
AT1G26300	0.01002	0.010023	3.56895	0.987115
AT1G26330	0.188095	0.188198	2.65829	0.455209
AT1G26340	0.273553	0.273639	3.64617	0.21608
AT1G26370	-0.018527	-0.0185297	4.75964	0.990969
AT1G26440	-0.119987	-0.120018	3.86157	0.785317
AT1G26450	-0.0534448	-0.0534624	3.32253	0.904403
AT1G26460	0.0600573	0.0600609	6.0035	0.985888
AT1G26470	0.0165998	0.0166035	3.85538	0.954305
AT1G26500	-0.0754055	-0.0755848	0.65666	0.7709
AT1G26520	0.124946	0.125012	2.85127	0.698084
AT1G26530	0.0325172	0.032662	0.17171	0.899481
AT1G26540	0.00437925	0.00438214	2.15643	0.988769
AT1G26550	-0.021174	-0.0211747	6.54573	0.99813
AT1G26560	0.0293494	0.0293519	5.03964	0.961761
AT1G26570	-0.0659777	-0.0659971	3.47571	0.880198
AT1G26580	-0.268872	-0.268884	6.48238	0.220084
AT1G26600	0.150343	0.150687	0.558919	0.548468
AT1G26610	0.294131	0.295925	-0.762459	0.407362
AT1G26620	-0.277601	-0.277656	4.19348	0.183251
AT1G26670	-0.132346	-0.132354	5.76973	0.786672
AT1G26630	0.103167	0.103167	9.22954	0.751672
AT1G26640	0.0542556	0.0542648	4.25775	0.981886
AT1G26650	0.0991611	0.0991776	4.24642	0.836821
AT1G26660	-0.0689764	-0.0689845	5.0255	0.958142
AT1G26690	0.130307	0.130339	3.88264	0.834103
AT1G26730	0.197645	0.197763	2.27944	0.423529
AT1G26740	0.0735481	0.0735628	4.18275	0.906944
AT1G26750	0.115466	0.115485	4.34504	0.876631
AT1G26760	0.229358	0.229436	3.23084	0.36539
AT1G26761	0.18369	0.183707	4.89423	0.607231
AT1G26770	0.313017	0.313038	6.0935	0.117677
AT1G26800	-0.297271	-0.297367	3.45471	0.182486
AT1G26810	-0.101011	-0.10105	3.04095	0.818045
AT1G26820	-0.0320599	-0.0320704	3.01516	0.941244
AT1G26830	-0.123327	-0.123332	6.48163	0.956761
AT1G26840	0.248918	0.249098	2.28909	0.288427
AT1G26850	-0.0200621	-0.0200624	7.91934	0.999751
AT1G26870	0.184306	0.185866	-1.34904	0.561125
AT1G26880	0.225543	0.225549	6.8692	0.365876
AT1G26900	-0.151627	-0.151715	2.62351	0.657328
AT1G26910	0.222446	0.222492	3.92929	0.374277
AT1G26911.1	-0.410657	-0.414201	-1.06267	0.295348
AT1G26920	0.231641	0.231656	5.68845	0.402967
AT1G26930	-0.310224	-0.310296	3.89321	0.134852
AT1G26940	0.0935457	0.0935826	3.19885	0.860847
AT1G26945	0.209543	0.209593	3.94047	0.437653
AT1G26960	0.264629	0.264776	2.53891	0.245518
AT1G27000	-0.140983	-0.140993	5.73761	0.868156
AT1G27020	0.165529	0.165602	3.93747	0.509726
AT1G27030	0.309722	0.309746	5.42874	0.098223
AT1G27060	0.147131	0.147162	4.07748	0.774922
AT1G27070	-0.0590984	-0.0591109	4.03906	0.98739
AT1G27090	-0.0745834	-0.0745851	7.26877	0.994496
AT1G27100	-0.157212	-0.157216	6.7064	0.537702
AT1G27120	0.0431219	0.0431283	4.50416	0.971301
AT1G27130	0.0951945	0.0951997	5.77226	0.932946
AT1G27140	0.755764	0.756836	0.905364	0.00149925
AT1G27150	0.0181269	0.0181297	4.49886	0.993698
AT1G27190	-0.0408153	-0.0408174	5.95771	0.998042
AT1G27170	-0.194607	-0.194713	2.67182	0.507207
AT1G27180	-0.0962544	-0.0962875	3.39342	0.873486
AT1G27200	-0.0965638	-0.0965749	4.62873	0.819238
AT1G27210	0.203325	0.203339	5.43678	0.581498
AT1G27290	-0.230433	-0.230446	5.84912	0.409363
AT1G06083	0.128374	0.129752	-1.65717	0.805598
AT1G27310	0.119999	0.120005	6.24428	0.957112
AT1G27320	-0.108396	-0.108399	7.12089	0.988265
AT1G27340	0.143295	0.143307	5.3547	0.890854
AT1G27350	0.201063	0.201084	5.02888	0.460941
AT1G27360	0.126319	0.126374	2.91917	0.756499
AT1G27370	-0.0354381	-0.0354475	3.76334	0.957675
AT1G27380	0.0343408	0.0344497	-0.214081	0.898022
AT1G27440	0.155824	0.155837	5.38077	0.793096
AT1G27385	-0.0598257	-0.0598344	4.47466	0.979766
AT1G27390	0.141866	0.141878	5.35452	0.92807
AT1G27400	0.145855	0.145858	7.57831	0.76848
AT1G27430	-0.207531	-0.207544	5.91327	0.572808
AT1G27450	0.0863269	0.086329	7.01209	0.915112
AT1G27460	0.0670963	0.0671025	5.03719	0.969605
AT1G27470	-0.0401006	-0.0401053	5.14877	0.995228
AT1G27480	-0.0573375	-0.057343	5.24346	0.957047
AT1G27500	0.0218718	0.0218792	3.19866	0.975136
AT1G27510	-0.322912	-0.322928	6.30278	0.0599859
AT1G27520	-0.11412	-0.114134	4.97469	0.90408
AT1G27530	0.0866477	0.0866537	5.66089	0.915703
AT1G27540	-0.164974	-0.165004	4.34127	0.743854
AT1G27565	5.70154	5.83179	1.39738	1.16684237693225e-13
AT1G27595	-0.210975	-0.210991	5.61501	0.549944
AT1G27600	0.0362357	0.03624	4.94376	0.994347
AT1G27630	-0.17697	-0.176994	4.85964	0.669194
AT1G27640	-0.0011353	-0.00117468	-2.16469	0.99874
AT1G27650	-0.00452374	-0.00452401	5.715	0.998786
AT1G27660	0.0807785	0.0808043	3.35361	0.897696
AT1G27670	-0.207775	-0.208317	0.449397	0.413347
AT1G27680	0.0240323	0.0240355	4.55934	0.997467
AT1G27690	-0.0237133	-0.0237171	4.45223	0.98697
AT1G27700	0.197879	0.197937	3.5683	0.592457
AT1G27730	-0.0647183	-0.0647202	6.82254	0.877152
AT1G27752	-0.163121	-0.163131	5.83871	0.852803
AT1G27760	0.0207342	0.0207356	5.90592	0.991212
AT1G27770	-0.733675	-0.733694	6.72576	0.0273955
AT1G27840	0.0553304	0.0553429	4.02976	0.979036
AT1G27850	-0.133687	-0.133696	5.71553	0.904506
AT1G27880	0.106116	0.106167	2.72369	0.737272
AT1G27900	-0.111121	-0.111137	4.75297	0.921665
AT1G27910	0.0142949	0.014298	4.18081	0.99792
AT1G27930	0.0915295	0.0915373	5.37562	0.952423
AT1G27921	-0.57055	-0.572313	0.278512	0.0288459
AT1G27940	-0.548503	-0.548881	2.53329	0.00234885
AT1G27950	0.213684	0.213689	7.06617	0.488608
AT1G27960	-0.030454	-0.0304666	3.07937	0.979455
[truncated: 18,259 more rows]

## Sheet: prp19a-1 prp19b-1 vs Col-0
AGI	logFC	unshrunk.logFC	logCPM	PValue
AT1G01010	-0.0096617	-0.00966595	2.98016	0.983465
AT1G01020	0.644676	0.644858	3.46228	8.17593435854594e-06
AT1G01030	-0.16627	-0.166375	2.59297	0.541383
AT1G01070	-0.775345	-0.775739	2.97422	2.44602340413535e-05
AT1G01040	-0.446512	-0.446549	5.52282	0.000490257
AT1G01050	-0.0916914	-0.0916968	5.9085	0.964573
AT1G01060	-0.579379	-0.579395	7.1593	0.000103013
AT1G01080	-0.668524	-0.668562	6.10792	2.85253325637539e-09
AT1G01090	-0.38018	-0.380187	7.51027	0.00107474
AT1G01100	-0.0201983	-0.0201987	7.43628	0.985418
AT1G01110	-0.782039	-0.782634	2.28079	1.77319884270604e-05
AT1G01120	0.0404017	0.0404033	6.27202	0.981253
AT1G01130	-0.220296	-0.220311	5.43961	0.396421
AT1G01160	0.450987	0.451062	4.30926	0.00227831
AT1G04007	0.850365	0.853935	-0.423656	0.00391782
AT1G01170	0.275405	0.275436	4.9225	0.200472
AT1G04013	0.326023	0.329788	-1.61152	0.45252
AT1G01180	-0.0162155	-0.0162243	3.24269	0.966769
AT1G01190	-1.53092	-1.53375	1.52602	8.78165786717316e-08
AT1G01200	-0.901684	-0.903479	1.0617	0.000527769
AT1G01210	0.349521	0.349622	3.4864	0.0416884
AT1G01250	-0.917113	-0.918717	1.25783	1.84293019630253e-05
AT1G01260	-0.363498	-0.363585	3.98453	0.0278202
AT1G01220	0.809012	0.809077	5.49859	1.95287875131646e-09
AT1G01225	-0.457866	-0.458384	1.80116	0.0223461
AT1G01230	0.122272	0.122294	4.27925	0.891635
AT1G01240	0.0860138	0.0860313	3.93271	0.908822
AT1G01290	0.202253	0.202307	3.77799	0.543207
AT1G01300	-0.0304331	-0.0304346	6.22088	0.973594
AT1G01310	0.346226	0.354651	-2.05732	0.583623
AT1G01320	-0.02289	-0.0228902	9.16089	0.996677
AT1G01340	-0.402017	-0.402464	1.94533	0.044984
AT1G01350	0.332412	0.332462	4.50594	0.0596529
AT1G01360	0.141926	0.141974	3.37	0.743836
AT1G01370	-0.471506	-0.471841	2.42315	0.00333662
AT1G01380	-0.316806	-0.317728	0.0780942	0.207226
AT1G01390	-2.31561	-2.31982	1.96285	5.98022128296272e-12
AT1G01420	0.408194	0.408209	6.58877	0.00337142
AT1G01440	0.126992	0.127011	4.62991	0.91581
AT1G01448	-0.329876	-0.330135	2.23333	0.125986
AT1G01453	0.0474857	0.0481961	-1.9451	0.926387
AT1G01470	-0.322951	-0.322971	5.96238	0.0699765
AT1G01480	1.27799	1.28051	0.369836	0.000232682
AT1G01490	0.301579	0.301595	6.01908	0.122627
AT1G01500	0.0875149	0.0875386	3.69714	0.840624
AT1G01510	0.582563	0.582595	5.82835	1.83195288647053e-07
AT1G01540	0.310577	0.310588	6.3426	0.0559467
AT1G01550	0.329284	0.329291	7.11868	0.02488
AT1G01560	-0.850102	-0.853101	0.367767	0.0507084
AT1G01570	2.20238	2.20313	3.15626	1.78492698276767e-14
AT1G01580	-0.46454	-0.46456	6.19538	0.120524
AT1G01600	-0.411766	-0.411901	3.64082	0.0457844
AT1G01610	0.584671	0.5847	6.12914	3.13722133106042e-07
AT1G01620	-0.669225	-0.669234	8.20626	1.00938636798784e-08
AT1G01630	-0.0691836	-0.0691882	5.6974	0.975119
AT1G01640	-0.744334	-0.744754	2.40812	2.2581643824641e-05
AT1G01650	-0.633972	-0.634073	4.67569	5.05712339802414e-06
AT1G01690	0.0809697	0.0810041	3.05131	0.904051
AT1G01695	1.16235	1.17933	-1.6994	0.00436209
AT1G01800	-0.112935	-0.112943	5.74119	0.961874
AT1G01810	0.918615	0.923289	-0.572233	0.00563132
AT1G01820	0.118815	0.118825	5.47604	0.923686
AT1G01830	-0.708766	-0.70892	4.28008	1.56082547299117e-07
AT1G01860	0.205603	0.205678	3.28672	0.489942
AT1G01880	0.315307	0.315586	2.42517	0.132214
AT1G04033.1	-0.13774	-0.137754	5.14514	0.931031
AT1G01700	-0.0595412	-0.0596469	1.05347	0.829256
AT1G01720	0.642781	0.642819	5.80422	7.44376661804733e-05
AT1G01725	-0.398187	-0.399366	0.340624	0.145329
AT1G04047	0.806319	0.811561	-0.884347	0.0294515
AT1G01730	0.725947	0.726057	4.34077	8.08730298878478e-07
AT1G01760	0.535855	0.536015	3.3144	0.00058513
AT1G01750	0.159026	0.159663	-0.145062	0.585145
AT1G01770	0.805391	0.805452	5.34225	1.14939478775201e-09
AT1G01790	-0.597709	-0.597722	7.5677	7.66225642349253e-08
AT1G01900	-1.18674	-1.18734	3.05755	9.79765097885291e-11
AT1G01910	-0.0118275	-0.0118284	5.51059	0.999597
AT1G01920	0.427093	0.42716	4.21096	0.00278394
AT1G01930	0.19766	0.197699	4.09669	0.549358
AT1G01940	0.548622	0.548761	3.78808	0.0030349
AT1G01950	-0.472523	-0.472587	4.68299	0.00291596
AT1G01960	-0.0914046	-0.0914069	7.15029	0.939891
AT1G01970	0.263433	0.263461	5.04555	0.24805
AT1G01990	0.231596	0.231648	3.77315	0.371744
AT1G02000	-0.463157	-0.463279	3.76857	0.00245604
AT1G02010	-0.276505	-0.276593	3.56089	0.207284
AT1G02020	0.0992762	0.0992937	4.30722	0.817494
AT1G02060	0.253182	0.253231	4.01136	0.285996
AT1G02080	-0.362752	-0.36276	7.43694	0.0387181
AT1G02090	0.220258	0.220279	5.07027	0.429161
AT1G02100	0.0960391	0.096044	6.08187	0.979933
AT1G02120	0.063957	0.0639605	5.95774	0.997285
AT1G02130	0.0669639	0.0669699	5.26689	0.984134
AT1G02140	0.0846059	0.084609	6.56634	0.93667
AT1G02145	0.359248	0.359307	4.32339	0.0274721
AT1G02170	0.032479	0.0324797	7.3982	0.999086
AT1G02180	-0.352514	-0.352774	2.44286	0.10377
AT1G02205	-1.03858	-1.03863	6.44946	7.07816777177953e-07
AT1G02220	-1.05292	-1.05368	2.45212	1.7938658059645e-07
AT1G02230	-2.47211	-2.49192	-0.127271	1.89063566811699e-06
AT1G02260	-0.286166	-0.286233	4.11148	0.170369
AT1G02270	-0.106749	-0.106767	4.38968	0.965678
AT1G02280	0.262071	0.262079	6.83349	0.254592
AT1G02290	0.080513	0.0805363	3.6643	0.933764
AT1G02340	0.738074	0.738506	2.30609	1.58208713547046e-05
AT1G02300	1.31726	1.31752	3.95359	2.88403154087565e-14
AT1G02305	-0.141113	-0.141121	5.87998	0.863122
AT1G02310	0.927182	0.936269	-1.30241	0.0162896
AT1G02330	0.401019	0.401063	4.97042	0.00131308
AT1G02335	-0.705991	-0.706187	3.7737	1.70371532872509e-07
AT1G02350	0.107449	0.10749	3.18663	0.703307
AT1G02360	-0.867617	-0.868001	3.06969	1.81686283920836e-05
AT1G02370	0.722763	0.722953	3.59158	3.08781519166461e-09
AT1G02380	-0.136137	-0.136239	2.02578	0.590916
AT1G02390	-1.73278	-1.73374	2.87822	4.50289146623702e-05
AT1G02400	-0.235674	-0.235878	2.12951	0.325796
AT1G02410	0.133244	0.133268	4.28023	0.886307
AT1G02420	-0.0118797	-0.0119018	0.650099	0.964294
AT1G02450	-4.5177	-4.59218	0.877043	8.17539167696795e-06
AT1G02460	-0.521292	-0.522301	1.17871	0.018344
AT1G02470	-0.0631654	-0.0631712	5.08449	0.987244
AT1G02500	0.061999	0.0619994	8.96365	0.981674
AT1G02520	0.760588	0.76075	3.46926	2.93935112597731e-06
AT1G02530	1.167	1.17341	-0.769323	0.000324383
AT1G02560	-0.265826	-0.265829	8.02691	0.232004
AT1G02610	0.473953	0.474185	2.34493	0.114815
AT1G02640	-0.2942	-0.294238	4.61642	0.203928
AT1G02650	0.43644	0.437445	0.801409	0.0649002
AT1G02660	-0.817688	-0.817745	5.41471	0.0390034
AT1G02670	1.14832	1.14957	1.50194	1.83549606790272e-07
AT1G02680	0.63242	0.632631	3.36122	8.21572073393094e-05
AT1G02690	-0.167939	-0.167963	4.68649	0.683699
AT1G02700	0.815948	0.81731	0.88966	0.000274815
AT1G02720	-0.115469	-0.115496	3.97711	0.887524
AT1G02730	-0.546046	-0.546066	6.76101	1.43545555489305e-05
AT1G02740	0.157452	0.157503	3.27583	0.660334
AT1G02750	0.133589	0.133622	3.73578	0.777687
AT1G02780	-0.0421223	-0.0421225	9.55015	0.984123
AT1G02800	-2.69655	-2.69977	2.33273	9.22254516280457e-14
AT1G02810	-1.53511	-1.53585	3.25753	3.60387011533348e-10
AT1G02816	0.0243789	0.0243834	4.17208	0.967816
AT1G02820	-0.317548	-0.317588	4.52323	0.268902
AT1G02840	0.23903	0.239038	6.58087	0.391102
AT1G02850	0.620948	0.621032	4.65178	0.00121762
AT1G02940	-1.26314	-1.26799	-0.0285549	5.68548439970049e-06
AT1G02950	0.15493	0.155177	1.08936	0.534673
AT1G02860	0.453581	0.453716	3.38494	0.00782522
AT1G02870	0.722179	0.722286	4.43007	1.14487939517696e-07
MSTRG.175	0.394163	0.395314	0.192886	0.131993
AT1G02880	-0.0286022	-0.0286105	3.8414	0.971901
AT1G02890	-0.110626	-0.110628	7.71904	0.934392
AT1G02900	-0.736818	-0.737101	3.21435	3.74891830037597e-05
AT1G02910	-0.23335	-0.233364	5.85604	0.398284
AT1G02960	0.159342	0.159371	4.20653	0.695577
AT1G02970	0.311166	0.311341	2.63167	0.143024
AT1G02980	1.19341	1.21411	-2.18177	0.00476445
AT1G02990	0.00377276	0.00377307	5.05055	0.999534
AT1G03000	0.0666298	0.0666367	5.07145	0.968324
AT1G03020	1.16142	1.16283	1.43674	2.72062376069389e-05
AT1G03030	0.00400519	0.00400623	4.04176	0.999307
AT1G03040	0.428851	0.428883	5.47545	0.00339867
AT1G03055	-0.642764	-0.643128	2.46482	0.000413318
AT1G03060	-0.583216	-0.583237	6.78286	0.000158813
AT1G03070	0.554195	0.556195	-0.114993	0.0533109
AT1G03080	-0.0968828	-0.0968856	6.98517	0.951291
AT1G03090	-0.239472	-0.239485	5.39825	0.411777
AT1G03100	0.406332	0.407557	0.11714	0.0941739
AT1G03110	0.132159	0.132185	4.14701	0.791538
AT1G03120	-0.46135	-0.464357	-0.724018	0.167299
AT1G03130	-1.88073	-1.88074	9.24449	9.7324701526052e-18
AT1G03150	0.167186	0.16723	3.71364	0.542308
AT1G03160	-0.00660726	-0.00660761	6.257	0.99934
AT1G03170	-0.0463338	-0.0466011	-0.173641	0.885916
AT1G03180	-0.290262	-0.290637	1.43683	0.210562
AT1G03190	0.108951	0.10898	3.81981	0.891927
AT1G03210	-0.834538	-0.834922	3.06658	1.71224036935567e-06
AT1G03220	-0.595876	-0.595892	6.9069	0.00062452
AT1G03230	-0.597891	-0.597964	5.08631	0.000503606
AT1G03250	0.218696	0.218725	4.73242	0.50752
AT1G03260	0.0489765	0.049002	2.81042	0.909758
AT1G03270	-0.470112	-0.470556	2.03918	0.0219276
AT1G03280	0.165578	0.165592	5.30103	0.847604
AT1G03290	-0.0337613	-0.0337654	4.81655	0.98458
AT1G03310	-0.236103	-0.236113	6.39718	0.377198
AT1G03320	-2.1275	-2.21129	-1.80753	0.00160393
AT1G03330	0.0154259	0.0154281	4.63551	0.996641
AT1G03340	-0.0761248	-0.07622	1.38463	0.778313
AT1G03350	0.0184964	0.0184977	5.6222	0.999722
AT1G03370	-0.067544	-0.0675472	6.19296	0.995266
AT1G03380	0.130065	0.130073	5.74637	0.807921
AT1G03400	-0.328464	-0.328558	3.56703	0.102864
AT1G03410	-1.30753	-1.32193	-0.631755	0.0035929
AT1G03430	-0.273839	-0.273945	3.27955	0.21352
AT1G03440	-0.314766	-0.314807	4.80314	0.0997507
AT1G03445	0.488875	0.493308	-1.10661	0.152263
AT1G03457	-0.297332	-0.297441	3.14804	0.160261
AT1G03470	2.19464	2.19488	4.69754	7.57791374553596e-13
AT1G03475	-0.353673	-0.353679	7.88567	0.00951849
AT1G03495	-0.0300697	-0.0300776	3.85593	0.938022
AT1G04187.1	0.0754322	0.0759709	-1.08865	0.868355
AT1G03510	0.564518	0.565271	1.29537	0.00685753
AT1G03580.1	-0.214736	-0.215606	-0.770639	0.560662
AT1G03590	0.593756	0.593822	4.80418	4.14255594403683e-07
AT1G03530	0.4517	0.451741	5.18104	0.000420142
AT1G03540	-0.00532011	-0.00532558	1.69873	0.983619
AT1G03550	-0.285554	-0.285704	2.53973	0.207722
AT1G03560	-0.186618	-0.18668	3.39721	0.56992
AT1G03600	-0.50226	-0.502266	7.97833	0.000243197
AT1G03610	-0.272257	-0.272283	4.93441	0.229508
AT1G03620	0.204886	0.205119	1.1731	0.400306
AT1G03630	-0.564216	-0.564224	7.96541	6.61250168485797e-07
AT1G03650	0.903728	0.904321	2.16667	2.18389972893823e-07
AT1G03680	-0.687357	-0.687369	7.72464	1.6545106086476e-08
AT1G03687	0.241945	0.24201	3.66867	0.336582
AT1G03730	-0.854946	-0.855182	3.74426	3.40577886323381e-05
AT1G03740	-0.325194	-0.32523	5.07404	0.0867623
AT1G03750	0.182201	0.182274	3.0693	0.618837
AT1G03760	0.950941	0.951148	3.67149	2.87437453317695e-09
AT1G03770	0.0615985	0.0616249	2.88122	0.916145
AT1G03780	-0.51072	-0.510805	4.60944	0.00462289
AT1G03820	-0.144496	-0.144517	4.42633	0.664529
AT1G03830	0.783453	0.783559	4.70987	2.0898580387534e-09
AT1G03840	-0.36054	-0.360903	1.90306	0.121591
AT1G03850	-0.337088	-0.337218	3.0281	0.129281
AT1G03860	0.460461	0.46048	6.33177	3.96783016762543e-05
AT1G03870	-0.104194	-0.104198	6.22244	0.744302
AT1G03900	0.211196	0.211206	6.10305	0.568098
AT1G03905	0.233475	0.233657	2.04109	0.338112
AT1G03910	0.110625	0.110631	6.03187	0.971424
AT1G03930	0.494063	0.494103	5.15056	0.000268291
AT1G04217.1	-1.89495	-1.90346	0.263136	5.51571998079619e-07
AT1G03940	0.144569	0.144595	4.31834	0.596719
AT1G03950	-0.0209171	-0.0209232	3.48198	0.990599
AT1G03960	0.53314	0.533266	3.77813	0.000342357
AT1G03970	-0.287948	-0.288025	3.69225	0.168914
AT1G03980	0.220237	0.221079	-0.00947399	0.418723
AT1G03990	3.34735	3.34894	3.09903	1.86399620636756e-15
AT1G04000	0.101414	0.101445	3.8101	0.854632
AT1G04010	-0.65061	-0.65092	3.12426	8.9519027967442e-06
AT1G04020	-0.125066	-0.12509	4.30411	0.812042
AT1G04030	-0.357374	-0.35762	2.389	0.0756703
AT1G04040	-0.264612	-0.264634	5.39762	0.243522
AT1G04050	0.206276	0.206342	3.54709	0.474307
AT1G04080	0.144138	0.144142	6.97018	0.948569
AT1G04090	0.7493	0.752235	-0.0180403	0.00613638
AT1G04100	-0.343666	-0.344194	1.33021	0.107803
AT1G04110	-0.442243	-0.442407	3.62323	0.00233644
AT1G04120	-0.228629	-0.228637	6.73133	0.446481
AT1G04130	-0.095874	-0.0959094	3.17987	0.826015
AT1G04140	0.120551	0.120555	6.74195	0.952313
AT1G04160	-0.93818	-0.93847	3.77975	3.63368758220036e-07
AT1G04170	0.153016	0.153021	7.04748	0.945499
AT1G04180	-0.772398	-0.774054	0.825108	0.00128627
AT1G04190	0.194261	0.194278	5.20225	0.610493
AT1G04200	0.11188	0.111893	4.59755	0.90244
AT1G04210	-0.0832413	-0.0832453	6.20416	0.991041
AT1G04220	0.235699	0.235958	1.46532	0.322005
AT1G04247	0.370015	0.371196	-0.26565	0.287706
AT1G04230	0.146611	0.146662	3.31107	0.750053
AT1G04240	-0.477952	-0.478039	4.23486	0.0263702
AT1G04250	0.287007	0.287025	5.61639	0.152622
AT1G04260	0.103746	0.103747	8.48471	0.92967
AT1G04330	0.352688	0.35346	0.42162	0.17729
AT1G04280	0.274595	0.274617	5.30481	0.194401
AT1G04290	-0.0686755	-0.0686781	6.49834	0.977026
AT1G04340	0.235584	0.235627	4.29496	0.36713
AT1G04350	-0.608535	-0.608576	5.80561	1.22194890858313e-05
AT1G04360	-0.117082	-0.117177	1.93429	0.701036
AT1G04390	0.438444	0.438568	3.57667	0.00624283
AT1G04400	-0.0157386	-0.0157389	7.2642	0.99968
AT1G04410	-0.186669	-0.18667	9.66611	0.729614
AT1G04420	-0.63576	-0.63578	6.85781	7.60379573176809e-09
AT1G04425.1	-0.662	-0.66246	2.35925	0.00115812
AT1G04430	-0.264206	-0.264214	6.92233	0.243846
AT1G04440	0.272835	0.272851	5.81781	0.202481
AT1G04263.1	1.01525	1.03273	-1.99107	0.0625546
AT1G04480	0.128842	0.128845	7.03378	0.790324
AT1G04510	-1.57882	-1.57898	5.45121	7.1622885858196e-17
AT1G04530	0.254836	0.254852	5.58963	0.287465
AT1G04520	-0.288525	-0.288565	4.71257	0.144159
AT1G04550	-0.0996536	-0.0996668	4.73795	0.962254
AT1G04555	0.112847	0.112924	2.15749	0.762508
AT1G04570	-1.09954	-1.10487	0.0465227	0.000237554
AT1G04590	0.354224	0.354274	4.61436	0.0194143
AT1G04610	-1.27778	-1.28151	0.706298	4.57527871461349e-06
AT1G04620	-0.462671	-0.462722	5.23487	0.000353077
AT1G04625	-0.339324	-0.339363	4.99194	0.0472751
AT1G04635	0.0251076	0.0251095	5.53598	0.984395
AT1G04650	-0.192351	-0.192488	2.46793	0.437794
AT1G04680	-0.719318	-0.719353	6.33589	3.25975682401529e-06
AT1G04690	0.124378	0.124382	6.73509	0.982898
AT1G04710	-0.187196	-0.187222	4.30364	0.677577
AT1G04730	0.353825	0.35393	3.40387	0.0668473
AT1G04750	0.227161	0.227172	6.2076	0.507897
AT1G04760	-0.25817	-0.258401	2.051	0.265441
AT1G04770	-0.69223	-0.692274	5.92413	0.0257031
AT1G04778	-1.12404	-1.13291	-1.06246	0.00512176
AT1G04780	-0.13702	-0.137027	5.88195	0.934866
AT1G04790	0.265779	0.265809	5.00357	0.234923
AT1G04800	0.00432669	0.00432699	5.17098	0.994846
AT1G04810	-0.537181	-0.537203	6.4512	1.9675202917903e-06
AT1G04820	-0.0478284	-0.0478288	8.9491	0.995664
AT1G04830	0.275906	0.275959	4.05517	0.201821
AT1G04840	0.900419	0.901469	1.66546	1.51612458180841e-06
AT1G04850	-0.207037	-0.207044	6.60789	0.637377
AT1G04860	0.0655379	0.0655423	5.65664	0.990608
AT1G04880	-0.0146424	-0.014644	4.9894	0.995808
AT1G04900	0.579657	0.579792	3.74438	9.18891909039089e-06
AT1G04297	1.58781	1.62845	-2.46414	0.00386176
AT1G04910	0.12444	0.124454	4.96063	0.95171
AT1G04930	0.892217	0.893146	1.91806	4.02535273404369e-06
AT1G04945	-0.0560792	-0.0560819	6.31518	0.986787
AT1G04950	0.287785	0.287821	4.79386	0.147478
AT1G05000	0.235248	0.235316	3.57457	0.350972
AT1G05010	0.0887906	0.088792	7.75533	0.977754
AT1G04960	0.1201	0.12012	4.27765	0.940399
AT1G04970	-0.0387418	-0.0387464	4.9042	0.998119
AT1G04980	-0.224404	-0.224448	4.48874	0.459638
AT1G04990	0.286239	0.286255	5.7766	0.148486
AT1G05090	0.118961	0.119057	2.07431	0.664894
AT1G05120	0.33122	0.331256	4.8258	0.029009
AT1G05135.1	-0.0724511	-0.0724553	5.97775	0.782426
AT1G05030	0.181926	0.181937	6.00777	0.790633
AT1G04323.1	-0.201483	-0.201955	1.57001	0.454505
AT1G05061.1	0.260108	0.260498	1.34074	0.281608
AT1G05140	-0.0638968	-0.0639	6.11846	0.98594
AT1G05150	-0.00386389	-0.00386407	5.97939	0.999694
AT1G05160	0.705174	0.70525	4.84762	6.49980693478397e-09
AT1G05180	0.290742	0.290768	5.24016	0.116789
AT1G05190	-0.14348	-0.143481	8.73533	0.829065
AT1G05200	0.562041	0.562091	5.27383	7.39643424204473e-05
AT1G05205	-0.049099	-0.0491194	2.75118	0.88832
AT1G05210	-0.186124	-0.186253	2.62558	0.452586
AT1G05260	-0.535188	-0.535288	4.37119	0.000727918
AT1G05270	-0.0797259	-0.0797349	4.98112	0.98583
AT1G05280	-1.1036	-1.10733	0.396701	0.00146265
AT1G05300	-0.126688	-0.12685	1.75305	0.626903
AT1G05220	0.208882	0.210403	-0.739857	0.538276
AT1G05230	0.0589655	0.0589769	4.1807	0.931
AT1G05250	-1.6797	-1.70217	-1.21212	0.000216188
AT1G05240	0.0432512	0.0439592	-1.68782	0.916754
AT1G04357.1	-0.114758	-0.116289	-1.55646	0.827583
AT1G05310	-0.411019	-0.411295	2.42456	0.0293709
AT1G05320	0.0833914	0.0833998	5.15971	0.983832
AT1G05340	-0.0395487	-0.0395702	1.94731	0.878998
AT1G05350	0.224408	0.224435	4.74773	0.470074
AT1G05360	0.0781769	0.0781929	4.09352	0.966659
AT1G05370	-0.553112	-0.553678	1.80822	0.00512122
AT1G05380	0.24309	0.243104	5.87296	0.350345
AT1G05385	-1.08609	-1.08642	3.87814	4.21735208125109e-08
AT1G05400	0.78176	0.785389	-0.692387	0.0155434
AT1G05410	0.341711	0.341773	4.17549	0.0431206
AT1G05430	0.0352667	0.0352714	4.68152	0.997405
AT1G05440	-0.448948	-0.449334	2.11691	0.0260546
AT1G05450	0.317214	0.321297	-1.88306	0.466822
AT1G05460	0.339954	0.339995	4.90935	0.0304736
AT1G05470	-0.199208	-0.199242	4.3861	0.604091
AT1G05490	1.30132	1.30191	3.49296	5.72981697136828e-12
AT1G05500	0.0872049	0.0872104	5.73413	0.987328
AT1G05520	0.242411	0.242427	5.69708	0.366087
AT1G05575	-0.589125	-0.589648	1.83402	0.109672
AT1G05577	-0.539936	-0.547874	-1.69926	0.333037
AT1G05530	-1.29638	-1.30111	0.299402	9.55935375064137e-05
AT1G05540	-2.56794	-2.57191	2.28328	5.86428713069421e-16
AT1G05550	-0.788523	-0.81764	-2.00582	0.244305
AT1G05570	-0.374658	-0.374677	6.0399	0.0150737
AT1G05590	0.0870817	0.0870984	4.18335	0.904218
AT1G05600	0.168782	0.168842	3.35499	0.622557
AT1G05610	0.0286311	0.028752	-0.709373	0.916496
AT1G05620	-0.489913	-0.490034	4.08309	0.00054335
AT1G05630	-0.615837	-0.615948	4.4576	0.000106838
AT1G05640	-0.451806	-0.452193	2.29924	0.0127351
AT1G05650	0.833095	0.855069	-2.24205	0.223962
AT1G05670	0.307003	0.307125	3.14681	0.137558
AT1G05675	-0.605662	-0.606737	0.671202	0.167683
AT1G05680	1.2646	1.26476	4.03336	2.77423080645382e-05
AT1G05690	0.707479	0.707922	2.36415	8.37788873631017e-06
AT1G05700	-1.58424	-1.58621	1.89949	1.48435003232828e-08
AT1G05770	-1.23525	-1.24026	-0.0128465	1.58862312201919e-05
AT1G05780	0.208133	0.20828	2.22686	0.44126
AT1G04423	0.244616	0.247025	-1.61025	0.550172
AT1G05710	0.372288	0.372365	3.97496	0.0293924
AT1G05720	0.59883	0.599057	3.13636	0.000121367
AT1G05730	0.998378	0.999998	0.981296	0.00040226
AT1G05750	0.639148	0.639421	3.01549	1.39812376611439e-05
AT1G05785	0.191524	0.191548	4.67969	0.652393
AT1G05805	-0.0549393	-0.0549456	5.02038	0.978316
AT1G05830	-0.0598136	-0.0598179	5.5468	0.989927
AT1G05835	-0.149444	-0.152358	-1.8396	0.780594
AT1G05840	0.249198	0.249238	4.11475	0.30778
AT1G05850	-0.147625	-0.147626	8.71518	0.880484
AT1G05860	0.107678	0.107712	3.47197	0.873903
AT1G05870	0.319885	0.319931	4.62604	0.0968829
AT1G05890	0.248485	0.248496	6.043	0.314495
AT1G05900	0.00784972	0.00785174	3.70564	0.996129
AT1G05910	-0.15873	-0.158743	5.5957	0.846547
AT1G05940	-0.0616361	-0.0616424	5.03457	0.978856
AT1G05950	0.423459	0.423638	3.12451	0.0219383
AT1G05960	-0.0116383	-0.011639	5.85922	0.99824
AT1G05970	0.32861	0.328775	2.7635	0.085189
AT1G06010	-0.0507334	-0.0507506	3.09203	0.871118
AT1G06020	-0.378455	-0.383231	-1.70513	0.356766
AT1G06040	0.344958	0.344967	6.80938	0.051959
AT1G06050	0.0683844	0.0684226	2.38275	0.810683
AT1G06060	0.292424	0.292487	4.04519	0.163464
AT1G06070	0.180416	0.180448	4.25578	0.771081
AT1G06080	-1.0866	-1.08698	3.56268	5.27656675071419e-08
AT1G06090	-0.351072	-0.351281	2.45837	0.103082
AT1G06100	-0.367588	-0.367837	2.28207	0.0687628
AT1G06110	-0.0841416	-0.0841509	5.06465	0.932325
AT1G06120	0.399963	0.402782	-0.941638	0.288039
AT1G06130	-0.0567202	-0.0567282	4.58099	0.97208
AT1G06140	0.988151	0.989587	1.30692	3.9972634804279e-07
AT1G06143	0.390852	0.391177	2.14611	0.0405707
AT1G06150	-0.00487204	-0.00487252	5.261	0.999285
AT1G06160	0.871083	0.87254	1.88054	0.00401982
AT1G06180	0.769547	0.769823	3.4241	8.06603698229056e-05
AT1G06190	0.256761	0.256769	6.78514	0.279929
AT1G06200	0.155158	0.155171	5.32453	0.818518
AT1G06210	0.040547	0.0405516	5.0437	0.99566
AT1G06220	0.120938	0.120942	6.86195	0.940577
AT1G06290	0.0965249	0.0965295	6.08113	0.973795
AT1G06230	-0.00879334	-0.00879365	6.64524	0.999665
AT1G06250	-0.0649726	-0.0651286	0.796584	0.807033
AT1G06265	0.391976	0.39213	3.12411	0.0248744
AT1G06350	0.241006	0.24122	1.78924	0.310192
AT1G06360	0.126741	0.126747	6.24439	0.857265
AT1G06370.3	-0.331668	-0.331951	1.9369	0.129218
AT1G06380	0.273475	0.273558	3.41739	0.212044
AT1G06390	0.295619	0.295634	5.97872	0.0898572
AT1G06400	0.422049	0.422079	5.43994	0.00197556
AT1G06410	0.348249	0.348254	7.67293	0.0106843
AT1G06420	-0.433401	-0.43392	1.68373	0.048966
AT1G06430	-0.249754	-0.24976	7.10249	0.299901
AT1G06440	0.833298	0.834019	1.91404	6.22312318816773e-06
AT1G06450	0.254494	0.255419	0.106741	0.379509
AT1G06460	0.0620911	0.0620933	6.53138	0.93044
AT1G04467	1.46443	1.48639	-1.83379	0.00270763
AT1G06470	0.326802	0.326842	4.78879	0.0517607
AT1G06540	0.148228	0.149084	-0.120218	0.691794
AT1G06550	-0.268115	-0.268132	5.90295	0.228216
AT1G06490	-0.31167	-0.311739	3.93512	0.087629
AT1G04473	0.589447	0.598303	-1.91059	0.188394
AT1G06515	0.0537359	0.0537677	2.76534	0.870825
AT1G04477	0.681324	0.690031	-2.08154	0.168723
AT1G06510	-0.25429	-0.254334	4.38278	0.289412
AT1G06520	0.511361	0.511911	1.45398	0.0113192
AT1G06560	0.708551	0.708665	4.32728	1.11468480691422e-08
AT1G06570	-0.525078	-0.525113	5.41553	0.0590358
AT1G06580	0.122249	0.12238	1.52042	0.672156
AT1G06590	-0.160196	-0.160241	3.65102	0.628751
AT1G06620	0.412172	0.41244	2.51078	0.0334774
AT1G06630	-0.0470253	-0.0470319	4.61914	0.986184
AT1G06740	0.195032	0.195119	2.90485	0.539328
AT1G06760	-0.0329743	-0.0329753	6.83622	0.996363
AT1G06770	0.211672	0.211742	3.31769	0.484772
AT1G06640	-0.302116	-0.302126	6.81638	0.0866868
AT1G06660	-0.506351	-0.506721	2.32763	0.0126604
AT1G06670	-0.819436	-0.819437	11.3194	4.19350140599285e-11
AT1G06690	-0.58248	-0.582516	5.83351	1.91448920168353e-05
AT1G06720	0.239702	0.239707	7.11961	0.406466
AT1G06730	0.200851	0.200886	4.41522	0.619005
AT1G06780	0.143093	0.143111	4.82457	0.894832
AT1G06800	-0.252746	-0.253014	1.78257	0.285149
AT1G06820	-0.0946376	-0.0946439	5.83518	0.989744
AT1G06830	0.609752	0.610114	2.44611	0.00366972
AT1G06840	0.408386	0.408437	4.69725	0.00218559
AT1G06850	-0.277813	-0.277912	3.33872	0.200331
AT1G06870	0.0992298	0.0992428	4.69214	0.976967
AT1G06890	-0.13164	-0.131648	5.82963	0.952651
AT1G06900	0.0282029	0.0282043	5.86284	0.996312
AT1G06910	0.296212	0.296415	2.3525	0.171147
AT1G06980	0.0335056	0.0335714	0.955303	0.895916
AT1G06930	-0.641667	-0.64665	-0.906194	0.107465
AT1G06950	-0.0890851	-0.089086	8.67853	0.988282
AT1G06960	-0.338767	-0.338862	3.68927	0.0702515
AT1G07000	-0.811454	-0.811714	3.46735	0.000727319
AT1G07010	-0.113822	-0.113828	5.9062	0.851734
AT1G07020	0.137	0.137093	2.54212	0.648829
AT1G07030	0.377808	0.377865	4.49333	0.0110617
AT1G07040	0.172597	0.172623	4.39972	0.582439
AT1G07050	0.316178	0.316222	4.7642	0.140473
AT1G07070	0.0721992	0.0722022	6.45916	0.996609
AT1G07090	-0.00655016	-0.00655578	3.35917	0.989243
AT1G07135	-1.05745	-1.05748	6.6448	0.0137805
AT1G07140	0.0994608	0.0994633	7.11623	0.984499
AT1G07110	-0.293939	-0.293946	7.21668	0.133019
AT1G07119	0.305966	0.308651	-0.89918	0.499172
AT1G07150	-1.30645	-1.30747	2.17475	1.89899832688179e-05
AT1G07160	1.44419	1.4601	-1.58268	0.00107823
AT1G07170	0.718342	0.718507	3.71083	2.28658703051617e-05
AT1G07180	-0.609075	-0.609104	6.17759	0.000116677
AT1G07200	-0.697644	-0.69771	5.28224	2.31700747102184e-08
AT1G07210	0.520653	0.520691	5.46352	6.58009579807711e-06
AT1G07220	-0.0128728	-0.0128775	3.42072	0.979997
AT1G07230	0.490817	0.490857	5.25228	2.73206407358859e-05
AT1G07240	-0.436461	-0.436552	4.13141	0.00350774
AT1G07250	-0.474506	-0.474553	5.21052	0.0106312
AT1G07260	-0.1955	-0.195884	1.02683	0.4246
AT1G07280	0.0184	0.0184007	6.47742	0.992967
AT1G07290	0.433521	0.434237	1.08886	0.0382772
AT1G07310	-0.00391437	-0.00391485	5.02443	0.997985
AT1G07320	-0.414211	-0.414214	8.85746	0.00134838
AT1G07350	0.302852	0.302887	4.95575	0.134949
AT1G07360	0.405692	0.405719	5.70204	0.000820949
AT1G07370	-0.181686	-0.181719	4.424	0.509994
AT1G07380	-0.0506753	-0.0506857	4.07777	0.991627
AT1G07390	0.996898	0.997282	3.12866	1.64497184197221e-07
AT1G07400	0.257529	0.258238	0.478564	0.322311
AT1G07410	-0.0386054	-0.0386571	1.4305	0.89095
AT1G07420	0.391375	0.391431	4.58739	0.007908
AT1G07430	-0.704671	-0.705573	1.49727	0.0028519
AT1G07440	-0.123412	-0.123426	4.87422	0.882353
AT1G07450	-0.0905021	-0.0906152	1.21878	0.729955
AT1G07470	-0.130733	-0.13076	4.09195	0.83734
AT1G07480	0.235346	0.235389	4.19922	0.412515
AT1G04587	1.44735	1.47226	-1.90359	0.0224669
AT1G07510	0.274135	0.27415	5.94656	0.193006
AT1G07530	-0.09339	-0.093397	5.50689	0.931859
AT1G07560	-1.90042	-1.90523	1.07412	3.93363221594069e-06
AT1G07570	0.427774	0.42785	4.16859	0.000642121
AT1G07590	0.221645	0.221646	9.86652	0.363191
AT1G07610	-1.02679	-1.02683	6.5	2.21873269171643e-05
AT1G07615	0.603902	0.604045	3.80752	5.71681424238095e-06
AT1G07620	-0.53197	-0.533835	0.484445	0.0519472
AT1G07630	0.220628	0.220658	4.62349	0.4914
AT1G07640	-0.129573	-0.129584	5.48952	0.866195
AT1G07650	0.0979616	0.0979688	5.56032	0.963863
AT1G07670	-0.159187	-0.159194	6.31032	0.769979
AT1G07660	-0.0459389	-0.0459469	4.2513	0.914464
AT1G07700	-0.115997	-0.116009	5.08963	0.916471
AT1G07705	0.398225	0.398266	5.05719	0.00715235
AT1G07710	0.202349	0.203195	-0.0828801	0.445189
AT1G07720	-0.461527	-0.461568	5.36372	0.000765878
AT1G07740	0.267181	0.267297	3.02089	0.237723
AT1G07745	0.874991	0.875399	2.75477	2.03760600390655e-07
AT1G07750	0.266251	0.266278	4.91542	0.235377
AT1G07810	0.295506	0.29552	6.10001	0.107016
AT1G07770	0.306792	0.306795	8.30378	0.099935
AT1G07790	-0.335597	-0.33562	5.82761	0.0601334
AT1G07820	-0.268161	-0.268174	6.20617	0.232183
AT1G07830	0.37901	0.379069	4.34207	0.0133817
AT1G07840	0.255243	0.255284	4.43592	0.285182
AT1G07870	-0.394735	-0.394831	3.73551	0.0361974
AT1G07880	-0.313182	-0.313319	2.86295	0.109635
AT1G07890	-1.45901	-1.45903	8.3599	3.79468999643746e-11
AT1G07980	0.29224	0.292317	3.75748	0.168027
AT1G07985	-0.47539	-0.476315	0.730715	0.0545642
AT1G07900	-0.0917605	-0.0918648	1.37292	0.720542
AT1G07910	0.114925	0.11494	4.60798	0.876246
AT1G07920	-0.14954	-0.149541	9.99568	0.862634
AT1G07940	-0.228709	-0.228711	8.65663	0.428501
AT1G07950	0.321301	0.321391	3.61503	0.0928874
AT1G07960	0.344116	0.344163	4.55935	0.0391074
AT1G07970	0.2612	0.261241	4.36039	0.258784
AT1G07990	0.155804	0.155814	5.75007	0.878278
AT1G08000	0.0687069	0.0687146	4.95683	0.98262
AT1G08070	1.07953	1.08057	1.87995	8.94086145518273e-07
AT1G08090	-3.06235	-3.08805	0.422373	2.38926273538065e-06
AT1G08030	0.0408792	0.0408808	6.46832	0.999382
AT1G08035	1.21193	1.22626	-1.61114	0.0205816
AT1G08110	0.313638	0.313648	6.65688	0.0626799
AT1G08115.1	0.48277	0.484257	0.207293	0.435179
AT1G08125	0.120226	0.120256	3.84987	0.789711
AT1G08130	-0.25857	-0.258591	5.44592	0.269699
AT1G08160	-0.200014	-0.200059	3.73425	0.482014
AT1G08180	-0.255882	-0.256077	2.27683	0.270402
AT1G08190	-0.0738028	-0.0738049	6.89996	0.998244
AT1G08200	-0.201955	-0.201959	7.65575	0.696595
AT1G08210	0.374899	0.374956	4.38626	0.0141933
AT1G08220	0.605533	0.605715	3.38282	9.93650805943654e-05
AT1G08230	-0.0651282	-0.065148	3.72285	0.923514
AT1G08260	0.00919394	0.00919482	5.09167	0.992413
AT1G08270	0.588244	0.591695	-0.692906	0.0438483
AT1G08280	0.141186	0.141233	3.40382	0.768193
AT1G08290	-0.101859	-0.101945	1.61491	0.734682
AT1G08300	-0.059408	-0.0594433	2.54013	0.920327
AT1G08320	-0.712236	-0.712585	2.79608	0.00019298
AT1G08430	-1.72477	-1.7255	3.44992	1.32200205036328e-09
AT1G08340	-0.51265	-0.513138	1.77838	0.0111363
AT1G08350	0.121086	0.121127	3.34013	0.880224
AT1G08360	0.188855	0.188857	8.41151	0.620333
AT1G08380	-0.698894	-0.698896	10.3039	8.74007545451576e-06
AT1G08390	-0.121429	-0.121572	1.58447	0.660528
AT1G08400	0.575122	0.575328	3.14134	0.0002222
AT1G08410	0.217101	0.217108	6.61855	0.594414
AT1G08450	-0.262891	-0.26291	5.73319	0.250512
AT1G08460	-0.2731	-0.273158	4.17848	0.204853
AT1G08465	0.566957	0.567084	3.82626	0.00323649
AT1G08470	-0.0878586	-0.0878712	4.52592	0.951056
AT1G08480	-0.0778238	-0.077828	6.01851	0.986626
AT1G08490	-0.195203	-0.195217	5.41003	0.740165
AT1G08500	0.501573	0.50204	1.65058	0.0067873
AT1G08510	-0.0445937	-0.0445953	6.57594	0.991343
AT1G08520	-0.357827	-0.357832	8.00168	0.0123992
AT1G08540	0.0246785	0.0246789	7.70635	0.996805
AT1G08560	-0.391269	-0.391304	5.36982	0.0101817
AT1G08570	0.00349637	0.00349649	6.84154	0.997646
AT1G08580	0.351234	0.351269	5.02203	0.0364532
AT1G08590	0.247741	0.250696	-1.605	0.545734
AT1G08600	-0.147906	-0.147916	5.79481	0.866231
AT1G08610	0.719365	0.719551	3.75722	1.36025820230281e-08
AT1G08620	0.101832	0.101839	5.56825	0.95288
AT1G08630	-0.687652	-0.688314	1.17074	0.218781
AT1G08640	-0.428618	-0.428638	6.38037	0.0010728
AT1G08650	-0.273623	-0.273681	4.34702	0.209861
AT1G08660	0.229726	0.229752	4.92887	0.497341
AT1G08670	-0.0471334	-0.0473193	-0.248905	0.867182
AT1G08680	-0.154167	-0.154182	5.12928	0.808335
AT1G08700	-0.121266	-0.121283	4.73532	0.935272
AT1G08710	0.245164	0.245255	3.28959	0.311686
AT1G08720	0.0342396	0.0342439	4.69088	0.985469
AT1G08730	-0.621697	-0.622886	0.824128	0.00726362
AT1G08750	0.300202	0.300286	3.54182	0.135555
AT1G08760	-0.041161	-0.0411677	4.45148	0.992358
AT1G08770	0.071905	0.0719323	3.14658	0.904314
AT1G08780	0.121567	0.121591	4.21183	0.8543
AT1G08800	0.13396	0.133979	4.57872	0.761768
AT1G08810	0.365651	0.365768	3.50356	0.0248453
AT1G08820	0.365963	0.365998	5.15002	0.00993157
AT1G08830	-0.541912	-0.541927	6.89835	0.00353035
AT1G08840	0.486002	0.486128	3.62809	0.00145828
AT1G08845	0.43419	0.434432	2.58399	0.0132224
AT1G08880	0.0844159	0.0844197	6.27456	0.988003
AT1G08890	0.272609	0.272669	3.88171	0.220206
AT1G08900	0.088687	0.0887059	3.99533	0.909092
AT1G08910	0.407336	0.407383	5.14614	0.0184247
AT1G08920	0.104061	0.104072	4.67686	0.741443
AT1G08930	-0.933003	-0.933029	6.91926	0.00644417
AT1G08940	-0.462981	-0.463288	2.40889	0.0111577
AT1G08960	0.368393	0.368491	3.74037	0.0185733
AT1G08970	-0.161836	-0.161852	5.19724	0.81317
AT1G08980	-0.177005	-0.177014	5.83754	0.634911
AT1G08990	-0.495146	-0.495323	3.32983	0.000734527
AT1G09010	-0.0709072	-0.0709099	6.57802	0.970283
AT1G09020	-0.114074	-0.114081	5.88934	0.943416
AT1G09160	-0.219654	-0.219674	5.24805	0.490167
AT1G09040	0.251082	0.251199	2.85776	0.291938
AT1G09050	-0.0541857	-0.0542127	2.83688	0.930789
AT1G09060	-0.389218	-0.389223	7.9298	0.002204
AT1G09070	-0.393976	-0.393981	7.83187	0.0943418
AT1G09080	2.19476	2.19928	1.164	3.66874112454372e-07
AT1G09090	-1.65552	-1.6586	1.51432	1.42090811214979e-08
AT1G09140	-0.115237	-0.115246	5.4728	0.914877
AT1G09150	0.120711	0.120723	5.16219	0.935641
AT1G09220	0.45136	0.451946	1.36572	0.0244679
AT1G09230	0.128684	0.128725	3.45994	0.737611
AT1G09250	-0.0909909	-0.0910118	4.11325	0.793213
AT1G09170	-0.0723421	-0.0723445	6.78767	0.981448
AT1G09180	-0.445887	-0.447567	0.319145	0.0947904
AT1G09190	0.986763	0.987306	2.67424	1.57709376025302e-07
AT1G09210	-0.199832	-0.199836	7.48116	0.682608
AT1G09270	0.0591145	0.0591175	6.14161	0.998356
AT1G09280	0.25941	0.25945	4.20418	0.265565
AT1G09290	0.366763	0.366913	3.08553	0.0290476
AT1G09300	0.623826	0.623994	3.65673	1.990807895004e-05
AT1G09310	0.319737	0.319739	9.32143	0.0868049
AT1G09320	0.337202	0.337287	3.66102	0.0438574
AT1G09330	0.140172	0.140189	4.89213	0.826159
AT1G09340	-0.798528	-0.798532	9.56026	1.68885230667221e-10
AT1G09350	0.315706	0.316281	1.11298	0.173855
AT1G09450	-0.641838	-0.642259	2.50043	0.000658427
AT1G09390	0.0806244	0.0806442	3.72216	0.904612
AT1G09400	-0.889616	-0.901828	-1.72385	0.0406015
AT1G09410	0.736533	0.7375	1.33047	0.000802729
AT1G09415	0.289898	0.289945	4.38788	0.157455
AT1G09430	-0.0599882	-0.0599911	6.05382	0.974914
AT1G09440	0.159406	0.159454	3.51602	0.681841
AT1G09460	0.420943	0.421142	2.62243	0.0182205
AT1G09470	-0.490586	-0.490805	3.05204	0.00274573
AT1G09480	-0.137683	-0.137958	0.50371	0.597888
AT1G09486.1	-0.553996	-0.555681	0.26495	0.0224954
AT1G09490	-0.170258	-0.17028	4.66374	0.734304
AT1G09500	-1.63283	-1.63363	2.21424	0.000329999
AT1G09520	-0.263264	-0.26335	3.51233	0.250029
AT1G09530	0.26495	0.265008	3.9508	0.241154
AT1G09560	-0.837666	-0.837689	7.02765	0.00120647
AT1G09570	-0.251424	-0.251432	6.81299	0.31405
AT1G09575	-0.194043	-0.194182	1.98942	0.440463
AT1G09580	0.260502	0.260575	3.59901	0.259489
AT1G09590	-0.017348	-0.0173484	7.581	0.990717
AT1G09600	-1.2882	-1.29035	1.48243	7.82118457472961e-08
AT1G09620	0.0078875	0.00788762	7.89008	0.999454
AT1G09630	-0.0129266	-0.0129291	4.22443	0.993996
AT1G09640	0.192784	0.192786	8.07071	0.742639
AT1G09645	0.195615	0.195662	3.75112	0.556675
AT1G09660	0.879349	0.879412	5.46334	6.93341635689943e-12
AT1G09680	0.871441	0.872204	1.93917	7.65337940595573e-07
AT1G09690	0.126587	0.126588	8.53614	0.900357
AT1G09710	0.0968685	0.0969049	3.06658	0.83703
AT1G09730	0.216403	0.216419	5.48419	0.589231
AT1G09740	-1.08703	-1.08732	3.85413	2.38027149504181e-08
AT1G09750	-1.52345	-1.52351	7.00649	2.96071501313156e-16
AT1G09760	0.43667	0.436699	5.63585	0.000167495
AT1G09770	0.321004	0.32101	7.36216	0.0474169
AT1G09780	-0.162739	-0.162741	7.81494	0.845134
AT1G09812	0.76159	0.762482	1.68582	0.000131605
AT1G09794	0.624638	0.625275	1.71981	0.00525497
AT1G09795	-0.713971	-0.713999	6.59946	2.97801372929264e-09
AT1G09800	0.603055	0.603243	3.42184	0.00217735
AT1G09810	0.263083	0.263144	4.00964	0.249497
AT1G09815	0.738716	0.738836	4.39314	4.18399292356645e-08
AT1G09820	-0.142448	-0.14251	3.07896	0.722946
AT1G09830	0.0507574	0.0507621	5.22505	0.989885
AT1G09840	-0.00567939	-0.00567991	5.30782	0.999706
AT1G09850	0.144769	0.144784	5.0569	0.86789
AT1G09870	-0.273154	-0.273185	4.88327	0.201164
AT1G09880	-0.0882122	-0.0884399	0.368567	0.728379
AT1G09890	-0.132496	-0.132609	1.7133	0.64432
AT1G09900	0.0789571	0.0789666	4.98554	0.953943
AT1G09910	-0.108201	-0.108221	4.05228	0.928115
AT1G09920	0.095321	0.095335	4.56737	0.969492
AT1G09932	-0.655174	-0.655952	1.58482	0.00672738
AT1G09940	-0.742019	-0.742147	4.47762	1.86130341355552e-07
AT1G09950	-1.47119	-1.47509	0.196746	0.00045815
AT1G09960	-0.0131417	-0.0131451	3.38557	0.981923
AT1G09970	-0.113306	-0.113308	7.42991	0.883712
AT1G09980	0.144654	0.144666	5.30904	0.930956
AT1G09995	0.0148873	0.0149072	1.71245	0.957457
AT1G10020	-0.200288	-0.200305	5.1546	0.438812
AT1G10030	0.0630448	0.063061	3.76624	0.876343
AT1G10040	0.318128	0.318545	1.47902	0.146265
AT1G10050	0.229661	0.229711	4.08284	0.409874
AT1G10060	0.451252	0.451376	3.68174	0.00519364
AT1G10070	-1.50936	-1.51022	1.91615	0.0262928
AT1G10090	-0.118136	-0.118154	4.53515	0.875211
AT1G10095	-0.0499294	-0.049969	2.21351	0.922965
AT1G10120	0.242064	0.24211	4.07771	0.354571
AT1G10130	0.0173853	0.0173867	5.38242	0.997855
AT1G10140	0.168711	0.168772	2.9089	0.500928
AT1G10155	0.392606	0.394891	-0.421761	0.287379
AT1G10160	-0.09256	-0.0925966	3.22997	0.870243
AT1G10170	0.968258	0.96828	6.95754	3.0390668494576e-11
AT1G10200	0.135611	0.135618	6.04789	0.894013
AT1G10210	0.284954	0.285087	2.91724	0.185065
AT1G10230	0.133545	0.13359	3.44744	0.719223
AT1G10240	0.387558	0.387674	3.60212	0.0209645
AT1G10270	0.47082	0.470879	4.7983	0.000162221
AT1G10280	0.165998	0.166082	2.65398	0.603885
AT1G10290	0.000966397	0.000966423	6.82921	0.999903
AT1G10350	-0.253197	-0.253249	4.13966	0.294877
AT1G10310	0.241502	0.24152	5.49765	0.37645
AT1G10330	0.00607323	0.00609969	0.926264	0.981324
AT1G10340	-0.731411	-0.732868	0.814269	0.0219817
AT1G10360	-0.432831	-0.432848	6.53044	0.00129769
AT1G10380	-0.0205552	-0.0205612	3.84638	0.98338
AT1G10390	-0.127886	-0.12789	6.66852	0.929086
AT1G10400	0.158235	0.158252	5.03742	0.756609
AT1G10430	0.224282	0.22431	4.78817	0.474707
AT1G10450	0.0887105	0.0887186	5.29302	0.984213
AT1G10470	0.592521	0.592556	5.54744	1.62577879388021e-05
AT1G10560	-1.04309	-1.04423	1.99509	2.40547146958823e-06
AT1G10490	0.365888	0.365919	5.1379	0.00626254
AT1G10500	-0.106371	-0.106382	4.96201	0.965438
AT1G10510	-0.395749	-0.395769	6.2643	0.000964935
AT1G10520	0.108343	0.108474	1.40349	0.668595
AT1G10522	0.812634	0.812697	5.49297	1.02968113909977e-09
AT1G04797	2.06095	2.09084	-1.47449	1.25639732617414e-05
AT1G10530	-0.275592	-0.277644	-0.862454	0.369474
AT1G10570	0.241631	0.24166	4.83309	0.354384
AT1G10580	0.216447	0.216465	5.46573	0.532487
AT1G10590	0.123975	0.123981	6.20603	0.738797
AT1G10600	0.0524074	0.0524143	4.65596	0.987603
AT1G10630	-0.112245	-0.112251	6.09884	0.925888
AT1G10640	-0.721615	-0.721728	4.55337	8.081291334739e-09
AT1G10650	-0.249793	-0.249831	4.68159	0.310239
AT1G10657	-1.81959	-1.82088	2.83618	7.53234542482126e-09
AT1G10682.1	-0.0963076	-0.0963148	5.25215	0.773953
AT1G10660	-0.00424071	-0.00424096	4.94639	0.996358
AT1G10670	-0.0720785	-0.0720798	7.66665	0.995683
AT1G10680	-0.242575	-0.245105	-1.65138	0.514194
AT1G10690	-0.454148	-0.454709	1.96454	0.0322754
AT1G10700	-0.0298263	-0.0298305	4.52204	0.98262
AT1G10720	0.237503	0.237542	4.35799	0.384731
AT1G10730	0.288683	0.288788	3.17907	0.173488
AT1G10740	0.0203703	0.0203715	5.64926	0.991632
AT1G10750	-0.106568	-0.10664	2.37642	0.714913
AT1G10760	-0.438989	-0.438993	8.58548	0.00157939
AT1G10770	0.547742	0.552123	-0.9963	0.161244
AT1G10780	0.010068	0.0100703	3.42301	0.973563
AT1G10850	-0.253244	-0.253273	5.08585	0.284826
AT1G10865	0.216095	0.216171	3.15954	0.445185
AT1G04827	0.743801	0.751476	-1.73109	0.0974063
AT1G10790	-1.0542	-1.05611	0.78832	1.86159450591797e-05
AT1G10800	-0.301708	-0.303051	-0.338672	0.268625
AT1G10810	-0.163845	-0.164684	-0.404683	0.604821
AT1G10820	0.12314	0.123142	7.46243	0.977037
AT1G10870	0.124293	0.124309	4.92145	0.928444
AT1G10890	0.0838274	0.0838323	5.82609	0.984065
AT1G10900	-0.0288683	-0.0288702	5.53364	0.996427
AT1G10910	-0.555513	-0.555564	5.45732	9.45883594327693e-07
AT1G10920	0.0279243	0.0279352	3.10809	0.934754
AT1G10930	-0.281718	-0.281729	6.5375	0.155655
AT1G10950	0.127306	0.127307	8.82706	0.854205
AT1G10980	-0.171021	-0.171185	1.85722	0.523731
AT1G10990	-0.185547	-0.185868	1.24509	0.451023
AT1G11000	-0.114701	-0.114747	2.95787	0.745529
AT1G11010	0.145121	0.145161	3.66695	0.766751
AT1G11060	0.0849344	0.084947	4.51853	0.980323
AT1G11070	-1.32526	-1.32969	0.1019	3.9815573369647e-05
AT1G11080	-0.072067	-0.0720823	3.60844	0.848157
AT1G04837	-0.787305	-0.788348	1.53762	6.80958614007687e-05
AT1G11112	-1.24496	-1.24915	0.192834	1.43040020364197e-05
AT1G11120	-0.647656	-0.648333	1.89018	0.000225715
AT1G11125	-0.291379	-0.291982	0.753298	0.285549
AT1G11130	-0.478462	-0.478512	5.24014	1.68072436940168e-05
AT1G11150	-0.13902	-0.139129	2.23603	0.586753
AT1G11160	-1.51459	-1.51617	2.32423	1.57564162062694e-10
AT1G11185.1	-0.947191	-0.952772	-0.530476	0.00827893
AT1G11190	0.301051	0.301239	2.25235	0.164114
AT1G11170	0.00289393	0.00289745	2.23368	0.99437
AT1G11175.1	-0.462716	-0.462942	2.74909	0.0294516
AT1G11180	0.174581	0.17463	3.67011	0.676804
AT1G11200	0.149363	0.1494	3.85219	0.719686
AT1G11210	-0.225775	-0.225839	3.77886	0.377363
AT1G11220	-0.682493	-0.683264	1.97077	0.000351579
AT1G11240	0.147321	0.14734	4.69983	0.798616
AT1G11260	-0.491265	-0.491278	6.76481	0.0113885
AT1G11270	-0.0604553	-0.0605019	2.19646	0.869919
AT1G11280	0.43424	0.43428	4.99836	0.000200694
AT1G11320	0.47628	0.47656	2.52904	0.00809924
AT1G11290	0.0504013	0.0504164	3.64803	0.970621
AT1G11300	0.00754852	0.00755821	1.70159	0.978559
AT1G11303	-0.126637	-0.126689	3.37479	0.731965
AT1G11310	-0.182215	-0.182221	6.7375	0.677119
AT1G11330	0.0803361	0.0803501	4.47527	0.886241
AT1G11340	0.141015	0.141152	1.91064	0.598032
AT1G11350	0.531582	0.531613	5.88132	8.66228319826679e-07
AT1G11430	-0.147441	-0.147445	6.91371	0.73013
AT1G11380	0.260786	0.260859	3.51879	0.257183
AT1G11390	0.167284	0.167308	4.60273	0.805392
AT1G11400	0.340393	0.340417	5.50992	0.0239995
AT1G11420	0.0153452	0.0153523	2.46714	0.971153
AT1G11450	-0.0625997	-0.0626229	3.23131	0.876494
AT1G11475	0.368373	0.368435	4.22176	0.0266076
AT1G11480	0.0786206	0.0786243	6.1204	0.976437
AT1G11570	0.330964	0.331977	0.147824	0.271832
AT1G11482.1	-0.474444	-0.474555	4.14198	0.00115512
AT1G11490	-0.123938	-0.125837	-1.58582	0.784503
AT1G11500	0.196916	0.198723	-1.31398	0.596742
AT1G11530	-0.108146	-0.108173	3.69221	0.707672
AT1G11540	-2.05953	-2.07163	-0.0793261	6.85435531892216e-06
AT1G11580	-0.441145	-0.441163	6.4741	0.00277497
AT1G11592.2	-0.292449	-0.292631	2.62456	0.195492
AT1G11600	-0.359252	-0.359295	5.18086	0.0255059
AT1G11630	0.233771	0.233858	3.24841	0.3708
AT1G11650	-0.101466	-0.101468	7.7172	0.972432
AT1G11660	0.162765	0.162776	5.81332	0.814623
AT1G11670	0.0392163	0.0392224	4.5316	0.990198
AT1G11680	-0.0430326	-0.0430342	6.59839	0.997292
AT1G11700	0.384857	0.384955	4.01222	0.0332919
AT1G11710	0.241786	0.242024	1.8588	0.307109
AT1G11720	-0.353561	-0.353579	6.02826	0.0314922
AT1G11730	-0.924636	-0.926136	1.38715	1.5839136952128e-05
AT1G11735	-2.78727	-3.00862	-2.06748	0.00193283
AT1G11740	-0.0638985	-0.0641296	-0.218481	0.806926
AT1G11750	-0.159667	-0.159672	6.58727	0.794092
AT1G11755	0.408218	0.40834	3.52057	0.00788147
AT1G11760	0.219499	0.219602	2.86271	0.3946
AT1G04887	0.256488	0.256556	3.74062	0.275115
AT1G11790	-0.41163	-0.411687	4.75877	0.00136882
AT1G11800	0.376893	0.377049	3.16897	0.0290614
AT1G11820	0.240609	0.240627	5.53004	0.352154
AT1G04893	1.07961	1.09419	-2.13223	0.00807495
AT1G11840	-0.677217	-0.677224	8.4803	3.21579514067436e-08
AT1G11850	-0.490192	-0.490275	4.68582	0.0134738
AT1G11860	-0.781026	-0.781029	9.91814	2.86137297372938e-11
AT1G11870	0.221128	0.221142	5.59445	0.526966
AT1G04907.1	1.44393	1.46883	-2.28768	0.00535748
AT1G11880	-0.0355936	-0.0356155	2.41318	0.928843
AT1G11890	0.0741366	0.0741447	4.96581	0.957732
AT1G11900	0.539834	0.54141	0.149865	0.028096
AT1G11905	0.385498	0.385613	3.39834	0.0208663
AT1G11910	-0.409052	-0.409055	9.061	0.00109325
AT1G11930	-0.676477	-0.676538	5.47494	1.31882767105213e-08
AT1G11940	0.0722848	0.0723254	2.51642	0.818127
AT1G11950	0.373132	0.373264	3.20752	0.0425847
AT1G11960	0.313459	0.313513	3.96508	0.168584
AT1G11970	5.33444	5.79476	-2.51752	8.71845681725023e-08
AT1G11980	5.17771	5.63685	-2.72474	2.16495587137613e-07
AT1G12000	-0.122384	-0.122387	7.0449	0.944951
AT1G12010	-0.181707	-0.181817	2.48339	0.468554
AT1G12013.1	-0.186647	-0.189544	-1.63991	0.67882
AT1G12020	0.44416	0.444276	3.79999	0.0017821
AT1G12030	3.16576	3.16607	5.08041	1.55034709277087e-10
AT1G12040	-1.44871	-1.45074	2.01788	2.26255080650742e-05
AT1G12050	0.151529	0.15154	5.64547	0.873944
AT1G12060	-0.606662	-0.607168	2.18474	0.00160186
AT1G12080	-0.140952	-0.140978	4.21304	0.707851
AT1G12090	-0.0270457	-0.0270458	9.16726	0.996829
AT1G12110	-1.29987	-1.29995	6.27243	1.30123947146389e-10
AT1G12120	0.514635	0.514661	5.87242	1.99758763682355e-06
AT1G12140	0.16431	0.164327	4.93441	0.797664
AT1G12160	-0.87473	-0.87563	1.80933	2.24203210107056e-05
AT1G12200	0.278497	0.278527	5.02809	0.162102
AT1G12220	0.459579	0.459718	3.59559	0.00189286
AT1G12230	-0.410625	-0.410643	6.23976	0.00100019
AT1G12240	-0.685465	-0.685481	7.19007	3.64200087624337e-05
AT1G12250	-0.0369534	-0.0369561	5.26111	0.983587
AT1G12260	-0.233301	-0.233507	2.09239	0.330221
AT1G12330	-0.156778	-0.156806	4.58006	0.751452
AT1G12270	0.0481876	0.04819	6.1414	0.996603
AT1G12280	-0.311391	-0.311459	4.11501	0.0893601
AT1G12300	-0.41346	-0.413773	2.27014	0.0289136
AT1G12320	0.0935949	0.093647	2.69843	0.816212
AT1G12380	-1.2487	-1.24907	3.9643	2.46791724309229e-11
AT1G12350	0.053147	0.0531495	6.09872	0.999222
AT1G12370	-0.0252592	-0.0252676	3.54119	0.993384
AT1G12390	0.0815531	0.0815726	3.86594	0.913443
AT1G12410	-0.265896	-0.265904	6.71192	0.236708
AT1G12420	0.555894	0.556019	3.74612	3.64876619588699e-05
AT1G12430	-0.318392	-0.31842	5.35789	0.057969
AT1G12440	-0.25349	-0.253499	6.58909	0.295669
AT1G12450	0.0941924	0.0942212	3.36436	0.951469
AT1G12460	-0.0314793	-0.0314839	4.5114	0.993886
AT1G12470	-0.0414778	-0.0414809	5.54094	0.998245
AT1G12480	0.841029	0.842015	1.28148	2.2572561811724e-05
AT1G12500	-0.122819	-0.122828	5.6089	0.889039
AT1G12520	-0.126721	-0.126727	5.88714	0.623043
AT1G12530	0.188565	0.188615	3.75327	0.539661
AT1G12550	-0.320499	-0.320748	2.22802	0.123774
AT1G12560	-0.242791	-0.243248	1.2935	0.395374
AT1G12570	-0.860415	-0.861459	1.74555	5.6841945409225e-05
AT1G12580	-0.242349	-0.242365	5.47933	0.336806
AT1G12610	1.30272	1.30567	0.722303	0.000310171
AT1G12620	0.0370035	0.0370239	2.84679	0.925304
AT1G12640	-1.04839	-1.04855	4.77787	4.22048834872132e-13
AT1G12650	0.0903598	0.0903728	4.62384	0.948163
AT1G12680	0.385252	0.385296	4.91881	0.00174406
AT1G12710	0.584116	0.58426	3.77587	3.07606472176014e-05
AT1G12730	0.238841	0.238942	3.01587	0.32637
AT1G12805	-1.89918	-1.95652	-1.86248	0.0220037
AT1G12810	0.165677	0.165721	3.64326	0.649526
AT1G04973	0.532903	0.543033	-2.19108	0.336993
AT1G12820	0.0328856	0.0328887	5.34304	0.970969
AT1G12740	-0.115847	-0.115897	2.71219	0.663019
AT1G12750	-0.203416	-0.203473	3.79429	0.501928
AT1G12760	0.307428	0.307451	5.37707	0.0812165
AT1G12770	0.198288	0.198296	6.5671	0.715885
AT1G12775	-0.301181	-0.301458	1.99042	0.176317
AT1G12790	0.0641872	0.0641903	5.76477	0.832485
AT1G12800	-0.466844	-0.46685	8.12535	2.90468875558801e-05
AT1G12840	-0.17553	-0.175534	7.12608	0.771579
AT1G12845	-1.10662	-1.10723	3.12387	1.83596807356504e-07
AT1G12850	0.142774	0.142786	5.37107	0.930157
AT1G12860	-0.196436	-0.196451	5.75597	0.58806
AT1G12880	-0.128165	-0.128236	2.68118	0.663009
AT1G12890	0.491156	0.497339	-1.54978	0.246938
AT1G12900	-0.831589	-0.831592	10.0539	2.14268597677211e-10
AT1G12910	0.0964216	0.0964329	4.76241	0.893232
AT1G12920	0.278531	0.278539	6.80648	0.163265
AT1G12930	-0.0186102	-0.0186127	4.75026	0.991845
AT1G12950	-0.0467019	-0.0467619	1.55309	0.857764
AT1G12970	0.541015	0.541175	3.50437	1.73511404534025e-05
AT1G12990	-0.656352	-0.656443	4.55794	0.000259939
AT1G13000	0.357135	0.357209	3.98514	0.0240588
AT1G13020	-0.14686	-0.14687	5.78452	0.914103
AT1G13030	-0.0262968	-0.0263034	3.99431	0.995067
AT1G13050	0.327442	0.327565	3.22333	0.0855653
AT1G13060	-0.51327	-0.513286	6.85109	0.00298304
AT1G13080	-0.640837	-0.640921	4.95538	1.57842602987169e-06
AT1G13090	0.318628	0.318651	5.539	0.0699767
AT1G13100	0.389356	0.389466	3.6965	0.0135775
AT1G13110	0.610494	0.610517	6.52059	1.61257579332749e-06
AT1G13120	0.547485	0.547544	4.96419	2.2039144301721e-07
AT1G13130	-0.452824	-0.453328	1.41522	0.0280545
AT1G13140	-0.619034	-0.623377	-0.636717	0.0669986
AT1G13145.1	0.0241178	0.0241514	1.61522	0.924871
AT1G13150	-0.204138	-0.205567	-0.615201	0.569527
AT1G13160	0.385347	0.385376	5.56256	0.00863377
AT1G13170	0.0749391	0.0749457	5.33321	0.975239
AT1G13180	0.21106	0.211127	3.38095	0.483341
AT1G13190	-0.496947	-0.496983	5.72625	9.46068330850174e-05
AT1G13195	0.00548991	0.00549365	2.83821	0.996546
AT1G13210	-0.431148	-0.431188	5.18754	0.0725774
AT1G13220	-0.277138	-0.277165	5.32001	0.183988
AT1G13245	0.52798	0.528017	5.60302	0.0119122
AT1G13250	-0.605537	-0.605676	4.44234	1.32956083600506e-05
AT1G13260	-0.470987	-0.471009	6.54029	0.140759
AT1G13270	-0.0888196	-0.0888225	6.89696	0.990698
AT1G13300	-0.729955	-0.730216	3.34228	0.000472675
AT1G13320	-0.00493631	-0.00493653	5.82884	0.999758
AT1G13330	2.11331	2.11491	2.50593	2.89236511034887e-13
AT1G13340	0.611057	0.611493	2.04406	0.00366809
AT1G13370	2.1232	2.13739	-0.845139	3.64324884247586e-07
AT1G13360	0.245897	0.245906	6.61766	0.337138
AT1G13380	-0.159286	-0.159315	4.20383	0.734987
AT1G13390	0.134577	0.134598	4.37397	0.819139
AT1G13410	0.985787	0.986351	2.52473	6.92962828132299e-07
AT1G13420	-1.45878	-1.46016	2.39924	2.13933916750472e-07
AT1G13430	-0.716277	-0.719417	0.0333385	0.0138237
AT1G13440	-0.478499	-0.4785	10.769	0.00150046
AT1G13448	-0.521477	-0.522999	0.491434	0.0321189
AT1G13450	-0.013582	-0.0135845	4.48199	0.991887
AT1G13460	0.178219	0.178259	3.95111	0.585994
AT1G13470	0.836315	0.851489	0.574155	0.307174
AT1G13520	0.931728	0.934157	0.116655	0.000519104
AT1G13530	-1.24512	-1.25245	-0.42437	0.000758793
AT1G13540	-1.43209	-1.44377	-0.899821	0.000357992
AT1G13560	-0.173583	-0.173592	6.17079	0.869481
AT1G13580	-0.315087	-0.315206	3.19847	0.114812
AT1G13590	-1.12576	-1.12717	1.50475	7.25166622951003e-06
AT1G13600	-0.853249	-0.855577	0.760718	0.00636515
AT1G13608	2.24468	2.24493	4.65179	3.04985173316745e-07
AT1G13610	2.82058	2.82364	1.53938	2.64585244419389e-13
AT1G13635	0.0353734	0.0354343	0.709975	0.896413
AT1G13640	0.215981	0.215994	5.8989	0.540029
AT1G13650	-4.70564	-4.70912	4.48286	5.31949908361922e-14
AT1G13670	0.241347	0.241482	2.52568	0.334755
AT1G13690	0.431393	0.431475	4.15473	0.00285208
AT1G13700	0.494192	0.494334	3.27144	0.0214767
AT1G05023	0.826641	0.833758	-1.36276	0.0321553
AT1G13710	0.609099	0.609227	3.79398	0.000481462
AT1G13730	0.156175	0.156187	5.44684	0.856263
AT1G13740	0.21171	0.2118	2.93065	0.425622
AT1G13750	-0.507278	-0.507661	2.46419	0.0151438
AT1G13770	0.250118	0.25019	3.56215	0.294293
AT1G13780	0.152823	0.15289	3.07516	0.745119
AT1G13790	0.757691	0.757913	3.68652	1.99576364122657e-07
AT1G13800	0.617789	0.618306	1.97294	0.000975015
AT1G13810	1.00291	1.00324	3.14726	3.07278097328369e-10
AT1G13820	-0.808495	-0.808568	5.29003	3.90554215727874e-12
AT1G13830	-1.28301	-1.28531	1.19238	9.69331630730682e-07
AT1G13860	0.0752041	0.0752153	4.50733	0.910948
AT1G13930	0.333403	0.333405	9.27313	0.0766327
AT1G13940	-0.0107175	-0.0107191	4.82301	0.997118
AT1G13870	0.260278	0.260339	3.79035	0.261338
AT1G13880	-0.130008	-0.130028	4.62664	0.917236
AT1G13900	0.109711	0.109723	4.96479	0.950003
AT1G13910	0.236143	0.236219	3.4862	0.348676
AT1G13950	-0.803364	-0.803956	2.23094	9.7292555979134e-06
AT1G13960	0.169312	0.169338	4.40031	0.785203
AT1G13970	-0.547688	-0.548089	2.2841	0.000843657
AT1G13980	-0.0517972	-0.0517997	6.1393	0.990519
AT1G13990	0.341817	0.341879	3.96898	0.106534
AT1G14000	-0.0818671	-0.0818727	5.66139	0.991618
AT1G14010	0.297257	0.297305	4.39537	0.139787
AT1G05043	0.723945	0.731807	-1.671	0.0941115
AT1G14020	0.0376799	0.0376871	4.25311	0.979361
AT1G14030	-0.614831	-0.614896	5.27912	2.94040089302562e-07
AT1G14040	0.480537	0.48066	3.6662	0.000306313
AT1G14060	0.653528	0.653663	3.97779	1.46072241189897e-05
MSTRG.1227	-0.321277	-0.321788	1.14353	0.154434
AT1G14071	-0.600824	-0.601371	2.00543	0.000884373
AT1G14080	-1.0744	-1.07603	1.33627	8.95511028629527e-05
AT1G14090.1	0.135439	0.135506	2.66715	0.694562
AT1G14120	0.405885	0.405995	3.61672	0.0279403
AT1G05057.1	0.242153	0.245445	-2.03609	0.592657
AT1G14130	0.363833	0.363889	4.51825	0.0325057
AT1G14150	-0.558255	-0.55829	5.90129	4.31430342174306e-05
AT1G14160	-1.22833	-1.23147	0.718473	7.23881816081863e-06
AT1G14170	-0.124722	-0.124756	3.64391	0.822674
AT1G14180	-0.0113299	-0.0113338	3.33057	0.981515
AT1G14185	-1.92553	-1.92833	1.77084	1.2621520821977e-08
AT1G14190	-0.63821	-0.638929	1.61322	0.000472319
AT1G14200	-0.550328	-0.550528	3.48192	0.00118331
AT1G14205	0.4913	0.491652	2.3597	0.00521287
AT1G14210	0.0578651	0.0578834	3.50989	0.927066
AT1G14230	0.138614	0.138633	4.56126	0.804027
AT1G14240	-1.11627	-1.11787	1.92254	0.001047
AT1G14250	-2.46886	-2.46937	5.21342	7.85272151915859e-13
AT1G14280	-0.0137089	-0.0137106	4.72406	0.996036
AT1G14260	-0.714615	-0.716717	0.469088	0.00511647
AT1G14270	0.445198	0.445219	5.87537	0.000119413
AT1G14330	-0.204301	-0.204346	3.88147	0.503481
AT1G14290	-0.0591141	-0.0591228	4.33102	0.952359
AT1G14300	0.639656	0.639761	4.28597	9.40843065822533e-07
AT1G14310	-0.475568	-0.475725	3.40508	0.00240063
AT1G14320	-0.196531	-0.196533	9.09055	0.560987
AT1G14340	0.173457	0.173498	3.75545	0.737722
AT1G14345	-0.458156	-0.458177	6.26172	0.00165361
AT1G14350	0.258527	0.258562	4.72083	0.271795
AT1G14360	0.230004	0.23004	4.60126	0.417265
AT1G14370	-0.182643	-0.182714	3.05745	0.474186
AT1G14380	0.254938	0.254956	5.54395	0.302403
AT1G14390	-0.52136	-0.522108	1.31258	0.0128224
AT1G14400	0.0862838	0.0862873	6.30188	0.955977
AT1G14410	-0.582322	-0.582386	5.22814	9.45514269941396e-06
AT1G14430	-1.22409	-1.22511	2.77161	3.60372392709422e-11
AT1G14440	-0.241301	-0.241345	4.5608	0.35304
AT1G14450	-0.0299163	-0.0299471	1.51761	0.913563
AT1G14460	-0.0163282	-0.01633	5.09751	0.995423
AT1G14470	0.280208	0.280312	2.89545	0.198078
AT1G14490	-0.337748	-0.338788	0.411109	0.193951
AT1G14510	0.056334	0.0563382	5.52217	0.99441
AT1G14520	0.0449815	0.0450065	2.5934	0.915634
AT1G14530	-0.142004	-0.142079	2.62045	0.630657
AT1G14540	1.68763	1.69231	-0.17206	2.20722647937362e-08
AT1G14560	0.416217	0.416299	4.03583	0.0011911
AT1G14570	0.3038	0.303817	5.92245	0.106504
AT1G14580	-0.621908	-0.621985	4.98682	1.67003787974346e-06
AT1G05107.1	-0.0507487	-0.0507498	7.47032	0.990857
AT1G14590	0.425491	0.425673	3.00451	0.00608261
AT1G14600	0.03975	0.0397763	2.1392	0.909245
AT1G14620	0.54826	0.548338	4.45026	1.40343287080289e-05
AT1G14630	0.46362	0.463828	2.84036	0.00376526
AT1G14670	-0.00890612	-0.00890643	6.74753	0.998969
AT1G14680	0.141861	0.14218	0.825807	0.573523
AT1G14640	0.50348	0.503739	2.74141	0.00307553
AT1G14650	0.243665	0.243674	6.53983	0.374797
AT1G14660	0.701136	0.701439	2.96559	1.26344874387446e-06
AT1G14685	0.145748	0.145759	5.55036	0.896391
AT1G14687	-0.180281	-0.18067	0.938995	0.466252
AT1G14690	-0.0115458	-0.0115468	5.42471	0.999007
AT1G14700	-0.19438	-0.194404	4.76436	0.583759
AT1G14710	0.0525523	0.0525543	6.42137	0.960755
AT1G14720	0.60436	0.604386	6.30681	1.05910365412558e-07
AT1G14730	0.0522312	0.0522543	2.80991	0.924113
AT1G14740	0.098649	0.0986526	6.36121	0.914913
AT1G14760	0.70965	0.71248	-0.450147	0.00571744
AT1G14770	0.374141	0.374295	2.9533	0.0213285
AT1G14780	0.323461	0.323788	1.54953	0.143631
AT1G14790	-0.172008	-0.172055	3.74918	0.628356
AT1G14810	-0.121918	-0.121923	6.41714	0.917808
AT1G14820	0.558329	0.558431	4.2131	0.00025721
AT1G14830	0.00787456	0.00787475	7.13461	0.999961
AT1G14850	-0.0283554	-0.028357	5.7881	0.993253
AT1G14860	-0.62977	-0.630098	2.80108	0.000397786
AT1G14870	0.1817	0.181729	4.22374	0.479185
AT1G14880	1.19438	1.25562	0.134057	0.713575
AT1G14890	0.892396	0.892603	3.66928	7.96732351456036e-06
AT1G14900	0.787503	0.78758	4.9742	3.99734048941179e-06
AT1G14910	0.181532	0.181547	5.35328	0.652979
AT1G14920	-0.440779	-0.440817	5.46709	0.00228445
AT1G14960	-1.83397	-1.83971	0.820138	7.43963521030417e-07
AT1G15010	-0.338743	-0.338923	2.28835	0.21444
AT1G14970	0.328428	0.328523	3.48901	0.0878498
AT1G14980	0.367389	0.367399	6.91272	0.0614506
AT1G15020	0.105615	0.105632	4.32427	0.884524
AT1G15030	-0.581739	-0.581807	4.93142	3.3798251128544e-06
AT1G05143	-0.838899	-0.855277	-2.14039	0.129279
AT1G15040	-0.680516	-0.681274	1.23782	0.0481488
AT1G15050	-0.402798	-0.40285	4.8091	0.00749886
AT1G15080	0.306109	0.306266	2.76371	0.134
AT1G05153.1	-0.646418	-0.647324	1.18091	0.0108299
AT1G15100	0.00785977	0.00786215	3.57687	0.985228
AT1G15110	0.292145	0.292216	3.77012	0.160774
AT1G15120	-0.330483	-0.3305	6.3285	0.0664665
AT1G15130	0.199049	0.199058	6.23451	0.634373
AT1G15140	-0.535533	-0.535556	6.41059	6.1311532395802e-06
AT1G15150	0.756397	0.759119	0.135905	0.00726313
AT1G15160	0.175392	0.175605	1.39546	0.482147
AT1G15165	-0.150804	-0.150919	2.22775	0.580579
AT1G15170	-0.325654	-0.32568	5.22592	0.0661406
AT1G15175	-1.41843	-1.42084	1.36782	1.30596556542307e-07
AT1G15190	-0.0887873	-0.0892763	-0.557244	0.748779
AT1G15200	0.398665	0.398686	6.05206	0.012607
AT1G15210	-0.856342	-0.856438	5.12642	6.03741571769691e-08
AT1G15215	0.72515	0.725485	2.88313	1.96545347074493e-07
AT1G15220	0.475223	0.475468	2.61703	0.00391349
AT1G15230	-0.0128854	-0.0128871	4.08251	0.988223
AT1G15240	0.381698	0.381726	5.44971	0.00379312
AT1G15250	0.342224	0.342296	3.90171	0.0984137
AT1G15260	0.351519	0.351563	4.88987	0.0663083
AT1G15270	0.106131	0.106134	6.84482	0.815491
AT1G15280	0.264161	0.264173	6.24851	0.243668
AT1G15290	-0.482982	-0.48299	7.82429	0.000227521
AT1G15300	-0.105963	-0.106095	1.76001	0.701403
AT1G15310	0.766922	0.76731	2.68112	3.50431353606924e-06
AT1G15330	-0.941998	-0.95228	-1.96775	0.0873618
AT1G15340	-0.02939	-0.0293906	7.43727	0.995636
AT1G15350	0.249153	0.249201	4.06441	0.309328
AT1G15370	-0.163422	-0.163446	4.51081	0.612344
AT1G15380	-1.92529	-1.92592	3.43296	5.36854116340093e-12
AT1G15385	-0.46677	-0.478615	-1.96034	0.419059
AT1G15390	-0.0912961	-0.0913066	4.85774	0.95415
AT1G15400	-0.164945	-0.164963	4.82645	0.637629
AT1G05163	-0.625662	-0.626204	1.95602	0.405088
AT1G15410	-0.224307	-0.224364	3.85254	0.429597
AT1G15415	-0.0133513	-0.0134653	-1.99084	0.9746
AT1G15420	0.67575	0.675845	4.5341	5.94413761087258e-08
AT1G15430	-0.178357	-0.178425	3.29413	0.52471
AT1G15440	0.864787	0.864843	5.73058	1.00860968595216e-10
AT1G15470	-0.114462	-0.114485	4.18344	0.881704
AT1G15480	0.73173	0.731844	4.41672	2.26137557151711e-09
AT1G15490	0.0974886	0.0975166	3.60875	0.873763
AT1G15550	0.298016	0.298145	3.00997	0.164766
AT1G15500	0.346624	0.346627	8.31596	0.0210729
AT1G15510	0.832227	0.832353	4.43121	2.83621594870163e-08
AT1G15520	0.487897	0.488551	1.50421	0.0496447
AT1G15530	-0.275527	-0.275615	3.55886	0.204531
AT1G15570	-0.469503	-0.469596	4.26804	0.000677746
AT1G15580	0.398338	0.401917	-1.24478	0.343743
AT1G15660	-0.475628	-0.475697	4.70656	0.000886228
AT1G15670	-0.448361	-0.448497	3.77536	0.020263
AT1G15690	-0.553118	-0.55312	9.76271	6.98451239322072e-07
AT1G15710	-0.764656	-0.764806	4.41048	2.13468996454125e-09
AT1G15730	0.0546506	0.054654	5.6965	0.994149
AT1G15760	-0.602833	-0.603621	1.71356	0.00440398
AT1G15740	0.086802	0.0868054	6.22445	0.951961
AT1G15750	-0.24444	-0.244444	7.51572	0.358125
AT1G15780	-0.11485	-0.114856	6.05409	0.897534
AT1G15790	1.40506	1.4063	1.8382	1.42735161015448e-09
AT1G15800	-0.146571	-0.146671	2.32029	0.692014
AT1G15810	0.291034	0.29106	5.24519	0.120535
AT1G15820	-1.01345	-1.01345	10.6172	1.77506039258857e-09
AT1G05207	0.0896135	0.089787	0.728064	0.725026
AT1G15830	-1.75216	-1.75341	2.67453	1.37728452200072e-12
AT1G15860	0.138043	0.138059	4.84001	0.908573
AT1G15870	1.68654	1.68826	1.7049	2.66001766360759e-12
AT1G15880	0.262136	0.262167	4.7096	0.253577
AT1G15885	-0.124633	-0.12464	6.0004	0.938544
AT1G15930	0.0566351	0.056636	7.75012	0.966327
AT1G15940	0.0472114	0.0472149	5.56732	0.973246
AT1G15950	0.179581	0.179598	5.22659	0.507264
AT1G05213	-0.609335	-0.60959	3.42471	9.84441242000102e-05
AT1G15970	-0.103147	-0.103168	4.15185	0.952215
AT1G15980	-0.360489	-0.360496	7.37647	0.0127416
AT1G16000	0.478712	0.478811	3.96843	0.00285711
AT1G16010	0.41601	0.416048	5.19279	0.000607741
AT1G16020	-0.0107522	-0.010754	4.66616	0.998825
AT1G16030	0.244972	0.2451	2.80636	0.301361
AT1G16040	0.566769	0.566956	3.28565	1.7731603982152e-05
AT1G16060	0.31799	0.318384	1.51079	0.166154
AT1G16070	-0.495365	-0.495731	2.24125	0.0112127
AT1G16080	-0.526668	-0.526684	6.88117	9.38539110987523e-06
AT1G16110	-0.401295	-0.401512	2.76805	0.133607
AT1G16120	-1.46338	-1.46492	2.01369	0.000874113
AT1G16140.1	0.263164	0.264514	-0.727212	0.403968
AT1G16150	-0.974465	-0.978808	-0.158774	0.00533031
AT1G16160	-0.829785	-0.847136	-2.14772	0.145582
AT1G16170	0.356365	0.356424	4.10672	0.0543057
AT1G16180	0.202928	0.202933	7.31188	0.705847
AT1G16210	0.170782	0.170792	5.84061	0.700362
AT1G16220	-0.166433	-0.166504	3.06473	0.634816
AT1G16240	-0.00210266	-0.00210277	5.45862	0.99983
AT1G16250	-0.242972	-0.243037	3.71067	0.333353
AT1G16260	0.306525	0.306577	4.21138	0.121294
AT1G16270	-0.207796	-0.207812	5.45245	0.54961
AT1G16280	0.600747	0.600879	4.04122	2.55496818026598e-05
AT1G16300	-0.188271	-0.188324	3.48814	0.587489
AT1G16310	0.228922	0.229051	2.61957	0.343089
AT1G16320	-0.227843	-0.22786	5.36212	0.361038
AT1G16330	-0.399644	-0.399857	2.89119	0.0302969
AT1G16340	0.238678	0.238718	4.32843	0.364408
AT1G16350	0.36213	0.362143	6.57861	0.00307686
AT1G16390	-0.44718	-0.4475	2.61974	0.0294792
AT1G16400	0.946564	0.946647	4.98648	1.18136273361343e-07
AT1G16410	0.477248	0.477256	7.74632	0.000210459
AT1G16420	0.0626315	0.0629775	-0.886849	0.847314
AT1G16500	0.0855011	0.0855655	2.32161	0.80499
AT1G16510	0.563419	0.564511	0.834243	0.0380494
AT1G16430	0.52396	0.524426	1.88741	0.00456839
AT1G16440	-1.38741	-1.39818	-0.715118	0.000341833
AT1G16445	0.461073	0.46149	2.43357	0.0206638
AT1G16460	-0.263985	-0.264007	5.55279	0.24428
AT1G16470	-0.728394	-0.728428	6.19799	1.27016446718978e-09
AT1G16480	0.506345	0.50667	2.38161	0.00536475
AT1G16515	-0.480545	-0.482696	-0.206472	0.128743
AT1G16520	-0.199831	-0.199862	4.58214	0.522416
AT1G16530	0.000450405	0.000446717	1.24925	0.998598
AT1G16630	-0.874312	-0.874505	4.18272	4.046489527072e-09
AT1G16635.1	0.0545763	0.0554258	-1.6166	0.915132
AT1G16640	-0.85384	-0.856996	0.33428	0.000685108
AT1G16650	0.916258	0.916686	2.74574	2.84205811499046e-09
AT1G16540	0.289259	0.289314	4.10404	0.150355
AT1G16560	0.184002	0.184016	5.28534	0.641474
AT1G16570	0.336773	0.336852	3.86831	0.0512866
AT1G16590	-0.191529	-0.191791	1.32858	0.437856
AT1G16610	0.123436	0.123443	5.93407	0.882699
AT1G16670	0.0515283	0.0515494	3.07761	0.925369
AT1G16680	0.279183	0.279204	5.46504	0.163003
AT1G16700	-0.218156	-0.218171	5.69349	0.504745
AT1G16710	0.182729	0.18274	5.77567	0.666968
AT1G16850	-0.443813	-0.444323	1.70841	0.0810444
AT1G16900	0.259958	0.259997	4.5908	0.26354
AT1G16905	-0.125619	-0.126613	-0.942433	0.732008
AT1G16860	-0.235831	-0.23585	5.45808	0.401273
AT1G16870	0.368027	0.368057	5.25128	0.00891539
AT1G16880	-0.353146	-0.35315	8.20619	0.00773884
AT1G16890	0.218428	0.218441	5.79578	0.540558
AT1G05277	0.944316	0.949538	-0.893179	0.00723613
AT1G16720	0.251942	0.251946	7.55643	0.296534
AT1G16730	0.00807877	0.0080818	2.66726	0.975306
AT1G16750	0.483317	0.483433	4.00938	0.00021725
AT1G16770	-0.163014	-0.165327	-1.43409	0.755933
AT1G16800	-0.0162664	-0.0162679	5.35372	0.994526
AT1G16810	0.111165	0.111174	5.2878	0.820363
AT1G16820	0.223646	0.224301	0.14828	0.370968
AT1G16825	0.0479614	0.0480151	1.58002	0.874957
AT1G16830	0.73314	0.733837	1.65811	3.30570613415798e-05
AT1G16840	0.191908	0.191928	5.04015	0.585096
AT1G16916	-0.0922336	-0.0922429	5.15891	0.912472
AT1G16930	0.143424	0.14353	2.20288	0.605127
AT1G16960	-0.515348	-0.515624	2.76126	0.00138187
AT1G16970	0.032094	0.0320998	4.30726	0.989917
AT1G17020	-0.515557	-0.516026	2.02866	0.0103487
AT1G17030	-0.450074	-0.450843	0.926338	0.0407396
AT1G17040	0.0968491	0.0968872	3.13373	0.816454
AT1G17050	-0.483146	-0.483181	5.57668	0.000207658
AT1G17060	-0.342132	-0.342567	1.32391	0.128727
AT1G17065	0.0616669	0.0623384	-1.42891	0.873094
AT1G17070	0.283065	0.283111	4.45408	0.174928
AT1G17080	-0.0371487	-0.0371529	4.73417	0.984064
AT1G17090	-0.793632	-0.794584	1.67306	0.000217692
AT1G17110	0.217127	0.217139	5.99284	0.575969
AT1G17100	0.024369	0.0243697	6.89577	0.991147
AT1G17120	-0.0826171	-0.0826281	4.57666	0.956723
AT1G17130	0.27559	0.275619	5.07446	0.198907
AT1G17140	-0.388514	-0.388546	5.51433	0.00348296
AT1G05297	-0.182559	-0.185454	-1.73665	0.698943
AT1G17145	-0.0958776	-0.0958982	3.98456	0.932884
AT1G17147	-0.355363	-0.35575	1.65266	0.141498
AT1G17160	-0.188695	-0.188734	4.17716	0.635673
AT1G17170	-0.273826	-0.273864	4.3655	0.227262
AT1G17180	0.246932	0.246953	5.0429	0.295836
AT1G17190	-0.0947255	-0.0947578	3.45245	0.849906
AT1G17200	0.302181	0.302216	4.95362	0.164923
AT1G17210	-0.0982804	-0.0982841	6.49457	0.943621
AT1G17220	-0.222144	-0.222146	8.91015	0.508458
AT1G17255	0.0664721	0.0667296	-0.0897907	0.809397
AT1G17260	-0.955494	-0.958075	0.690335	8.03000063256873e-05
AT1G17270	0.173868	0.173965	2.62948	0.593844
AT1G17280	0.207676	0.207703	4.75377	0.560854
AT1G17285	-0.559356	-0.560996	0.277062	0.0436846
AT1G17290	-0.0906074	-0.0906089	7.54896	0.963967
AT1G17330	-0.447794	-0.44796	3.21439	0.00890171
AT1G17340	-0.0562901	-0.0562972	4.70486	0.981196
AT1G17345	-0.599991	-0.605768	-1.25902	0.141943
AT1G17350	0.144836	0.144884	3.32609	0.621472
AT1G17360	-0.332839	-0.332853	6.43829	0.0578415
AT1G17370	-0.144227	-0.144234	6.21375	0.946437
AT1G17380	-0.784657	-0.785201	2.21494	0.020286
MSTRG.1560	0.844787	0.855497	-0.836253	0.121996
AT1G17410	-0.112791	-0.112866	2.1802	0.741979
AT1G17420	-1.54673	-1.54718	3.80211	5.11067828665783e-05
AT1G17430	-1.47863	-1.4803	2.07953	2.12459258966486e-10
AT1G17440	-0.0131448	-0.0131462	5.17187	0.994953
AT1G17450	-0.110257	-0.110271	4.826	0.880339
AT1G17455	0.0378924	0.0379168	2.59376	0.908521
AT1G17460	0.551382	0.551544	3.49844	0.000433125
AT1G17470	0.377953	0.377967	6.56947	0.00764279
AT1G17480	-0.00370742	-0.00371362	2.64739	0.992322
AT1G17490	-0.0436157	-0.0436288	3.32907	0.885965
AT1G17500	-0.228736	-0.228758	5.18727	0.38732
AT1G17510	0.505652	0.505861	2.98886	0.00353939
AT1G17520	0.202594	0.202646	3.62219	0.520334
AT1G17530	-0.129155	-0.129175	4.41946	0.686338
AT1G17550	-0.073673	-0.0736781	5.68086	0.99473
AT1G17560	0.410004	0.410161	3.07305	0.0325755
AT1G17580	-0.211347	-0.21136	5.82015	0.546242
AT1G17590	-0.755493	-0.756013	2.65522	0.000219139
AT1G17600	-0.779569	-0.781291	1.02679	0.00173035
AT1G17620	-0.45648	-0.456529	4.96495	0.0480759
AT1G17630	1.14356	1.1443	2.33409	6.65115557787992e-10
AT1G17640	0.145855	0.145934	2.54151	0.681691
AT1G17650	0.155254	0.155261	6.16528	0.906508
AT1G17700	-0.622395	-0.623604	1.16822	0.00462647
AT1G17710	2.16146	2.16753	0.267744	1.32854281234895e-08
AT1G17680	0.0425881	0.0425936	4.79159	0.992802
AT1G17690	0.201375	0.201395	4.90415	0.625444
AT1G17720	0.0749725	0.0749758	6.28696	0.989614
AT1G17730	0.166733	0.166754	4.68074	0.83512
AT1G17745	-0.888553	-0.888649	5.28679	2.29557127498771e-06
AT1G17750	-0.480629	-0.48107	1.92862	0.0129297
AT1G17760	0.0602798	0.0602873	4.77433	0.971943
AT1G17780	-0.125249	-0.125285	3.59346	0.708621
AT1G17790	0.226987	0.227062	3.33491	0.419344
AT1G17820	0.361112	0.36118	4.11424	0.0337398
AT1G17830	-0.636603	-0.63723	2.09823	0.0041408
AT1G17840	0.603661	0.603679	6.793	1.03332535400575e-07
AT1G17850	0.181035	0.181067	4.55329	0.667791
AT1G05347	-0.425561	-0.42599	1.75948	0.0216754
AT1G17880	-0.0401471	-0.0401477	7.70147	0.921863
AT1G17890	-0.0742391	-0.0742463	5.23078	0.977566
AT1G17920	-0.640408	-0.640769	2.65256	9.7032024584242e-05
AT1G17930	0.0838183	0.0838406	3.69364	0.89776
AT1G17940	0.398141	0.398273	3.37852	0.00841732
AT1G17960	-0.94445	-0.945235	3.31571	1.20645806740616e-06
AT1G17970	-0.0177314	-0.0177353	4.14455	0.972482
AT1G17980	-0.15769	-0.157706	5.0881	0.82394
AT1G18000	-0.949971	-0.950821	2.03243	2.05181496382669e-06
AT1G18020	-0.570223	-0.570439	3.32759	0.000501158
AT1G18040	0.0993706	0.0994002	3.68239	0.888262
AT1G18075	-0.225787	-0.226214	0.976212	0.390508
AT1G18060	-0.0894858	-0.0894895	6.36921	0.946046
AT1G18070	0.111511	0.111513	7.508	0.983065
AT1G18080	-0.182259	-0.182261	8.90658	0.719283
AT1G18100	-1.59654	-1.60028	1.09821	3.01926382950145e-07
AT1G18140	-0.593778	-0.594271	2.23458	0.00348665
AT1G18150	-0.160593	-0.160604	5.63867	0.828291
AT1G18160	0.0677034	0.0677077	5.71482	0.979755
AT1G18180	-0.172295	-0.172312	5.17792	0.738387
AT1G18190	0.100296	0.100311	4.57621	0.919093
AT1G18210	-0.212397	-0.212411	5.73094	0.408046
AT1G18250	-0.978683	-0.978825	4.9132	1.81934576319029e-08
AT1G18300	-0.0216732	-0.0216752	5.29709	0.943273
AT1G18260	0.219703	0.219718	5.61174	0.545519
AT1G18265	-0.269549	-0.269808	1.7289	0.271058
AT1G18270	-0.663525	-0.663568	5.79183	4.76694559951531e-05
AT1G18320	1.57962	1.58255	0.907859	3.72616957445957e-09
AT1G18330	0.0491626	0.0491714	4.19696	0.854746
AT1G18335	0.413535	0.413614	4.13579	0.00527384
AT1G18360	-0.0938367	-0.0938515	4.47513	0.953773
AT1G18370	-0.786531	-0.786622	5.1999	1.16041419200212e-07
AT1G18390	0.3871	0.387274	2.71108	0.0287571
AT1G18400	0.407503	0.407778	2.66193	0.0459333
AT1G18410	-0.845214	-0.852491	-1.02916	0.0167913
AT1G18415	-0.105366	-0.106364	-1.34839	0.762173
AT1G18420	-0.180386	-0.180423	4.03039	0.648625
AT1G18450	0.253879	0.253896	5.49392	0.306368
AT1G18460	-0.658689	-0.658758	5.15919	1.19090402953189e-06
AT1G18470	0.288863	0.288891	4.91324	0.127584
AT1G18485	0.0204089	0.0204105	5.60086	0.999343
AT1G18486	0.113361	0.113387	3.81695	0.841635
AT1G18500	-0.238189	-0.238198	6.48625	0.398171
AT1G18540	-0.0133237	-0.0133238	8.61524	0.993956
AT1G18550	-0.266803	-0.266886	3.52619	0.238157
AT1G18560	0.566437	0.566678	2.97399	0.00020148
AT1G18570	-0.92416	-0.924322	4.36533	0.0196844
AT1G18580	0.150607	0.15063	4.40547	0.851393
AT1G18590	0.285151	0.285169	5.76898	0.160445
AT1G18600	-0.081651	-0.0816671	4.31231	0.925861
AT1G18670	-0.0465979	-0.0466037	4.7275	0.981237
AT1G18610	0.0697851	0.0697874	6.6694	0.99141
AT1G18640	0.102467	0.102479	4.75052	0.950975
AT1G18650	-0.163094	-0.163118	4.59055	0.775489
AT1G18660	0.327684	0.3277	5.80009	0.0563123
AT1G18680	0.0462248	0.0462577	2.34389	0.932519
AT1G18700	0.326477	0.326501	5.52616	0.0266699
AT1G18710	-0.509396	-0.509485	4.17939	0.0225254
AT1G18730	-0.470808	-0.470831	6.06437	5.86988267255245e-05
AT1G18720	0.0348613	0.0348631	6.15795	0.995171
AT1G18740	0.00194159	0.00194165	5.91738	0.996307
AT1G18750	0.261972	0.26212	2.51921	0.253535
AT1G18773	-1.34109	-1.34345	1.18383	8.94226396980246e-07
AT1G18800	0.431387	0.431417	5.55851	0.0021099
AT1G18810	0.328678	0.328743	4.30675	0.161356
AT1G18860	-0.0382939	-0.0383366	0.974405	0.890584
AT1G18840	0.140169	0.14018	5.3727	0.920855
AT1G18850	0.61411	0.614203	4.5244	9.62122597864017e-07
AT1G18870	0.313584	0.31372	2.89573	0.206301
AT1G18880	0.0703299	0.0703411	4.27911	0.949056
AT1G18890	0.258041	0.258078	4.48885	0.269903
AT1G18900	0.144374	0.144391	4.84956	0.849412
AT1G18910	-0.622471	-0.622614	3.96408	7.39368681649479e-06
AT1G18950	0.220548	0.220562	5.74243	0.54127
AT1G18970	-0.957227	-0.961141	-0.239055	0.0117634
AT1G18980	-0.993082	-1.00571	-1.6049	0.0786596
AT1G18990	-0.329835	-0.329841	7.65611	0.037026
AT1G19010	0.472723	0.472927	3.06645	0.00137509
AT1G19020	-0.0388495	-0.0388581	3.77814	0.884634
AT1G19050	0.978137	0.978375	3.41965	2.46434078553189e-08
AT1G19070	0.138895	0.138941	3.40936	0.741485
AT1G19100	0.235635	0.235681	4.2514	0.387769
AT1G19110	0.882065	0.882101	6.15606	1.94631465765842e-11
AT1G19170	0.144862	0.1449	3.83912	0.807752
AT1G19120	0.223728	0.223776	4.00746	0.443099
AT1G19130	-0.011714	-0.0117169	3.95245	0.987724
AT1G19140	-0.0754249	-0.0754331	5.01756	0.962358
AT1G19150	-0.721005	-0.721028	6.79134	2.03996733311284e-09
AT1G19160	-0.551685	-0.563457	-1.94589	0.27047
AT1G19180	-0.90121	-0.901322	4.99774	0.00929783
AT1G19190	-0.227858	-0.22829	0.916299	0.346342
AT1G19200	0.151228	0.151542	0.952386	0.551333
AT1G19210	0.366105	0.36616	4.38615	0.019275
AT1G05487.1	-0.0401944	-0.0402248	2.2284	0.920029
AT1G19240	0.482894	0.483086	3.0474	0.00867464
AT1G19250	2.01796	2.06379	-1.807	0.0811219
AT1G19300	-0.416614	-0.416733	3.73471	0.0140781
AT1G19270	0.0833041	0.0833147	4.70085	0.967671
AT1G19310	0.122387	0.122428	3.37222	0.764505
AT1G19330	-0.391271	-0.391356	3.96376	0.0195817
AT1G19340	0.137638	0.137731	2.14784	0.633486
AT1G19350	-0.285905	-0.285915	6.68354	0.137631
AT1G19360	0.0727861	0.0727915	5.52415	0.99442
AT1G19380	-0.488277	-0.488395	3.69903	0.113428
MSTRG.1734	1.47168	1.475	0.169695	4.43856100299425e-08
AT1G19415	0.764229	0.776857	-2.10577	0.151691
AT1G19420.1	-0.43662	-0.440018	-0.883494	0.188995
AT1G19394	0.478627	0.478827	3.21255	0.00502529
AT1G19400	-0.622575	-0.622627	5.40169	4.90133039603435e-06
AT1G19430	-0.0272133	-0.027216	4.96565	0.996144
AT1G19440	-0.257319	-0.257353	4.63599	0.277968
AT1G19450	-0.234473	-0.234492	5.28494	0.41543
AT1G19510	-1.32668	-1.33414	-0.597415	4.3931402565504e-05
AT1G19480	0.17516	0.175227	3.28019	0.607321
AT1G19485	0.0131932	0.013195	4.60483	0.996927
AT1G19490	-0.227104	-0.227255	2.3311	0.357655
AT1G19520	0.117362	0.117369	5.94979	0.960723
AT1G19530	-1.72841	-1.72988	1.5496	0.00511354
AT1G19540	-1.13895	-1.14144	0.55837	6.89436285622064e-05
AT1G19570	-0.85942	-0.859439	7.55386	3.66670680890831e-09
AT1G19580	0.0630721	0.0630787	5.04942	0.982484
AT1G19600	0.408987	0.40901	5.7821	0.000642434
AT1G19610	0.489332	0.490975	-0.117589	0.148943
AT1G19630	-0.523329	-0.523875	1.54149	0.00776352
AT1G19640	-1.9911	-1.99602	1.31113	3.58003090694608e-08
AT1G19650	-0.362725	-0.362785	4.45482	0.019048
AT1G19660	-0.38202	-0.38203	6.9002	0.0419986
AT1G19670	-0.348508	-0.34853	6.45094	0.041658
AT1G19680	0.309331	0.309363	4.84082	0.0938527
AT1G19690	0.345054	0.345073	5.79601	0.0260586
AT1G19710	0.794838	0.794978	4.23451	1.42981176177549e-09
AT1G19715	0.00400833	0.0040084	7.40496	0.999863
AT1G19740	-0.499812	-0.499836	6.17556	0.000838963
AT1G19770	-0.768984	-0.768999	7.42336	0.0109255
AT1G19780	-1.67389	-1.69509	-1.15425	0.000702581
AT1G19830	0.089316	0.0897073	-0.119508	0.743618
AT1G19800	-0.133459	-0.133473	5.09648	0.8514
AT1G19835	-0.00742382	-0.00742404	6.78822	0.999797
AT1G19840	-0.396345	-0.396891	1.59017	0.0431613
AT1G19850	-0.384485	-0.384521	5.33017	0.0109423
AT1G19860	-0.0753217	-0.0753366	4.18346	0.953201
AT1G19870	0.130614	0.130619	6.6405	0.971547
AT1G19880	-0.136472	-0.136481	5.76307	0.935298
AT1G19910	-0.0446288	-0.0446301	6.92374	0.995786
AT1G19920	-0.27603	-0.276038	7.14997	0.184454
AT1G19950	-0.726259	-0.726642	2.91662	1.63124412120391e-05
AT1G19960	-2.33358	-2.33453	4.2556	6.08845338698054e-08
AT1G20015.1	0.660724	0.668874	-1.39807	0.139182
AT1G19968.1	0.40152	0.410414	-1.86794	0.46757
AT1G19970	-1.31485	-1.31574	2.72766	6.48628714455733e-09
AT1G19980	-0.0476991	-0.0477223	2.90678	0.928823
AT1G19990	-0.024145	-0.0241509	3.81267	0.972748
AT1G20010	0.52746	0.527467	7.85105	6.53855229966121e-06
AT1G20020	-0.181409	-0.18141	9.65346	0.77299
AT1G20030	1.09606	1.09643	3.23049	2.63085895592271e-08
AT1G20050	0.15066	0.15067	5.8031	0.843686
AT1G20060	-0.157951	-0.158013	3.23131	0.628692
AT1G20065	0.0432453	0.0435372	-0.845938	0.89802
AT1G20090	0.0309283	0.0309299	5.91985	0.993089
AT1G20100	0.263489	0.263501	6.29687	0.248154
AT1G20110	-0.0205171	-0.0205183	5.90711	0.994213
AT1G20140	0.59423	0.594414	3.57102	0.000106692
AT1G20160	-0.103419	-0.103432	4.4732	0.819254
AT1G20190	0.337305	0.337343	4.79372	0.0605551
AT1G20200	-0.374639	-0.374653	6.60039	0.00674526
AT1G20220	-0.025117	-0.0251178	6.90701	0.993724
AT1G20230	0.733867	0.734407	2.30227	4.17551929746221e-05
AT1G20260	-0.334953	-0.33496	7.45637	0.0192424
AT1G20270	0.506505	0.506627	3.76091	4.4446652850394e-05
AT1G20300	0.358784	0.358875	3.81302	0.0300194
AT1G20310	-2.26153	-2.27622	-0.423414	0.000501124
AT1G20330	-0.452109	-0.452121	6.88552	0.000103583
AT1G20340	-0.740674	-0.740675	10.993	8.5330446059324e-06
AT1G20350	1.08619	1.08896	0.0783716	0.000167411
AT1G20370	0.307366	0.307412	4.60777	0.088884
AT1G20380	0.138166	0.138208	3.47956	0.756612
AT1G20390	0.683506	0.683553	5.73378	0.0133767
AT1G20400	0.64125	0.642109	1.6203	0.0024013
AT1G20410	0.285023	0.285081	4.10564	0.185481
AT1G20430	0.638495	0.638598	4.31905	2.72528369031248e-05
AT1G20440	-0.537512	-0.537518	8.62411	0.000145311
AT1G20460	0.291763	0.291919	2.64807	0.178412
AT1G20510	-1.08298	-1.08306	5.6538	0.00140572
AT1G20515	1.01313	1.03061	-1.41839	0.0274048
AT1G20530	0.816237	0.818106	0.924947	0.00261877
AT1G20540	0.047655	0.0476634	4.35361	0.988499
AT1G20550	-0.0545401	-0.0545733	2.32776	0.864451
AT1G20560	-0.413131	-0.413177	4.95964	0.000706414
AT1G20575	0.373011	0.373089	3.88296	0.0286668
AT1G20580	0.0538329	0.0538363	5.83962	0.985724
AT1G20590	0.0838185	0.0838379	3.8589	0.887892
AT1G20620	-1.96725	-1.96726	10.0207	1.06182761821714e-11
AT1G20640	-0.382227	-0.382284	4.67896	0.00999259
AT1G20650	-0.421695	-0.421736	5.23031	0.00209461
AT1G20670	0.04989	0.0498961	4.85612	0.98343
AT1G20693	0.147867	0.14787	7.51919	0.867021
AT1G20696	0.240742	0.240747	7.21241	0.383017
AT1G20700	-0.356997	-0.357936	0.154359	0.146361
AT1G20720	-0.372474	-0.372653	3.01683	0.0705863
AT1G20760	0.0197941	0.0197952	5.98779	0.999216
AT1G20770	0.0716837	0.0716935	4.75277	0.953788
AT1G20780	-0.288732	-0.288773	4.59142	0.168043
AT1G20810	-0.0215369	-0.0215384	5.57433	0.995045
AT1G20823	-0.625325	-0.625454	4.07101	0.00269698
AT1G20830	0.188058	0.188098	3.96809	0.594216
AT1G20840	-0.171397	-0.171407	6.12798	0.707698
AT1G20850	0.00128447	0.00128459	5.93461	0.999978
AT1G20870	-0.274221	-0.274448	2.30399	0.220272
AT1G20880	-0.205073	-0.205136	3.504	0.481303
AT1G20890	0.468975	0.469174	2.95844	0.00325083
AT1G20900	-0.427433	-0.427621	3.05964	0.0194285
AT1G20910	0.0627805	0.0627919	4.34287	0.983789
AT1G20920	0.357928	0.357939	6.94179	0.0141637
AT1G20930	-0.397892	-0.397992	3.84529	0.0154378
AT1G20950	-0.114355	-0.114357	8.78614	0.962861
AT1G20970	-0.139302	-0.139307	6.69294	0.911334
AT1G20980	-0.133533	-0.133537	6.86313	0.894292
AT1G21000	-0.0182092	-0.0182112	5.06675	0.972031
AT1G21010	0.342927	0.343011	3.57167	0.0758797
AT1G21050	0.167214	0.167245	4.34971	0.633465
AT1G21060	-0.521869	-0.521892	6.32199	4.0374047138141e-05
AT1G21070	-0.237219	-0.237302	3.34826	0.323779
AT1G21080	-0.321396	-0.321421	5.53155	0.0625835
AT1G21090	-0.772313	-0.77261	3.42173	7.08721541314166e-06
AT1G21100	-0.988357	-0.988831	2.92644	2.03948493439374e-06
AT1G21120	-0.91992	-0.920179	3.78691	3.71588853351607e-06
AT1G21130	-0.597982	-0.597997	7.38761	0.00307753
AT1G21140	-3.26311	-3.2809	0.879451	1.47652036451533e-10
AT1G21150	-0.174293	-0.174311	5.21261	0.804319
AT1G21170	-0.39531	-0.395369	4.66891	0.00477123
AT1G21190	0.330424	0.33048	4.28546	0.0841822
AT1G21200	0.0513364	0.0513575	3.26329	0.930741
AT1G21210	-1.62089	-1.6372	-1.18931	0.000379382
AT1G21250	-2.63761	-2.63864	5.04249	4.37966538459872e-07
AT1G21260	0.13326	0.133392	2.0612	0.636756
AT1G21270	0.0154754	0.0154769	5.25057	0.969226
AT1G21310	-0.833856	-0.833878	7.20028	9.29748988674658e-09
AT1G21340	-0.456148	-0.465643	-1.99693	0.444592
AT1G21350	-0.390535	-0.39058	5.04136	0.00146569
AT1G21360	0.631552	0.633096	0.381606	0.0300464
AT1G21370	0.124646	0.124674	3.88666	0.836398
AT1G21380	-0.139598	-0.139608	5.60164	0.933092
AT1G21390	0.658653	0.658939	2.85944	6.97210514847918e-05
AT1G21400	0.0110131	0.0110141	5.01835	0.966843
AT1G21410	0.0671176	0.0671279	4.40986	0.913998
AT1G21440	-0.120407	-0.120413	6.06899	0.902517
AT1G21450	-0.0503186	-0.050323	5.17699	0.964028
AT1G21460	1.02457	1.02486	4.00288	1.10015149513196e-10
AT1G21480	0.511228	0.51132	4.17306	1.17672122434505e-05
AT1G21500	-0.964701	-0.964733	6.79076	8.98499954345133e-12
AT1G21520	0.482317	0.482723	2.27024	0.0247378
AT1G21528	-0.265097	-0.274385	-1.92659	0.745037
AT1G21540	0.521514	0.521917	2.2192	0.00477969
AT1G21550	-0.266611	-0.26707	0.95051	0.312823
AT1G21560	-0.0110861	-0.0110874	4.34622	0.993221
AT1G21580	-0.317212	-0.317223	6.8395	0.0730893
AT1G21590	0.164554	0.164564	5.80399	0.816938
AT1G21600	0.261107	0.261117	6.69528	0.259528
AT1G21610	0.454331	0.454373	5.0644	9.89465435415017e-05
AT1G21630	-0.131298	-0.131302	6.8861	0.90866
AT1G21660	-0.0458122	-0.0458154	5.61961	0.995165
AT1G21640	-0.33757	-0.337587	6.20596	0.0543339
AT1G21650	0.436516	0.436544	5.75216	0.00149491
AT1G21670	-0.87204	-0.872133	5.25134	9.92019557429061e-08
AT1G21680	0.0540705	0.0540717	7.07074	0.839306
AT1G21690	0.45126	0.451319	4.67839	0.000671822
AT1G21695	-0.0550305	-0.0552585	-0.220188	0.838971
AT1G21700	-0.0687985	-0.0688045	5.41368	0.993422
AT1G21710	0.505245	0.505347	4.00431	0.000598108
AT1G21720	-0.418709	-0.418728	6.155	0.00254672
AT1G21730	0.0590691	0.059078	4.48399	0.986371
AT1G21740	-0.38032	-0.380414	3.96807	0.0327512
AT1G21750	-0.379672	-0.37968	7.72397	0.00666682
AT1G21760	0.237386	0.237426	4.33234	0.360002
AT1G21770	-0.577173	-0.578831	0.343336	0.290933
AT1G21780	0.136769	0.136784	4.88989	0.832876
AT1G21790	0.238006	0.238099	3.16089	0.329957
AT1G21810	-0.168433	-0.168509	3.12171	0.580076
AT1G21830	0.376588	0.376645	4.48466	0.0250852
AT1G21840	0.0410452	0.0410867	1.78271	0.907417
AT1G21880	-0.618299	-0.61842	4.43111	5.64459031370842e-05
AT1G05687	-0.435988	-0.444556	-2.13917	0.454689
AT1G21890	-0.257573	-0.260156	-1.16208	0.523563
AT1G21900	0.0891328	0.0891455	4.6205	0.879422
AT1G21910	0.340995	0.341032	4.62371	0.391654
AT1G21920	-0.0358806	-0.0358837	5.24835	0.974849
AT1G21930	-0.205107	-0.20517	3.6884	0.462286
AT1G21980	-0.0542411	-0.0542452	5.52173	0.995543
AT1G22020	-0.0316624	-0.0316658	4.9387	0.997078
AT1G22030	-0.074886	-0.0749252	2.81859	0.9227
AT1G22040	0.270064	0.270124	3.94505	0.222071
AT1G22065	0.310041	0.310258	2.11462	0.166589
AT1G22050	-0.135804	-0.135905	2.11055	0.608132
AT1G22060	0.117392	0.117396	6.37399	0.88806
AT1G22070	0.422419	0.422475	4.70334	0.00164988
AT1G22140	-0.784699	-0.784984	3.44711	6.0611021820992e-06
AT1G22150	-1.55034	-1.55461	0.943809	4.29995745633617e-05
AT1G22160	-0.68831	-0.688823	2.42572	0.00012702
AT1G22170	-0.868707	-0.869104	3.04716	6.86357762459675e-07
AT1G22180	0.317416	0.317545	2.93294	0.112975
AT1G22190	0.217531	0.217541	5.99314	0.374987
AT1G22200	0.184863	0.184878	5.42379	0.814213
AT1G22220	-0.583144	-0.583656	2.25105	0.0193566
AT1G22230	-0.179526	-0.179652	2.09466	0.49122
AT1G22250	0.490955	0.497138	-1.16948	0.25337
AT1G22260	-0.559793	-0.561641	0.538907	0.0316128
AT1G22270	0.165541	0.165565	4.53522	0.677096
AT1G22280	0.0474411	0.0474455	5.1204	0.967733
AT1G22300	-0.066089	-0.0660899	7.95158	0.978304
AT1G22310	-0.250489	-0.250557	3.74225	0.300794
AT1G22330	0.599107	0.599263	3.61825	0.000217257
AT1G22400	0.616018	0.61613	3.98036	0.00358999
AT1G22350.1	-0.182413	-0.182547	2.47634	0.513481
AT1G22360	0.487957	0.487985	5.90211	6.24393203157206e-05
AT1G22370	0.225549	0.225591	4.18263	0.428991
AT1G22403.2	0.413441	0.413762	2.11812	0.0331463
AT1G22410	-0.18798	-0.187983	7.86721	0.771609
AT1G22430	-0.0613843	-0.0613882	5.68446	0.961389
AT1G22440	-1.11782	-1.11808	4.05194	1.9024939354389e-09
AT1G22450	-0.109247	-0.109252	6.43759	0.980441
AT1G22460	0.550257	0.552891	-0.588345	0.0883948
AT1G22470	-0.569025	-0.569524	1.6743	0.0528843
AT1G22490	-0.304175	-0.304628	1.12309	0.235256
AT1G22500	-0.171373	-0.171426	3.1957	0.49475
AT1G22510	0.0893233	0.0893853	2.1838	0.735242
AT1G22520	0.054035	0.0540453	4.22231	0.983776
AT1G22530	0.263848	0.263857	6.39673	0.247066
AT1G22540	-0.197263	-0.197315	3.72114	0.558037
AT1G22550	-0.140139	-0.140175	3.81723	0.807793
AT1G22570	0.684324	0.684528	3.34653	0.000199145
AT1G22590	-0.465204	-0.465282	4.39108	0.000969331
AT1G22620	0.310376	0.310405	5.15868	0.0835726
AT1G22630	-0.186215	-0.186226	5.7285	0.627256
AT1G22640	0.0922391	0.0922558	4.40216	0.745754
AT1G22650	-1.52387	-1.52472	3.38644	5.97363449101069e-14
AT1G22660	0.329578	0.329648	3.96135	0.0402697
AT1G22690	0.00227419	0.00227479	5.1267	0.993225
AT1G22700	-0.0982092	-0.0982133	6.60674	0.936927
AT1G22710	-1.38363	-1.38368	7.34582	8.00116316853082e-17
AT1G22750	0.352352	0.352367	6.26338	0.0118048
AT1G22770	0.0361552	0.0361587	5.24688	0.908621
AT1G22780	0.00314573	0.00314579	7.47314	0.999286
AT1G22790	-0.15267	-0.152711	3.67443	0.678716
AT1G22800	0.224767	0.224812	4.02058	0.479978
AT1G22830	0.391282	0.391593	2.10111	0.051527
AT1G22840	0.19169	0.191696	6.55942	0.582778
AT1G05773	0.95284	0.963969	-1.78787	0.0384803
AT1G22850	-0.249276	-0.249285	6.57984	0.309555
AT1G22860	0.095945	0.095953	5.31718	0.957724
AT1G22880	0.191528	0.191581	3.60198	0.581186
AT1G22882	0.00364321	0.00364341	5.07759	0.997276
AT1G22890	0.044579	0.0445884	3.91164	0.903252
AT1G22900	0.68405	0.684466	2.5298	0.000230715
AT1G22910	-0.0345645	-0.0345704	4.4468	0.985742
AT1G22920	0.147169	0.147184	5.06933	0.823599
AT1G22930	-0.339332	-0.33934	7.21676	0.0444123
AT1G22940	0.051869	0.0518776	4.44197	0.988654
AT1G22950	0.1716	0.171639	4.06113	0.636295
AT1G22960	0.235459	0.235535	3.46114	0.367183
AT1G22980	0.145868	0.145898	4.12423	0.746907
AT1G22985	0.0165478	0.0165631	1.75191	0.950194
AT1G22990	-0.71574	-0.717529	0.210078	0.00613333
AT1G23000	0.313241	0.313338	3.63285	0.106157
AT1G23010	0.0207417	0.0207512	3.36233	0.95196
AT1G23020	1.81692	1.81694	7.60616	7.8562811679313e-14
AT1G23030	0.716786	0.71682	5.80495	1.78046543440367e-06
AT1G23040	-0.504876	-0.505095	3.03406	0.0139124
AT1G23080	-0.189611	-0.189618	6.91751	0.660703
AT1G23090	0.876782	0.876918	4.59418	1.91252138624093e-08
AT1G23100	0.834241	0.834565	3.08107	1.27143449381887e-06
AT1G23110	0.524514	0.526305	-0.0946082	0.100624
AT1G23120	-0.982541	-0.983969	1.16014	3.67184562062717e-06
AT1G23130	-1.98473	-1.98478	8.17615	2.43621616719331e-21
AT1G23140	0.195369	0.195634	1.36755	0.425964
AT1G23150	-1.18907	-1.19009	2.24388	9.77236806656376e-09
AT1G23200	-0.429104	-0.429479	1.80444	0.0338236
AT1G23170	-0.379187	-0.379213	5.98591	0.00838521
AT1G23190	-0.419562	-0.419574	7.07272	0.00010992
AT1G23205	-0.221231	-0.221258	4.82934	0.401933
AT1G23210	-0.51697	-0.524955	-1.73637	0.246977
AT1G23220	0.179638	0.179647	6.14665	0.793748
AT1G23260	0.273943	0.273977	4.74954	0.201587
AT1G23280	0.372524	0.37256	5.04578	0.0196023
AT1G23310	-0.449662	-0.449663	10.6803	0.00354552
AT1G23330	-0.221064	-0.221106	4.149	0.433752
AT1G23340	-1.04349	-1.04432	2.45099	1.05175483549393e-08
AT1G23360	0.456759	0.456827	4.47082	0.000462551
AT1G23380	-0.0995783	-0.099636	2.58114	0.831774
AT1G23390	0.174233	0.174236	8.121	0.495052
AT1G23400	0.143157	0.143164	6.2699	0.88787
AT1G23440	-0.252101	-0.252127	5.04744	0.295179
AT1G23450	1.48429	1.48687	0.874204	4.95347293673232e-07
AT1G23460	-0.013416	-0.0134186	3.77165	0.989213
AT1G23470.1	0.366452	0.367019	1.18519	0.0983287
AT1G23480	0.0179876	0.0179899	4.51096	0.976248
AT1G23490	0.181606	0.181611	7.22247	0.744269
AT1G23530	0.207645	0.207813	1.97941	0.416172
AT1G23540	1.25304	1.2625	-0.942298	0.00139361
AT1G23550	0.957404	0.957951	2.20426	1.81630298217273e-07
AT1G23560	-0.435227	-0.435793	1.43086	0.041654
AT1G23710	-0.6713	-0.671336	5.85313	0.0059752
AT1G23720	-1.18603	-1.18625	4.46164	2.30407428403418e-06
AT1G23730	-0.390305	-0.390685	1.92791	0.0934826
AT1G23780	0.223761	0.223781	5.22256	0.491329
AT1G23740	-0.547457	-0.54747	7.29617	3.64031474023566e-05
AT1G23750	-0.63476	-0.635024	3.22283	5.82465315585433e-05
AT1G23760	1.05954	1.06075	1.26671	1.26556134155616e-06
AT1G23790	-0.567433	-0.567656	3.35231	0.000375137
AT1G23800	-0.482933	-0.483088	3.54737	0.00433827
AT1G23820	-0.253063	-0.25307	6.96482	0.317802
AT1G05833	1.42456	1.43448	-1.24695	0.000223421
AT1G23840	-0.513231	-0.51539	-0.154711	0.0702801
AT1G23850	0.468984	0.469881	0.757695	0.0315894
AT1G23860	0.370512	0.370554	4.79188	0.025155
AT1G23870	0.0663856	0.0663883	6.1052	0.854533
AT1G23880	-0.173061	-0.173176	2.33993	0.589184
AT1G23890	-0.148414	-0.148467	3.20077	0.764127
AT1G23900	0.136748	0.136758	5.64594	0.920408
AT1G23935	-1.49821	-1.49909	3.04911	1.50959302194759e-11
AT1G23950	0.0529168	0.0529235	4.84418	0.995303
AT1G23960	0.308629	0.308657	5.11734	0.0744204
AT1G23970	0.574909	0.575093	3.44019	1.50564332327599e-05
AT1G23980	-0.438587	-0.439366	1.04804	0.0729668
AT1G24020	-0.700231	-0.700259	6.91369	1.27390345212723e-06
AT1G24030	0.443564	0.444208	1.17262	0.0327292
AT1G24050	0.1998	0.199811	5.80618	0.713242
AT1G24070	-1.45019	-1.45067	3.82883	5.49086771525817e-06
AT1G24090	1.12216	1.12241	3.74567	8.82430848670036e-12
AT1G24100	0.0239411	0.0239421	6.41053	0.993203
AT1G24120	-0.128643	-0.128657	5.06014	0.948497
AT1G24140	-2.06867	-2.07021	2.75561	0.000105554
AT1G24145	-1.69039	-1.69206	2.25191	3.56463337443021e-05
AT1G24147	-2.40344	-2.40683	2.52444	1.36788261576766e-06
AT1G24148	-0.242699	-0.242789	3.06816	0.305448
AT1G24150	-0.0744115	-0.0744324	3.65838	0.878706
AT1G24160	-0.0555211	-0.0555237	6.20676	0.980984
AT1G24170	-0.538866	-0.538909	5.39836	0.00140507
AT1G24210	0.580662	0.582232	0.339991	0.0208023
AT1G24190	-0.108911	-0.108913	7.16015	0.988075
AT1G24240	0.295763	0.295873	3.17562	0.164439
AT1G24260	1.41774	1.42209	0.970493	1.10740752552866e-05
AT1G24265	0.939194	0.939908	2.17691	5.0133759263687e-08
AT1G24267	0.414789	0.414829	5.19186	0.00326352
AT1G24280	-1.02568	-1.02581	4.90988	1.67716988260983e-12
AT1G24290	0.176998	0.177007	6.01561	0.722367
AT1G24310	0.232942	0.232976	4.43684	0.406672
AT1G24320	-2.87252	-2.88485	0.62433	1.42837622615855e-11
AT1G24330	-1.12375	-1.12514	1.81522	1.89169463987476e-07
AT1G24340	0.292821	0.292865	4.44245	0.138362
AT1G24350	0.684727	0.684876	3.86853	5.80493504043621e-05
AT1G24360	-0.328941	-0.328951	6.85848	0.0334429
AT1G24400	0.0951632	0.0951965	3.14328	0.875705
AT1G24405	-0.310829	-0.313049	-1.00908	0.365121
AT1G24420	0.0739647	0.074768	-1.72462	0.846892
AT1G24440	0.307968	0.308044	3.73867	0.127687
AT1G24450	0.544921	0.545096	3.39706	0.000194677
AT1G24460	-0.442711	-0.442731	6.43753	0.000447441
AT1G24490	0.179898	0.179913	5.46221	0.815526
AT1G24510	0.0576616	0.0576626	7.73282	0.997064
AT1G24530	1.08968	1.08999	3.73786	2.64599348458673e-05
AT1G24560	0.132448	0.132459	5.29816	0.85093
AT1G24580	2.7809	2.78133	4.41607	8.18676063887258e-08
AT1G24575	0.995224	0.995929	2.13483	6.89875512841322e-05
AT1G24577	-0.0185375	-0.0185595	0.959268	0.942363
AT1G24600	-0.504465	-0.506083	0.306962	0.0395396
AT1G24610	0.0604066	0.0604125	5.19854	0.993706
AT1G24625	0.168007	0.168037	4.28082	0.637981
AT1G05913.1	-0.00796365	-0.00819035	-1.88199	0.987415
AT1G24706	0.217758	0.217766	6.55042	0.495291
AT1G24735	-0.812023	-0.814949	0.16474	0.0015542
AT1G24764	0.458914	0.458944	5.52713	7.76790937513608e-05
AT1G24880	0.338126	0.338913	0.906122	0.502893
AT1G24996	-0.343076	-0.346002	-0.986048	0.41869
AT1G25055	0.353858	0.358903	-1.59779	0.439757
AT1G25098	-0.149861	-0.149949	2.56643	0.604827
AT1G25175.4	0.221204	0.224604	-1.64976	0.626706
AT1G05927	0.0351573	0.0351647	4.11994	0.980684
AT1G25230	0.244184	0.244211	4.79153	0.331574
AT1G25250	-0.51443	-0.515365	1.22563	0.0298427
AT1G25260	0.507074	0.507099	5.98868	0.000102596
AT1G25275	0.477299	0.477319	6.37422	0.000761568
AT1G25277	0.917382	0.919818	0.523076	0.00065326
AT1G25280	0.0185916	0.0185929	5.51283	0.996623
AT1G25290	-0.0776384	-0.0776562	3.9503	0.945808
AT1G25320	-0.233398	-0.23348	3.36456	0.369548
AT1G25350	-0.104689	-0.104693	6.48817	0.989418
AT1G25360	0.724049	0.724577	2.30465	3.6977572521624e-05
AT1G25370	0.638742	0.639233	2.17555	0.000531454
AT1G25400	-1.08057	-1.0807	5.12261	0.00531817
AT1G25375	0.29771	0.297786	3.73301	0.132369
AT1G25380	0.36185	0.361896	4.72417	0.0113315
AT1G25390	-0.0021854	-0.00218557	4.71813	0.998862
AT1G25420	0.193591	0.193618	4.55982	0.703384
AT1G25422	-0.451682	-0.453284	0.325352	0.146846
AT1G25425	-0.295216	-0.295494	2.12805	0.197538
AT1G25440	-0.579216	-0.57923	7.39654	5.27217032272161e-07
AT1G25430	0.456326	0.458977	0.653634	0.195959
AT1G25450	-0.132403	-0.132413	5.54932	0.890344
AT1G25460	-0.38945	-0.391296	-0.423231	0.182045
AT1G25470	0.0398518	0.0398616	4.04808	0.951789
AT1G25510	-1.13225	-1.13272	3.37109	1.22180805738379e-09
AT1G25480	0.215552	0.215632	3.08385	0.429157
AT1G25490	-0.0716949	-0.0716972	6.7972	0.992705
AT1G25500	-0.0555752	-0.0556091	2.52338	0.944125
AT1G25520	0.156296	0.156329	3.9765	0.717502
AT1G25530	-0.926089	-0.926391	3.5928	8.20265945682455e-10
AT1G25540	0.369441	0.369473	5.23878	0.0108843
AT1G25550	0.191202	0.191207	7.06384	0.466407
AT1G25560	0.201389	0.201394	7.09582	0.506751
AT1G25570	0.112524	0.112532	5.60114	0.920198
AT1G25580	0.126533	0.126562	3.95155	0.795945
AT1G25682	-0.108604	-0.108621	4.42864	0.860898
AT1G26090	-0.4012	-0.401324	3.7223	0.00676802
AT1G26100	-0.283594	-0.283829	2.28998	0.198154
AT1G26110	0.0575024	0.0575035	7.6009	0.995025
AT1G26120	0.280022	0.28008	4.04542	0.189789
AT1G26130	-0.0664371	-0.0664503	4.13913	0.914537
AT1G26150	-0.576388	-0.576413	6.59208	3.01435019998231e-05
AT1G26160	0.224084	0.224116	4.59577	0.524122
AT1G26170	-0.222788	-0.222811	5.0145	0.482312
AT1G26180	0.0889396	0.0889526	4.60372	0.938999
AT1G26190	0.0572804	0.0572951	3.88794	0.935427
AT1G26260	-0.899752	-0.900585	2.09975	2.04649126730252e-06
AT1G26270	-0.43951	-0.439532	6.16696	0.000516581
AT1G26230	0.187896	0.187913	5.04359	0.610535
AT1G26300	0.369101	0.3692	3.56895	0.0386096
AT1G26330	0.0843515	0.0843995	2.65829	0.763546
AT1G26340	0.435006	0.435137	3.64617	0.00735355
AT1G26370	0.0698697	0.0698789	4.75964	0.952935
AT1G26440	-0.241342	-0.241404	3.86157	0.326727
AT1G26450	-0.0489256	-0.0489409	3.32253	0.913367
AT1G26460	0.18353	0.18354	6.0035	0.709167
AT1G26470	0.118143	0.118169	3.85538	0.66447
AT1G26500	0.464739	0.465674	0.65666	0.0256688
AT1G26520	0.281839	0.281979	2.85127	0.20139
AT1G26530	0.833842	0.836715	0.17171	0.000281017
AT1G26540	-0.382062	-0.38236	2.15643	0.0651466
AT1G26550	-0.105134	-0.105138	6.54573	0.963589
AT1G26560	-1.00255	-1.00267	5.03964	6.91810333634435e-09
AT1G26570	-0.484529	-0.484692	3.47571	0.00452441
AT1G26580	-0.135406	-0.135412	6.48238	0.909692
AT1G26600	0.0832921	0.0834908	0.558919	0.743013
AT1G26610	0.425016	0.427491	-0.762459	0.225721
AT1G26620	-0.154738	-0.154767	4.19348	0.832576
AT1G26670	0.242873	0.242886	5.76973	0.329957
AT1G26630	0.0577722	0.0577726	9.22954	0.87025
AT1G26640	0.0204078	0.0204112	4.25775	0.994783
AT1G26650	-0.379347	-0.37942	4.24642	0.0328316
AT1G26660	0.52002	0.520071	5.0255	8.08161005050926e-05
AT1G26690	0.193276	0.193324	3.88264	0.584772
AT1G26730	-0.131018	-0.131108	2.27944	0.604472
AT1G26740	0.36334	0.363408	4.18275	0.0382368
AT1G26750	-0.0379005	-0.0379066	4.34504	0.979428
AT1G26760	-0.44557	-0.445759	3.23084	0.00987173
AT1G26761	-0.574841	-0.574912	4.89423	4.41568703717974e-05
AT1G26770	1.0525	1.05255	6.0935	1.97344795287651e-09
AT1G26800	-0.294416	-0.294512	3.45471	0.188016
AT1G26810	-0.443788	-0.443976	3.04095	0.00876861
AT1G26820	-0.1816	-0.181666	3.01516	0.522183
AT1G26830	-0.0635274	-0.0635299	6.48163	0.994438
AT1G26840	0.213901	0.214059	2.28909	0.384396
AT1G26850	0.12942	0.129422	7.91934	0.972339
AT1G26870	-1.17037	-1.18665	-1.34904	0.0041904
AT1G26880	-0.177534	-0.17754	6.8692	0.528488
AT1G26900	0.0659595	0.065998	2.62351	0.897191
AT1G26910	-0.161131	-0.161169	3.92929	0.576706
AT1G26911.1	0.351018	0.353343	-1.06267	0.317275
AT1G26920	-0.0871251	-0.0871313	5.68845	0.941814
AT1G26930	-0.0478685	-0.0478781	3.89321	0.914226
AT1G26940	-0.144235	-0.144296	3.19885	0.709432
AT1G26945	0.206693	0.206742	3.94047	0.448335
AT1G26960	0.216311	0.216431	2.53891	0.40243
AT1G27000	0.0835783	0.0835835	5.73761	0.968853
AT1G27020	1.15677	1.15713	3.93747	1.82124022420503e-06
AT1G27030	0.0154559	0.0154573	5.42874	0.993111
AT1G27060	0.347482	0.347551	4.07748	0.0405253
AT1G27070	0.312043	0.312101	4.03906	0.0714398
AT1G27090	0.0921791	0.0921811	7.26877	0.989365
AT1G27100	-0.417462	-0.417475	6.7064	0.0738406
AT1G27120	-0.228338	-0.228374	4.50416	0.401383
AT1G27130	-0.171225	-0.171235	5.77226	0.711415
AT1G27140	-0.611308	-0.612695	0.905364	0.0216692
AT1G27150	-0.108732	-0.108749	4.49886	0.908427
AT1G27190	-0.170266	-0.170275	5.95771	0.843103
AT1G27170	-0.242408	-0.242541	2.67182	0.320607
AT1G27180	-0.411398	-0.411553	3.39342	0.0114729
AT1G27200	-0.610442	-0.610527	4.62873	0.000143434
AT1G27210	-0.505839	-0.505884	5.43678	6.19475858428918e-05
AT1G27290	0.00982931	0.00982983	5.84912	0.996615
AT1G06083	0.555797	0.561175	-1.65717	0.261217
AT1G27310	0.40416	0.404178	6.24428	0.00105963
AT1G27320	-0.164184	-0.164188	7.12089	0.907159
AT1G27340	0.0309452	0.0309481	5.3547	0.996587
AT1G27350	-0.0145308	-0.0145322	5.02888	0.974856
AT1G27360	-0.511396	-0.511676	2.91917	0.00161866
AT1G27370	0.532357	0.532481	3.76334	0.000375317
AT1G27380	-0.424086	-0.425664	-0.214081	0.123802
AT1G27440	0.393368	0.393399	5.38077	0.00639632
AT1G27385	-0.174273	-0.174299	4.47466	0.724313
AT1G27390	0.29628	0.296305	5.35452	0.0969799
AT1G27400	0.0234042	0.0234046	7.57831	0.985266
AT1G27430	-0.0515436	-0.0515467	5.91327	0.989015
AT1G27450	-0.0646112	-0.0646129	7.01209	0.946084
AT1G27460	-0.250036	-0.250062	5.03719	0.311037
AT1G27470	0.667096	0.667157	5.14877	7.64173029122336e-09
AT1G27480	0.239889	0.239909	5.24346	0.349278
AT1G27500	-0.116672	-0.116719	3.19866	0.79672
AT1G27510	-0.0494763	-0.0494785	6.30278	0.98585
AT1G27520	0.0121698	0.0121711	4.97469	0.996293
AT1G27530	0.073755	0.0737602	5.66089	0.935337
AT1G27540	-0.0740786	-0.0740918	4.34127	0.961538
AT1G27565	6.73516	6.86667	1.39738	6.14956588161612e-17
AT1G27595	-0.21627	-0.216286	5.61501	0.51803
AT1G27600	0.29077	0.2908	4.94376	0.131073
AT1G27630	0.403696	0.40374	4.85964	0.00634294
AT1G27640	2.14019	2.17872	-2.16469	0.00031121
AT1G27650	0.126814	0.126822	5.715	0.883205
AT1G27660	-0.0831711	-0.0832002	3.35361	0.889664
AT1G27670	0.401314	0.402167	0.449397	0.089924
AT1G27680	-0.151345	-0.151367	4.55934	0.863027
AT1G27690	0.14125	0.141272	4.45223	0.797541
AT1G27700	0.107674	0.107707	3.5683	0.917297
AT1G27730	-0.11933	-0.119333	6.82254	0.775873
AT1G27752	-0.0323546	-0.0323564	5.83871	0.997975
AT1G27760	0.269028	0.269044	5.90592	0.225146
AT1G27770	-1.19156	-1.1916	6.72576	0.000976771
AT1G27840	0.368844	0.368917	4.02976	0.0149707
AT1G27850	-0.064529	-0.0645331	5.71553	0.98634
AT1G27880	-0.106578	-0.106633	2.72369	0.730835
AT1G27900	0.0827347	0.0827457	4.75297	0.961906
AT1G27910	0.237771	0.237816	4.18081	0.392091
AT1G27930	0.144827	0.144839	5.37562	0.841022
AT1G27921	-0.725853	-0.728227	0.278512	0.00685984
AT1G27940	0.307191	0.307345	2.53329	0.146349
AT1G27950	-0.0194065	-0.019407	7.06617	0.9912
AT1G27960	-0.0618433	-0.0618686	3.07937	0.949559
[truncated: 18,259 more rows]

## Sheet: xct-2 vs Col-0
AGI	logFC	unshrunk.logFC	logCPM	PValue
AT1G01010	-0.233174	-0.23328	2.98016	0.344167
AT1G01020	0.0800433	0.0800706	3.46228	0.89358
AT1G01030	-0.0385185	-0.0385407	2.59297	0.909956
AT1G01070	0.0130842	0.0130897	2.97422	0.970858
AT1G01040	0.0342076	0.0342099	5.52282	0.993906
AT1G01050	0.0357444	0.0357464	5.9085	0.993871
AT1G01060	0.176501	0.176505	7.1593	0.601562
AT1G01080	-0.365312	-0.36533	6.10792	0.0068735
AT1G01090	-0.521992	-0.522002	7.51027	1.83248501523634e-07
AT1G01100	0.00125382	0.00125384	7.43628	0.999119
AT1G01110	-0.529339	-0.529702	2.28079	0.00338367
AT1G01120	-0.215133	-0.215142	6.27202	0.484124
AT1G01130	-0.475638	-0.475675	5.43961	0.00451561
AT1G01160	0.190638	0.190672	4.30926	0.573788
AT1G04007	0.0296747	0.0298361	-0.423656	0.922959
AT1G01170	0.147194	0.147211	4.9225	0.793628
AT1G04013	-0.289868	-0.294015	-1.61152	0.538272
AT1G01180	0.167896	0.167952	3.24269	0.561239
AT1G01190	0.261038	0.261288	1.52602	0.265442
AT1G01200	-0.367746	-0.368343	1.0617	0.130202
AT1G01210	0.0581279	0.0581461	3.4864	0.953365
AT1G01250	-0.449273	-0.449937	1.25783	0.029393
AT1G01260	0.0287501	0.0287564	3.98453	0.984468
AT1G01220	0.408602	0.408639	5.49859	0.00492997
AT1G01225	-0.190229	-0.190426	1.80116	0.451986
AT1G01230	0.0859079	0.0859231	4.27925	0.952993
AT1G01240	-0.419713	-0.419816	3.93271	0.0074153
AT1G01290	0.336048	0.336133	3.77799	0.0519897
AT1G01300	0.0820978	0.0821018	6.22088	0.907218
AT1G01310	-0.645955	-0.668601	-2.05732	0.380778
AT1G01320	-0.0270384	-0.0270386	9.16089	0.995954
AT1G01340	0.539832	0.540266	1.94533	0.00225103
AT1G01350	0.272487	0.272529	4.50594	0.213005
AT1G01360	0.000443638	0.000443974	3.37	0.999573
AT1G01370	-0.226699	-0.226846	2.42315	0.384308
AT1G01380	-0.7747	-0.77744	0.0780942	0.00315537
AT1G01390	-0.139375	-0.139478	1.96285	0.60177
AT1G01420	0.435284	0.435299	6.58877	0.00115565
AT1G01440	0.356384	0.356433	4.62991	0.0158882
AT1G01448	0.129443	0.12953	2.23333	0.646063
AT1G01453	-0.66211	-0.67514	-1.9451	0.250468
AT1G01470	-0.00108243	-0.0010825	5.96238	0.999593
AT1G01480	-0.778071	-0.781104	0.369836	0.0547375
AT1G01490	0.15593	0.155939	6.01908	0.741083
AT1G01500	0.10824	0.108268	3.69714	0.788515
AT1G01510	0.0745777	0.0745824	5.82835	0.988402
AT1G01540	-0.29384	-0.293853	6.3426	0.102629
AT1G01550	-0.0507344	-0.0507358	7.11868	0.997921
AT1G01560	-1.51555	-1.52251	0.367767	0.00264185
AT1G01570	0.501382	0.501663	3.15626	0.0112844
AT1G01580	-0.131774	-0.131779	6.19538	0.655708
AT1G01600	0.0646711	0.0646894	3.64082	0.825598
AT1G01610	0.353085	0.353104	6.12914	0.0153328
AT1G01620	-0.327651	-0.327655	8.20626	0.0406635
AT1G01630	0.103319	0.103325	5.6974	0.940325
AT1G01640	-0.557521	-0.55782	2.40812	0.0014348
AT1G01650	0.0831339	0.0831441	4.67569	0.922836
AT1G01690	-0.236203	-0.236312	3.05131	0.352599
AT1G01695	0.314942	0.320995	-1.6994	0.464002
AT1G01800	-0.00736275	-0.00736323	5.74119	0.99957
AT1G01810	0.0915182	0.0921232	-0.572233	0.791121
AT1G01820	0.130678	0.130688	5.47604	0.898804
AT1G01830	0.00826435	0.00826577	4.28008	0.996549
AT1G01860	0.14935	0.149405	3.28672	0.722705
AT1G01880	1.24447	1.24529	2.42517	1.37998192221385e-10
AT1G04033.1	0.0671815	0.0671879	5.14514	0.993628
AT1G01700	0.0515306	0.0516205	1.05347	0.854456
AT1G01720	0.341751	0.341774	5.80422	0.0790703
AT1G01725	-0.294074	-0.294902	0.340624	0.277055
AT1G04047	-0.0962222	-0.09708	-0.884347	0.81135
AT1G01730	0.0513435	0.0513529	4.34077	0.938951
AT1G01760	0.0082733	0.00827685	3.3144	0.988203
AT1G01750	0.0741009	0.0744155	-0.145062	0.800119
AT1G01770	0.276503	0.276528	5.34225	0.19362
AT1G01790	-0.110261	-0.110263	7.5677	0.967069
AT1G01900	-0.77181	-0.772139	3.05755	5.1513111276494e-07
AT1G01910	0.109347	0.109355	5.51059	0.976074
AT1G01920	0.0341106	0.0341166	4.21096	0.984024
AT1G01930	0.190497	0.190535	4.09669	0.583788
AT1G01940	0.420101	0.420211	3.78808	0.0321083
AT1G01950	-0.15358	-0.153598	4.68299	0.678714
AT1G01960	0.132301	0.132304	7.15029	0.857043
AT1G01970	-0.0312674	-0.031271	5.04555	0.990607
AT1G01990	-0.314621	-0.314707	3.77315	0.109313
AT1G02000	-0.273465	-0.273532	3.76857	0.213611
AT1G02010	0.202203	0.202258	3.56089	0.491198
AT1G02020	0.182536	0.182568	4.30722	0.545982
AT1G02060	0.278785	0.278839	4.01136	0.197455
AT1G02080	0.219171	0.219175	7.43694	0.425381
AT1G02090	0.0066657	0.00666635	5.07027	0.994651
AT1G02100	0.184973	0.184982	6.08187	0.757828
AT1G02120	0.013253	0.0132538	5.95774	0.99977
AT1G02130	0.0237118	0.023714	5.26689	0.996661
AT1G02140	-0.0541762	-0.0541782	6.56634	0.969344
AT1G02145	0.222282	0.22232	4.32339	0.4427
AT1G02170	-0.0397268	-0.0397276	7.3982	0.998737
AT1G02180	0.037499	0.037521	2.44286	0.896456
AT1G02205	-1.13498	-1.13504	6.44946	1.70676608236379e-07
AT1G02220	-0.249163	-0.249296	2.45212	0.288784
AT1G02230	-0.772565	-0.775626	-0.127271	0.0236587
AT1G02260	0.307932	0.30799	4.11148	0.109491
AT1G02270	-0.047984	-0.0479921	4.38968	0.995204
AT1G02280	0.408923	0.408936	6.83349	0.00280465
AT1G02290	0.249355	0.249424	3.6643	0.308467
AT1G02340	0.507152	0.507472	2.30609	0.0041591
AT1G02300	0.187497	0.18755	3.95359	0.604826
AT1G02305	-0.175548	-0.175558	5.87998	0.732196
AT1G02310	0.424048	0.428949	-1.30241	0.28724
AT1G02330	0.216182	0.216207	4.97042	0.561727
AT1G02335	-0.466834	-0.466953	3.7737	0.000810033
AT1G02350	-0.0812259	-0.0812552	3.18663	0.777753
AT1G02360	-0.0727387	-0.0727644	3.06969	0.803171
AT1G02370	0.267815	0.267897	3.59158	0.226729
AT1G02380	-0.687618	-0.688269	2.02578	0.00171611
AT1G02390	-1.61878	-1.61964	2.87822	8.11579845168283e-05
AT1G02400	-0.0794534	-0.0795221	2.12951	0.759764
AT1G02410	0.0695612	0.069574	4.28023	0.977492
AT1G02420	0.362608	0.363345	0.650099	0.0955813
AT1G02450	-1.51883	-1.52497	0.877043	0.00464401
AT1G02460	-0.228473	-0.228869	1.17871	0.342077
AT1G02470	-0.295846	-0.295876	5.08449	0.114157
AT1G02500	0.163573	0.163574	8.96365	0.785237
AT1G02520	-0.367806	-0.367921	3.46926	0.0557783
AT1G02530	-0.156157	-0.157484	-0.769323	0.653365
AT1G02560	-0.244616	-0.244619	8.02691	0.38406
AT1G02610	-0.113048	-0.113116	2.34493	0.712975
AT1G02640	0.110967	0.110979	4.61642	0.674687
AT1G02650	0.941743	0.94358	0.801409	5.14321167172593e-05
AT1G02660	-1.13256	-1.13265	5.41471	0.00657706
AT1G02670	-0.162708	-0.162977	1.50194	0.513008
AT1G02680	0.238348	0.238439	3.36122	0.327666
AT1G02690	-0.0277078	-0.0277115	4.68649	0.982893
AT1G02700	0.246504	0.247	0.88966	0.313663
AT1G02720	0.0565148	0.0565272	3.97711	0.972138
AT1G02730	-0.208444	-0.208451	6.76101	0.54275
AT1G02740	-0.0706975	-0.0707226	3.27583	0.897242
AT1G02750	-0.0509072	-0.0509197	3.73578	0.949018
AT1G02780	-0.0567102	-0.0567105	9.55015	0.975592
AT1G02800	-1.75469	-1.75608	2.33273	9.01724577600618e-11
AT1G02810	-0.658336	-0.658563	3.25753	0.000356068
AT1G02816	-0.0650561	-0.0650681	4.17208	0.9033
AT1G02820	-0.156618	-0.156637	4.52323	0.58477
AT1G02840	0.0811724	0.0811754	6.58087	0.980325
AT1G02850	0.520592	0.520664	4.65178	0.00738473
AT1G02940	-2.6357	-2.65393	-0.0285549	3.05636260344382e-10
AT1G02950	-0.0398674	-0.0399415	1.08936	0.876219
AT1G02860	0.136629	0.136673	3.38494	0.688329
AT1G02870	0.199691	0.199726	4.43007	0.543173
MSTRG.175	0.100496	0.100818	0.192886	0.710434
AT1G02880	0.176655	0.176696	3.8414	0.613085
AT1G02890	-0.227968	-0.227972	7.71904	0.443779
AT1G02900	-0.338517	-0.33863	3.21435	0.0987957
AT1G02910	-0.185973	-0.185984	5.85604	0.653547
AT1G02960	0.208615	0.208653	4.20653	0.483561
AT1G02970	-0.00270692	-0.00270998	2.63167	0.993825
AT1G02980	0.444322	0.454099	-2.18177	0.314855
AT1G02990	0.0733728	0.0733803	5.05055	0.981711
AT1G03000	0.213755	0.213776	5.07145	0.504731
AT1G03020	0.830209	0.831325	1.43674	0.00170885
AT1G03030	0.068459	0.0684728	4.04176	0.979639
AT1G03040	0.00832841	0.00832924	5.47545	0.995648
AT1G03055	-1.03321	-1.03389	2.46482	2.64237876154274e-07
AT1G03060	0.0881027	0.0881052	6.78286	0.860838
AT1G03070	0.0158576	0.015925	-0.114993	0.957657
AT1G03080	0.199157	0.199162	6.98517	0.610009
AT1G03090	-0.581534	-0.58157	5.39825	0.0519948
AT1G03100	0.186702	0.187304	0.11714	0.462484
AT1G03110	0.0752424	0.0752573	4.14701	0.921789
AT1G03120	-0.835404	-0.841628	-0.724018	0.0208094
AT1G03130	-1.40381	-1.40382	9.24449	9.15359966024153e-15
AT1G03150	0.0931007	0.0931257	3.71364	0.768076
AT1G03160	0.0194499	0.0194509	6.257	0.99796
AT1G03170	0.305928	0.307396	-0.173641	0.323193
AT1G03180	-0.388981	-0.389507	1.43683	0.0799416
AT1G03190	0.424516	0.424618	3.81981	0.00325638
AT1G03210	-0.329496	-0.329622	3.06658	0.103246
AT1G03220	-0.357595	-0.357604	6.9069	0.0705133
AT1G03230	0.165177	0.165193	5.08631	0.576195
AT1G03250	0.117554	0.11757	4.73242	0.929988
AT1G03260	0.150773	0.150845	2.81042	0.639183
AT1G03270	-0.379937	-0.380282	2.03918	0.0737509
AT1G03280	0.117519	0.11753	5.30103	0.961202
AT1G03290	0.0452744	0.0452798	4.81655	0.978065
AT1G03310	-0.136071	-0.136077	6.39718	0.835356
AT1G03320	0.24849	0.252301	-1.80753	0.563186
AT1G03330	0.013427	0.0134288	4.63551	0.99712
AT1G03340	-0.98024	-0.981877	1.38463	1.38427880413155e-05
AT1G03350	0.020318	0.0203194	5.6222	0.999691
AT1G03370	0.0765554	0.0765589	6.19296	0.99346
AT1G03380	0.0444286	0.0444313	5.74637	0.965175
AT1G03400	-0.444029	-0.444161	3.56703	0.0117949
AT1G03410	0.38135	0.38361	-0.631755	0.251551
AT1G03430	0.0704001	0.0704243	3.27955	0.920844
AT1G03440	-0.226647	-0.226675	4.80314	0.403151
AT1G03445	-0.073065	-0.0738558	-1.10661	0.84053
AT1G03457	-0.0355882	-0.0356004	3.14804	0.941717
AT1G03470	0.504429	0.504517	4.69754	0.00842052
AT1G03475	-0.199835	-0.199838	7.88567	0.692175
AT1G03495	-0.571346	-0.571511	3.85593	0.00108621
AT1G04187.1	-0.309736	-0.312348	-1.08865	0.518441
AT1G03510	0.322374	0.322837	1.29537	0.157605
AT1G03580.1	-0.765779	-0.769674	-0.770639	0.0590774
AT1G03590	0.104685	0.104698	4.80418	0.952626
AT1G03530	0.186214	0.186232	5.18104	0.682444
AT1G03540	0.135725	0.135867	1.69873	0.589933
AT1G03550	-0.622525	-0.622887	2.53973	0.0016398
AT1G03560	0.052321	0.052337	3.39721	0.949281
AT1G03600	-0.875764	-0.875777	7.97833	8.60954688994051e-10
AT1G03610	-0.76523	-0.765316	4.93441	3.48462400596334e-05
AT1G03620	-0.794941	-0.796248	1.1731	0.000445124
AT1G03630	-0.803345	-0.803357	7.96541	3.95404130230268e-11
AT1G03650	0.142591	0.142714	2.16667	0.629905
AT1G03680	-0.660479	-0.66049	7.72464	4.7150127425669e-08
AT1G03687	0.105902	0.105931	3.66867	0.870544
AT1G03730	-0.774987	-0.775195	3.74426	0.000118182
AT1G03740	0.087221	0.0872293	5.07404	0.889327
AT1G03750	0.175109	0.175179	3.0693	0.651083
AT1G03760	-0.0445119	-0.0445241	3.67149	0.940615
AT1G03770	-0.0601317	-0.0601608	2.88122	0.917052
AT1G03780	-0.116298	-0.116315	4.60944	0.71573
AT1G03820	-0.546556	-0.546649	4.42633	0.000964404
AT1G03830	0.63755	0.63764	4.70987	4.14665188812038e-07
AT1G03840	-0.351529	-0.351868	1.90306	0.131065
AT1G03850	0.0135043	0.0135079	3.0281	0.961361
AT1G03860	0.21846	0.218469	6.33177	0.561244
AT1G03870	-0.298715	-0.298728	6.22244	0.169081
AT1G03900	0.147294	0.147302	6.10305	0.874874
AT1G03905	0.136195	0.136304	2.04109	0.660938
AT1G03910	0.341666	0.341683	6.03187	0.0176745
AT1G03930	-0.303454	-0.303486	5.15056	0.115424
AT1G04217.1	-0.196989	-0.197437	0.263136	0.448762
AT1G03940	-0.348333	-0.348409	4.31834	0.100831
AT1G03950	-0.0559401	-0.0559564	3.48198	0.968752
AT1G03960	0.294355	0.29443	3.77813	0.154936
AT1G03970	-0.378874	-0.378979	3.69225	0.0245964
AT1G03980	0.700463	0.702765	-0.00947399	0.0072003
AT1G03990	1.62796	1.62916	3.09903	1.11453817281862e-08
AT1G04000	0.573938	0.574086	3.8101	6.60712175465969e-05
AT1G04010	0.000309083	0.000309322	3.12426	0.999737
AT1G04020	0.0964494	0.0964667	4.30411	0.886583
AT1G04030	-0.40722	-0.407508	2.389	0.0339021
AT1G04040	-0.100988	-0.100996	5.39762	0.905536
AT1G04050	0.417543	0.417667	3.54709	0.0101007
AT1G04080	0.474988	0.475001	6.97018	5.18954165402618e-06
AT1G04090	0.864336	0.867594	-0.0180403	0.00161766
AT1G04100	0.0463731	0.0464355	1.33021	0.880294
AT1G04110	0.169394	0.169444	3.62323	0.704167
AT1G04120	0.157728	0.157733	6.73133	0.824967
AT1G04130	0.0388912	0.0389062	3.17987	0.943004
AT1G04140	0.183938	0.183944	6.74195	0.755072
AT1G04160	-0.154698	-0.154734	3.77975	0.60536
AT1G04170	0.245128	0.245135	7.04748	0.390599
AT1G04180	-0.62539	-0.626651	0.825108	0.00734547
AT1G04190	-0.0693822	-0.0693889	5.20225	0.966408
AT1G04200	-0.58195	-0.582037	4.59755	7.96018584245972e-06
AT1G04210	0.177389	0.177397	6.20416	0.819995
AT1G04220	-0.502787	-0.503499	1.46532	0.0144863
AT1G04247	-0.510746	-0.513018	-0.26565	0.19234
AT1G04230	0.147019	0.14707	3.31107	0.749495
AT1G04240	-0.737605	-0.737751	4.23486	0.000689512
AT1G04250	-0.163058	-0.16307	5.61639	0.769248
AT1G04260	-0.0282211	-0.0282214	8.48471	0.991752
AT1G04330	-0.371932	-0.372981	0.42162	0.180275
AT1G04280	0.265263	0.265284	5.30481	0.238575
AT1G04290	-0.0189426	-0.0189433	6.49834	0.996178
AT1G04340	0.202512	0.20255	4.29496	0.524109
AT1G04350	-0.308106	-0.308125	5.80561	0.111808
AT1G04360	-0.482981	-0.483425	1.93429	0.00991934
AT1G04390	0.298506	0.298594	3.57667	0.145738
AT1G04400	-0.0584079	-0.0584092	7.2642	0.997558
AT1G04410	0.077773	0.0777733	9.66611	0.985734
AT1G04420	-0.444606	-0.444619	6.85781	0.000109618
AT1G04425.1	-0.818489	-0.819088	2.35925	8.47893207660898e-05
AT1G04430	-0.341861	-0.341871	6.92233	0.0252154
AT1G04440	0.0514782	0.0514813	5.81781	0.990621
AT1G04263.1	0.134404	0.137498	-1.99107	0.82249
AT1G04480	-0.0418847	-0.0418859	7.03378	0.95968
AT1G04510	-0.0106126	-0.0106131	5.45121	0.997738
AT1G04530	-0.263452	-0.263472	5.58963	0.248094
AT1G04520	-0.118432	-0.118447	4.71257	0.92078
AT1G04550	-0.155218	-0.155238	4.73795	0.844074
AT1G04555	-0.0852822	-0.0853436	2.15749	0.830763
AT1G04570	-1.04939	-1.05437	0.0465227	0.00036199
AT1G04590	0.303007	0.303051	4.61436	0.0976926
AT1G04610	-0.19991	-0.200296	0.706298	0.415832
AT1G04620	0.0243249	0.0243272	5.23487	0.994775
AT1G04625	-0.150541	-0.150557	4.99194	0.781063
AT1G04635	-0.120748	-0.120757	5.53598	0.845923
AT1G04650	0.138728	0.138813	2.46793	0.600245
AT1G04680	-0.425083	-0.425102	6.33589	0.0104864
AT1G04690	0.109067	0.109071	6.73509	0.991031
AT1G04710	-1.1971	-1.19735	4.30364	4.17235161200035e-14
AT1G04730	-0.0935536	-0.0935868	3.40387	0.800401
AT1G04750	0.0287612	0.0287626	6.2076	0.99911
AT1G04760	-0.218553	-0.21874	2.051	0.370372
AT1G04770	-0.956212	-0.956279	5.92413	0.00331971
AT1G04778	-0.946555	-0.953563	-1.06246	0.0138852
AT1G04780	-0.119357	-0.119363	5.88195	0.962585
AT1G04790	0.384061	0.384103	5.00357	0.00351505
AT1G04800	-0.746002	-0.746094	5.17098	1.49615134644141e-06
AT1G04810	0.0457881	0.0457896	6.4512	0.995776
AT1G04820	0.679154	0.679159	8.9491	2.44086296818089e-09
AT1G04830	0.0790367	0.0790529	4.05517	0.929818
AT1G04840	0.68584	0.686693	1.66546	0.000177491
AT1G04850	-0.0854398	-0.0854427	6.60789	0.988468
AT1G04860	0.116648	0.116655	5.65664	0.953338
AT1G04880	0.0195134	0.0195154	4.9894	0.994382
AT1G04900	0.183663	0.183712	3.74438	0.637157
AT1G04297	1.01342	1.04429	-2.46414	0.0739957
AT1G04910	0.151212	0.151229	4.96063	0.895656
AT1G04930	0.635427	0.636147	1.91806	0.000843503
AT1G04945	0.16305	0.163058	6.31518	0.799015
AT1G04950	0.229352	0.229381	4.79386	0.432259
AT1G05000	0.106208	0.10624	3.57457	0.822504
AT1G05010	-0.074546	-0.0745473	7.75533	0.98575
AT1G04960	-0.0410423	-0.0410498	4.27765	0.994807
AT1G04970	0.242068	0.242095	4.9042	0.390279
AT1G04980	0.612312	0.612404	4.48874	3.53754331719282e-07
AT1G04990	-0.143723	-0.143733	5.7766	0.869706
AT1G05090	0.312411	0.312663	2.07431	0.152213
AT1G05120	-0.151214	-0.151233	4.8258	0.891082
AT1G05135.1	0.184236	0.184246	5.97775	0.463651
AT1G05030	0.397758	0.397778	6.00777	0.0010846
AT1G04323.1	1.87171	1.874	1.57001	4.22165202208556e-10
AT1G05061.1	0.46134	0.461994	1.34074	0.0409703
AT1G05140	-0.073585	-0.0735888	6.11846	0.981148
AT1G05150	0.0371912	0.0371932	5.97939	0.996277
AT1G05160	-0.0224824	-0.0224852	4.84762	0.996016
AT1G05180	0.190469	0.190486	5.24016	0.740327
AT1G05190	-0.0827183	-0.082719	8.73533	0.954417
AT1G05200	0.385189	0.385226	5.27383	0.0190264
AT1G05205	0.0459284	0.0459532	2.75118	0.897389
AT1G05210	0.252449	0.252596	2.62558	0.281344
AT1G05260	-0.242178	-0.242218	4.37119	0.321281
AT1G05270	0.142156	0.142171	4.98112	0.909358
AT1G05280	-0.0172956	-0.0173464	0.396701	0.951722
AT1G05300	0.731569	0.732289	1.75305	0.000110377
AT1G05220	0.278654	0.280664	-0.739857	0.406289
AT1G05230	0.245001	0.245048	4.1807	0.317204
AT1G05250	-0.13791	-0.13894	-1.21212	0.669097
AT1G05240	0.405981	0.411426	-1.68782	0.305686
AT1G04357.1	0.461347	0.466592	-1.55646	0.343093
AT1G05310	-0.348137	-0.34837	2.42456	0.0827434
AT1G05320	0.281007	0.281034	5.15971	0.161096
AT1G05340	-0.486341	-0.486691	1.94731	0.0520763
AT1G05350	0.0254976	0.0255009	4.74773	0.99561
AT1G05360	0.207664	0.207705	4.09352	0.55517
AT1G05370	-0.652886	-0.653583	1.80822	0.000898207
AT1G05380	0.30394	0.303957	5.87296	0.101924
AT1G05385	-0.156233	-0.156266	3.87814	0.596069
AT1G05400	0.215754	0.216955	-0.692387	0.515014
AT1G05410	0.235751	0.235796	4.17549	0.377313
AT1G05430	0.0307629	0.0307669	4.68152	0.997878
AT1G05440	-0.413549	-0.413896	2.11691	0.0432041
AT1G05450	-0.457699	-0.465401	-1.88306	0.346598
AT1G05460	0.3944	0.394447	4.90935	0.00380868
AT1G05470	0.0591421	0.0591516	4.3861	0.982703
AT1G05490	2.2012	2.20198	3.49296	9.45917420700042e-18
AT1G05500	0.0157637	0.0157647	5.73413	0.999344
AT1G05520	0.187047	0.187059	5.69708	0.701006
AT1G05575	-1.04253	-1.04364	1.83402	0.00938584
AT1G05577	-0.0330506	-0.0334379	-1.69926	0.948599
AT1G05530	0.194833	0.195252	0.299402	0.455004
AT1G05540	-1.41518	-1.41652	2.28328	1.96928516792854e-11
AT1G05550	0.728508	0.744188	-2.00582	0.175981
AT1G05570	-0.135005	-0.135011	6.0399	0.845579
AT1G05590	0.0481793	0.0481889	4.18335	0.95896
AT1G05600	0.353565	0.35368	3.35499	0.0505845
AT1G05610	-0.860732	-0.866274	-0.709373	0.00575092
AT1G05620	0.162971	0.163003	4.08309	0.717673
AT1G05630	-0.210646	-0.210678	4.4576	0.435788
AT1G05640	0.236765	0.236923	2.29924	0.332092
AT1G05650	2.11729	2.15564	-2.24205	0.000688896
AT1G05670	0.358215	0.358355	3.14681	0.057462
AT1G05675	-0.931944	-0.933844	0.671202	0.0458104
AT1G05680	-0.751735	-0.751927	4.03336	0.00745666
AT1G05690	0.119795	0.119887	2.36415	0.735133
AT1G05700	-0.376878	-0.377172	1.89949	0.0872898
AT1G05770	-0.815386	-0.818204	-0.0128465	0.00115312
AT1G05780	-0.0138163	-0.0138285	2.22686	0.977626
AT1G04423	-0.388547	-0.393346	-1.61025	0.383744
AT1G05710	0.0939798	0.0940015	3.97496	0.873756
AT1G05720	0.218698	0.21879	3.13636	0.40301
AT1G05730	0.237976	0.238488	0.981296	0.398051
AT1G05750	0.447835	0.448039	3.01549	0.00488862
AT1G05785	-0.018957	-0.0189595	4.67969	0.996175
AT1G05805	0.101246	0.101257	5.02038	0.931619
AT1G05830	0.166917	0.166928	5.5468	0.809453
AT1G05835	0.425872	0.432635	-1.8396	0.388901
AT1G05840	-0.388916	-0.388994	4.11475	0.0148641
AT1G05850	-0.22118	-0.221182	8.71518	0.509582
AT1G05860	0.146956	0.147002	3.47197	0.762339
AT1G05870	0.243864	0.2439	4.62604	0.321472
AT1G05890	0.100836	0.100841	6.043	0.911005
AT1G05900	-0.14238	-0.142419	3.70564	0.794291
AT1G05910	0.381633	0.381659	5.5957	0.0043527
AT1G05940	-0.115903	-0.115915	5.03457	0.915244
AT1G05950	0.369252	0.369412	3.12451	0.0580571
AT1G05960	-0.00456832	-0.00456856	5.85922	0.999325
AT1G05970	0.173257	0.173349	2.7635	0.602792
AT1G06010	-0.0404443	-0.0404595	3.09203	0.898231
AT1G06020	-0.758207	-0.76923	-1.70513	0.0835997
AT1G06040	-0.0944781	-0.0944811	6.80938	0.886725
AT1G06050	-0.0860016	-0.0860617	2.38275	0.758075
AT1G06060	0.159703	0.15974	4.04519	0.648655
AT1G06070	0.0524883	0.052498	4.25578	0.994698
AT1G06080	-0.805734	-0.805982	3.56268	7.37659041252693e-06
AT1G06090	0.0317624	0.0317771	2.45837	0.913772
AT1G06100	-1.06705	-1.06797	2.28207	1.88290695441256e-07
AT1G06110	0.341365	0.341397	5.06465	0.0460053
AT1G06120	0.621963	0.626036	-0.941638	0.0918618
AT1G06130	-0.0784219	-0.0784329	4.58099	0.952004
AT1G06140	0.569337	0.570279	1.30692	0.00275443
AT1G06143	0.465515	0.46589	2.14611	0.00931288
AT1G06150	0.294194	0.29422	5.261	0.121467
AT1G06160	1.44513	1.44716	1.88054	6.77925187457866e-06
AT1G06180	0.644038	0.644279	3.4241	0.000890356
AT1G06190	0.176432	0.176438	6.78514	0.712771
AT1G06200	0.0254254	0.0254276	5.32453	0.994872
AT1G06210	0.110473	0.110485	5.0437	0.95842
AT1G06220	0.32387	0.32388	6.86195	0.0454457
AT1G06290	-0.194237	-0.194247	6.08113	0.685266
AT1G06230	0.0360548	0.036056	6.64524	0.998223
AT1G06250	0.440454	0.441306	0.796584	0.0772975
AT1G06265	0.305821	0.305945	3.12411	0.134011
AT1G06350	-0.891057	-0.89223	1.78924	9.58075653151244e-06
AT1G06360	0.231355	0.231365	6.24439	0.400125
AT1G06370.3	-0.125729	-0.125825	1.9369	0.641128
AT1G06380	0.132602	0.132645	3.41739	0.793771
AT1G06390	-0.0532254	-0.0532283	5.97872	0.998306
AT1G06400	-0.0889859	-0.0889932	5.43994	0.952988
AT1G06410	0.198684	0.198687	7.67293	0.712377
AT1G06420	-0.477006	-0.477586	1.68373	0.0284971
AT1G06430	-0.454477	-0.454488	7.10249	0.00322011
AT1G06440	0.292821	0.293123	1.91404	0.18794
AT1G06450	0.0302826	0.0303905	0.106741	0.918221
AT1G06460	-0.415275	-0.415292	6.53138	0.0102804
AT1G04467	0.861456	0.876968	-1.83379	0.0856266
AT1G06470	0.124236	0.124252	4.78879	0.902871
AT1G06540	0.895175	0.899341	-0.120218	0.0115013
AT1G06550	-0.0875785	-0.0875836	5.90295	0.944659
AT1G06490	-0.399879	-0.399971	3.93512	0.00583907
AT1G04473	-0.0995016	-0.101414	-1.91059	0.837845
AT1G06515	0.197505	0.1976	2.76534	0.444645
AT1G04477	-0.791083	-0.808146	-2.08154	0.197064
AT1G06510	-0.112276	-0.112295	4.38278	0.903707
AT1G06520	-0.34555	-0.346055	1.45398	0.125401
AT1G06560	0.42769	0.427765	4.32728	0.00135906
AT1G06570	-0.608023	-0.608065	5.41553	0.0306062
AT1G06580	-0.140483	-0.140651	1.52042	0.609844
AT1G06590	0.0686085	0.0686262	3.65102	0.892378
AT1G06620	0.634172	0.634555	2.51078	0.00032921
AT1G06630	0.170802	0.170824	4.61914	0.745433
AT1G06740	0.171544	0.171622	2.90485	0.640974
AT1G06760	-0.393107	-0.39312	6.83622	0.00302747
AT1G06770	-0.0166311	-0.0166366	3.31769	0.989714
AT1G06640	-0.0964453	-0.0964482	6.81638	0.977275
AT1G06660	-0.440601	-0.440917	2.32763	0.0329905
AT1G06670	-1.08845	-1.08845	11.3194	3.53992572439426e-14
AT1G06690	-0.28455	-0.284566	5.83351	0.172554
AT1G06720	0.0746423	0.0746441	7.11961	0.992637
AT1G06730	0.270158	0.270203	4.41522	0.214948
AT1G06780	0.114794	0.114808	4.82457	0.951065
AT1G06800	-0.0510131	-0.0510635	1.78257	0.848261
AT1G06820	0.214243	0.214256	5.83518	0.615999
AT1G06830	-0.159301	-0.15942	2.44611	0.523374
AT1G06840	0.277434	0.27747	4.69725	0.183628
AT1G06850	-0.329511	-0.329628	3.33872	0.078626
AT1G06870	0.0257994	0.0258027	4.69214	0.998439
AT1G06890	0.154551	0.15456	5.82963	0.90543
AT1G06900	-0.431686	-0.431711	5.86284	0.000680817
AT1G06910	0.338626	0.338858	2.3525	0.0955542
AT1G06980	0.191293	0.191643	0.955303	0.442673
AT1G06930	0.0949092	0.0955098	-0.906194	0.786725
AT1G06950	0.373462	0.373465	8.67853	0.00364167
AT1G06960	-0.0786399	-0.0786604	3.68927	0.89417
AT1G07000	-0.694948	-0.695161	3.46735	0.0028335
AT1G07010	-0.100049	-0.100055	5.9062	0.883775
AT1G07020	0.366221	0.366447	2.54212	0.0615108
AT1G07030	0.247204	0.247243	4.49333	0.327252
AT1G07040	-0.0166944	-0.0166972	4.39972	0.975335
AT1G07050	0.167703	0.167728	4.7642	0.534838
AT1G07070	0.109083	0.109087	6.45916	0.985351
AT1G07090	0.491724	0.491894	3.35917	0.00261054
AT1G07135	-2.28283	-2.28294	6.6448	2.89266124397473e-05
AT1G07140	0.0748176	0.0748195	7.11623	0.993738
AT1G07110	-0.144347	-0.14435	7.21668	0.828793
AT1G07119	0.770217	0.775952	-0.89918	0.0752688
AT1G07150	-0.644227	-0.644615	2.17475	0.0113069
AT1G07160	0.313339	0.318232	-1.58268	0.507087
AT1G07170	0.0855777	0.0856023	3.71083	0.803438
AT1G07180	-0.528274	-0.528299	6.17759	0.000980334
AT1G07200	-0.221826	-0.221844	5.28224	0.47645
AT1G07210	0.139447	0.139459	5.46352	0.901585
AT1G07220	-0.305593	-0.305697	3.42072	0.141009
AT1G07230	-0.0249014	-0.0249039	5.25228	0.997438
AT1G07240	-0.137699	-0.137725	4.13141	0.797039
AT1G07250	-0.248254	-0.248276	5.21052	0.29269
AT1G07260	0.146053	0.146307	1.02683	0.568287
AT1G07280	-0.139905	-0.13991	6.47742	0.825242
AT1G07290	0.400274	0.400947	1.08886	0.0595434
AT1G07310	0.00328983	0.00329006	5.02443	0.998317
AT1G07320	-0.340279	-0.340282	8.85746	0.0274912
AT1G07350	0.371911	0.371953	4.95575	0.033134
AT1G07360	0.299984	0.300005	5.70204	0.0871234
AT1G07370	0.0848421	0.0848558	4.424	0.812791
AT1G07380	0.0367815	0.036789	4.07777	0.995096
AT1G07390	0.733928	0.734235	3.12866	4.50190937692965e-05
AT1G07400	-0.0327154	-0.0328134	0.478564	0.902994
AT1G07410	-0.00445133	-0.00446015	1.4305	0.987654
AT1G07420	0.293353	0.293396	4.58739	0.136148
AT1G07430	-1.464	-1.46655	1.49727	6.21087052404093e-07
AT1G07440	-0.58335	-0.583431	4.87422	5.45410827475749e-06
AT1G07450	-0.435891	-0.436537	1.21878	0.0947668
AT1G07470	0.0104534	0.0104551	4.09195	0.995314
AT1G07480	0.10574	0.10576	4.19922	0.956746
AT1G04587	0.242079	0.248196	-1.90359	0.736623
AT1G07510	0.24599	0.246004	5.94656	0.351868
AT1G07530	-0.0947824	-0.0947894	5.50689	0.930005
AT1G07560	-0.484129	-0.484838	1.07412	0.0918712
AT1G07570	0.0514083	0.0514185	4.16859	0.991779
AT1G07590	-0.0897409	-0.0897412	9.86652	0.75176
AT1G07610	-0.38399	-0.384003	6.5	0.0851015
AT1G07615	0.379801	0.379898	3.80752	0.0163089
AT1G07620	0.212916	0.213484	0.484445	0.410862
AT1G07630	0.0287246	0.0287287	4.62349	0.994693
AT1G07640	0.00799037	0.00799107	5.48952	0.997534
AT1G07650	0.151139	0.15115	5.56032	0.858291
AT1G07670	0.0803563	0.0803596	6.31032	0.956276
AT1G07660	-0.0662934	-0.0663052	4.2513	0.871688
AT1G07700	-0.126298	-0.126311	5.08963	0.894675
AT1G07705	0.304404	0.304436	5.05719	0.108468
AT1G07710	0.169531	0.170234	-0.0828801	0.523468
AT1G07720	-0.310349	-0.310375	5.36372	0.0943658
AT1G07740	0.277915	0.278037	3.02089	0.207181
AT1G07745	0.277619	0.277776	2.75477	0.210972
AT1G07750	-0.0542044	-0.0542108	4.91542	0.979932
AT1G07810	0.227489	0.227501	6.10001	0.477694
AT1G07770	0.0255662	0.0255665	8.30378	0.991202
AT1G07790	-0.0873749	-0.0873802	5.82761	0.914893
AT1G07820	-0.0904245	-0.0904287	6.20617	0.88201
AT1G07830	0.0676481	0.0676597	4.34207	0.961618
AT1G07840	0.18062	0.18065	4.43592	0.670519
AT1G07870	-0.353341	-0.353426	3.73551	0.0731653
AT1G07880	-0.659526	-0.659854	2.86295	8.30960444079532e-06
AT1G07890	-0.128347	-0.128349	8.3599	0.7169
AT1G07980	0.248794	0.24886	3.75748	0.29668
AT1G07985	-0.436893	-0.43775	0.730715	0.0766668
AT1G07900	-0.429563	-0.430144	1.37292	0.0569807
AT1G07910	-0.0403362	-0.040342	4.60798	0.977561
AT1G07920	0.185712	0.185713	9.99568	0.710741
AT1G07940	0.0643004	0.0643009	8.65663	0.974955
AT1G07950	0.183495	0.183548	3.61503	0.578223
AT1G07960	0.0904113	0.0904249	4.55935	0.934128
AT1G07970	0.00582625	0.00582731	4.36039	0.998903
AT1G07990	-0.0731677	-0.0731724	5.75007	0.990387
AT1G08000	0.0728723	0.0728806	4.95683	0.980473
AT1G08070	0.724705	0.725487	1.87995	0.000453289
AT1G08090	-1.09227	-1.09619	0.422373	0.00683501
AT1G08030	0.0882077	0.0882111	6.46832	0.995226
AT1G08035	0.310254	0.315145	-1.61114	0.584538
AT1G08110	-0.0152381	-0.0152386	6.65688	0.998721
AT1G08115.1	1.01453	1.01715	0.207293	0.0891286
AT1G08125	0.215711	0.215763	3.84987	0.432304
AT1G08130	-0.0548388	-0.0548429	5.44592	0.975052
AT1G08160	-0.627332	-0.627501	3.73425	6.10755240118611e-05
AT1G08180	-0.0952963	-0.0953639	2.27683	0.75668
AT1G08190	-0.0965771	-0.0965798	6.89996	0.995155
AT1G08200	-0.0319735	-0.0319741	7.65575	0.999145
AT1G08210	0.201092	0.201125	4.38626	0.568138
AT1G08220	0.181558	0.181621	3.38282	0.544767
AT1G08230	0.262062	0.26213	3.72285	0.253317
AT1G08260	0.178992	0.179009	5.09167	0.612729
AT1G08270	0.214717	0.216123	-0.692906	0.473703
AT1G08280	0.170772	0.170829	3.40382	0.657732
AT1G08290	-1.02615	-1.02745	1.61491	7.53238432229422e-07
AT1G08300	0.309029	0.309198	2.54013	0.120307
AT1G08320	-0.0950655	-0.0951044	2.79608	0.746628
AT1G08430	-1.12418	-1.12455	3.44992	1.06801792258651e-06
AT1G08340	-0.534309	-0.534826	1.77838	0.00779799
AT1G08350	0.0655351	0.0655576	3.34013	0.96565
AT1G08360	0.0109734	0.0109735	8.41151	0.995612
AT1G08380	-1.12451	-1.12451	10.3039	8.46547778788199e-10
AT1G08390	-0.194243	-0.194483	1.58447	0.438952
AT1G08400	0.154592	0.154656	3.14134	0.645125
AT1G08410	0.106934	0.106937	6.61855	0.984152
AT1G08450	-0.0322363	-0.0322383	5.73319	0.979633
AT1G08460	0.11883	0.118851	4.17848	0.91645
AT1G08465	-0.0455714	-0.0455836	3.82626	0.874907
AT1G08470	-0.144243	-0.144264	4.52592	0.831305
AT1G08480	0.0506185	0.0506212	6.01851	0.994833
AT1G08490	-0.503292	-0.503334	5.41003	2.06155177994289e-06
AT1G08500	-0.291254	-0.291606	1.65058	0.192969
AT1G08510	-0.0908286	-0.0908321	6.57594	0.965174
AT1G08520	-0.537882	-0.53789	8.00168	2.6692850567314e-06
AT1G08540	-0.195573	-0.195576	7.70635	0.654866
AT1G08560	-0.303198	-0.303224	5.36982	0.113951
AT1G08570	0.339449	0.339459	6.84154	0.0555261
AT1G08580	-0.00753088	-0.00753161	5.02203	0.996068
AT1G08590	-0.233304	-0.236589	-1.605	0.593008
AT1G08600	0.196748	0.196759	5.79481	0.650834
AT1G08610	0.465516	0.465646	3.75722	0.000386117
AT1G08620	0.113946	0.113954	5.56825	0.935632
AT1G08630	-0.48966	-0.490103	1.17074	0.365645
AT1G08640	-0.0234935	-0.0234944	6.38037	0.995961
AT1G08650	0.187827	0.18786	4.34702	0.606118
AT1G08660	0.259915	0.259944	4.92887	0.2703
AT1G08670	-0.225572	-0.226611	-0.248905	0.429282
AT1G08680	-0.00468785	-0.00468834	5.12928	0.998955
AT1G08700	0.110621	0.110634	4.73532	0.953457
AT1G08710	0.294733	0.294841	3.28959	0.157916
AT1G08720	0.0284778	0.0284814	4.69088	0.988382
AT1G08730	-0.573	-0.574069	0.824128	0.0127385
AT1G08750	-0.0567247	-0.0567429	3.54182	0.939836
AT1G08760	0.0735106	0.0735218	4.45148	0.979445
AT1G08770	0.063403	0.0634268	3.14658	0.919368
AT1G08780	0.170896	0.170928	4.21183	0.684135
AT1G08800	0.258099	0.258133	4.57872	0.267625
AT1G08810	0.219579	0.219653	3.50356	0.44924
AT1G08820	0.225598	0.22562	5.15002	0.475707
AT1G08830	0.133601	0.133604	6.89835	0.645677
AT1G08840	0.224826	0.22489	3.62809	0.396635
AT1G08845	0.226737	0.22687	2.58399	0.365971
AT1G08880	0.0167685	0.0167692	6.27456	0.999254
AT1G08890	0.0485384	0.0485493	3.88171	0.929327
AT1G08900	0.118867	0.118892	3.99533	0.844389
AT1G08910	0.924997	0.925087	5.14614	2.3991637794067e-08
AT1G08920	-0.727456	-0.727561	4.67686	7.47785383456188e-05
AT1G08930	-0.771278	-0.771298	6.91926	0.0208375
AT1G08940	-0.168421	-0.168522	2.40889	0.555372
AT1G08960	0.225817	0.225879	3.74037	0.431408
AT1G08970	0.0261409	0.0261434	5.19724	0.996436
AT1G08980	-0.648473	-0.648514	5.83754	3.31740564026154e-06
AT1G08990	-0.183499	-0.183557	3.32983	0.601974
AT1G09010	0.331337	0.331349	6.57802	0.0483712
AT1G09020	0.18093	0.18094	5.88934	0.73703
AT1G09160	-0.0440366	-0.0440405	5.24805	0.989509
AT1G09040	0.251286	0.251403	2.85776	0.291306
AT1G09050	0.0107471	0.010752	2.83688	0.987995
AT1G09060	-0.194474	-0.194477	7.9298	0.706968
AT1G09070	-1.35701	-1.35704	7.83187	2.30560939877404e-06
AT1G09080	0.985816	0.988671	1.164	0.0114554
AT1G09090	0.0448307	0.0448782	1.51432	0.867204
AT1G09140	0.176147	0.17616	5.4728	0.718609
AT1G09150	0.165718	0.165734	5.16219	0.809668
AT1G09220	0.174856	0.175103	1.36572	0.489412
AT1G09230	0.191339	0.191401	3.45994	0.514726
AT1G09250	-0.0390769	-0.0390854	4.11325	0.919038
AT1G09170	-0.0503509	-0.0503526	6.78767	0.990741
AT1G09180	-0.118075	-0.118476	0.319145	0.654259
AT1G09190	0.55804	0.558391	2.67424	0.00213404
AT1G09210	0.429856	0.429864	7.48116	0.000229105
AT1G09270	0.219203	0.219214	6.14161	0.59553
AT1G09280	-0.236181	-0.236224	4.20418	0.37396
AT1G09290	0.214087	0.214179	3.08553	0.460277
AT1G09300	0.472714	0.472848	3.65673	0.00220785
AT1G09310	-0.0682466	-0.068247	9.32143	0.940811
AT1G09320	0.0866934	0.0867173	3.66102	0.946645
AT1G09330	0.17516	0.175181	4.89213	0.691632
AT1G09340	-0.772748	-0.772751	9.56026	4.06807535828238e-10
AT1G09350	-0.0807705	-0.0809388	1.11298	0.751027
AT1G09450	-0.346083	-0.346287	2.50043	0.0986907
AT1G09390	-0.0213416	-0.021347	3.72216	0.980526
AT1G09400	-0.505141	-0.511117	-1.72385	0.209092
AT1G09410	0.366538	0.367083	1.33047	0.11525
AT1G09415	0.218612	0.218648	4.38788	0.447386
AT1G09430	-0.110805	-0.11081	6.05382	0.913036
AT1G09440	0.238061	0.238132	3.51602	0.347557
AT1G09460	-0.0216418	-0.0216526	2.62243	0.959036
AT1G09470	-0.299582	-0.299707	3.05204	0.150114
AT1G09480	-0.835051	-0.837223	0.50371	0.00277341
AT1G09486.1	-0.178681	-0.179154	0.26495	0.474667
AT1G09490	-0.197457	-0.197483	4.66374	0.600629
AT1G09500	-2.78394	-2.78619	2.21424	3.49860505224216e-06
AT1G09520	-0.0605905	-0.0606099	3.51233	0.879487
AT1G09530	-0.0273467	-0.0273538	3.9508	0.991119
AT1G09560	-0.138324	-0.138327	7.02765	0.593962
AT1G09570	0.0601973	0.060199	6.81299	0.98919
AT1G09575	-0.575284	-0.57578	1.98942	0.00310491
AT1G09580	-0.0209841	-0.0209906	3.59901	0.984098
AT1G09590	-0.0206463	-0.0206467	7.581	0.988856
AT1G09600	-0.379243	-0.379688	1.48243	0.0705015
AT1G09620	0.298944	0.298948	7.89008	0.0972485
AT1G09630	0.150676	0.150704	4.22443	0.776995
AT1G09640	0.122489	0.122491	8.07071	0.966039
AT1G09645	-0.0787988	-0.0788192	3.75112	0.925081
AT1G09660	0.173106	0.173122	5.46334	0.775038
AT1G09680	0.46789	0.468357	1.93917	0.0106142
AT1G09690	-0.0799803	-0.0799811	8.53614	0.968986
AT1G09710	0.0702826	0.0703097	3.06658	0.894915
AT1G09730	0.0970836	0.0970911	5.48419	0.98679
AT1G09740	-0.192273	-0.19231	3.85413	0.479031
AT1G09750	-0.268319	-0.268326	7.00649	0.226708
AT1G09760	0.176014	0.176027	5.63585	0.809831
AT1G09770	0.176624	0.176627	7.36216	0.781853
AT1G09780	0.0955011	0.0955025	7.81494	0.977139
AT1G09812	0.890494	0.891498	1.68582	1.01441049869677e-05
AT1G09794	0.413494	0.413947	1.71981	0.0743697
AT1G09795	-0.507942	-0.50796	6.59946	1.93643858698928e-05
AT1G09800	0.22294	0.22302	3.42184	0.356088
AT1G09810	0.375122	0.375205	4.00964	0.0114671
AT1G09815	0.376979	0.377047	4.39314	0.0171545
AT1G09820	0.105147	0.10519	3.07896	0.841229
AT1G09830	0.156924	0.156938	5.22505	0.828811
AT1G09840	-0.065051	-0.0650567	5.30782	0.992853
AT1G09850	0.217652	0.217674	5.0569	0.515875
AT1G09870	-0.201913	-0.201936	4.88327	0.616358
AT1G09880	-0.508304	-0.509856	0.368567	0.0288766
AT1G09890	-0.77491	-0.77574	1.7133	4.45955119015267e-05
AT1G09900	0.288309	0.288341	4.98554	0.152661
AT1G09910	-0.270632	-0.270685	4.05228	0.215878
AT1G09920	0.0101563	0.0101578	4.56737	0.998968
AT1G09932	-0.724856	-0.725744	1.58482	0.00295684
AT1G09940	-0.191998	-0.192025	4.47762	0.569379
AT1G09950	-2.62494	-2.63624	0.196746	2.77006245561948e-06
AT1G09960	0.117172	0.117212	3.38557	0.779552
AT1G09970	-0.158706	-0.158709	7.42991	0.744006
AT1G09980	0.19702	0.197038	5.30904	0.719411
AT1G09995	0.0181976	0.0182184	1.71245	0.948089
AT1G10020	-0.563744	-0.563799	5.1546	0.00185588
AT1G10030	0.0244316	0.0244379	3.76624	0.954857
AT1G10040	0.483654	0.484254	1.47902	0.0133194
AT1G10050	0.551573	0.551682	4.08284	2.0828355983619e-05
AT1G10060	0.203766	0.203826	3.68174	0.473432
AT1G10070	-1.11258	-1.11312	1.91615	0.0786985
AT1G10090	0.100664	0.100679	4.53515	0.914634
AT1G10095	0.128053	0.128143	2.21351	0.744633
AT1G10120	-0.16357	-0.163607	4.07771	0.757978
AT1G10130	-0.0536827	-0.053687	5.38242	0.99031
AT1G10140	-0.188471	-0.18855	2.9089	0.449802
AT1G10155	1.02835	1.0333	-0.421761	0.00400805
AT1G10160	0.137579	0.137628	3.22997	0.755078
AT1G10170	0.162496	0.1625	6.95754	0.744272
AT1G10200	0.039317	0.0393191	6.04789	0.993282
AT1G10210	0.297095	0.297232	2.91724	0.153894
AT1G10230	0.118281	0.118321	3.44744	0.766482
AT1G10240	0.486321	0.486461	3.60212	0.00124335
AT1G10270	0.430314	0.430368	4.7983	0.000951309
AT1G10280	-0.140078	-0.140157	2.65398	0.686446
AT1G10290	0.101372	0.101375	6.82921	0.963296
AT1G10350	-0.188911	-0.188949	4.13966	0.633049
AT1G10310	0.0262379	0.02624	5.49765	0.997258
AT1G10330	0.465068	0.465909	0.926264	0.055143
AT1G10340	-0.783904	-0.785517	0.814269	0.0152094
AT1G10360	-0.139314	-0.139319	6.53044	0.857634
AT1G10380	0.15106	0.151095	3.84638	0.730068
AT1G10390	0.169961	0.169966	6.66852	0.802766
AT1G10400	0.20503	0.205051	5.03742	0.539149
AT1G10430	0.181847	0.18187	4.78817	0.720646
AT1G10450	0.393212	0.393245	5.29302	0.0017955
AT1G10470	-0.514824	-0.514869	5.54744	0.000295745
AT1G10560	-0.842041	-0.842882	1.99509	4.35086029425273e-05
AT1G10490	-0.152346	-0.152361	5.1379	0.891875
AT1G10500	-0.321223	-0.321259	4.96201	0.0477109
AT1G10510	0.200344	0.200353	6.2643	0.703803
AT1G10520	0.0191423	0.0191691	1.40349	0.940254
AT1G10522	0.325812	0.325841	5.49297	0.0607629
AT1G04797	1.22465	1.2472	-1.47449	0.0088061
AT1G10530	-0.300898	-0.303138	-0.862454	0.327392
AT1G10570	0.209618	0.209644	4.83309	0.528959
AT1G10580	0.257124	0.257144	5.46573	0.281674
AT1G10590	-0.0767202	-0.0767239	6.20603	0.861796
AT1G10600	0.0576882	0.0576958	4.65596	0.985522
AT1G10630	0.0968744	0.0968792	6.09884	0.949947
AT1G10640	-0.655494	-0.655593	4.55337	9.12310790078261e-08
AT1G10650	-0.0803849	-0.0803962	4.68159	0.951434
AT1G10657	-1.80925	-1.81052	2.83618	7.58061140368056e-09
AT1G10682.1	-0.122339	-0.122348	5.25215	0.69873
AT1G10660	0.178925	0.178944	4.94639	0.609413
AT1G10670	0.122811	0.122813	7.66665	0.97097
AT1G10680	-1.73719	-1.76998	-1.65138	0.000591702
AT1G10690	0.313208	0.313505	1.96454	0.156468
AT1G10700	-0.157017	-0.15704	4.52204	0.734436
AT1G10720	0.111475	0.111495	4.35799	0.927439
AT1G10730	0.136154	0.136205	3.17907	0.727398
AT1G10740	-0.227859	-0.227875	5.64926	0.418175
AT1G10750	-0.204284	-0.204424	2.37642	0.414333
AT1G10760	-0.335341	-0.335344	8.58548	0.0486202
AT1G10770	0.976646	0.983476	-0.9963	0.0102951
AT1G10780	0.217207	0.21728	3.42301	0.375601
AT1G10850	0.0687187	0.0687256	5.08585	0.915312
AT1G10865	0.0608078	0.0608295	3.15954	0.937268
AT1G04827	-0.873441	-0.889496	-1.73109	0.121608
AT1G10790	-1.06455	-1.06648	0.78832	1.55324536909563e-05
AT1G10800	-0.480957	-0.483222	-0.338672	0.0825363
AT1G10810	-0.164294	-0.165147	-0.404683	0.602858
AT1G10820	0.0353292	0.0353299	7.46243	0.999394
AT1G10870	0.461302	0.461354	4.92145	0.000136113
AT1G10890	0.108353	0.108359	5.82609	0.965567
AT1G10900	-0.0989887	-0.0989956	5.53364	0.963923
AT1G10910	0.0810365	0.0810424	5.45732	0.985462
AT1G10920	0.175004	0.175071	3.10809	0.519002
AT1G10930	0.0878675	0.0878706	6.5375	0.985321
AT1G10950	-0.0324585	-0.0324587	8.82706	0.985057
AT1G10980	-0.0378504	-0.0378841	1.85722	0.910614
AT1G10990	0.0515843	0.0516663	1.24509	0.845769
AT1G11000	-0.347968	-0.348116	2.95787	0.0769285
AT1G11010	0.112611	0.112641	3.66695	0.862298
AT1G11060	0.170907	0.170932	4.51853	0.801179
AT1G11070	-2.2371	-2.24799	0.1019	7.29691934084347e-08
AT1G11080	-0.985103	-0.985379	3.60844	1.19616355922258e-07
AT1G04837	-0.206136	-0.206354	1.53762	0.406356
AT1G11112	-1.40345	-1.4085	0.192834	2.92665015227573e-06
AT1G11120	-0.296489	-0.296761	1.89018	0.169199
AT1G11125	-0.688635	-0.690224	0.753298	0.0162494
AT1G11130	-0.00789298	-0.00789367	5.24014	0.999736
AT1G11150	0.020388	0.0204063	2.23603	0.94036
AT1G11160	-0.134956	-0.13504	2.32423	0.662492
AT1G11185.1	-0.793374	-0.797831	-0.530476	0.0220641
AT1G11190	-0.46545	-0.465831	2.25235	0.0156035
AT1G11170	-0.264712	-0.264916	2.23368	0.246015
AT1G11175.1	-0.0901724	-0.0902117	2.74909	0.735378
AT1G11180	0.326371	0.326456	3.67011	0.0660566
AT1G11200	0.188761	0.188807	3.85219	0.562781
AT1G11210	-0.313455	-0.313544	3.77886	0.122511
AT1G11220	-0.140938	-0.141067	1.97077	0.612063
AT1G11240	0.0620773	0.0620857	4.69983	0.96663
AT1G11260	-0.385757	-0.385767	6.76481	0.0594237
AT1G11270	0.18235	0.182482	2.19646	0.513734
AT1G11280	-0.263203	-0.263234	4.99836	0.248852
AT1G11320	0.209211	0.209347	2.52904	0.410885
AT1G11290	0.362402	0.362499	3.64803	0.0246947
AT1G11300	-0.00729145	-0.0073023	1.70159	0.979448
AT1G11303	0.553028	0.553204	3.37479	0.000393051
AT1G11310	-0.151165	-0.15117	6.7375	0.808868
AT1G11330	0.304759	0.304807	4.47527	0.131024
AT1G11340	0.23944	0.239675	1.91064	0.31264
AT1G11350	0.271789	0.271806	5.88132	0.200554
AT1G11430	-0.235592	-0.235599	6.91371	0.358603
AT1G11380	0.1319	0.131938	3.51879	0.725366
AT1G11390	0.229407	0.229439	4.60273	0.452885
AT1G11400	-0.00371422	-0.00371446	5.50992	0.999702
AT1G11420	-0.313564	-0.313762	2.46714	0.133244
AT1G11450	0.343434	0.343545	3.23131	0.079021
AT1G11475	-0.0784929	-0.0785077	4.22176	0.922101
AT1G11480	0.123694	0.1237	6.1204	0.920561
AT1G11570	-0.272517	-0.273502	0.147824	0.396459
AT1G11482.1	0.261528	0.261575	4.14198	0.255812
AT1G11490	0.433086	0.438608	-1.58582	0.303877
AT1G11500	-0.103248	-0.104343	-1.31398	0.789971
AT1G11530	0.0851839	0.0852054	3.69221	0.776653
AT1G11540	-0.494747	-0.496298	-0.0793261	0.112498
AT1G11580	-0.117789	-0.117794	6.4741	0.855522
AT1G11592.2	0.00971086	0.00971561	2.62456	0.973388
AT1G11600	0.560231	0.56028	5.18086	1.29654738142652e-05
AT1G11630	0.263956	0.264054	3.24841	0.246197
AT1G11650	0.0480353	0.0480361	7.7172	0.995472
AT1G11660	0.275233	0.275249	5.81332	0.191333
AT1G11670	0.254614	0.254652	4.5316	0.29179
AT1G11680	0.166501	0.166507	6.59839	0.848812
AT1G11700	0.598103	0.598246	4.01222	0.000144207
AT1G11710	0.24007	0.2403	1.8588	0.311789
AT1G11720	-0.426156	-0.426178	6.02826	0.00308449
AT1G11730	-0.272697	-0.273038	1.38715	0.234596
AT1G11735	1.6158	1.63903	-2.06748	0.000502076
AT1G11740	-0.650502	-0.653459	-0.218481	0.0159517
AT1G11750	-0.228296	-0.228304	6.58727	0.437
AT1G11755	0.371297	0.371409	3.52057	0.0232059
AT1G11760	0.147828	0.147899	2.86271	0.652366
AT1G04887	0.236941	0.237004	3.74062	0.357382
AT1G11790	-0.226513	-0.226542	4.75877	0.472995
AT1G11800	0.450175	0.450357	3.16897	0.00415801
AT1G11820	0.153995	0.154006	5.53004	0.7652
AT1G04893	-0.751046	-0.770126	-2.13223	0.138805
AT1G11840	-0.234485	-0.234487	8.4803	0.405243
AT1G11850	0.012323	0.0123249	4.68582	0.967677
AT1G11860	-0.727592	-0.727595	9.91814	2.12637257570528e-10
AT1G11870	-0.146418	-0.146429	5.59445	0.901509
AT1G04907.1	-0.246171	-0.253608	-2.28768	0.690116
AT1G11880	0.0391529	0.0391776	2.41318	0.922896
AT1G11890	0.0342301	0.0342338	4.96581	0.986366
AT1G11900	0.0730998	0.0733376	0.149865	0.781127
AT1G11905	-0.0186789	-0.0186846	3.39834	0.981733
AT1G11910	0.0976714	0.097672	9.061	0.974865
AT1G11930	-0.129615	-0.129624	5.47494	0.917094
AT1G11940	0.0870164	0.0870689	2.51642	0.778964
AT1G11950	0.27358	0.273681	3.20752	0.219083
AT1G11960	-0.354916	-0.354993	3.96508	0.11433
AT1G11970	3.61832	4.05554	-2.51752	0.00105211
AT1G11980	2.72992	3.13838	-2.72474	0.0238921
AT1G12000	0.110856	0.110859	7.0449	0.961148
AT1G12010	-0.101204	-0.101265	2.48339	0.691956
AT1G12013.1	0.546514	0.553237	-1.63991	0.183427
AT1G12020	0.547799	0.547938	3.79999	3.62319048823755e-05
AT1G12030	0.195238	0.19528	5.08041	0.469213
AT1G12040	0.0672275	0.0672761	2.01788	0.80008
AT1G12050	0.18967	0.189683	5.64547	0.710129
AT1G12060	-0.477485	-0.477863	2.18474	0.014934
AT1G12080	-0.187587	-0.187623	4.21304	0.534692
AT1G12090	-0.390865	-0.390867	9.16726	0.00361182
AT1G12110	-0.749683	-0.749719	6.27243	3.44724878664476e-06
AT1G12120	-0.0721251	-0.0721295	5.87242	0.993255
AT1G12140	-0.111669	-0.111682	4.93441	0.938781
AT1G12160	-0.333645	-0.333923	1.80933	0.123813
AT1G12200	0.13114	0.131154	5.02809	0.961205
AT1G12220	0.579563	0.579732	3.59559	3.03781325908179e-05
AT1G12230	-0.432851	-0.43287	6.23976	0.000337222
AT1G12240	-0.559893	-0.559905	7.19007	0.000745575
AT1G12250	-0.613849	-0.613906	5.26111	2.8215508515779e-06
AT1G12260	-0.222647	-0.222841	2.09239	0.360566
AT1G12330	0.334274	0.334324	4.58006	0.0527813
AT1G12270	0.237443	0.237455	6.1414	0.418014
AT1G12280	-0.0149052	-0.0149079	4.11501	0.995526
AT1G12300	-0.0108418	-0.0108487	2.27014	0.978272
AT1G12320	-0.191061	-0.191181	2.69843	0.493974
AT1G12380	-0.33611	-0.336181	3.9643	0.0732356
AT1G12350	-0.022953	-0.0229542	6.09872	0.999821
AT1G12370	0.168828	0.168877	3.54119	0.751721
AT1G12390	0.105374	0.105398	3.86594	0.867158
AT1G12410	-0.359109	-0.359121	6.71192	0.0193586
AT1G12420	-0.118833	-0.118867	3.74612	0.851563
AT1G12430	-0.065776	-0.0657813	5.35789	0.987039
AT1G12440	-0.0994049	-0.0994081	6.58909	0.938415
AT1G12450	-0.24785	-0.247935	3.36436	0.324703
AT1G12460	0.0105912	0.0105928	4.5114	0.998211
AT1G12470	0.0488374	0.0488409	5.54094	0.997686
AT1G12480	-0.567072	-0.568153	1.28148	0.00912966
AT1G12500	0.0940104	0.0940169	5.6089	0.943019
AT1G12520	0.151682	0.151688	5.88714	0.552254
AT1G12530	0.0190133	0.0190192	3.75327	0.976749
AT1G12550	-0.155866	-0.155984	2.22802	0.598196
AT1G12560	0.442742	0.443345	1.2935	0.0994944
AT1G12570	-0.445311	-0.445773	1.74555	0.0336849
AT1G12580	-0.402799	-0.402828	5.47933	0.00974983
AT1G12610	-3.21026	-3.25191	0.722303	1.23903053838118e-05
AT1G12620	0.395731	0.395922	2.84679	0.0324367
AT1G12640	-0.318593	-0.31863	4.77787	0.0605023
AT1G12650	0.0299219	0.0299264	4.62384	0.990976
AT1G12680	0.16967	0.169691	4.91881	0.854962
AT1G12710	0.135636	0.135675	3.77587	0.777724
AT1G12730	0.149673	0.149738	3.01587	0.641764
AT1G12805	-0.867509	-0.884476	-1.86248	0.198636
AT1G12810	0.182303	0.182353	3.64326	0.583191
AT1G04973	0.122004	0.124727	-2.19108	0.834097
AT1G12820	0.275305	0.27533	5.34304	0.207065
AT1G12740	-0.261671	-0.261796	2.71219	0.261475
AT1G12750	0.0741364	0.0741545	3.79429	0.923835
AT1G12760	0.0100323	0.0100331	5.37707	0.998832
AT1G12770	0.221544	0.221553	6.5671	0.553185
AT1G12775	-0.028552	-0.0285797	1.99042	0.923989
AT1G12790	-0.402423	-0.402445	5.76477	0.047555
AT1G12800	-0.542566	-0.542573	8.12535	5.32873413158908e-07
AT1G12840	0.0117034	0.0117037	7.12608	0.998888
AT1G12845	-0.110004	-0.110047	3.12387	0.709607
AT1G12850	-0.0949708	-0.0949792	5.37107	0.985467
AT1G12860	0.185867	0.18588	5.75597	0.644311
AT1G12880	-0.15223	-0.152313	2.68118	0.588125
AT1G12890	-0.335107	-0.340701	-1.54978	0.47756
AT1G12900	-0.841928	-0.84193	10.0539	1.56070602403376e-10
AT1G12910	-0.119884	-0.119899	4.76241	0.836725
AT1G12920	0.121967	0.121971	6.80648	0.969822
AT1G12930	0.239789	0.239819	4.75026	0.357566
AT1G12950	-0.321319	-0.321727	1.55309	0.165199
AT1G12970	0.371112	0.371229	3.50437	0.014399
AT1G12990	-0.807904	-0.808023	4.55794	1.26670879326464e-05
AT1G13000	0.0866242	0.0866435	3.98514	0.946988
AT1G13020	0.0904356	0.0904412	5.78452	0.986478
AT1G13030	0.426628	0.426716	3.99431	0.00102011
AT1G13050	0.409557	0.409707	3.22333	0.0128208
AT1G13060	-0.170657	-0.170662	6.85109	0.55921
AT1G13080	-0.052518	-0.0525237	4.95538	0.97083
AT1G13090	-0.0949146	-0.0949224	5.539	0.94345
AT1G13100	0.39521	0.395321	3.6965	0.0113009
AT1G13110	0.304235	0.304248	6.52059	0.106188
AT1G13120	0.353963	0.354003	4.96419	0.00830322
AT1G13130	-1.12034	-1.12194	1.41522	1.04002170280497e-06
AT1G13140	0.145042	0.145807	-0.636717	0.627139
AT1G13145.1	0.317923	0.318284	1.61522	0.18061
AT1G13150	0.357607	0.359604	-0.615201	0.282503
AT1G13160	0.346116	0.346142	5.56256	0.0318393
AT1G13170	0.152451	0.152464	5.33321	0.833399
AT1G13180	-0.0307884	-0.0307988	3.38095	0.978318
AT1G13190	-0.0242237	-0.0242252	5.72625	0.994193
AT1G13195	-0.136531	-0.136594	2.83821	0.792617
AT1G13210	-0.286501	-0.286526	5.18754	0.24589
AT1G13220	0.26984	0.269862	5.32001	0.216181
AT1G13245	0.51327	0.513307	5.60302	0.0146693
AT1G13250	0.563774	0.563861	4.44234	3.17132879440063e-05
AT1G13260	-0.0275575	-0.0275586	6.54029	0.92971
AT1G13270	0.143112	0.143116	6.89696	0.937852
AT1G13300	-0.164959	-0.165009	3.34228	0.517153
AT1G13320	-0.409659	-0.409684	5.82884	0.000861082
AT1G13330	1.63237	1.63378	2.50593	1.62599456149222e-10
AT1G13340	-0.192573	-0.192754	2.04406	0.433822
AT1G13370	0.144924	0.146714	-0.845139	0.733791
AT1G13360	0.299363	0.299374	6.61766	0.112344
AT1G13380	-0.00310796	-0.00310851	4.20383	0.998535
AT1G13390	0.0652317	0.0652423	4.37397	0.95472
AT1G13410	0.488441	0.488768	2.52473	0.0132836
AT1G13420	-0.48449	-0.484805	2.39924	0.0294788
AT1G13430	-0.728957	-0.732118	0.0333385	0.0120955
AT1G13440	-0.262749	-0.262749	10.769	0.251092
AT1G13448	-0.180588	-0.181056	0.491434	0.470659
AT1G13450	-0.0233767	-0.0233799	4.48199	0.985804
AT1G13460	0.117938	0.117965	3.95111	0.795869
AT1G13470	3.45782	3.48907	0.574155	2.63375019738009e-06
AT1G13520	-0.308556	-0.309768	0.116655	0.285149
AT1G13530	-0.251476	-0.252511	-0.42437	0.398442
AT1G13540	-0.694136	-0.698392	-0.899821	0.0386768
AT1G13560	0.0500991	0.0501014	6.17079	0.998874
AT1G13580	-0.18436	-0.184428	3.19847	0.549677
AT1G13590	-0.542446	-0.542992	1.50475	0.0136584
AT1G13600	0.0410702	0.041162	0.760718	0.881
AT1G13608	0.455855	0.455942	4.65179	0.13647
AT1G13610	0.860302	0.861903	1.53938	0.00193636
AT1G13635	-0.502793	-0.503909	0.709975	0.0746134
AT1G13640	0.297046	0.297062	5.8989	0.107435
AT1G13650	-2.593	-2.59369	4.48286	2.77600742032196e-11
AT1G13670	0.282883	0.283036	2.52568	0.252749
AT1G13690	0.159538	0.159571	4.15473	0.73487
AT1G13700	-0.247407	-0.247501	3.27144	0.303718
AT1G05023	-0.11748	-0.118877	-1.36276	0.781511
AT1G13710	0.0776974	0.0777169	3.79398	0.814687
AT1G13730	-0.0218172	-0.021819	5.44684	0.998
AT1G13740	0.0401987	0.0402165	2.93065	0.931756
AT1G13750	-0.302091	-0.302304	2.46419	0.182613
AT1G13770	0.0853134	0.0853399	3.56215	0.866029
AT1G13780	0.356948	0.357093	3.07516	0.0324583
AT1G13790	0.677343	0.677547	3.68652	2.46151288502616e-06
AT1G13800	0.413069	0.413441	1.97294	0.0409545
AT1G13810	0.115032	0.115082	3.14726	0.813741
AT1G13820	-0.857922	-0.858	5.29003	7.78358929453014e-13
AT1G13830	-0.520342	-0.521026	1.19238	0.0169087
AT1G13860	0.0241517	0.0241553	4.50733	0.977092
AT1G13930	0.648145	0.648149	9.27313	1.30845437097183e-05
AT1G13940	0.130194	0.13021	4.82301	0.876368
AT1G13870	-0.0574409	-0.0574559	3.79035	0.963889
AT1G13880	0.241506	0.241538	4.62664	0.375579
AT1G13900	0.0122138	0.0122151	4.96479	0.998564
AT1G13910	0.286359	0.286449	3.4862	0.177519
AT1G13950	-0.6887	-0.689188	2.23094	0.000104396
AT1G13960	0.0704219	0.0704331	4.40031	0.98295
AT1G13970	-0.421555	-0.421848	2.2841	0.0161712
AT1G13980	0.149572	0.149579	6.1393	0.859698
AT1G13990	-0.198163	-0.198206	3.96898	0.430173
AT1G14000	-0.0730121	-0.0730171	5.66139	0.994019
AT1G14010	0.0941115	0.0941279	4.39537	0.891432
AT1G05043	0.0200627	0.0203134	-1.671	0.965544
AT1G14020	0.0599814	0.0599924	4.25311	0.961936
AT1G14030	0.00642281	0.00642329	5.27912	0.999106
AT1G14040	0.252328	0.252397	3.6662	0.298352
AT1G14060	0.0610281	0.0610446	3.97779	0.910767
MSTRG.1227	-0.0256131	-0.0256453	1.14353	0.925783
AT1G14071	-0.0974307	-0.0975043	2.00543	0.765916
AT1G14080	-0.19751	-0.197733	1.33627	0.429756
AT1G14090.1	0.13029	0.130356	2.66715	0.711925
AT1G14120	0.610479	0.610632	3.61672	0.000242999
AT1G05057.1	-0.633117	-0.64495	-2.03609	0.220614
AT1G14130	0.337182	0.337235	4.51825	0.0615526
AT1G14150	-0.619867	-0.619906	5.90129	4.79040325190767e-06
AT1G14160	-0.323085	-0.323677	0.718473	0.171986
AT1G14170	-0.00373929	-0.00374017	3.64391	0.997504
AT1G14180	0.0519125	0.0519315	3.33057	0.911566
AT1G14185	-0.211034	-0.211193	1.77084	0.390923
AT1G14190	-0.607111	-0.60779	1.61322	0.00086046
AT1G14200	0.264666	0.264739	3.48192	0.245527
AT1G14205	0.522125	0.522494	2.3597	0.00253776
AT1G14210	0.386724	0.386833	3.50989	0.0227767
AT1G14230	-0.0567967	-0.0568051	4.56126	0.961436
AT1G14240	0.539023	0.539442	1.92254	0.047474
AT1G14250	-1.39347	-1.39365	5.21342	5.93257249148946e-09
AT1G14280	-0.394578	-0.394633	4.72406	0.00694129
AT1G14260	-0.263572	-0.264222	0.469088	0.290863
AT1G14270	-0.606484	-0.606526	5.87537	4.49529804845981e-08
AT1G14330	-0.149884	-0.149918	3.88147	0.734783
AT1G14290	-0.376119	-0.376185	4.33102	0.0221861
AT1G14300	0.371745	0.371812	4.28597	0.0183335
AT1G14310	-0.365491	-0.365607	3.40508	0.0389301
AT1G14320	-0.052341	-0.0523413	9.09055	0.964931
AT1G14340	-0.148558	-0.148597	3.75545	0.830323
AT1G14345	-0.628851	-0.628881	6.26172	4.52540693612058e-06
AT1G14350	0.212406	0.212435	4.72083	0.531017
AT1G14360	0.437303	0.437369	4.60126	0.00128095
AT1G14370	-0.692926	-0.69325	3.05745	0.00589595
AT1G14380	0.0238792	0.023881	5.54395	0.999273
AT1G14390	-0.182629	-0.182857	1.31258	0.463133
AT1G14400	-0.152441	-0.152448	6.30188	0.80894
AT1G14410	-0.0735968	-0.0736036	5.22814	0.955124
AT1G14430	0.308124	0.308269	2.77161	0.114284
AT1G14440	0.451446	0.45151	4.5608	0.000798541
AT1G14450	-0.117406	-0.117543	1.51761	0.654528
AT1G14460	0.0307383	0.0307415	5.09751	0.990853
AT1G14470	-0.272405	-0.27253	2.89545	0.221823
AT1G14490	-0.257424	-0.2582	0.411109	0.321256
AT1G14510	0.0671734	0.0671783	5.52217	0.991858
AT1G14520	-0.164719	-0.16482	2.5934	0.579073
AT1G14530	0.0255652	0.0255773	2.62045	0.944914
AT1G14540	-0.119992	-0.120591	-0.17206	0.677327
AT1G14560	0.111575	0.1116	4.03583	0.946989
AT1G14570	0.0927535	0.0927589	5.92245	0.940217
AT1G14580	-0.272581	-0.272611	4.98682	0.210321
AT1G05107.1	0.258116	0.258121	7.47032	0.275813
AT1G14590	0.277853	0.277978	3.00451	0.198283
AT1G14600	-0.165462	-0.165612	2.1392	0.547265
AT1G14620	0.114401	0.11442	4.45026	0.905651
AT1G14630	-0.35998	-0.360196	2.84036	0.0532621
AT1G14670	0.244921	0.244929	6.74753	0.351997
AT1G14680	0.480361	0.4813	0.825807	0.0360771
AT1G14640	0.357856	0.358051	2.74141	0.0646677
AT1G14650	0.264954	0.264964	6.53983	0.238843
AT1G14660	0.268268	0.268401	2.96559	0.231776
AT1G14685	0.12922	0.129229	5.55036	0.933973
AT1G14687	0.469048	0.469857	0.938995	0.030186
AT1G14690	0.0363249	0.0363277	5.42471	0.996218
AT1G14700	-0.51975	-0.519821	4.76436	0.000124126
AT1G14710	0.00685922	0.00685948	6.42137	0.995716
AT1G14720	0.358683	0.3587	6.30681	0.0116612
AT1G14730	0.0711827	0.0712154	2.80991	0.890814
AT1G14740	-0.209408	-0.209417	6.36121	0.509204
AT1G14760	-0.28011	-0.281669	-0.450147	0.31785
AT1G14770	-0.0498001	-0.0498228	2.9533	0.960565
AT1G14780	-0.11732	-0.117465	1.54953	0.65165
AT1G14790	0.0719365	0.0719547	3.74918	0.91954
AT1G14810	-0.0922094	-0.0922131	6.41714	0.96187
AT1G14820	0.275546	0.275601	4.2131	0.210914
AT1G14830	0.106237	0.106239	7.13461	0.993408
AT1G14850	-0.125462	-0.125469	5.7881	0.896711
AT1G14860	0.105832	0.105875	2.80108	0.750074
AT1G14870	-0.00916058	-0.0091624	4.22374	0.97226
AT1G14880	3.16759	3.26316	0.134057	0.189151
AT1G14890	0.117647	0.117683	3.66928	0.665552
AT1G14900	0.196669	0.196693	4.9742	0.467497
AT1G14910	0.050912	0.0509164	5.35328	0.973783
AT1G14920	-0.178459	-0.178473	5.46709	0.654894
AT1G14960	-0.0424487	-0.0425165	0.820138	0.871191
AT1G15010	-3.1327	-3.13783	2.28835	1.16103928252224e-08
AT1G14970	0.126218	0.126258	3.48901	0.761306
AT1G14980	0.141008	0.141012	6.91272	0.642873
AT1G15020	-0.0349746	-0.0349808	4.32427	0.977456
AT1G15030	-0.46223	-0.462281	4.93142	0.000432818
AT1G05143	-0.387704	-0.394078	-2.14039	0.444363
AT1G15040	0.0778442	0.0779101	1.23782	0.800415
AT1G15050	-0.208975	-0.209	4.8091	0.511226
AT1G15080	0.249484	0.249615	2.76371	0.294897
AT1G05153.1	-1.24984	-1.25205	1.18091	2.46586309291624e-05
AT1G15100	0.120597	0.120629	3.57687	0.725294
AT1G15110	0.154213	0.154251	3.77012	0.684987
AT1G15120	0.122009	0.122014	6.3285	0.844488
AT1G15130	0.251568	0.25158	6.23451	0.312304
AT1G15140	-0.483041	-0.483061	6.41059	6.72945352768134e-05
AT1G15150	0.556205	0.558347	0.135905	0.0483053
AT1G15160	-0.279184	-0.279586	1.39546	0.230522
AT1G15165	0.048023	0.0480551	2.22775	0.88095
AT1G15170	-0.592011	-0.592064	5.22592	6.34530014358453e-06
AT1G15175	-1.47574	-1.4783	1.36782	6.5200859528938e-08
AT1G15190	-0.891707	-0.898252	-0.557244	0.00503643
AT1G15200	0.230014	0.230027	6.05206	0.387635
AT1G15210	-0.115591	-0.115601	5.12642	0.804966
AT1G15215	0.324519	0.324691	2.88313	0.0805274
AT1G15220	0.133482	0.133557	2.61703	0.707446
AT1G15230	0.115132	0.115156	4.08251	0.828342
AT1G15240	0.105972	0.105981	5.44971	0.967561
AT1G15250	0.0553551	0.055368	3.90171	0.863969
AT1G15260	0.36569	0.365735	4.88987	0.0509943
AT1G15270	-0.08052	-0.0805225	6.84482	0.874937
AT1G15280	0.203739	0.203748	6.24851	0.638137
AT1G15290	-0.068415	-0.068416	7.82429	0.968944
AT1G15300	0.169626	0.169802	1.76001	0.51549
AT1G15310	0.108758	0.108824	2.68112	0.74855
AT1G15330	-0.806239	-0.814631	-1.96775	0.131627
AT1G15340	-0.151477	-0.15148	7.43727	0.849703
AT1G15350	0.271353	0.271404	4.06441	0.217192
AT1G15370	-0.00520722	-0.0052076	4.51081	0.992371
AT1G15380	-1.32735	-1.3277	3.43296	4.05439952942363e-09
AT1G15385	0.487609	0.496468	-1.96034	0.330218
AT1G15390	-0.164483	-0.164503	4.85774	0.770929
AT1G15400	-0.168692	-0.168711	4.82645	0.623609
AT1G05163	0.631482	0.63183	1.95602	0.348615
AT1G15410	-0.440618	-0.440738	3.85254	0.00232744
AT1G15415	-1.15637	-1.17859	-1.99084	0.0235832
AT1G15420	0.290237	0.290284	4.5341	0.142083
AT1G15430	-0.224666	-0.224753	3.29413	0.367219
AT1G15440	0.624935	0.624979	5.73058	4.52644909610428e-07
AT1G15470	-0.00941855	-0.00942016	4.18344	0.995915
AT1G15480	0.39111	0.391178	4.41672	0.00469571
AT1G15490	0.219112	0.219173	3.60875	0.43222
AT1G15550	-0.24315	-0.243279	3.00997	0.306799
AT1G15500	0.481701	0.481706	8.31596	5.28732011504094e-05
AT1G15510	0.449321	0.449397	4.43121	0.00393668
AT1G15520	0.412424	0.412993	1.50421	0.0996131
AT1G15530	0.194773	0.194825	3.55886	0.563993
AT1G15570	-0.248728	-0.248774	4.26804	0.314057
AT1G15580	-0.0674412	-0.0681962	-1.24478	0.879281
AT1G15660	-0.0260144	-0.0260176	4.70656	0.98481
AT1G15670	0.546277	0.546394	3.77536	0.00241035
AT1G15690	-0.120402	-0.120402	9.76271	0.953217
AT1G15710	-0.164564	-0.16459	4.41048	0.783015
AT1G15730	-0.264753	-0.264771	5.6965	0.240465
AT1G15760	0.150062	0.150217	1.71356	0.559001
AT1G15740	-0.154496	-0.154503	6.22445	0.794449
AT1G15750	-0.0388166	-0.0388173	7.51572	0.995521
AT1G15780	0.222808	0.222818	6.05409	0.452376
AT1G15790	-0.20533	-0.205625	1.8382	0.399363
AT1G15800	-0.0524386	-0.0524742	2.32029	0.929973
AT1G15810	0.11314	0.113151	5.24519	0.962155
AT1G15820	-1.12259	-1.12259	10.6172	1.86508764352881e-10
AT1G05207	-0.982236	-0.98493	0.728064	0.000110628
AT1G15830	-1.33053	-1.33133	2.67453	2.44383468834136e-10
AT1G15860	0.192924	0.192947	4.84001	0.68943
AT1G15870	0.58346	0.584289	1.7049	0.00237676
AT1G15880	0.0304874	0.0304913	4.7096	0.983417
AT1G15885	0.0254134	0.0254148	6.0004	0.997863
AT1G15930	0.047171	0.0471718	7.75012	0.973939
AT1G15940	0.0664646	0.0664694	5.56732	0.95623
AT1G15950	0.185546	0.185564	5.22659	0.487953
AT1G05213	0.32379	0.323887	3.42471	0.0947202
AT1G15970	-0.0625297	-0.0625419	4.15185	0.985346
AT1G15980	-0.466234	-0.466244	7.37647	0.000119946
AT1G16000	0.0429747	0.0429848	3.96843	0.937379
AT1G16010	0.263009	0.263034	5.19279	0.250005
AT1G16020	0.114878	0.114894	4.66616	0.945555
AT1G16030	0.429652	0.429862	2.80636	0.0202709
AT1G16040	0.239735	0.239823	3.28565	0.353898
AT1G16060	-0.0822536	-0.0823693	1.51079	0.747729
AT1G16070	-0.574473	-0.574898	2.24125	0.00272642
AT1G16080	-0.632955	-0.632975	6.88117	8.8460593135719e-08
AT1G16110	-0.180673	-0.180764	2.76805	0.499866
AT1G16120	-0.520294	-0.520684	2.01369	0.146415
AT1G16140.1	0.0283503	0.0285044	-0.727212	0.929836
AT1G16150	0.0108193	0.0108318	-0.158774	0.970445
AT1G16160	-0.953242	-0.974253	-2.14772	0.101532
AT1G16170	-0.267155	-0.267209	4.10672	0.237467
AT1G16180	0.0805695	0.0805713	7.31188	0.995214
AT1G16210	0.0930838	0.0930895	5.84061	0.926751
AT1G16220	-0.0896852	-0.0897213	3.06473	0.87212
AT1G16240	-0.0723242	-0.0723297	5.45862	0.986949
AT1G16250	0.0686838	0.0687002	3.71067	0.945508
AT1G16260	-0.0130452	-0.0130473	4.21138	0.988062
AT1G16270	0.0307967	0.030799	5.45245	0.992117
AT1G16280	0.487445	0.487556	4.04122	0.00103922
AT1G16300	-0.412987	-0.413111	3.48814	0.0078165
AT1G16310	0.0161439	0.0161541	2.61957	0.958546
AT1G16320	-0.49908	-0.499122	5.36212	0.00391081
AT1G16330	-0.102435	-0.102483	2.89119	0.786309
AT1G16340	0.12901	0.129032	4.32843	0.854955
AT1G16350	0.245079	0.245088	6.57861	0.388208
AT1G16390	0.491426	0.491683	2.61974	0.0106358
AT1G16400	-0.365311	-0.365361	4.98648	0.0577517
AT1G16410	0.151563	0.151565	7.74632	0.815965
AT1G16420	-0.824434	-0.830311	-0.886849	0.0302698
AT1G16500	0.0752907	0.0753501	2.32161	0.832061
AT1G16510	0.229783	0.23028	0.834243	0.40944
AT1G16430	0.050507	0.0505588	1.88741	0.867527
AT1G16440	0.0165589	0.0166418	-0.715118	0.95441
AT1G16445	1.15235	1.15318	2.43357	2.63466283177642e-08
AT1G16460	0.0817489	0.0817547	5.55279	0.990336
AT1G16470	-0.270014	-0.270024	6.19799	0.214694
AT1G16480	0.346129	0.346363	2.38161	0.0918167
AT1G16515	-0.0344174	-0.0345396	-0.206472	0.90767
AT1G16520	0.00489604	0.0048968	4.58214	0.996329
AT1G16530	-1.06353	-1.0655	1.24925	5.29296524165068e-05
AT1G16630	-0.308578	-0.308633	4.18272	0.109652
AT1G16635.1	0.48347	0.490318	-1.6166	0.317296
AT1G16640	-0.192231	-0.19279	0.33428	0.437462
AT1G16650	0.186703	0.186813	2.74574	0.55383
AT1G16540	0.142902	0.142931	4.10404	0.818754
AT1G16560	-0.445596	-0.445638	5.28534	0.00163789
AT1G16570	0.195872	0.195919	3.86831	0.574995
AT1G16590	-0.423312	-0.423929	1.32858	0.0472707
AT1G16610	0.175345	0.175356	5.93407	0.701624
AT1G16670	-0.171809	-0.171883	3.07761	0.589123
AT1G16680	0.0949141	0.0949217	5.46504	0.985528
AT1G16700	0.040741	0.0407436	5.69349	0.9918
AT1G16710	0.0568786	0.0568822	5.77567	0.975914
AT1G16850	-0.446496	-0.447011	1.70841	0.0785322
AT1G16900	0.375918	0.375972	4.5908	0.0136826
AT1G16905	0.891079	0.896091	-0.942433	0.00828326
AT1G16860	-0.078115	-0.0781209	5.45808	0.975935
AT1G16870	-0.0396587	-0.0396625	5.25128	0.994773
AT1G16880	-0.363126	-0.36313	8.20619	0.00466619
AT1G16890	-0.0425407	-0.0425435	5.79578	0.996201
AT1G05277	-0.148241	-0.149426	-0.893179	0.700451
AT1G16720	-0.0954114	-0.0954131	7.55643	0.908855
AT1G16730	-0.0369304	-0.0369489	2.66726	0.887269
AT1G16750	0.522158	0.522282	4.00938	4.30502497875302e-05
AT1G16770	0.428847	0.433751	-1.43409	0.3744
AT1G16800	0.27503	0.275051	5.35372	0.199804
AT1G16810	-0.0845947	-0.0846021	5.2878	0.88103
AT1G16820	-0.0700757	-0.0702989	0.14828	0.785988
AT1G16825	-0.0127228	-0.0127428	1.58002	0.967145
AT1G16830	0.209153	0.209391	1.65811	0.401853
AT1G16840	-0.0326828	-0.0326866	5.04015	0.980589
AT1G16916	0.115747	0.115758	5.15891	0.865567
AT1G16930	0.0928305	0.092901	2.20288	0.75619
AT1G16960	-0.364237	-0.364422	2.76126	0.0473853
AT1G16970	0.141008	0.141032	4.30726	0.842461
AT1G17020	-0.0934138	-0.093489	2.02866	0.738735
AT1G17030	-0.837263	-0.838913	0.926338	0.000205296
AT1G17040	0.0709334	0.0709631	3.13373	0.877238
AT1G17050	-0.348024	-0.348048	5.57668	0.030347
AT1G17060	-0.448048	-0.448645	1.32391	0.0390135
AT1G17065	0.00593289	0.00599808	-1.42891	0.987647
AT1G17070	0.325859	0.325911	4.45408	0.0684069
AT1G17080	-0.208498	-0.208525	4.73417	0.521173
AT1G17090	-0.3638	-0.364173	1.67306	0.0979404
AT1G17110	0.256568	0.256582	5.99284	0.29075
AT1G17100	-0.0610842	-0.0610861	6.89577	0.970493
AT1G17120	-0.113451	-0.113466	4.57666	0.910678
AT1G17130	0.100381	0.100392	5.07446	0.920027
AT1G17140	-0.0314649	-0.0314671	5.51433	0.99699
AT1G05297	-0.335375	-0.340969	-1.73665	0.486596
AT1G17145	-0.0191069	-0.0191108	3.98456	0.993655
AT1G17147	0.151738	0.151883	1.65266	0.544462
AT1G17160	0.0277452	0.0277501	4.17716	0.9912
AT1G17170	-0.204965	-0.204994	4.3655	0.417918
AT1G17180	-0.178408	-0.178426	5.0429	0.49791
AT1G17190	0.494318	0.494464	3.45245	0.00122121
AT1G17200	0.457965	0.458016	4.95362	0.0153303
AT1G17210	0.0183068	0.0183074	6.49457	0.995671
AT1G17220	-0.154202	-0.154203	8.91015	0.866863
AT1G17255	0.535044	0.536858	-0.0897907	0.0403392
AT1G17260	-0.065351	-0.0654819	0.690335	0.800936
AT1G17270	0.0964071	0.096464	2.62948	0.841426
AT1G17280	0.0683326	0.0683416	4.75377	0.977202
AT1G17285	-0.265183	-0.265886	0.277062	0.324179
AT1G17290	-0.297255	-0.297261	7.54896	0.113927
AT1G17330	-0.250614	-0.2507	3.21439	0.289605
AT1G17340	-0.0294574	-0.0294612	4.70486	0.992435
AT1G17345	-0.911029	-0.920856	-1.25902	0.035161
AT1G17350	0.0979193	0.0979525	3.32609	0.762751
AT1G17360	-0.100474	-0.100478	6.43829	0.908511
AT1G17370	-0.158484	-0.158491	6.21375	0.914061
AT1G17380	-1.60146	-1.60297	2.21494	0.000103503
MSTRG.1560	1.59443	1.61053	-0.836253	0.00230638
AT1G17410	-0.122259	-0.122342	2.1802	0.7146
AT1G17420	-1.29445	-1.29479	3.80211	0.000271201
AT1G17430	-0.514451	-0.514851	2.07953	0.00389779
AT1G17440	0.0595099	0.0595156	5.17187	0.969779
AT1G17450	0.17389	0.173909	4.826	0.672259
AT1G17455	0.265141	0.265297	2.59376	0.246222
AT1G17460	0.459686	0.459825	3.49844	0.00523001
AT1G17470	0.351117	0.351129	6.56947	0.0208748
AT1G17480	-0.229096	-0.229232	2.64739	0.349719
AT1G17490	-0.247188	-0.247275	3.32907	0.29346
AT1G17500	-0.0887457	-0.0887536	5.18727	0.891099
AT1G17510	0.0740244	0.0740616	2.98886	0.835358
AT1G17520	0.0438107	0.0438229	3.62219	0.966446
AT1G17530	-0.098919	-0.0989339	4.41946	0.775662
AT1G17550	-0.0328779	-0.0328802	5.68086	0.999013
AT1G17560	0.138248	0.138307	3.07305	0.633493
AT1G17580	0.0130927	0.0130934	5.82015	0.997869
AT1G17590	-0.00195145	-0.00195154	2.65522	0.994664
AT1G17600	0.0163541	0.0163811	1.02679	0.948913
AT1G17620	-0.620774	-0.620845	4.96495	0.00715176
AT1G17630	0.297121	0.297372	2.33409	0.165491
AT1G17640	-0.229605	-0.229746	2.54151	0.362087
AT1G17650	-0.0676341	-0.0676377	6.16528	0.995581
AT1G17700	-0.232991	-0.233391	1.16822	0.330953
AT1G17710	-0.0670729	-0.067476	0.267744	0.855105
AT1G17680	0.252696	0.252726	4.79159	0.305515
AT1G17690	-0.315375	-0.315413	4.90415	0.0648195
AT1G17720	0.109469	0.109474	6.28696	0.967819
AT1G17730	-0.127862	-0.12788	4.68074	0.93995
AT1G17745	-0.561029	-0.561082	5.28679	0.00151157
AT1G17750	-0.471756	-0.472191	1.92862	0.0148327
AT1G17760	0.185825	0.185849	4.77433	0.648745
AT1G17780	-0.0311507	-0.0311592	3.59346	0.941676
AT1G17790	0.0270002	0.0270094	3.33491	0.986624
AT1G17820	0.0389921	0.0390002	4.11424	0.967952
AT1G17830	-0.00286598	-0.00287111	2.09823	0.991362
AT1G17840	0.367031	0.367043	6.793	0.00807464
AT1G17850	0.670645	0.670749	4.55329	1.50310274351666e-07
AT1G05347	-0.446022	-0.44647	1.75948	0.0144452
AT1G17880	-0.01109	-0.0110902	7.70147	0.978962
AT1G17890	0.142667	0.14268	5.23078	0.871391
AT1G17920	-0.553139	-0.553441	2.65256	0.00082217
AT1G17930	0.00981823	0.00982097	3.69364	0.991118
AT1G17940	0.033318	0.0333303	3.37852	0.981765
AT1G17960	2.29173	2.29241	3.31571	8.70106046088156e-17
AT1G17970	-0.200067	-0.200107	4.14455	0.47055
AT1G17980	-0.0286886	-0.0286915	5.0881	0.995589
AT1G18000	-0.775817	-0.776461	2.03243	4.24222689037802e-05
AT1G18020	-0.0157836	-0.0157894	3.32759	0.975524
AT1G18040	0.296518	0.296599	3.68239	0.138943
AT1G18075	-0.108857	-0.109059	0.976212	0.678905
AT1G18060	-0.390425	-0.390443	6.36921	0.0080389
AT1G18070	0.0800106	0.0800121	7.508	0.995059
AT1G18080	0.0237519	0.0237521	8.90658	0.996536
AT1G18100	-0.874355	-0.875882	1.09821	0.000438626
AT1G18140	-0.126057	-0.126144	2.23458	0.634918
AT1G18150	-0.0101897	-0.0101905	5.63867	0.998937
AT1G18160	0.216298	0.216311	5.71482	0.5158
AT1G18180	-0.180487	-0.180505	5.17792	0.700373
AT1G18190	0.147418	0.147439	4.57621	0.799794
AT1G18210	-0.377338	-0.377364	5.73094	0.0506008
AT1G18250	-0.420911	-0.42096	4.9132	0.0141153
AT1G18300	-1.85448	-1.85477	5.29709	3.67681865674601e-10
AT1G18260	0.129511	0.12952	5.61174	0.94638
AT1G18265	-0.395294	-0.395698	1.7289	0.0989613
AT1G18270	0.105546	0.105551	5.79183	0.790068
AT1G18320	0.837929	0.839867	0.907859	0.000339615
AT1G18330	0.139783	0.139807	4.19696	0.599501
AT1G18335	0.264851	0.264904	4.13579	0.242386
AT1G18360	-0.41942	-0.419494	4.47513	0.00203603
AT1G18370	-0.181188	-0.181204	5.1999	0.597602
AT1G18390	-0.0137388	-0.0137484	2.71108	0.979494
AT1G18400	0.757862	0.758322	2.66193	5.43187416041232e-05
AT1G18410	-1.24995	-1.26256	-1.02916	0.00123403
AT1G18415	-0.202287	-0.204209	-1.34839	0.566127
AT1G18420	-0.171718	-0.171753	4.03039	0.688395
AT1G18450	-0.0552334	-0.0552377	5.49392	0.995663
AT1G18460	-0.0359571	-0.0359601	5.15919	0.979611
AT1G18470	-0.153024	-0.153042	4.91324	0.882289
AT1G18485	0.224549	0.224565	5.60086	0.524076
AT1G18486	-0.123452	-0.123483	3.81695	0.810557
AT1G18500	-0.0305704	-0.0305715	6.48625	0.996903
AT1G18540	-0.0317794	-0.0317797	8.61524	0.984528
AT1G18550	-0.239881	-0.239953	3.52619	0.329323
AT1G18560	0.218432	0.218536	2.97399	0.411791
AT1G18570	-0.97179	-0.971964	4.36533	0.0148658
AT1G18580	0.0161764	0.0161793	4.40547	0.997705
AT1G18590	-0.122592	-0.122601	5.76898	0.891457
AT1G18600	0.186259	0.186291	4.31231	0.607499
AT1G18670	-0.187845	-0.187869	4.7275	0.636643
AT1G18610	-0.0315779	-0.031579	6.6694	0.997958
AT1G18640	-0.0807768	-0.0807874	4.75052	0.972269
AT1G18650	-0.14291	-0.14293	4.59055	0.84887
AT1G18660	-0.446933	-0.446962	5.80009	0.000997041
AT1G18680	-0.0323821	-0.0324055	2.34389	0.953593
AT1G18700	0.271745	0.271766	5.52616	0.197598
AT1G18710	-1.45395	-1.45431	4.17939	4.30424975491135e-07
AT1G18730	-0.823773	-0.823819	6.06437	1.98632427553576e-11
AT1G18720	0.0675437	0.0675469	6.15795	0.985395
AT1G18740	-1.46234	-1.46247	5.91738	2.12579023029074e-10
AT1G18750	-0.07816	-0.0782098	2.51921	0.824263
AT1G18773	-0.358491	-0.358927	1.18383	0.118312
AT1G18800	0.131705	0.131715	5.55851	0.852031
AT1G18810	0.636258	0.636371	4.30675	0.00431105
AT1G18860	0.0643308	0.0644387	0.974405	0.815266
AT1G18840	-0.0420677	-0.0420713	5.3727	0.996914
AT1G18850	0.468854	0.468929	4.5244	0.000364982
AT1G18870	-0.16597	-0.166061	2.89573	0.520741
AT1G18880	-0.046902	-0.0469096	4.27911	0.971303
AT1G18890	0.0379973	0.0380029	4.48885	0.974129
AT1G18900	0.188449	0.188471	4.84956	0.665184
AT1G18910	-0.00897968	-0.00898133	3.96408	0.994624
AT1G18950	0.14224	0.142249	5.74243	0.923349
AT1G18970	-0.723065	-0.725805	-0.239055	0.0456557
AT1G18980	-1.01762	-1.03065	-1.6049	0.0717696
AT1G18990	-0.220257	-0.220261	7.65611	0.516134
AT1G19010	0.271648	0.271775	3.06645	0.218901
AT1G19020	-0.688387	-0.688579	3.77814	0.0107797
AT1G19050	-0.67128	-0.671565	3.41965	0.000102445
AT1G19070	0.355168	0.355278	3.40936	0.046
AT1G19100	0.546861	0.546958	4.2514	1.29671917525095e-05
AT1G19110	0.1602	0.160208	6.15606	0.807863
AT1G19170	0.207177	0.207228	3.83912	0.530417
AT1G19120	0.0937624	0.0937834	4.00746	0.930929
AT1G19130	0.0865138	0.0865322	3.95245	0.882305
AT1G19140	0.180752	0.18077	5.01756	0.68274
AT1G19150	-0.913774	-0.913805	6.79134	4.13594909762108e-12
AT1G19160	0.0309687	0.0315135	-1.94589	0.945489
AT1G19180	-1.20865	-1.20882	4.99774	0.0010663
AT1G19190	-0.0737416	-0.0738741	0.916299	0.774323
AT1G19200	0.424642	0.425442	0.952386	0.0738342
AT1G19210	-0.0346895	-0.0346956	4.38615	0.985847
AT1G05487.1	-0.145673	-0.145787	2.2284	0.636037
AT1G19240	0.222736	0.222832	3.0474	0.3643
AT1G19250	1.0152	1.04607	-1.807	0.437198
AT1G19300	-0.56322	-0.563388	3.73471	0.000289762
AT1G19270	0.0738603	0.0738697	4.70085	0.975243
AT1G19310	0.0514825	0.0514991	3.37222	0.92531
AT1G19330	-0.493456	-0.493568	3.96376	0.00114138
AT1G19340	-0.247738	-0.24794	2.14784	0.291645
AT1G19350	-0.199848	-0.199855	6.68354	0.676067
AT1G19360	0.0715181	0.0715234	5.52415	0.994716
AT1G19380	-1.14224	-1.1426	3.69903	0.00121299
MSTRG.1734	-1.09607	-1.10199	0.169695	0.000446638
AT1G19415	-0.383355	-0.392838	-2.10577	0.536935
AT1G19420.1	-0.334252	-0.336743	-0.883494	0.303493
AT1G19394	0.579164	0.5794	3.21255	0.000383143
AT1G19400	-0.495886	-0.495926	5.40169	0.000415077
AT1G19430	-0.0944066	-0.094417	4.96565	0.964954
AT1G19440	-0.406397	-0.406453	4.63599	0.00317205
AT1G19450	-0.56569	-0.565741	5.28494	1.51322310040282e-06
AT1G19510	-1.7512	-1.76291	-0.597415	1.68022708623919e-06
AT1G19480	0.302017	0.302125	3.28019	0.134649
AT1G19485	0.161243	0.161264	4.60483	0.784326
AT1G19490	-0.341652	-0.341884	2.3311	0.0906416
AT1G19520	0.197403	0.197415	5.94979	0.688693
AT1G19530	-1.15902	-1.15981	1.5496	0.0344103
AT1G19540	-0.702619	-0.703931	0.55837	0.00550213
AT1G19570	-0.43933	-0.439339	7.55386	0.00313305
AT1G19580	-0.0770959	-0.0771042	5.04942	0.973385
AT1G19600	0.0720588	0.0720633	5.7821	0.992969
AT1G19610	0.403819	0.405208	-0.117589	0.234527
AT1G19630	-1.86955	-1.87285	1.54149	9.70632657998782e-11
AT1G19640	-1.57725	-1.58054	1.31113	7.66951085896032e-07
AT1G19650	-0.0862273	-0.0862401	4.45482	0.955856
AT1G19660	-0.727256	-0.727277	6.9002	1.97993501149657e-05
AT1G19670	0.62961	0.629638	6.45094	2.83441402751023e-06
AT1G19680	0.0543955	0.0544017	4.84082	0.976113
AT1G19690	-0.117406	-0.117413	5.79601	0.92787
AT1G19710	0.309252	0.309316	4.23451	0.0928077
AT1G19715	-0.194206	-0.19421	7.40496	0.723062
AT1G19740	-0.498714	-0.498739	6.17556	0.000861736
AT1G19770	-1.36102	-1.36106	7.42336	7.79960412924935e-05
AT1G19780	-0.751677	-0.758274	-1.15425	0.060144
AT1G19830	0.521987	0.523973	-0.119508	0.043776
AT1G19800	-0.0301887	-0.0301919	5.09648	0.989104
AT1G19835	-0.199154	-0.19916	6.78822	0.703156
AT1G19840	0.298352	0.298676	1.59017	0.164044
AT1G19850	-0.0513068	-0.051311	5.33017	0.977988
AT1G19860	0.0182121	0.0182152	4.18346	0.992884
AT1G19870	0.0186058	0.0186065	6.6405	0.99978
AT1G19880	0.0947186	0.0947242	5.76307	0.983672
AT1G19910	0.0533516	0.0533531	6.92374	0.994254
AT1G19920	-0.0155147	-0.0155151	7.14997	0.998836
AT1G19950	-0.313235	-0.313378	2.91662	0.129423
AT1G19960	-0.63205	-0.632178	4.2556	0.0168218
AT1G20015.1	0.524931	0.531716	-1.39807	0.244197
AT1G19968.1	0.996986	1.01536	-1.86794	0.0549613
AT1G19970	-0.530759	-0.531025	2.72766	0.00448593
AT1G19980	0.134958	0.135022	2.90678	0.725445
AT1G19990	0.0763932	0.0764133	3.81267	0.897698
AT1G20010	0.182484	0.182487	7.85105	0.731592
AT1G20020	-0.652215	-0.652219	9.65346	6.14039604692199e-09
AT1G20030	-0.233005	-0.233128	3.23049	0.330606
AT1G20050	0.0978592	0.0978655	5.8031	0.956414
AT1G20060	-0.227475	-0.227564	3.23131	0.369769
AT1G20065	0.1379	0.138833	-0.845938	0.678013
AT1G20090	-0.315539	-0.315557	5.91985	0.072663
AT1G20100	0.122629	0.122635	6.29687	0.847524
AT1G20110	-0.141417	-0.141425	5.90711	0.841292
AT1G20140	0.354794	0.354913	3.57102	0.0555998
AT1G20160	-1.02232	-1.0225	4.4732	4.1594011797048e-09
AT1G20190	-0.392662	-0.39272	4.79372	0.0159623
AT1G20200	0.0165662	0.0165668	6.60039	0.998408
AT1G20220	0.0840038	0.0840062	6.90701	0.960632
AT1G20230	0.59526	0.595718	2.30227	0.000967638
AT1G20260	-0.107421	-0.107423	7.45637	0.982334
AT1G20270	0.0929985	0.0930244	3.76091	0.952259
AT1G20300	0.334649	0.334734	3.81302	0.056627
AT1G20310	-2.54497	-2.5637	-0.423414	0.000226182
AT1G20330	-0.510095	-0.51011	6.88552	5.32653244024428e-06
AT1G20340	-0.888337	-0.888339	10.993	3.28343234182499e-07
AT1G20350	-0.0409022	-0.0410681	0.0783716	0.890344
AT1G20370	0.353471	0.353523	4.60777	0.0211474
AT1G20380	-0.128807	-0.12885	3.47956	0.781056
AT1G20390	1.28103	1.2811	5.73378	5.20569092161663e-05
AT1G20400	1.52874	1.5303	1.6203	6.74398746522339e-10
AT1G20410	0.262991	0.263045	4.10564	0.250208
AT1G20430	0.123712	0.123736	4.31905	0.759327
AT1G20440	-0.328844	-0.328847	8.62411	0.0727876
AT1G20460	0.149319	0.149402	2.64807	0.619387
AT1G20510	-1.29145	-1.29155	5.6538	0.000288227
AT1G20515	1.33878	1.35964	-1.41839	0.00314492
AT1G20530	0.855395	0.857322	0.924947	0.00162499
AT1G20540	0.412566	0.412634	4.35361	0.00205064
AT1G20550	-0.156099	-0.156204	2.32776	0.567726
AT1G20560	-0.228157	-0.228181	4.95964	0.48165
AT1G20575	-0.022678	-0.0226832	3.88296	0.977995
AT1G20580	0.0115306	0.0115313	5.83962	0.99783
AT1G20590	-0.0336592	-0.0336668	3.8589	0.963674
AT1G20620	0.181954	0.181955	10.0207	0.491329
AT1G20640	-0.204791	-0.20482	4.67896	0.561212
AT1G20650	-0.154925	-0.154939	5.23031	0.805125
AT1G20670	0.113722	0.113736	4.85612	0.915279
AT1G20693	0.142822	0.142825	7.51919	0.881927
AT1G20696	-0.0718981	-0.0718998	7.21241	0.986776
AT1G20700	-0.923819	-0.926798	0.154359	0.000499753
AT1G20720	-0.0159266	-0.0159339	3.01683	0.960463
AT1G20760	0.0220195	0.0220207	5.98779	0.999115
AT1G20770	0.304275	0.304315	4.75277	0.110663
AT1G20780	-0.173162	-0.173186	4.59142	0.62618
AT1G20810	-0.222984	-0.223001	5.57433	0.46549
AT1G20823	-1.20205	-1.20235	4.07101	1.10674921148694e-06
AT1G20830	-0.182863	-0.182908	3.96809	0.612055
AT1G20840	0.347484	0.3475	6.12798	0.0344436
AT1G20850	-0.570281	-0.570317	5.93461	4.67836565176008e-08
AT1G20870	-0.051466	-0.0515069	2.30399	0.900378
AT1G20880	0.0882491	0.0882745	3.504	0.884505
AT1G20890	0.295603	0.295734	2.95844	0.156109
AT1G20900	0.261747	0.261836	3.05964	0.254129
AT1G20910	0.305491	0.305542	4.34287	0.0898874
AT1G20920	0.536245	0.53626	6.94179	4.47779862342273e-06
AT1G20930	-0.338713	-0.338796	3.84529	0.0633934
AT1G20950	0.456435	0.456438	8.78614	7.95243553192928e-05
AT1G20970	0.0408673	0.0408685	6.69294	0.996157
AT1G20980	0.0960321	0.0960348	6.86313	0.959469
AT1G21000	-0.0681374	-0.0681442	5.06675	0.88383
AT1G21010	-0.37392	-0.37404	3.57167	0.0463035
AT1G21050	0.462788	0.462869	4.34971	0.00298725
AT1G21060	-0.405473	-0.40549	6.32199	0.00416373
AT1G21070	-0.102654	-0.102689	3.34826	0.752195
AT1G21080	-0.134004	-0.134014	5.53155	0.876668
AT1G21090	-0.287192	-0.287283	3.42173	0.187405
AT1G21100	0.330075	0.330173	2.92644	0.120386
AT1G21120	0.0320485	0.0320544	3.78691	0.921865
AT1G21130	0.0871686	0.0871704	7.38761	0.754611
AT1G21140	-0.711095	-0.712405	0.879451	0.00485403
AT1G21150	0.190896	0.190913	5.21261	0.724356
AT1G21170	0.122648	0.122663	4.66891	0.91405
AT1G21190	-0.113003	-0.113025	4.28546	0.798162
AT1G21200	0.25733	0.257421	3.26329	0.269257
AT1G21210	-1.31546	-1.32713	-1.18931	0.00181037
AT1G21250	-0.158638	-0.15866	5.04249	0.599968
AT1G21260	0.655119	0.655691	2.0612	0.000200635
AT1G21270	0.0519348	0.0519399	5.25057	0.893316
AT1G21310	0.0327446	0.0327453	7.20028	0.977088
AT1G21340	0.455057	0.461887	-1.99693	0.381177
AT1G21350	-0.220878	-0.220902	5.04136	0.551458
AT1G21360	0.703944	0.705606	0.381606	0.0154411
AT1G21370	-0.0204249	-0.0204301	3.88666	0.987238
AT1G21380	0.0654262	0.0654307	5.60164	0.994858
AT1G21390	0.0427633	0.0427862	2.85944	0.910306
AT1G21400	-0.316348	-0.316378	5.01835	0.212685
AT1G21410	-0.0254945	-0.0254986	4.40986	0.971636
AT1G21440	-0.107455	-0.107461	6.06899	0.927735
AT1G21450	-0.0723972	-0.0724035	5.17699	0.939358
AT1G21460	1.14814	1.14845	4.00288	6.41349236288003e-12
AT1G21480	0.0786041	0.0786202	4.17306	0.980534
AT1G21500	-1.23185	-1.23189	6.79076	2.27481089337645e-14
AT1G21520	0.809242	0.809846	2.27024	0.000108813
AT1G21528	2.2504	2.28656	-1.92659	0.000392838
AT1G21540	0.266816	0.267038	2.2192	0.243469
AT1G21550	-0.869365	-0.871241	0.95051	0.00247918
AT1G21560	-0.282303	-0.282353	4.34622	0.181299
AT1G21580	0.443865	0.443877	6.8395	0.000872692
AT1G21590	0.0224523	0.0224537	5.80399	0.99758
AT1G21600	0.263269	0.263278	6.69528	0.248805
AT1G21610	0.00815463	0.0081555	5.0644	0.999494
AT1G21630	0.0240648	0.0240654	6.8861	0.996808
AT1G21660	0.0844524	0.0844582	5.61961	0.982454
AT1G21640	0.026438	0.0264392	6.20596	0.984964
AT1G21650	0.270236	0.270255	5.75216	0.218995
AT1G21670	-0.154904	-0.154917	5.25134	0.661846
AT1G21680	-0.151097	-0.151101	7.07074	0.554529
AT1G21690	0.157114	0.157137	4.67839	0.788216
AT1G21695	-0.243474	-0.244549	-0.220188	0.372182
AT1G21700	0.147633	0.147645	5.41368	0.913078
AT1G21710	0.172528	0.172567	4.00431	0.629829
AT1G21720	-0.267327	-0.267339	6.155	0.230716
AT1G21730	0.0182466	0.0182493	4.48399	0.997232
AT1G21740	0.0140481	0.0140513	3.96807	0.98245
AT1G21750	0.364438	0.364444	7.72397	0.0119207
AT1G21760	0.175506	0.175536	4.33234	0.651107
AT1G21770	-0.0752629	-0.0754422	0.343336	0.881288
AT1G21780	0.040878	0.0408826	4.88989	0.981578
AT1G21790	0.166518	0.166583	3.16089	0.586761
AT1G21810	-0.170335	-0.170409	3.12171	0.574432
AT1G21830	0.2285	0.228537	4.48466	0.389591
AT1G21840	0.174242	0.174415	1.78271	0.528822
AT1G21880	0.050825	0.0508329	4.43111	0.933726
AT1G05687	-0.732671	-0.748745	-2.13917	0.23199
AT1G21890	-0.32534	-0.32862	-1.16208	0.4235
AT1G21900	0.230274	0.230305	4.6205	0.377316
AT1G21910	-0.850024	-0.850165	4.62371	0.0465061
AT1G21920	0.206775	0.206791	5.24835	0.503938
AT1G21930	0.156129	0.15617	3.6884	0.659016
AT1G21980	0.0186033	0.0186047	5.52173	0.999084
AT1G22020	0.187397	0.187417	4.9387	0.725222
AT1G22030	-0.0386948	-0.0387135	2.81859	0.968392
AT1G22040	0.242345	0.242399	3.94505	0.340657
AT1G22065	-0.106488	-0.106569	2.11462	0.683684
AT1G22050	-0.164036	-0.164163	2.11055	0.523431
AT1G22060	-0.323435	-0.323449	6.37399	0.0681984
AT1G22070	0.148681	0.148703	4.70334	0.833697
AT1G22140	-0.040766	-0.0407775	3.44711	0.921382
AT1G22150	-0.99068	-0.992896	0.943809	0.00250245
AT1G22160	-0.92793	-0.928686	2.42572	1.05776384870193e-06
AT1G22170	-0.523995	-0.524207	3.04716	0.00206436
AT1G22180	-0.105389	-0.105438	2.93294	0.793255
AT1G22190	-0.849627	-0.849681	5.99314	0.00022629
AT1G22200	0.222697	0.222715	5.42379	0.561646
AT1G22220	-0.419038	-0.419376	2.25105	0.0897071
AT1G22230	-0.440354	-0.440706	2.09466	0.0252151
AT1G22250	0.842738	0.852169	-1.16948	0.0433667
AT1G22260	0.126435	0.126772	0.538907	0.620748
AT1G22270	0.00905108	0.00905237	4.53522	0.993236
AT1G22280	-0.215441	-0.215462	5.1204	0.46447
AT1G22300	-0.0705989	-0.0705999	7.95158	0.975383
AT1G22310	0.0565038	0.0565177	3.74225	0.959322
AT1G22330	0.0588781	0.0588957	3.61825	0.88748
AT1G22400	-0.519553	-0.519694	3.98036	0.0180312
AT1G22350.1	0.160819	0.160923	2.47634	0.59922
AT1G22360	0.409429	0.409454	5.90211	0.00205149
AT1G22370	-0.276558	-0.276618	4.18263	0.197309
AT1G22403.2	0.274235	0.274458	2.11812	0.224858
AT1G22410	-0.0149588	-0.014959	7.86721	0.999599
AT1G22430	-0.241871	-0.241887	5.68446	0.344181
AT1G22440	-0.265768	-0.265814	4.05194	0.241957
AT1G22450	-0.0132673	-0.0132679	6.43759	0.999688
AT1G22460	-0.18906	-0.190229	-0.588345	0.58752
AT1G22470	-1.58019	-1.58226	1.6743	3.17761535846927e-05
AT1G22490	-0.326248	-0.32674	1.12309	0.201792
AT1G22500	-0.406713	-0.406849	3.1957	0.0799177
AT1G22510	-0.0428582	-0.0428891	2.1838	0.872953
AT1G22520	0.171986	0.172017	4.22231	0.743194
AT1G22530	-0.473776	-0.473796	6.39673	0.00165326
AT1G22540	-0.17461	-0.174656	3.72114	0.66465
AT1G22550	0.170378	0.170416	3.81723	0.700306
AT1G22570	0.38374	0.383866	3.34653	0.0590379
AT1G22590	-0.663553	-0.663672	4.39108	8.14401933086993e-07
AT1G22620	0.100271	0.100281	5.15868	0.944352
AT1G22630	-0.387809	-0.387835	5.7285	0.0114947
AT1G22640	0.332962	0.333017	4.40216	0.122537
AT1G22650	-0.0145916	-0.0145967	3.38644	0.990585
AT1G22660	0.151349	0.151383	3.96135	0.855137
AT1G22690	0.269931	0.269958	5.1267	0.255879
AT1G22700	0.35957	0.359583	6.60674	0.0209777
AT1G22710	-0.182205	-0.182209	7.34582	0.741946
AT1G22750	0.0594288	0.0594316	6.26338	0.994662
AT1G22770	0.0711889	0.0711953	5.24688	0.816347
AT1G22780	-0.0942077	-0.0942095	7.47314	0.949303
AT1G22790	-0.196864	-0.196916	3.67443	0.505985
AT1G22800	-0.0452134	-0.0452233	4.02058	0.992984
AT1G22830	0.332065	0.332333	2.10111	0.117392
AT1G22840	-0.00429073	-0.00429088	6.55942	0.997564
AT1G05773	-0.606638	-0.618758	-1.78787	0.27854
AT1G22850	-0.303832	-0.303843	6.57984	0.115018
AT1G22860	0.179272	0.179287	5.31718	0.725165
AT1G22880	0.17545	0.175498	3.60198	0.654725
AT1G22882	-0.336392	-0.336426	5.07759	0.0633582
AT1G22890	-0.0926005	-0.0926189	3.91164	0.782596
AT1G22900	0.529633	0.529968	2.5298	0.00540104
AT1G22910	-0.0422816	-0.0422883	4.4468	0.981769
AT1G22920	0.151355	0.15137	5.06933	0.809593
AT1G22930	-0.0203115	-0.0203119	7.21676	0.992358
AT1G22940	0.0862358	0.0862496	4.44197	0.968982
AT1G22950	0.231555	0.231606	4.06113	0.375794
AT1G22960	0.31427	0.314367	3.46114	0.0962003
AT1G22980	0.217678	0.217721	4.12423	0.442828
AT1G22985	-0.0130622	-0.0130796	1.75191	0.960757
AT1G22990	-0.991221	-0.993992	0.210078	0.000420863
AT1G23000	0.652791	0.652972	3.63285	3.81468271571358e-06
AT1G23010	0.65594	0.656126	3.36233	0.000153317
AT1G23020	0.603394	0.603407	7.60616	0.000123957
AT1G23030	-0.325664	-0.325686	5.80495	0.0902942
AT1G23040	-0.241812	-0.24191	3.03406	0.30779
AT1G23080	0.193752	0.193758	6.91751	0.640159
AT1G23090	0.719659	0.719775	4.59418	1.5373771666017e-06
AT1G23100	0.353247	0.353408	3.08107	0.0760809
AT1G23110	-1.33826	-1.3473	-0.0946082	0.00203839
AT1G23120	-0.314443	-0.314804	1.16014	0.151177
AT1G23130	-0.0751803	-0.075181	8.17615	0.990608
AT1G23140	-0.21274	-0.213084	1.36755	0.380025
AT1G23150	-0.356778	-0.357007	2.24388	0.0723596
AT1G23200	-0.930253	-0.931245	1.80444	6.26283021663901e-06
AT1G23170	0.272456	0.27247	5.98591	0.206059
AT1G23190	-0.148194	-0.148198	7.07272	0.948235
AT1G23205	-0.643527	-0.64362	4.82934	3.08928840694968e-05
AT1G23210	-0.288017	-0.292163	-1.73637	0.501409
AT1G23220	0.14294	0.142947	6.14665	0.921813
AT1G23260	0.0163447	0.0163469	4.74954	0.996061
AT1G23280	0.053079	0.0530849	5.04578	0.967125
AT1G23310	-0.589287	-0.589288	10.6803	4.35690491831302e-05
AT1G23330	-0.139596	-0.139621	4.149	0.785672
AT1G23340	-0.242522	-0.242667	2.45099	0.317334
AT1G23360	-0.118843	-0.118864	4.47082	0.903537
AT1G23380	0.0533343	0.0533633	2.58114	0.929199
AT1G23390	0.290146	0.29015	8.121	0.239
AT1G23400	-0.0684959	-0.068499	6.2699	0.986291
AT1G23440	0.00312718	0.00312741	5.04744	0.998272
AT1G23450	0.608418	0.609791	0.874204	0.0246886
AT1G23460	-0.521538	-0.521673	3.77165	0.000381897
AT1G23470.1	0.384019	0.384603	1.18519	0.0802019
AT1G23480	-0.289594	-0.289638	4.51096	0.173202
AT1G23490	0.0724165	0.0724182	7.22247	0.985733
AT1G23530	-0.0461398	-0.0461812	1.97941	0.892768
AT1G23540	0.603615	0.609189	-0.942298	0.131551
AT1G23550	0.0607982	0.0608436	2.20426	0.847301
AT1G23560	0.0153864	0.0154083	1.43086	0.95581
AT1G23710	-1.2397	-1.23978	5.85313	1.52347798523952e-05
AT1G23720	0.0539792	0.0539854	4.46164	0.84318
AT1G23730	-0.251703	-0.25194	1.92791	0.296866
AT1G23780	0.147598	0.147612	5.22256	0.878709
AT1G23740	-0.687918	-0.687934	7.29617	2.11265270295066e-07
AT1G23750	-0.430363	-0.43053	3.22283	0.0113806
AT1G23760	0.428464	0.429058	1.26671	0.0499669
AT1G23790	-0.210168	-0.21024	3.35231	0.440052
AT1G23800	-0.257858	-0.257935	3.54737	0.265987
AT1G23820	0.0823092	0.0823114	6.96482	0.994018
AT1G05833	-0.0697329	-0.0705569	-1.24695	0.86866
AT1G23840	0.217321	0.218045	-0.154711	0.411503
AT1G23850	0.341154	0.341831	0.757695	0.135984
AT1G23860	0.196201	0.196224	4.79188	0.549739
AT1G23870	0.124354	0.124359	6.1052	0.696872
AT1G23880	-0.054951	-0.0549854	2.33993	0.923052
AT1G23890	-0.067916	-0.0679405	3.20077	0.948987
AT1G23900	0.22973	0.229746	5.64594	0.46258
AT1G23935	-0.1265	-0.126544	3.04911	0.724482
AT1G23950	0.329906	0.329944	4.84418	0.0308421
AT1G23960	0.0615145	0.0615205	5.11734	0.990324
AT1G23970	0.20101	0.201083	3.44019	0.542773
AT1G23980	-0.154671	-0.154922	1.04804	0.540104
AT1G24020	0.194561	0.194566	6.91369	0.543002
AT1G24030	-0.180744	-0.181063	1.17262	0.464476
AT1G24050	-0.115048	-0.115056	5.80618	0.977364
AT1G24070	-1.34908	-1.34951	3.82883	1.19998637292807e-05
AT1G24090	0.388097	0.388204	3.74567	0.0173415
AT1G24100	-0.145458	-0.145464	6.41053	0.82886
AT1G24120	-0.0184385	-0.0184404	5.06014	0.999208
AT1G24140	-2.43702	-2.43913	2.75561	2.70816840979766e-05
AT1G24145	-1.38733	-1.38855	2.25191	0.000213017
AT1G24147	-1.08724	-1.08811	2.52444	0.00168866
AT1G24148	-0.559993	-0.560224	3.06816	0.00278548
AT1G24150	0.000777151	0.000776924	3.65838	0.998925
AT1G24160	0.0902539	0.0902579	6.20676	0.952402
AT1G24170	-0.743464	-0.743526	5.39836	1.1551675697265e-05
AT1G24210	0.350075	0.351087	0.339991	0.174223
AT1G24190	0.0204874	0.0204879	7.16015	0.999766
AT1G24240	0.0544753	0.0544977	3.17562	0.897976
AT1G24260	1.55689	1.56146	0.970493	1.96948967648189e-06
AT1G24265	0.549301	0.549774	2.17691	0.00108015
AT1G24267	0.338193	0.338226	5.19186	0.0423706
AT1G24280	-0.765128	-0.765216	4.90988	1.77097675799485e-09
AT1G24290	0.229844	0.229856	6.01561	0.429784
AT1G24310	-0.117516	-0.117536	4.43684	0.906574
AT1G24320	-1.10302	-1.10525	0.62433	9.32797466342366e-06
AT1G24330	-0.379809	-0.380166	1.81522	0.0610431
AT1G24340	0.157533	0.157557	4.44245	0.771017
AT1G24350	0.154915	0.154956	3.86853	0.59541
AT1G24360	-0.161567	-0.161571	6.85848	0.855526
AT1G24400	-0.224358	-0.224446	3.14328	0.40241
AT1G24405	-0.518503	-0.522583	-1.00908	0.146487
AT1G24420	-0.649277	-0.658628	-1.72462	0.129372
AT1G24440	0.087452	0.0874753	3.73867	0.858922
AT1G24450	0.240137	0.240222	3.39706	0.336314
AT1G24460	0.138336	0.138341	6.43753	0.891516
AT1G24490	0.284223	0.284246	5.46221	0.137617
AT1G24510	0.180829	0.180832	7.73282	0.810423
AT1G24530	1.0081	1.0084	3.73786	7.35774328568854e-05
AT1G24560	0.0342428	0.0342457	5.29816	0.986316
AT1G24580	1.05094	1.0512	4.41607	0.00384352
AT1G24575	0.303935	0.304205	2.13483	0.223239
AT1G24577	-0.118089	-0.118322	0.959268	0.640733
AT1G24600	-0.0295468	-0.0296322	0.306962	0.908117
AT1G24610	0.076207	0.0762143	5.19854	0.989198
AT1G24625	-0.0163669	-0.0163701	4.28082	0.983116
AT1G05913.1	0.90147	0.918596	-1.88199	0.0483076
AT1G24706	0.247556	0.247565	6.55042	0.327625
AT1G24735	-0.405339	-0.406614	0.16474	0.0960553
AT1G24764	-0.253509	-0.25353	5.52713	0.30582
AT1G24880	0.435901	0.436881	0.906122	0.38248
AT1G24996	-0.00548832	-0.00552312	-0.986048	0.989287
AT1G25055	0.508043	0.514875	-1.59779	0.258293
AT1G25098	-0.304589	-0.304767	2.56643	0.295419
AT1G25175.4	0.349327	0.354476	-1.64976	0.434038
AT1G05927	-0.266459	-0.266516	4.11994	0.236203
AT1G25230	-0.138017	-0.138034	4.79153	0.80186
AT1G25250	-0.274649	-0.275104	1.22563	0.257896
AT1G25260	0.139505	0.139512	5.98868	0.834013
AT1G25275	0.417975	0.417993	6.37422	0.00553743
AT1G25277	0.808088	0.810317	0.523076	0.00238827
AT1G25280	0.0319709	0.0319732	5.51283	0.993691
AT1G25290	0.0509606	0.0509724	3.9503	0.973125
AT1G25320	0.0558403	0.0558578	3.36456	0.950795
AT1G25350	0.113129	0.113133	6.48817	0.985438
AT1G25360	0.620293	0.620761	2.30465	0.000425411
AT1G25370	0.353931	0.354227	2.17555	0.0913922
AT1G25400	-0.576977	-0.577035	5.12261	0.107849
AT1G25375	0.0777479	0.07777	3.73301	0.936193
AT1G25380	0.15675	0.156771	4.72417	0.846146
AT1G25390	0.200914	0.20094	4.71813	0.545502
AT1G25420	-0.0475855	-0.0475926	4.55982	0.995695
AT1G25422	0.199366	0.19994	0.325352	0.487483
AT1G25425	-0.204709	-0.204891	2.12805	0.401442
AT1G25440	-0.601812	-0.601827	7.39654	1.9063925397028e-07
AT1G25430	2.32095	2.32886	0.653634	2.6034975109792e-09
AT1G25450	-0.15148	-0.151492	5.54932	0.834224
AT1G25460	-0.584897	-0.587851	-0.423231	0.0519206
AT1G25470	0.504087	0.504186	4.04808	0.000927572
AT1G25510	-0.481786	-0.481939	3.37109	0.00341865
AT1G25480	-0.0518053	-0.0518245	3.08385	0.929832
AT1G25490	0.169076	0.169081	6.7972	0.842688
AT1G25500	0.16744	0.167532	2.52338	0.662678
AT1G25520	0.229226	0.229273	3.9765	0.3937
AT1G25530	-0.307219	-0.307299	3.5928	0.109926
AT1G25540	0.255162	0.255186	5.23878	0.290495
AT1G25550	-0.118227	-0.11823	7.06384	0.696688
AT1G25560	0.0162636	0.016264	7.09582	0.957253
AT1G25570	0.179166	0.179178	5.60114	0.702558
AT1G25580	0.0918294	0.0918501	3.95155	0.882661
AT1G25682	-0.17573	-0.175759	4.42864	0.634087
AT1G26090	0.28809	0.288159	3.7223	0.152339
AT1G26100	0.340622	0.34085	2.28998	0.0844519
AT1G26110	0.275613	0.275618	7.6009	0.183009
AT1G26120	0.15345	0.153484	4.04542	0.72717
AT1G26130	-0.127519	-0.127544	4.13913	0.77176
AT1G26150	0.19397	0.193977	6.59208	0.566292
AT1G26160	0.0568768	0.0568854	4.59577	0.99642
AT1G26170	-0.00790179	-0.00790259	5.0145	0.998922
AT1G26180	0.0961286	0.096143	4.60372	0.928889
AT1G26190	0.300904	0.300973	3.88794	0.135937
AT1G26260	-0.198475	-0.198615	2.09975	0.445778
AT1G26270	-0.0733359	-0.0733391	6.16696	0.981301
AT1G26230	-0.484112	-0.484167	5.04359	0.00054333
AT1G26300	0.0477148	0.047729	3.56895	0.934811
AT1G26330	0.0399134	0.0399375	2.65829	0.889854
AT1G26340	0.395853	0.395972	3.64617	0.0198788
AT1G26370	0.118974	0.11899	4.75964	0.869425
AT1G26440	0.232704	0.232754	3.86157	0.362843
AT1G26450	-0.0280044	-0.0280128	3.32253	0.952567
AT1G26460	0.328906	0.328925	6.0035	0.0440622
AT1G26470	-0.113888	-0.113915	3.85538	0.675415
AT1G26500	-0.0987564	-0.0989908	0.65666	0.700769
AT1G26520	0.391864	0.392051	2.85127	0.0364822
AT1G26530	0.590332	0.592526	0.17171	0.0102939
AT1G26540	-0.231154	-0.231327	2.15643	0.3351
AT1G26550	-0.00830896	-0.00830925	6.54573	0.999317
AT1G26560	-0.587227	-0.58729	5.03964	0.000150673
AT1G26570	-0.157077	-0.157125	3.47571	0.621017
AT1G26580	0.425069	0.425084	6.48238	0.000680688
AT1G26600	-0.272356	-0.27308	0.558919	0.270152
AT1G26610	-0.435137	-0.438577	-0.762459	0.269038
AT1G26620	0.00745077	0.00745245	4.19348	0.998974
AT1G26670	-0.117632	-0.117639	5.76973	0.829641
AT1G26630	0.098379	0.0983796	9.22954	0.765125
AT1G26640	-0.160425	-0.160455	4.25775	0.778389
AT1G26650	-0.0845027	-0.0845176	4.24642	0.868519
AT1G26660	0.324307	0.324341	5.0255	0.067471
AT1G26690	0.220606	0.22066	3.88264	0.448797
AT1G26730	-0.510764	-0.51116	2.27944	0.0297292
AT1G26740	0.181193	0.181228	4.18275	0.585225
AT1G26750	-0.0126215	-0.0126236	4.34504	0.993897
AT1G26760	-0.0932478	-0.0932813	3.23084	0.826057
AT1G26761	-0.53791	-0.537975	4.89423	0.000149498
AT1G26770	0.304671	0.304691	6.0935	0.13532
AT1G26800	0.125588	0.125623	3.45471	0.652443
AT1G26810	-0.342009	-0.342149	3.04095	0.0741016
AT1G26820	-0.606918	-0.607187	3.01516	0.000329092
AT1G26830	0.169345	0.169352	6.48163	0.840429
AT1G26840	0.0276482	0.0276724	2.28909	0.926983
AT1G26850	0.0961804	0.0961818	7.91934	0.992565
AT1G26870	0.211209	0.212977	-1.34904	0.502425
AT1G26880	-0.232002	-0.232009	6.8692	0.344648
AT1G26900	0.0459473	0.0459738	2.62351	0.932866
AT1G26910	-0.0158436	-0.0158471	3.92929	0.967409
AT1G26911.1	-0.334788	-0.337607	-1.06267	0.386123
AT1G26920	-0.0687884	-0.0687932	5.68845	0.962703
AT1G26930	0.0457463	0.0457559	3.89321	0.919442
AT1G26940	0.243806	0.243896	3.19885	0.320263
AT1G26945	0.0307124	0.0307203	3.94047	0.951623
AT1G26960	0.032336	0.0323536	2.53891	0.940093
AT1G27000	-0.0299705	-0.0299723	5.73761	0.994279
AT1G27020	1.58129	1.58172	3.93747	8.41991505225204e-09
AT1G27030	0.239942	0.23996	5.42874	0.355879
AT1G27060	0.0897565	0.0897756	4.07748	0.919906
AT1G27070	-0.102099	-0.102121	4.03906	0.955577
AT1G27090	0.00232756	0.00232761	7.26877	0.999945
AT1G27100	-1.12428	-1.12432	6.7064	2.4156042672844e-05
AT1G27120	-0.248878	-0.248916	4.50416	0.308282
AT1G27130	-0.359125	-0.359148	5.77226	0.0245554
AT1G27140	0.243642	0.24406	0.905364	0.334564
AT1G27150	-0.101571	-0.101586	4.49886	0.922108
AT1G27190	-0.259028	-0.259042	5.95771	0.274494
AT1G27170	-0.0751935	-0.0752308	2.67182	0.888307
AT1G27180	0.224628	0.224696	3.39342	0.408245
AT1G27200	-0.677132	-0.677228	4.62873	2.49069060916224e-05
AT1G27210	-0.464917	-0.464957	5.43678	0.000335791
AT1G27290	-0.217051	-0.217064	5.84912	0.480987
AT1G06083	-0.968951	-0.985258	-1.65717	0.121307
AT1G27310	0.30789	0.307905	6.24428	0.0689883
AT1G27320	-0.16371	-0.163714	7.12089	0.908704
AT1G27340	0.282262	0.282286	5.3547	0.159191
AT1G27350	-0.00573651	-0.00573701	5.02888	0.990148
AT1G27360	-0.109423	-0.109472	2.91917	0.799693
AT1G27370	0.20476	0.204814	3.76334	0.479251
AT1G27380	-0.620161	-0.622627	-0.214081	0.0285081
AT1G27440	0.166396	0.16641	5.38077	0.751189
AT1G27385	-0.435773	-0.435845	4.47466	0.00121791
AT1G27390	0.109046	0.109055	5.35452	0.974822
AT1G27400	-0.0510894	-0.0510903	7.57831	0.963104
AT1G27430	0.140492	0.1405	5.91327	0.878228
AT1G27450	-0.121962	-0.121965	7.01209	0.837035
AT1G27460	-0.313295	-0.313329	5.03719	0.0844381
AT1G27470	0.35268	0.352715	5.14877	0.0153897
AT1G27480	-0.124559	-0.124571	5.24346	0.834952
AT1G27500	0.101106	0.101142	3.19866	0.84385
AT1G27510	0.198328	0.198336	6.30278	0.609094
AT1G27520	0.231243	0.231268	4.97469	0.410636
AT1G27530	0.103474	0.103481	5.66089	0.88402
AT1G27540	0.0998983	0.0999146	4.34127	0.931127
AT1G27565	6.73447	6.86598	1.39738	5.98461006614232e-17
AT1G27595	0.242733	0.242748	5.61501	0.360468
AT1G27600	0.0679463	0.0679541	4.94376	0.983929
AT1G27630	0.0939315	0.0939426	4.85964	0.925784
AT1G27640	0.0905818	0.0936468	-2.16469	0.897429
AT1G27650	0.0345164	0.0345188	5.715	0.989525
AT1G27660	-0.226888	-0.226967	3.35361	0.38864
AT1G27670	-0.022765	-0.0228213	0.449397	0.929589
AT1G27680	-0.292791	-0.292835	4.55934	0.122057
AT1G27690	0.00992424	0.00992566	4.45223	0.9948
AT1G27700	0.0594694	0.0594884	3.5683	0.974513
AT1G27730	-1.28574	-1.2858	6.82254	0.00625663
AT1G27752	-0.133451	-0.133459	5.83871	0.934498
AT1G27760	0.250357	0.250371	5.90592	0.306771
AT1G27770	-1.33697	-1.33701	6.72576	0.000345044
AT1G27840	0.0132612	0.0132638	4.02976	0.996256
AT1G27850	-0.107048	-0.107055	5.71553	0.952581
AT1G27880	-0.243585	-0.243715	2.72369	0.30397
AT1G27900	0.267159	0.267193	4.75297	0.230859
AT1G27910	0.172348	0.172381	4.18081	0.766787
AT1G27930	0.125626	0.125637	5.37562	0.894133
AT1G27921	-0.117701	-0.118013	0.278512	0.649098
AT1G27940	0.00214048	0.00214093	2.53329	0.995451
AT1G27950	-0.0706483	-0.0706502	7.06617	0.954296
AT1G27960	-0.0352366	-0.0352506	3.07937	0.975972
[truncated: 18,259 more rows]

## Sheet: prp19a-1 xct-2 vs Col-0
AGI	logFC	unshrunk.logFC	logCPM	PValue
AT1G01010	-0.0336563	-0.0336693	2.98016	0.939489
AT1G01020	0.0289597	0.0289698	3.46228	0.967446
AT1G01030	0.0683393	0.0683794	2.59297	0.834732
AT1G01070	-0.300456	-0.300585	2.97422	0.167357
AT1G01040	-0.0996172	-0.0996244	5.52282	0.953875
AT1G01050	0.0252295	0.0252309	5.9085	0.995978
AT1G01060	-0.0391577	-0.0391586	7.1593	0.956216
AT1G01080	-0.213058	-0.213068	6.10792	0.58666
AT1G01090	-0.456845	-0.456854	7.51027	9.40448754075323e-06
AT1G01100	-0.0468068	-0.0468077	7.43628	0.962252
AT1G01110	-0.721811	-0.722345	2.28079	7.12086443607475e-05
AT1G01120	-0.30082	-0.300834	6.27202	0.119728
AT1G01130	-0.227306	-0.227322	5.43961	0.370516
AT1G01160	0.0749689	0.0749831	4.30926	0.926536
AT1G04007	-0.0229676	-0.0230918	-0.423656	0.941271
AT1G01170	0.277143	0.277174	4.9225	0.194207
AT1G04013	-0.129296	-0.131032	-1.61152	0.78295
AT1G01180	-0.0840397	-0.0840715	3.24269	0.808459
AT1G01190	-0.502192	-0.502816	1.52602	0.024482
AT1G01200	-0.558594	-0.55957	1.0617	0.0233044
AT1G01210	0.0560555	0.0560728	3.4864	0.953909
AT1G01250	-0.484647	-0.485365	1.25783	0.019053
AT1G01260	-0.065959	-0.0659732	3.98453	0.951859
AT1G01220	0.608679	0.608731	5.49859	2.3597632949315e-06
AT1G01225	-0.035892	-0.0359307	1.80116	0.904139
AT1G01230	-0.0222652	-0.0222692	4.27925	0.993055
AT1G01240	-0.333975	-0.334054	3.93271	0.0678907
AT1G01290	0.189167	0.189217	3.77799	0.605106
AT1G01300	0.151516	0.151523	6.22088	0.72086
AT1G01310	1.823	1.85119	-2.05732	0.00131931
AT1G01320	0.151835	0.151836	9.16089	0.847236
AT1G01340	0.425192	0.425547	1.94533	0.0251722
AT1G01350	0.216962	0.216997	4.50594	0.463083
AT1G01360	0.0393912	0.0394059	3.37	0.959338
AT1G01370	-0.196749	-0.196875	2.42315	0.503367
AT1G01380	-1.03566	-1.03971	0.0780942	0.000351237
AT1G01390	-0.263252	-0.263463	1.96285	0.255629
AT1G01420	0.275062	0.275073	6.58877	0.197472
AT1G01440	0.540808	0.540878	4.62991	4.46484325053415e-06
AT1G01448	0.0529838	0.0530216	2.23333	0.861102
AT1G01453	-1.16201	-1.18979	-1.9451	0.075163
AT1G01470	0.0129251	0.0129258	5.96238	0.995004
AT1G01480	-0.899445	-0.903113	0.369836	0.0341481
AT1G01490	0.141206	0.141214	6.01908	0.792611
AT1G01500	0.182192	0.182239	3.69714	0.540108
AT1G01510	0.13914	0.139149	5.82835	0.915396
AT1G01540	-0.0758333	-0.0758365	6.3426	0.993481
AT1G01550	0.116251	0.116254	7.11868	0.974998
AT1G01560	1.25643	1.2586	0.367767	0.000705229
AT1G01570	1.25712	1.25767	3.15626	8.82012091790294e-09
AT1G01580	-0.690149	-0.690182	6.19538	0.0263539
AT1G01600	-0.0639953	-0.0640147	3.64082	0.824574
AT1G01610	0.359181	0.359201	6.12914	0.0121088
AT1G01620	-0.393722	-0.393726	8.20626	0.00293414
AT1G01630	-0.183377	-0.18339	5.6974	0.685399
AT1G01640	-1.67374	-1.67512	2.40812	1.7590726982562e-11
AT1G01650	0.0752048	0.0752141	4.67569	0.933495
AT1G01690	-0.00607964	-0.00608179	3.05131	0.994241
AT1G01695	0.34737	0.353974	-1.6994	0.428501
AT1G01800	-0.0149399	-0.0149408	5.74119	0.999075
AT1G01810	0.25773	0.259333	-0.572233	0.458368
AT1G01820	0.114223	0.114232	5.47604	0.931255
AT1G01830	-0.00867539	-0.008677	4.28008	0.996225
AT1G01860	0.234306	0.234391	3.28672	0.363002
AT1G01880	1.09364	1.09439	2.42517	3.77252314112159e-09
AT1G04033.1	0.0460897	0.0460942	5.14514	0.997008
AT1G01700	-0.0362173	-0.0362807	1.05347	0.894881
AT1G01720	0.676014	0.676054	5.80422	3.27496936193672e-05
AT1G01725	-0.149343	-0.14975	0.340624	0.583112
AT1G04047	0.338488	0.341068	-0.884347	0.386161
AT1G01730	0.160129	0.160158	4.34077	0.661152
AT1G01760	-0.0519171	-0.051936	3.3144	0.91701
AT1G01750	-0.476088	-0.478497	-0.145062	0.139775
AT1G01770	0.265603	0.265628	5.34225	0.238578
AT1G01790	0.201889	0.201893	7.5677	0.656692
AT1G01900	-0.453168	-0.453339	3.05755	0.0047538
AT1G01910	0.114319	0.114328	5.51059	0.97124
AT1G01920	-0.116264	-0.116287	4.21096	0.876503
AT1G01930	0.253264	0.253313	4.09669	0.289541
AT1G01940	0.15351	0.153554	3.78808	0.570982
AT1G01950	-0.283546	-0.283582	4.68299	0.186952
AT1G01960	0.116446	0.116449	7.15029	0.895938
AT1G01970	0.346581	0.346617	5.04555	0.0312438
AT1G01990	-0.402369	-0.402482	3.77315	0.0168821
AT1G02000	-0.158101	-0.158138	3.76857	0.690099
AT1G02010	-0.000283277	-0.000283137	3.56089	0.999627
AT1G02020	0.309708	0.309761	4.30722	0.128347
AT1G02060	0.0800257	0.0800423	4.01136	0.896889
AT1G02080	0.164373	0.164376	7.43694	0.656924
AT1G02090	-0.0532569	-0.0532627	5.07027	0.949209
AT1G02100	0.0881824	0.0881869	6.08187	0.984412
AT1G02120	0.00190909	0.00190918	5.95774	0.999968
AT1G02130	0.0796513	0.0796583	5.26689	0.976525
AT1G02140	-0.0662623	-0.0662648	6.56634	0.958025
AT1G02145	0.0599239	0.0599347	4.32339	0.962001
AT1G02170	0.106512	0.106514	7.3982	0.982823
AT1G02180	0.113998	0.114069	2.44286	0.674619
AT1G02205	-0.306359	-0.30637	6.44946	0.157672
AT1G02220	-0.677644	-0.678061	2.45212	0.000203472
AT1G02230	0.440004	0.441139	-0.127271	0.131642
AT1G02260	0.316432	0.316491	4.11148	0.091803
AT1G02270	0.131281	0.131302	4.38968	0.931125
AT1G02280	0.601559	0.601577	6.83349	7.94242390114942e-07
AT1G02290	0.230462	0.230526	3.6643	0.396228
AT1G02340	-0.0610366	-0.0610808	2.30609	0.850411
AT1G02300	0.446911	0.447028	3.95359	0.00194219
AT1G02305	-0.199622	-0.199633	5.87998	0.606572
AT1G02310	-0.470767	-0.478177	-1.30241	0.308012
AT1G02330	0.198137	0.19816	4.97042	0.677305
AT1G02335	-0.259173	-0.259233	3.7737	0.266062
AT1G02350	-0.149622	-0.149683	3.18663	0.570619
AT1G02360	-0.841342	-0.841713	3.06969	3.23027873100664e-05
AT1G02370	0.148179	0.148226	3.59158	0.842389
AT1G02380	-0.384752	-0.385077	2.02578	0.0888911
AT1G02390	-1.07814	-1.07859	2.87822	0.00274146
AT1G02400	-0.231933	-0.232132	2.12951	0.335204
AT1G02410	0.00968279	0.00968447	4.28023	0.998096
AT1G02420	0.0984525	0.0986678	0.650099	0.703682
AT1G02450	2.13378	2.13634	0.877043	1.17535280294718e-06
AT1G02460	0.264393	0.264777	1.17871	0.258881
AT1G02470	-0.263795	-0.263821	5.08449	0.245986
AT1G02500	-0.0173447	-0.0173449	8.96365	0.996634
AT1G02520	-1.17794	-1.17844	3.46926	4.18796104045544e-09
AT1G02530	-0.16667	-0.168083	-0.769323	0.639848
AT1G02560	-0.0424353	-0.0424358	8.02691	0.999032
AT1G02610	-0.424065	-0.424339	2.34493	0.186993
AT1G02640	-0.334883	-0.334928	4.61642	0.139339
AT1G02650	0.367369	0.368233	0.801409	0.129699
AT1G02660	-0.180231	-0.180241	5.41471	0.63028
AT1G02670	0.151238	0.151468	1.50194	0.546024
AT1G02680	0.404345	0.40449	3.36122	0.0254025
AT1G02690	-0.136283	-0.136302	4.68649	0.799098
AT1G02700	0.227301	0.227764	0.88966	0.358754
AT1G02720	0.191454	0.191495	3.97711	0.611114
AT1G02730	-0.0491752	-0.0491767	6.76101	0.98371
AT1G02740	-0.112293	-0.112335	3.27583	0.79619
AT1G02750	0.0201953	0.0202009	3.73578	0.981547
AT1G02780	-0.10636	-0.106361	9.55015	0.917729
AT1G02800	-1.16417	-1.1649	2.33273	1.68505745906297e-07
AT1G02810	-0.984479	-0.984863	3.25753	9.92871389302801e-07
AT1G02816	-0.0228185	-0.0228222	4.17208	0.969292
AT1G02820	-0.17659	-0.17661	4.52323	0.538884
AT1G02840	0.0120108	0.0120113	6.58087	0.998789
AT1G02850	0.823178	0.823282	4.65178	3.35760389022305e-05
AT1G02940	-2.09159	-2.10296	-0.0285549	1.0225342414204e-08
AT1G02950	-0.00538422	-0.00539384	1.08936	0.982562
AT1G02860	-0.0700957	-0.0701206	3.38494	0.862699
AT1G02870	0.222237	0.222276	4.43007	0.432305
MSTRG.175	0.105397	0.105741	0.192886	0.701173
AT1G02880	0.0351285	0.0351368	3.8414	0.96458
AT1G02890	-0.0440558	-0.0440565	7.71904	0.989947
AT1G02900	-1.15105	-1.15157	3.21435	2.5638023560686e-08
AT1G02910	0.0418786	0.0418809	5.85604	0.985298
AT1G02960	0.0978024	0.0978208	4.20653	0.877748
AT1G02970	0.20535	0.20547	2.63167	0.420277
AT1G02980	-0.749235	-0.774695	-2.18177	0.168801
AT1G02990	0.176854	0.176871	5.05055	0.751168
AT1G03000	0.212559	0.21258	5.07145	0.510216
AT1G03020	0.685109	0.68607	1.43674	0.0100448
AT1G03030	-0.0278149	-0.0278206	4.04176	0.9944
AT1G03040	0.219701	0.219719	5.47545	0.450177
AT1G03055	-0.850151	-0.850667	2.46482	7.53772033673879e-06
AT1G03060	0.0584246	0.0584262	6.78286	0.918011
AT1G03070	-0.175776	-0.176572	-0.114993	0.573671
AT1G03080	0.131334	0.131338	6.98517	0.888849
AT1G03090	-0.94166	-0.941728	5.39825	0.00341718
AT1G03100	0.220225	0.220932	0.11714	0.387536
AT1G03110	-0.00418662	-0.00418774	4.14701	0.996572
AT1G03120	-0.325977	-0.32797	-0.724018	0.325654
AT1G03130	-1.30418	-1.30419	9.24449	5.44259649691372e-14
AT1G03150	0.0309442	0.0309528	3.71364	0.926383
AT1G03160	0.234177	0.234187	6.257	0.421637
AT1G03170	0.728797	0.731852	-0.173641	0.0184501
AT1G03180	-0.246555	-0.24687	1.43683	0.300144
AT1G03190	0.315949	0.316027	3.81981	0.0860097
AT1G03210	-0.325903	-0.326027	3.06658	0.110334
AT1G03220	-0.340184	-0.340193	6.9069	0.0924846
AT1G03230	0.213316	0.213335	5.08631	0.408375
AT1G03250	0.132497	0.132515	4.73242	0.897529
AT1G03260	0.0555996	0.0556264	2.81042	0.894152
AT1G03270	-0.309724	-0.310003	2.03918	0.166194
AT1G03280	0.127254	0.127266	5.30103	0.946881
AT1G03290	0.143155	0.143171	4.81655	0.808342
AT1G03310	0.196824	0.196831	6.39718	0.583248
AT1G03320	0.644535	0.653217	-1.80753	0.126512
AT1G03330	-0.104349	-0.104364	4.63551	0.93564
AT1G03340	-0.291831	-0.292208	1.38463	0.203254
AT1G03350	0.0323258	0.032328	5.6222	0.999403
AT1G03370	0.118043	0.118049	6.19296	0.970542
AT1G03380	0.0206726	0.0206739	5.74637	0.985065
AT1G03400	-0.0395205	-0.0395305	3.56703	0.928771
AT1G03410	0.204292	0.205583	-0.631755	0.555214
AT1G03430	-0.10806	-0.108099	3.27955	0.83687
AT1G03440	-0.186961	-0.186984	4.80314	0.584102
AT1G03445	-0.17771	-0.179736	-1.10661	0.638562
AT1G03457	-0.541741	-0.541958	3.14804	0.00118778
AT1G03470	0.676995	0.677106	4.69754	0.000330408
AT1G03475	0.0354563	0.0354568	7.88567	0.998508
AT1G03495	-0.510771	-0.510915	3.85593	0.00427832
AT1G04187.1	-0.0150259	-0.0151506	-1.08865	0.973922
AT1G03510	0.310334	0.310786	1.29537	0.178921
AT1G03580.1	-1.08377	-1.08997	-0.770639	0.0145601
AT1G03590	0.0395698	0.0395751	4.80418	0.993146
AT1G03530	0.134303	0.134316	5.18104	0.882512
AT1G03540	0.061494	0.0615563	1.69873	0.811104
AT1G03550	-0.349805	-0.349988	2.53973	0.105551
AT1G03560	-0.0611327	-0.0611524	3.39721	0.934068
AT1G03600	-0.639818	-0.639827	7.97833	1.59787840956057e-06
AT1G03610	-0.489413	-0.489462	4.93441	0.00834639
AT1G03620	-0.941812	-0.943454	1.1731	8.64253585714858e-05
AT1G03630	-0.24435	-0.244353	7.96541	0.361648
AT1G03650	0.238445	0.238638	2.16667	0.31988
AT1G03680	-0.356843	-0.356849	7.72464	0.0177949
AT1G03687	0.118983	0.119016	3.66867	0.835282
AT1G03730	-0.307889	-0.307959	3.74426	0.166272
AT1G03740	0.154358	0.154372	5.07404	0.698402
AT1G03750	0.0155853	0.0155926	3.0693	0.989213
AT1G03760	-0.151726	-0.151773	3.67149	0.669008
AT1G03770	-0.248614	-0.248737	2.88122	0.298172
AT1G03780	-0.0283095	-0.0283139	4.60944	0.938716
AT1G03820	-0.71275	-0.71288	4.42633	1.69009132065423e-05
AT1G03830	0.530957	0.531035	4.70987	3.22611865064943e-05
AT1G03840	-0.758127	-0.758977	1.90306	0.00127309
AT1G03850	-0.695621	-0.695928	3.0281	0.000917897
AT1G03860	0.125545	0.125551	6.33177	0.956421
AT1G03870	-0.490084	-0.490107	6.22244	0.00772282
AT1G03900	0.0798469	0.079851	6.10305	0.980012
AT1G03905	-0.283502	-0.283765	2.04109	0.201674
AT1G03910	0.281993	0.282008	6.03187	0.152552
AT1G03930	-0.27104	-0.271069	5.15056	0.218195
AT1G04217.1	-0.375322	-0.37624	0.263136	0.15436
AT1G03940	-0.16532	-0.165353	4.31834	0.529476
AT1G03950	-0.233343	-0.233416	3.48198	0.384717
AT1G03960	0.184915	0.184964	3.77813	0.561748
AT1G03970	-0.22077	-0.220827	3.69225	0.421676
AT1G03980	-0.0147091	-0.0147699	-0.00947399	0.957649
AT1G03990	1.86675	1.86803	3.09903	7.57710185629254e-10
AT1G04000	0.797747	0.797939	3.8101	5.63627992659167e-08
AT1G04010	-0.0286346	-0.028646	3.12426	0.974227
AT1G04020	0.189759	0.189791	4.30411	0.570926
AT1G04030	-0.493263	-0.493621	2.389	0.0075627
AT1G04040	-0.387536	-0.38757	5.39762	0.0129845
AT1G04050	0.232915	0.232988	3.54709	0.362592
AT1G04080	0.437723	0.437735	6.97018	4.87752785624722e-05
AT1G04090	0.202801	0.203754	-0.0180403	0.481087
AT1G04100	-0.080551	-0.0806636	1.33021	0.779484
AT1G04110	0.534052	0.534193	3.62323	5.21298113674483e-05
AT1G04120	0.127166	0.12717	6.73133	0.912564
AT1G04130	-0.0236737	-0.0236836	3.17987	0.964578
AT1G04140	0.184609	0.184615	6.74195	0.751044
AT1G04160	-0.132632	-0.132663	3.77975	0.674609
AT1G04170	0.148584	0.148589	7.04748	0.95362
AT1G04180	-0.890094	-0.892089	0.825108	0.000394911
AT1G04190	-0.146963	-0.146978	5.20225	0.812516
AT1G04200	-0.673486	-0.67359	4.59755	3.11050110664976e-07
AT1G04210	0.125643	0.125648	6.20416	0.960665
AT1G04220	-0.779583	-0.780807	1.46532	0.000226387
AT1G04247	-1.25472	-1.26206	-0.26565	0.00707277
AT1G04230	0.0457254	0.0457421	3.31107	0.960555
AT1G04240	-0.283849	-0.283897	4.23486	0.223918
AT1G04250	-0.415521	-0.415555	5.61639	0.00285615
AT1G04260	-0.0362526	-0.036253	8.48471	0.988756
AT1G04330	-0.90077	-0.903912	0.42162	0.00438661
AT1G04280	-0.1129	-0.11291	5.30481	0.941367
AT1G04290	-0.00197838	-0.00197844	6.49834	0.999615
AT1G04340	0.101145	0.101165	4.29496	0.885253
AT1G04350	-0.176912	-0.176922	5.80561	0.635955
AT1G04360	-0.717815	-0.718544	1.93429	0.000117531
AT1G04390	0.300964	0.301053	3.57667	0.140565
AT1G04400	0.0966136	0.0966157	7.2642	0.989071
AT1G04410	-0.0236134	-0.0236135	9.66611	0.998105
AT1G04420	-0.219831	-0.219837	6.85781	0.547228
AT1G04425.1	-0.662242	-0.662706	2.35925	0.00128575
AT1G04430	-0.279614	-0.279622	6.92233	0.171472
AT1G04440	-0.0275243	-0.027526	5.81781	0.996061
AT1G04263.1	0.445969	0.455162	-1.99107	0.449536
AT1G04480	-0.14751	-0.147514	7.03378	0.727655
AT1G04510	-1.99238	-1.99261	5.45121	4.41987398202455e-19
AT1G04530	-0.132792	-0.132801	5.58963	0.852345
AT1G04520	-0.109899	-0.109913	4.71257	0.934452
AT1G04550	-0.217522	-0.217552	4.73795	0.52123
AT1G04555	-0.339769	-0.340041	2.15749	0.0889025
AT1G04570	-0.265565	-0.266503	0.0465227	0.306586
AT1G04590	0.164173	0.164198	4.61436	0.788259
AT1G04610	-1.00739	-1.01004	0.706298	0.000107216
AT1G04620	0.32689	0.326917	5.23487	0.0516295
AT1G04625	-0.166865	-0.166883	4.99194	0.714924
AT1G04635	0.191776	0.191789	5.53598	0.578952
AT1G04650	0.12739	0.127468	2.46793	0.631863
AT1G04680	-0.290619	-0.290631	6.33589	0.168229
AT1G04690	0.1804	0.180406	6.73509	0.86313
AT1G04710	-1.04397	-1.04418	4.30364	1.37487135182111e-12
AT1G04730	-0.0685422	-0.0685656	3.40387	0.859768
AT1G04750	0.0828389	0.0828429	6.2076	0.992006
AT1G04760	-0.0383668	-0.0384015	2.051	0.898834
AT1G04770	0.194246	0.194255	5.92413	0.509237
AT1G04778	-1.42155	-1.43421	-1.06246	0.00123764
AT1G04780	-0.075188	-0.0751921	5.88195	0.991615
AT1G04790	0.385011	0.385052	5.00357	0.00343895
AT1G04800	0.0152374	0.0152387	5.17098	0.981549
AT1G04810	-0.452791	-0.452809	6.4512	0.000130147
AT1G04820	0.684608	0.684613	8.9491	1.95501777240532e-09
AT1G04830	0.00845083	0.00845291	4.05517	0.994633
AT1G04840	0.696437	0.6973	1.66546	0.000163237
AT1G04850	-0.271064	-0.271074	6.60789	0.205004
AT1G04860	0.101964	0.101971	5.65664	0.969534
AT1G04880	-0.288978	-0.289012	4.9894	0.149248
AT1G04900	0.112415	0.112446	3.74438	0.882945
AT1G04297	0.405849	0.420942	-2.46414	0.513286
AT1G04910	0.0945862	0.0945969	4.96063	0.981046
AT1G04930	0.631035	0.631752	1.91806	0.00103525
AT1G04945	0.303368	0.303381	6.31518	0.0962793
AT1G04950	0.233261	0.233291	4.79386	0.408779
AT1G05000	-0.0148834	-0.0148875	3.57457	0.981191
AT1G05010	0.195763	0.195766	7.75533	0.672211
AT1G04960	-0.0513896	-0.0513991	4.27765	0.992127
AT1G04970	0.249843	0.249871	4.9042	0.334991
AT1G04980	0.619397	0.619491	4.48874	2.81198149432884e-07
AT1G04990	-0.137227	-0.137236	5.7766	0.886853
AT1G05090	0.186732	0.186888	2.07431	0.459743
AT1G05120	-0.166324	-0.166346	4.8258	0.837446
AT1G05135.1	0.215052	0.215063	5.97775	0.385531
AT1G05030	0.257842	0.257856	6.00777	0.282018
AT1G04323.1	1.48239	1.48442	1.57001	1.01067876404695e-07
AT1G05061.1	0.427241	0.427855	1.34074	0.0632016
AT1G05140	0.0952641	0.0952687	6.11846	0.964638
AT1G05150	0.0866193	0.0866239	5.97939	0.97973
AT1G05160	0.0887428	0.0887547	4.84762	0.964112
AT1G05180	0.0938173	0.093826	5.24016	0.983951
AT1G05190	0.169524	0.169525	8.73533	0.73028
AT1G05200	0.572559	0.572611	5.27383	5.27665023962394e-05
AT1G05205	-0.0881286	-0.0881771	2.75118	0.784254
AT1G05210	0.353314	0.35351	2.62558	0.10295
AT1G05260	-0.940038	-0.940242	4.37119	2.56192068537516e-08
AT1G05270	0.140325	0.14034	4.98112	0.912593
AT1G05280	-1.07051	-1.0741	0.396701	0.00225366
AT1G05300	0.331258	0.331632	1.75305	0.129766
AT1G05220	-0.306784	-0.309503	-0.739857	0.413048
AT1G05230	0.310163	0.31022	4.1807	0.116383
AT1G05250	-1.38506	-1.40144	-1.21212	0.00129823
AT1G05240	-0.18662	-0.189695	-1.68782	0.669094
AT1G04357.1	0.22405	0.226822	-1.55646	0.662316
AT1G05310	-0.417538	-0.41782	2.42456	0.0271595
AT1G05320	0.170913	0.17093	5.15971	0.809592
[truncated: 19,914 more rows]

## Sheet: prp19b-1 xct-2 vs Col-0
AGI	logFC	unshrunk.logFC	logCPM	PValue
[truncated: 20,258 more rows]
