# Supplementary material for: XAP5 CIRCADIAN TIMEKEEPER coordinates circadian rhythms and anthocyanin biosynthesis independently of splicing
Source: Plant Physiol. 2026 Apr 22;201(2):kiag235. doi: 10.1093/plphys/kiag235 (PMC13227948; doi:10.1093/plphys/kiag235)
Supplement: kiag235_Supplementary_Data [file kiag235_supplementary_data.zip › Supplementary_Dataset_S4.xlsx]

## Sheet: Readme
Supplementary Dataset S4. Module assignments for the 15,193 genes analyzed by WGCNA.

## Sheet: Module_Assignment
AGI	Module ID
AT1G01010	1
AT1G01020	2
AT1G01030	1
AT1G01070	7
AT1G01040	7
AT1G01060	7
AT1G01080	1
AT1G01090	1
AT1G01110	4
AT1G01120	6
AT1G01130	8
AT1G01160	2
AT1G04007	2
AT1G01170	3
AT1G04013	2
AT1G01180	14
AT1G01190	7
AT1G01200	1
AT1G01210	2
AT1G01250	1
AT1G01260	1
AT1G01220	3
AT1G01225	1
AT1G01240	6
AT1G01290	5
AT1G01310	5
AT1G01340	9
AT1G01350	3
AT1G01370	1
AT1G01380	6
AT1G01390	7
AT1G01420	3
AT1G01440	3
AT1G01448	5
AT1G01453	6
AT1G01480	6
AT1G01490	3
AT1G01500	3
AT1G01510	2
AT1G01540	6
AT1G01560	8
AT1G01570	2
AT1G01580	4
AT1G01600	7
AT1G01610	2
AT1G01620	1
AT1G01640	11
AT1G01650	9
AT1G01690	10
AT1G01695	10
AT1G01810	2
AT1G01830	7
AT1G01860	3
AT1G01880	5
AT1G01700	4
AT1G01720	3
AT1G01725	1
AT1G04047	2
AT1G01730	2
AT1G01760	2
AT1G01750	4
AT1G01770	2
AT1G01790	7
AT1G01900	1
AT1G01920	2
AT1G01930	3
AT1G01940	18
AT1G01950	1
AT1G01970	2
AT1G01990	6
AT1G02000	1
AT1G02010	12
AT1G02020	5
AT1G02060	2
AT1G02080	12
AT1G02145	3
AT1G02180	7
AT1G02205	1
AT1G02220	4
AT1G02230	7
AT1G02260	9
AT1G02280	3
AT1G02290	5
AT1G02340	2
AT1G02300	2
AT1G02310	6
AT1G02330	2
AT1G02335	1
AT1G02350	6
AT1G02360	4
AT1G02370	2
AT1G02380	8
AT1G02390	8
AT1G02400	1
AT1G02420	5
AT1G02450	7
AT1G02460	7
AT1G02520	15
AT1G02530	2
AT1G02610	14
AT1G02640	13
AT1G02650	3
AT1G02660	8
AT1G02670	2
AT1G02680	2
AT1G02700	2
AT1G02720	7
AT1G02730	1
AT1G02740	6
AT1G02750	3
AT1G02800	1
AT1G02810	1
AT1G02816	17
AT1G02820	14
AT1G02850	3
AT1G02940	1
AT1G02950	6
AT1G02860	2
AT1G02870	2
MSTRG.175	3
AT1G02890	11
AT1G02900	4
AT1G02960	3
AT1G02970	3
AT1G02980	2
AT1G03020	3
AT1G03040	2
AT1G03055	1
AT1G03060	12
AT1G03070	6
AT1G03090	13
AT1G03100	3
AT1G03120	1
AT1G03130	1
AT1G03150	3
AT1G03170	5
AT1G03180	1
AT1G03190	5
AT1G03210	1
AT1G03220	8
AT1G03230	9
AT1G03260	5
AT1G03270	1
AT1G03310	7
AT1G03320	7
AT1G03340	1
AT1G03400	1
AT1G03410	1
AT1G03430	7
AT1G03440	1
AT1G03445	6
AT1G03457	4
AT1G03470	2
AT1G03495	10
AT1G04187.1	na
AT1G03510	3
AT1G03580.1	13
AT1G03590	2
AT1G03530	2
AT1G03540	5
AT1G03550	17
AT1G03560	12
AT1G03600	1
AT1G03610	6
AT1G03620	6
AT1G03630	1
AT1G03650	2
AT1G03680	1
AT1G03687	3
AT1G03730	8
AT1G03740	9
AT1G03750	3
AT1G03760	2
AT1G03770	6
AT1G03780	7
AT1G03820	6
AT1G03830	3
AT1G03840	4
AT1G03850	16
AT1G03860	3
AT1G03870	6
AT1G03905	2
AT1G03910	3
AT1G03930	6
AT1G04217.1	7
AT1G03940	10
AT1G03960	2
AT1G03970	1
AT1G03980	5
AT1G03990	2
AT1G04000	5
AT1G04010	7
AT1G04020	9
AT1G04030	1
AT1G04040	4
AT1G04050	5
AT1G04080	5
AT1G04090	3
AT1G04100	7
AT1G04110	7
AT1G04160	7
AT1G04180	1
AT1G04200	6
AT1G04220	6
AT1G04247	15
AT1G04230	3
AT1G04240	8
AT1G04250	6
AT1G04330	6
AT1G04280	13
AT1G04350	1
AT1G04360	6
AT1G04390	3
AT1G04420	1
AT1G04425.1	1
AT1G04430	1
AT1G04263.1	2
AT1G04510	7
AT1G04530	6
AT1G04550	1
AT1G04555	2
AT1G04570	1
AT1G04610	4
AT1G04620	7
AT1G04625	1
AT1G04650	9
AT1G04680	1
AT1G04710	6
AT1G04730	2
AT1G04760	1
AT1G04770	8
AT1G04778	1
AT1G04790	3
AT1G04800	1
AT1G04810	11
AT1G04820	9
AT1G04830	2
AT1G04840	3
AT1G04900	2
AT1G04297	2
AT1G04930	2
AT1G04945	5
AT1G05000	2
AT1G04970	5
AT1G04980	9
AT1G04990	2
AT1G05090	5
AT1G05120	6
AT1G05135.1	5
AT1G05030	5
AT1G04323.1	5
AT1G05061.1	5
AT1G05160	2
AT1G05180	3
AT1G05200	3
AT1G05205	5
AT1G05210	7
AT1G05260	4
AT1G05280	4
AT1G05300	5
AT1G05220	4
AT1G05230	5
AT1G05250	4
AT1G05240	4
AT1G04357.1	na
AT1G05310	1
AT1G05320	5
AT1G05340	13
AT1G05370	1
AT1G05380	3
AT1G05385	1
AT1G05400	2
AT1G05410	3
AT1G05440	1
AT1G05450	4
AT1G05460	3
AT1G05490	3
AT1G05575	8
AT1G05577	na
AT1G05530	4
AT1G05540	1
AT1G05550	7
AT1G05570	4
AT1G05600	3
AT1G05610	6
AT1G05620	7
AT1G05630	7
AT1G05640	7
AT1G05650	16
AT1G05670	3
AT1G05675	19
AT1G05680	2
AT1G05690	2
AT1G05700	7
AT1G05770	1
AT1G05780	2
AT1G04423	6
AT1G05710	2
AT1G05720	2
AT1G05730	2
AT1G05750	3
AT1G05835	5
AT1G05840	17
AT1G05890	2
AT1G05900	6
AT1G05910	5
AT1G05950	3
AT1G05970	3
AT1G06020	6
AT1G06050	2
AT1G06060	3
AT1G06080	1
AT1G06090	4
AT1G06100	1
AT1G06110	5
AT1G06120	4
AT1G06140	2
AT1G06143	3
AT1G06160	3
AT1G06180	3
AT1G06190	3
AT1G06250	5
AT1G06265	3
AT1G06350	6
AT1G06370.3	na
AT1G06380	2
AT1G06400	2
AT1G06420	1
AT1G06430	17
AT1G06440	2
AT1G06450	5
AT1G06460	10
AT1G04467	3
AT1G06540	5
AT1G06550	1
AT1G06490	1
AT1G04473	2
AT1G06515	5
AT1G04477	2
AT1G06520	6
AT1G06560	3
AT1G06570	13
AT1G06580	2
AT1G06590	5
AT1G06620	4
AT1G06630	5
AT1G06740	3
AT1G06760	1
AT1G06770	2
AT1G06660	1
AT1G06670	1
AT1G06690	1
AT1G06730	3
AT1G06800	4
AT1G06820	5
AT1G06830	6
AT1G06840	2
AT1G06850	1
AT1G06900	6
AT1G06910	3
AT1G06980	4
AT1G06930	4
AT1G06950	5
AT1G06960	1
AT1G07000	8
AT1G07020	9
AT1G07030	2
AT1G07040	2
AT1G07050	5
AT1G07090	5
AT1G07135	8
AT1G07119	9
AT1G07150	7
AT1G07160	3
AT1G07170	2
AT1G07180	1
AT1G07200	7
AT1G07210	2
AT1G07220	8
AT1G07230	2
AT1G07240	1
AT1G07250	1
AT1G07260	7
AT1G07290	2
AT1G07350	3
AT1G07360	3
AT1G07370	7
AT1G07390	3
AT1G07400	10
AT1G07410	4
AT1G07420	3
AT1G07430	1
AT1G07440	1
AT1G07450	6
AT1G07480	3
AT1G04587	2
AT1G07510	3
AT1G07560	4
AT1G07570	2
AT1G07610	4
AT1G07615	3
AT1G07620	9
AT1G07705	3
AT1G07710	na
AT1G07720	1
AT1G07740	3
AT1G07745	2
AT1G07750	6
AT1G07790	1
AT1G07830	2
AT1G07870	8
AT1G07880	1
AT1G07890	7
AT1G07980	3
AT1G07985	4
AT1G07900	8
AT1G07950	18
AT1G07960	2
AT1G08070	3
AT1G08090	1
AT1G08035	2
AT1G08115.1	3
AT1G08160	6
AT1G08180	1
AT1G08210	2
AT1G08220	2
AT1G08230	5
AT1G08270	2
AT1G08280	4
AT1G08290	6
AT1G08300	12
AT1G08320	4
AT1G08430	1
AT1G08340	4
AT1G08380	1
AT1G08390	1
AT1G08400	2
AT1G08460	9
AT1G08465	2
AT1G08490	1
AT1G08500	6
AT1G08520	1
AT1G08560	1
AT1G08570	5
AT1G08580	2
AT1G08590	4
AT1G08610	3
AT1G08630	2
AT1G08640	7
AT1G08650	7
AT1G08670	4
AT1G08710	3
AT1G08730	1
AT1G08750	6
AT1G08800	13
AT1G08810	3
AT1G08830	19
AT1G08840	2
AT1G08845	2
AT1G08890	2
AT1G08900	5
AT1G08910	3
AT1G08920	6
AT1G08930	8
AT1G08940	4
AT1G08960	3
AT1G08980	8
AT1G08990	4
AT1G09010	5
AT1G09040	3
AT1G09050	5
AT1G09070	8
AT1G09080	3
AT1G09090	7
AT1G09220	3
AT1G09230	5
AT1G09250	1
AT1G09180	7
AT1G09190	3
AT1G09210	9
AT1G09280	15
AT1G09290	3
AT1G09300	3
AT1G09320	2
AT1G09340	1
AT1G09350	10
AT1G09450	1
AT1G09390	13
AT1G09400	1
AT1G09410	3
AT1G09415	3
AT1G09460	15
AT1G09470	1
AT1G09480	6
AT1G09486.1	4
AT1G09500	6
AT1G09520	7
AT1G09530	2
AT1G09560	4
AT1G09575	6
AT1G09580	10
AT1G09600	1
AT1G09645	2
AT1G09660	2
AT1G09680	3
AT1G09710	3
AT1G09740	4
AT1G09750	7
AT1G09760	2
AT1G09812	3
AT1G09794	2
AT1G09795	1
AT1G09800	2
AT1G09810	5
AT1G09815	2
AT1G09820	12
AT1G09870	1
AT1G09880	1
AT1G09890	6
AT1G09900	5
AT1G09910	17
AT1G09932	1
AT1G09940	7
AT1G09950	8
AT1G09995	4
AT1G10020	6
AT1G10030	4
AT1G10040	3
AT1G10050	3
AT1G10060	2
AT1G10070	13
AT1G10095	11
AT1G10120	6
AT1G10140	15
AT1G10155	5
AT1G10160	12
AT1G10170	2
AT1G10210	3
AT1G10230	5
AT1G10240	3
AT1G10270	3
AT1G10280	2
AT1G10350	1
AT1G10330	5
AT1G10340	8
AT1G10360	1
AT1G10380	4
AT1G10450	5
AT1G10470	6
AT1G10560	1
AT1G10490	6
AT1G10500	6
AT1G10510	9
AT1G10520	6
AT1G10522	3
AT1G04797	3
AT1G10530	4
AT1G10570	3
AT1G10600	14
AT1G10640	1
AT1G10650	1
AT1G10657	1
AT1G10682.1	4
AT1G10660	14
AT1G10680	6
AT1G10690	7
AT1G10730	2
AT1G10750	4
AT1G10770	14
AT1G10780	5
AT1G10850	7
AT1G10865	2
AT1G04827	6
AT1G10790	11
AT1G10800	1
AT1G10810	1
AT1G10870	5
AT1G10910	9
AT1G10920	5
AT1G10980	11
AT1G10990	1
AT1G11000	4
AT1G11070	6
AT1G11080	6
AT1G04837	1
AT1G11112	1
AT1G11120	1
AT1G11125	1
AT1G11130	7
AT1G11150	1
AT1G11160	7
AT1G11185.1	1
AT1G11190	6
AT1G11170	6
AT1G11175.1	13
AT1G11180	3
AT1G11210	8
AT1G11220	1
AT1G11260	13
AT1G11270	5
AT1G11280	6
AT1G11320	3
AT1G11290	5
AT1G11300	7
AT1G11303	5
AT1G11310	8
AT1G11330	5
AT1G11340	5
AT1G11350	2
AT1G11380	3
AT1G11390	3
AT1G11420	6
AT1G11450	16
AT1G11475	2
AT1G11570	10
AT1G11482.1	7
AT1G11490	4
AT1G11500	6
AT1G11540	4
AT1G11580	4
AT1G11592.2	1
AT1G11600	9
AT1G11630	3
AT1G11670	7
AT1G11700	5
AT1G11710	2
AT1G11720	1
AT1G11730	1
AT1G11735	7
AT1G11740	4
AT1G11755	3
AT1G04887	3
AT1G11790	7
AT1G11800	3
AT1G04893	10
AT1G11840	1
AT1G11850	7
AT1G11860	1
AT1G04907.1	2
AT1G11880	5
AT1G11900	2
AT1G11905	2
AT1G11930	7
AT1G11940	4
AT1G11950	3
AT1G11960	21
AT1G11970	2
AT1G11980	2
AT1G12010	4
AT1G12013.1	9
AT1G12020	3
AT1G12030	2
AT1G12040	4
AT1G12060	1
AT1G12080	4
AT1G12110	1
AT1G12120	2
AT1G12160	4
AT1G12220	3
AT1G12230	1
AT1G12240	1
AT1G12250	6
AT1G12260	1
AT1G12330	9
AT1G12280	7
AT1G12300	4
AT1G12320	1
AT1G12380	1
AT1G12420	2
AT1G12450	6
AT1G12480	2
AT1G12520	19
AT1G12530	18
AT1G12550	1
AT1G12560	4
AT1G12570	1
AT1G12580	8
AT1G12610	10
AT1G12620	5
AT1G12640	1
AT1G12680	2
AT1G12710	2
AT1G12730	3
AT1G12805	1
AT1G04973	2
AT1G12820	5
AT1G12740	4
AT1G12750	7
AT1G12770	3
AT1G12775	1
AT1G12790	13
AT1G12800	1
AT1G12845	7
AT1G12860	7
AT1G12880	5
AT1G12890	2
AT1G12900	1
AT1G12950	4
AT1G12970	3
AT1G12990	1
AT1G13000	2
AT1G13030	5
AT1G13050	3
AT1G13060	11
AT1G13080	1
AT1G13090	2
AT1G13100	3
AT1G13110	2
AT1G13120	3
AT1G13130	6
AT1G13140	7
AT1G13145.1	5
AT1G13150	5
AT1G13160	3
AT1G13180	2
AT1G13190	7
AT1G13195	2
AT1G13210	20
AT1G13220	9
AT1G13245	3
AT1G13250	9
AT1G13260	8
AT1G13270	5
AT1G13300	4
AT1G13320	6
AT1G13330	3
AT1G13340	6
AT1G13370	2
AT1G13410	2
AT1G13420	4
AT1G13430	4
AT1G13448	1
AT1G13470	5
AT1G13520	6
AT1G13530	4
AT1G13540	1
AT1G13580	1
AT1G13590	4
AT1G13600	7
AT1G13608	2
AT1G13610	2
AT1G13635	6
AT1G13640	14
AT1G13650	1
AT1G13670	13
AT1G13690	2
AT1G13700	2
AT1G05023	2
AT1G13710	2
AT1G13740	15
AT1G13750	1
AT1G13770	3
AT1G13780	3
AT1G13790	3
AT1G13800	3
AT1G13810	2
AT1G13820	1
AT1G13830	4
AT1G13930	5
AT1G13870	2
AT1G13880	5
AT1G13910	3
AT1G13950	4
AT1G13960	2
AT1G13970	4
AT1G13990	13
AT1G05043	2
AT1G14030	7
AT1G14040	2
AT1G14060	2
MSTRG.1227	4
AT1G14071	4
AT1G14080	4
AT1G14090.1	2
AT1G14120	16
AT1G05057.1	6
AT1G14130	3
AT1G14150	1
AT1G14160	4
AT1G14170	4
AT1G14180	7
AT1G14185	4
AT1G14190	4
AT1G14200	9
AT1G14205	3
AT1G14210	16
AT1G14240	4
AT1G14250	1
AT1G14280	6
AT1G14260	7
AT1G14270	6
AT1G14330	4
AT1G14290	6
AT1G14300	3
AT1G14310	1
AT1G14340	2
AT1G14345	1
AT1G14360	3
AT1G14370	8
AT1G14390	4
AT1G14410	7
AT1G14430	7
AT1G14440	9
AT1G14450	2
AT1G14470	2
AT1G14490	1
AT1G14520	2
AT1G14530	na
AT1G14540	2
AT1G14560	2
AT1G14580	1
AT1G14590	3
AT1G14600	8
AT1G14620	2
AT1G14630	10
AT1G14680	5
AT1G14640	3
AT1G14660	2
AT1G14687	5
AT1G14700	1
AT1G14720	3
AT1G14730	4
AT1G14760	2
AT1G14770	2
AT1G14780	6
AT1G14790	12
AT1G14820	2
AT1G14860	4
AT1G14870	15
AT1G14880	5
AT1G14890	2
AT1G14900	2
AT1G14920	1
AT1G14960	4
AT1G15010	10
AT1G14970	2
AT1G15030	1
AT1G05143	na
AT1G15040	13
AT1G15050	1
AT1G15080	2
AT1G05153.1	1
AT1G15100	4
AT1G15110	2
AT1G15120	7
AT1G15140	1
AT1G15150	3
AT1G15160	6
AT1G15165	7
AT1G15170	6
AT1G15175	1
AT1G15190	1
AT1G15200	3
AT1G15210	4
AT1G15215	2
AT1G15220	2
AT1G15250	2
AT1G15260	3
AT1G15300	7
AT1G15310	2
AT1G15330	13
AT1G15350	13
AT1G15370	4
AT1G15380	4
AT1G15385	1
AT1G15400	4
AT1G05163	11
AT1G15410	1
AT1G15415	6
AT1G15420	2
AT1G15430	8
AT1G15440	3
AT1G15480	3
AT1G15550	10
AT1G15500	5
AT1G15510	3
AT1G15520	3
AT1G15530	12
AT1G15570	1
AT1G15580	na
AT1G15660	7
AT1G15670	5
AT1G15710	7
AT1G15760	7
AT1G15740	13
AT1G15790	2
AT1G15800	19
AT1G15820	1
AT1G05207	6
AT1G15830	1
AT1G15870	2
AT1G15880	2
AT1G05213	9
AT1G15980	1
AT1G16000	2
AT1G16010	3
AT1G16030	5
AT1G16040	2
AT1G16060	6
AT1G16070	1
AT1G16080	1
AT1G16110	8
AT1G16120	20
AT1G16140.1	15
AT1G16150	13
AT1G16160	1
AT1G16170	2
AT1G16250	5
AT1G16260	2
AT1G16280	3
AT1G16300	6
AT1G16310	6
AT1G16320	1
AT1G16330	7
AT1G16350	3
AT1G16390	9
AT1G16400	6
AT1G16420	6
AT1G16500	7
AT1G16510	3
AT1G16430	2
AT1G16440	4
AT1G16445	5
AT1G16470	11
AT1G16480	3
AT1G16515	11
AT1G16530	6
AT1G16630	1
AT1G16635.1	5
AT1G16640	7
AT1G16650	2
AT1G16540	2
AT1G16560	6
AT1G16570	2
AT1G16590	1
AT1G16670	6
AT1G16850	1
AT1G16900	3
AT1G16905	4
AT1G16870	2
AT1G05277	2
AT1G16730	4
AT1G16750	3
AT1G16770	5
AT1G16820	2
AT1G16825	na
AT1G16830	2
AT1G16930	4
AT1G16960	1
AT1G17020	4
AT1G17030	1
AT1G17050	1
AT1G17060	4
AT1G17065	4
AT1G17070	3
AT1G17090	4
AT1G17140	7
AT1G05297	7
AT1G17145	19
AT1G17147	19
AT1G17160	7
AT1G17170	4
AT1G17180	15
AT1G17190	4
AT1G17200	3
AT1G17255	5
AT1G17260	1
AT1G17270	2
AT1G17285	4
AT1G17330	4
AT1G17345	1
AT1G17350	3
AT1G17380	8
MSTRG.1560	5
AT1G17410	13
AT1G17420	8
AT1G17430	1
AT1G17450	12
AT1G17455	9
AT1G17460	3
AT1G17470	3
AT1G17480	1
AT1G17490	1
AT1G17510	2
AT1G17520	15
AT1G17530	17
AT1G17560	2
AT1G17590	7
AT1G17600	20
AT1G17620	1
AT1G17630	2
AT1G17640	2
AT1G17700	1
AT1G17710	2
AT1G17680	5
AT1G17690	6
AT1G17745	1
AT1G17750	1
AT1G17820	2
AT1G17830	20
AT1G17840	3
AT1G17850	5
AT1G05347	1
AT1G17920	1
AT1G17940	6
AT1G17960	5
AT1G18000	8
AT1G18020	7
AT1G18040	5
AT1G18075	1
AT1G18060	1
AT1G18100	1
AT1G18140	4
AT1G18210	1
AT1G18250	1
AT1G18300	10
AT1G18265	1
AT1G18270	13
AT1G18320	2
AT1G18330	14
AT1G18335	3
AT1G18360	1
AT1G18370	1
AT1G18390	2
AT1G18400	5
AT1G18410	4
AT1G18415	4
AT1G18460	9
AT1G18470	2
AT1G18550	1
AT1G18560	2
AT1G18570	8
AT1G18590	6
AT1G18660	6
AT1G18700	3
AT1G18710	1
AT1G18730	1
AT1G18740	10
AT1G18750	2
AT1G18773	7
AT1G18800	2
AT1G18810	5
AT1G18860	16
AT1G18840	6
AT1G18850	3
AT1G18870	6
AT1G18880	15
AT1G18890	2
AT1G18910	4
AT1G18970	4
AT1G18980	4
AT1G19010	3
AT1G19020	8
AT1G19050	6
AT1G19070	14
AT1G19100	3
AT1G19110	2
AT1G19150	1
AT1G19160	7
AT1G19180	8
AT1G19190	4
AT1G19200	5
AT1G19210	2
AT1G05487.1	4
AT1G19240	2
AT1G19250	18
AT1G19300	1
AT1G19330	8
AT1G19340	2
AT1G19380	8
MSTRG.1734	6
AT1G19415	2
AT1G19420.1	1
AT1G19394	3
AT1G19400	1
AT1G19440	1
AT1G19450	1
AT1G19510	1
AT1G19480	5
AT1G19490	1
AT1G19530	13
AT1G19540	4
AT1G19570	1
AT1G19600	2
AT1G19610	2
AT1G19630	6
AT1G19640	1
AT1G19650	1
AT1G19660	6
AT1G19670	9
AT1G19680	2
AT1G19690	6
AT1G19710	2
AT1G19740	1
AT1G19770	8
AT1G19780	1
AT1G19830	5
AT1G19840	9
AT1G19850	1
AT1G19950	1
AT1G19960	7
AT1G20015.1	3
AT1G19968.1	9
AT1G19970	1
AT1G19980	9
AT1G19990	5
AT1G20020	1
AT1G20030	2
AT1G20060	1
AT1G20065	3
AT1G20100	3
AT1G20140	2
AT1G20160	6
AT1G20190	6
AT1G20200	11
AT1G20230	3
AT1G20270	2
AT1G20300	3
AT1G20310	8
AT1G20330	1
AT1G20340	1
AT1G20350	2
AT1G20370	3
AT1G20380	10
AT1G20390	5
AT1G20400	5
AT1G20410	3
AT1G20430	2
AT1G20440	1
AT1G20460	2
AT1G20510	8
AT1G20515	5
AT1G20530	3
AT1G20540	5
AT1G20550	11
AT1G20560	4
AT1G20575	2
AT1G20590	18
AT1G20620	7
AT1G20640	1
AT1G20650	1
AT1G20700	6
AT1G20720	1
AT1G20770	5
AT1G20780	20
AT1G20823	1
AT1G20830	10
AT1G20840	5
AT1G20850	6
AT1G20870	7
AT1G20880	12
AT1G20890	2
AT1G20900	4
AT1G20910	5
AT1G20920	3
AT1G20930	1
AT1G20950	5
AT1G21000	14
AT1G21010	2
AT1G21050	5
AT1G21060	1
AT1G21070	7
AT1G21090	1
AT1G21100	13
AT1G21120	4
AT1G21130	20
AT1G21140	1
AT1G21170	9
AT1G21190	2
AT1G21200	9
AT1G21210	1
AT1G21250	7
AT1G21260	5
AT1G21270	20
AT1G21310	4
AT1G21340	4
AT1G21350	1
AT1G21360	13
AT1G21390	2
AT1G21400	2
AT1G21410	2
AT1G21450	14
AT1G21460	3
AT1G21480	2
AT1G21500	1
AT1G21520	3
AT1G21528	5
AT1G21540	3
AT1G21550	8
AT1G21560	6
AT1G21580	12
AT1G21600	3
AT1G21610	2
AT1G21650	3
AT1G21670	7
AT1G21690	2
AT1G21695	1
AT1G21710	2
AT1G21720	11
AT1G21740	7
AT1G21750	9
AT1G21760	3
AT1G21770	11
AT1G21790	3
AT1G21810	7
AT1G21830	3
AT1G21840	4
AT1G21880	7
AT1G05687	na
AT1G21890	1
AT1G21910	21
AT1G21920	13
AT1G21930	7
AT1G22020	5
AT1G22030	1
AT1G22040	3
AT1G22065	4
AT1G22050	1
AT1G22060	6
AT1G22070	2
AT1G22140	7
AT1G22150	1
AT1G22160	1
AT1G22170	1
AT1G22180	2
AT1G22190	8
AT1G22220	8
AT1G22230	4
AT1G22250	5
AT1G22260	7
AT1G22270	6
AT1G22310	12
AT1G22330	2
AT1G22400	2
AT1G22350.1	7
AT1G22360	3
AT1G22370	6
AT1G22403.2	3
AT1G22440	4
AT1G22460	4
AT1G22470	8
AT1G22490	14
AT1G22500	13
AT1G22510	3
AT1G22530	6
AT1G22540	1
AT1G22550	4
AT1G22570	14
AT1G22590	1
AT1G22630	1
AT1G22640	5
AT1G22650	7
AT1G22660	2
AT1G22690	5
AT1G22700	9
AT1G22710	7
AT1G22790	1
AT1G22800	2
AT1G22830	3
AT1G05773	2
AT1G22880	2
AT1G22882	6
AT1G22890	14
AT1G22900	3
AT1G22950	5
AT1G22960	3
AT1G22980	3
AT1G22985	2
AT1G22990	6
AT1G23000	3
AT1G23010	14
AT1G23020	2
AT1G23030	2
AT1G23040	1
AT1G23080	7
AT1G23090	3
AT1G23100	2
AT1G23110	6
AT1G23120	4
AT1G23130	7
AT1G23140	1
AT1G23150	4
AT1G23200	1
AT1G23170	9
AT1G23205	1
AT1G23210	4
AT1G23280	2
AT1G23330	4
AT1G23340	1
AT1G23360	2
AT1G23380	11
AT1G23390	19
AT1G23450	2
AT1G23460	6
AT1G23470.1	3
AT1G23480	8
AT1G23530	4
AT1G23540	2
AT1G23550	2
AT1G23560	4
AT1G23710	8
AT1G23720	4
AT1G23730	1
AT1G23740	1
AT1G23750	1
AT1G23760	15
AT1G23790	7
AT1G23800	1
AT1G05833	2
AT1G23840	5
AT1G23850	15
AT1G23860	2
AT1G23870	14
AT1G23880	14
AT1G23890	4
AT1G23935	7
AT1G23950	5
AT1G23960	2
AT1G23970	2
AT1G23980	1
AT1G24020	7
AT1G24030	2
AT1G24070	1
AT1G24090	2
AT1G24140	8
AT1G24145	8
AT1G24147	7
AT1G24148	17
AT1G24150	5
AT1G24170	1
AT1G24210	2
AT1G24240	2
AT1G24260	3
AT1G24265	3
AT1G24267	3
AT1G24280	1
AT1G24290	5
AT1G24310	6
AT1G24320	4
AT1G24330	1
AT1G24340	3
AT1G24350	2
AT1G24400	6
AT1G24405	4
AT1G24420	4
AT1G24440	2
AT1G24450	2
AT1G24460	12
AT1G24490	3
AT1G24530	3
AT1G24580	2
AT1G24575	18
AT1G24577	1
AT1G24600	4
AT1G05913.1	5
AT1G24706	5
AT1G24735	1
AT1G24764	6
AT1G24880	3
AT1G24996	5
AT1G25055	5
AT1G25098	11
AT1G25175.4	na
AT1G05927	1
AT1G25230	6
AT1G25250	1
AT1G25260	2
AT1G25275	3
AT1G25277	3
AT1G25290	5
AT1G25320	7
AT1G25360	3
AT1G25370	3
AT1G25400	8
AT1G25375	2
AT1G25380	2
AT1G25390	5
AT1G25422	5
AT1G25425	7
AT1G25440	1
AT1G25430	5
AT1G25460	1
AT1G25470	5
AT1G25510	1
AT1G25480	15
AT1G25500	5
AT1G25520	14
AT1G25530	4
AT1G25540	3
AT1G25560	19
AT1G26090	9
AT1G26100	9
AT1G26120	3
AT1G26150	9
AT1G26190	5
AT1G26260	1
AT1G26270	20
AT1G26230	6
AT1G26300	2
AT1G26330	na
AT1G26340	3
AT1G26440	12
AT1G26450	4
AT1G26500	2
AT1G26520	3
AT1G26530	3
AT1G26540	4
AT1G26560	1
AT1G26570	7
AT1G26580	5
AT1G26600	6
AT1G26610	6
AT1G26620	12
AT1G26670	17
AT1G26640	6
AT1G26650	1
AT1G26660	2
AT1G26730	1
AT1G26740	2
AT1G26760	7
AT1G26761	1
AT1G26770	2
AT1G26800	19
AT1G26810	8
AT1G26820	6
AT1G26840	18
AT1G26870	4
AT1G26900	3
AT1G26910	1
AT1G26911.1	2
AT1G26930	2
AT1G26940	9
AT1G26945	6
AT1G26960	4
AT1G27020	3
AT1G27030	4
AT1G27060	2
AT1G27070	2
AT1G27100	8
AT1G27120	1
AT1G27130	1
AT1G27140	4
AT1G27170	4
AT1G27180	9
AT1G27200	8
AT1G27210	1
AT1G06083	6
AT1G27310	3
AT1G27360	1
AT1G27370	2
AT1G27380	6
AT1G27385	1
AT1G27460	1
AT1G27470	3
AT1G27480	17
AT1G27510	5
AT1G27520	5
AT1G27565	2
AT1G27595	12
AT1G27630	2
AT1G27640	2
AT1G27660	1
AT1G27670	2
AT1G27680	1
AT1G27730	8
AT1G27770	8
AT1G27840	2
AT1G27880	1
AT1G27900	3
AT1G27921	12
AT1G27940	2
AT1G27960	4
AT1G27980	6
AT1G28010	2
AT1G28050	2
AT1G28060	2
AT1G28100	5
AT1G28110	4
AT1G28130	4
AT1G28190	8
AT1G28210	2
AT1G28230	1
AT1G28250	2
AT1G28260	14
AT1G28290	1
AT1G28320	3
AT1G28330	13
AT1G28360	9
AT1G28370	8
AT1G28380	8
AT1G28390	4
AT1G28395	18
AT1G28400	6
AT1G28410	3
AT1G28470	6
AT1G28480	5
AT1G28520	2
AT1G28540	2
AT1G28560	4
AT1G28570	1
AT1G28580	3
AT1G28610	7
AT1G28620.1	9
AT1G28660	2
AT1G28670	3
AT1G28685	3
AT1G28680	4
AT1G28690	3
AT1G28710	2
AT1G29020	4
AT1G29025	4
AT1G28715.1	2
AT1G28830	2
AT1G28765	1
AT1G29030	3
AT1G29040	1
AT1G29050	6
AT1G29060	3
AT1G29071.1	2
AT1G29150	11
AT1G29160	4
AT1G29170	5
AT1G29195	7
AT1G29200	6
AT1G29230	4
AT1G29240	9
AT1G29270	1
AT1G29280	4
AT1G29300	1
AT1G29340	8
AT1G29320	2
AT1G29330	4
AT1G29357	5
AT1G29380	6
AT1G29390	1
AT1G29395	1
AT1G29430	4
AT1G29410	3
AT1G06227	5
AT1G29440	4
AT1G29450	4
AT1G29460	6
AT1G29465	13
AT1G29500	4
AT1G29510	1
AT1G29520	6
AT1G29530	1
AT1G29535	1
AT1G29550	10
AT1G29590	3
AT1G29600	1
AT1G29630	5
AT1G29640	5
AT1G29660	1
AT1G29680	8
AT1G29700	1
AT1G29720	1
AT1G29785	6
AT1G29800	2
AT1G29810	6
AT1G29840	5
AT1G29920	1
AT1G29930	1
AT1G29940	3
AT1G29980	7
AT1G30010	3
AT1G30040	8
AT1G30070	9
AT1G30080	4
AT1G30090	2
AT1G30110	1
AT1G30160	3
AT1G30170	3
AT1G30190	8
AT1G30240	2
AT1G30250	2
AT1G30260	7
MSTRG.2575	5
AT1G30280	10
AT1G30290	5
AT1G30320	3
AT1G30370	8
AT1G30380	1
AT1G30410	5
AT1G30420	4
AT1G30475	11
AT1G06337	2
AT1G30490	2
AT1G30500	5
AT1G30510	1
AT1G30515	1
AT1G30520	1
AT1G30530	7
AT1G30540	3
AT1G30545	3
AT1G30550	4
AT1G30610	5
AT1G30620	7
AT1G30640	6
AT1G30650	16
AT1G30680	3
AT1G30690	1
AT1G30700	15
AT1G30720	4
AT1G30740	3
AT1G30750	4
AT1G30755	5
AT1G30760	6
AT1G30820	14
AT1G30835	12
AT1G30840	4
AT1G30845	6
AT1G30870	4
AT1G30880	2
AT1G30900	4
AT1G30910	7
AT1G30960	2
AT1G31010	2
AT1G31020	3
AT1G31040	2
AT1G31050	15
AT1G31095	5
AT1G31120	3
AT1G31130	8
AT1G31170	6
AT1G31173	4
AT1G31175	5
AT1G06423	1
AT1G31200	2
AT1G31240	14
AT1G31230	7
AT1G31258.1	2
AT1G31280	5
AT1G31290	8
AT1G31310	9
AT1G31330	1
AT1G31320	6
AT1G31335	1
AT1G31350	1
AT1G31360	4
AT1G31410	10
AT1G31430	3
AT1G31480	12
AT1G31500	6
AT1G31540	8
AT1G31550	7
AT1G31570	9
AT1G31580	7
AT1G31600	2
AT1G31660	2
AT1G31690	1
AT1G31710	1
AT1G31750	4
AT1G31760	6
AT1G31770	6
AT1G31790	2
AT1G31800	6
AT1G31810	12
AT1G31812	1
AT1G31814	3
AT1G31817	2
AT1G31835	4
AT1G31840	2
AT1G31860	1
AT1G31880	6
AT1G31885	1
MSTRG.2709	2
AT1G06473.1	1
AT1G31935.1	4
AT1G31940	2
AT1G31950	4
AT1G32060	1
AT1G32080	1
AT1G32100	1
AT1G32120	9
AT1G32127	4
AT1G32150	8
AT1G32160	1
AT1G32170	6
AT1G32190	1
AT1G32200	1
AT1G32220	1
AT1G32230	2
AT1G32240	5
AT1G32260	2
AT1G32310	2
AT1G32330	5
AT1G32350	2
AT1G06537.1	1
AT1G32380	1
AT1G06547.1	9
AT1G06553.1	1
AT1G32415	3
AT1G32440	1
AT1G32450	6
AT1G06573	1
AT1G32510	9
AT1G32540	7
AT1G32550	7
AT1G32570	2
AT1G32583	1
AT1G32610	3
AT1G32630	na
AT1G32690	13
AT1G32700	19
AT1G32730	8
AT1G32760	7
AT1G32740	7
AT1G32780	3
AT1G32810	2
AT1G32850	3
AT1G32860	2
AT1G32870	2
AT1G32880	2
AT1G32900	1
AT1G32928	8
AT1G32930	1
AT1G32940	3
AT1G32990	1
AT1G33030	11
AT1G33040	7
AT1G33050	14
AT1G33080	1
AT1G33102	3
AT1G33110	2
AT1G33170	1
AT1G33240	1
AT1G33250	2
AT1G33260	1
AT1G33265	5
AT1G33280	4
AT1G33290	5
AT1G33330	6
AT1G33440	6
AT1G33350	3
AT1G33400	5
AT1G33410	2
AT1G33415	5
AT1G33450	5
AT1G33460	5
AT1G33475	8
AT1G33500	1
AT1G33560	3
AT1G33600	8
AT1G33610	8
AT1G33612	1
AT1G33615.6	5
AT1G33700	6
AT1G33720	8
AT1G33750	4
AT1G33760	8
AT1G33770	4
AT1G33780	6
AT1G33790	5
AT1G33800	4
AT1G33811	1
AT1G33930	7
AT1G33960	3
AT1G33970	5
AT1G33990	2
AT1G34000	1
AT1G34010	1
AT1G34020	2
AT1G34040	4
AT1G34065	2
AT1G34100.1	1
AT1G34110	4
AT1G34120	3
AT1G34150	3
AT1G34160	2
AT1G34180	2
AT1G34200	3
AT1G34220	2
AT1G34245	5
AT1G34260	5
AT1G34300	5
AT1G34315	4
AT1G34340	3
AT1G34350	18
AT1G34355	1
AT1G34360	2
AT1G06753	10
AT1G34380	3
AT1G34418.1	1
AT1G34420	5
AT1G34430	1
AT1G34440	3
AT1G34460	9
AT1G34470	3
AT1G34480	1
AT1G34570	5
AT1G34580	6
AT1G34630	2
AT1G34640	3
AT1G34670	4
AT1G34750	1
AT1G34760	4
AT1G34770	6
AT1G34844	2
AT1G35110	5
AT1G35115	3
AT1G35140	8
AT1G35180	3
AT1G35190	2
AT1G35210	8
AT1G35230	3
AT1G06837.1	3
AT1G35250	4
AT1G35255	4
AT1G35260	4
MSTRG.2935	2
AT1G35290	5
AT1G35310	9
AT1G35320	3
AT1G35350	21
AT1G35430	1
AT1G35490	5
AT1G35513.3	3
AT1G35530	9
MSTRG.2953	5
AT1G35580	13
AT1G35560	7
AT1G35612	6
AT1G35660	3
AT1G35710	7
AT1G35720	1
AT1G35730	10
AT1G35780	2
MSTRG.2971	8
AT1G06933.1	2
AT1G35830	1
AT1G35910	5
AT1G36060	4
AT1G36070	2
AT1G36160	12
AT1G36180	11
AT1G36320	7
AT1G36370	8
AT1G36380	2
AT1G36390	1
AT1G06977	2
AT1G36622	3
AT1G36730	1
AT1G36940	2
AT1G36990	5
AT1G37130	2
AT1G38065	1
AT1G41830	1
AT1G42440	3
AT1G42560	17
MSTRG.3006	1
AT1G42960	1
AT1G42970	1
AT1G42980	2
AT1G42990	2
AT1G43160	14
AT1G43245	12
AT1G43580	15
AT1G07167.1	5
AT1G43605	5
AT1G43620	9
AT1G43650	1
AT1G43670	1
AT1G43675	7
AT1G07187.1	7
AT1G43700	2
AT1G43765.1	2
AT1G43770	2
AT1G43790	1
AT1G43800	7
AT1G43860	2
AT1G43900	1
AT1G43910	5
AT1G43980	2
AT1G44000	1
AT1G44100	8
AT1G44110	7
AT1G44160	4
AT1G44170	6
AT1G44350	2
AT1G44414	2
AT1G44446	1
AT1G44575	1
AT1G44608	4
AT1G44740	4
AT1G44750	2
AT1G44760	6
AT1G44770	6
AT1G44780	3
AT1G44790	1
AT1G44800	1
AT1G44830	3
AT1G44890	2
AT1G44960	2
AT1G44920	1
AT1G44970	4
AT1G45000	11
AT1G45010	7
AT1G45050	6
AT1G45110	2
AT1G45120	12
AT1G45130	4
AT1G45145	4
AT1G45150	5
AT1G45170	2
AT1G45180	21
AT1G45191	1
AT1G45201	6
AT1G45207	1
AT1G45231	2
AT1G45233	3
AT1G45248	12
AT1G45238	11
AT1G45249	1
AT1G45230	3
AT1G45332	2
AT1G45474	1
AT1G45545	7
AT1G45616	6
AT1G45976	2
AT1G46264	7
MSTRG.3105	9
AT1G46480	6
AT1G46554.1	5
AT1G46768	5
AT1G47056	7
AT1G47130	2
AT1G07323.1	7
AT1G47200	1
AT1G47210	3
AT1G47250	11
AT1G47265	5
AT1G47271	4
AT1G47278	18
AT1G47290	7
AT1G47330	2
AT1G47340	7
AT1G47370	1
AT1G47380	1
AT1G47395	2
AT1G47400	2
MSTRG.3133	2
AT1G07367.1	2
AT1G47405	2
MSTRG.3136	2
AT1G07373.1	2
AT1G47410	6
AT1G47480	4
AT1G47520	3
AT1G47550	6
AT1G47560	4
AT1G47565	6
AT1G47570	2
AT1G47590.1	4
AT1G47600	4
AT1G47630.1	4
AT1G47655	1
AT1G47670	4
AT1G47720	18
AT1G47750	5
AT1G47760	na
AT1G47820	7
AT1G47840	4
AT1G47860	2
AT1G47870	2
AT1G47890	3
AT1G47900	7
AT1G47950	1
AT1G48000	2
AT1G48040	1
AT1G48050	5
AT1G48090	12
AT1G48100	7
AT1G48120	5
AT1G48140	18
AT1G48200	1
AT1G48240	6
AT1G48260	6
AT1G48270	3
AT1G48280	1
AT1G48330	7
AT1G48300	17
AT1G48310	1
AT1G48315	1
AT1G48350	8
AT1G48360	5
AT1G48370	12
AT1G48380	10
AT1G48390	2
AT1G48430	4
AT1G48460	3
AT1G48490	12
AT1G48520	1
AT1G48550	5
AT1G48560	3
AT1G48570	2
AT1G48580	5
AT1G48600	1
AT1G48605	2
[truncated: 13,194 more rows]
