# Supplementary material for: XAP5 CIRCADIAN TIMEKEEPER coordinates circadian rhythms and anthocyanin biosynthesis independently of splicing
Source: Plant Physiol. 2026 Apr 22;201(2):kiag235. doi: 10.1093/plphys/kiag235 (PMC13227948; doi:10.1093/plphys/kiag235)
Supplement: kiag235_Supplementary_Data [file kiag235_supplementary_data.zip › Supplementary_Dataset_S5.xlsx]

## Sheet: Readme
Supplementary Dataset S5. List of significantly enriched GO biological processes for each co-expression module identified by WGCNA.
Enriched GO terms were identified using all 20,258 expressed genes as the background, with an FDR < 0.05 threshold. Redundant GO terms were removed using the simplify function in clusterProfiler with a similarity cutoff of 0.75 for p value.

## Sheet: Module_1
ID	Description	GeneRatio	BgRatio	RichFactor	FoldEnrichment	zScore	pvalue	p.adjust	qvalue	geneID	Count
GO:0015979	photosynthesis	92/1792	184/14386	0.5	4.01395	15.5207	1.03676e-35	1.9294e-32	1.73848e-32	PSB27/LPA19/PSAO/GAPA-2/PnsL2/CP24/NDF1/NDF6/LHCA2*1/ATLFNR2/AB165/AB140/PRK/OHP2/GAPB/AtcFBP/Lhca5/NA/AtTLP18.3/PSAG/cPGK2/ATFD2/LHCA3/BICAT1/NDF2/RPOD1/RBCS1A/PSBY/LQY1/NA/NA/PSBR/CRR3/LHCB2/LHCB2/AtPGR5/PDTPI/AtCGL160/DEG11/PnsL1/LHCB4.3/CPFTSY/CURT1B/CP12/PnsL3/ATBCA1/EMB3119/LHCB4.2/ATTS02/PGK1/HCF243/NDF4/DEG13/DEG1/CAB4/OEC33/cfbp1/LHCA1/PPL1/SBPASE/ATFER3/LHCA2/CP12/MPH2/PETC/FIB/ATPC1/PS…	92
GO:0007018	microtubule-based movement	28/1792	59/14386	0.474576	3.80985	8.15782	4.32817e-11	1.15067e-08	1.03681e-08	ARK2/ATNACK1/NA/NA/ZCF125/NA/MDKIN1/MDKIN2/NA/NA/NA/NA/NA/NA/KINESIN-12B/AtKIN14h/NA/AtKin-1/ATK5/KINESIN-12A/PAKRP2/ATK1/NA/NA/NA/NA/NA/NA	28
GO:0015977	carbon fixation	12/1792	15/14386	0.8	6.42232	7.92555	4.27283e-09	8.83527e-07	7.96097e-07	GAPA-2/PRK/GAPB/cPGK2/PDTPI/CP12/EMB3119/PGK1/cfbp1/SBPASE/CP12/EMB2728	12
GO:0019253	reductive pentose-phosphate cycle	12/1792	15/14386	0.8	6.42232	7.92555	4.27283e-09	8.83527e-07	7.96097e-07	GAPA-2/PRK/GAPB/cPGK2/PDTPI/CP12/EMB3119/PGK1/cfbp1/SBPASE/CP12/EMB2728	12
GO:0098813	nuclear chromosome segregation	32/1792	93/14386	0.344086	2.76229	6.4313	3.46299e-08	5.37052e-06	4.83907e-06	CENH3/COMET/RMI2/NA/BUB3.2/NA/CAP-H/BUBR1/NA/NA/APC7/BUB3.1/ATTOPII/AtMAD2/NA/CAP-D2/AtKin-1/ATGIP1/TPXL2/CAP-D3/ATMSH4/ATK1/PCH2/NA/TPXL5/CAP-G/ATCAP-C/NA/ATCAP-E1/NA/SDS/MD60	32
GO:0000819	sister chromatid segregation	23/1792	56/14386	0.410714	3.29717	6.49691	7.02735e-08	1.00599e-05	9.06443e-06	RMI2/BUB3.2/NA/CAP-H/BUBR1/NA/NA/APC7/BUB3.1/ATTOPII/AtMAD2/NA/CAP-D2/ATGIP1/TPXL2/CAP-D3/NA/TPXL5/CAP-G/ATCAP-C/ATCAP-E1/NA/MD60	23
GO:0000070	mitotic sister chromatid segregation	20/1792	45/14386	0.444444	3.56796	6.50798	1.03829e-07	1.38018e-05	1.2436e-05	BUB3.2/NA/CAP-H/BUBR1/NA/NA/APC7/BUB3.1/AtMAD2/CAP-D2/ATGIP1/TPXL2/CAP-D3/NA/TPXL5/CAP-G/ATCAP-C/ATCAP-E1/NA/MD60	20
GO:0048285	organelle fission	50/1792	199/14386	0.251256	2.01706	5.44967	6.80174e-07	7.91128e-05	7.1284e-05	CENH3/COMET/NA/JASON/NA/NA/BUB3.2/FU/ARC12/NA/ATSULA/NA/CAP-H/BUBR1/NA/NA/APC7/PYM/PEX11D/NA/BUB3.1/ARC5/KINESIN-12B/ATTOPII/AtMAD2/NA/PEX11B/FTSZ2-2/CAP-D2/AtKin-1/ATGIP1/TPXL2/KINESIN-12A/CAP-D3/ATMSH4/ATK1/PCH2/ATYLMG1-2/NA/TPXL5/CAP-G/ATCAP-C/CAA33/ATMAP65-3/PDV1/ANQ1/ATCAP-E1/NA/SDS/MD60	50
GO:0010207	photosystem II assembly	13/1792	25/14386	0.52	4.17451	5.99234	2.0216e-06	0.000211448	0.000190524	PSB27/LPA19/OHP2/NA/BICAT1/PSBR/HCF243/OEC33/LHCB5/HCF244/OHP/CYP28/MSP-1	13
GO:0022402	cell cycle process	90/1792	447/14386	0.201342	1.61636	4.99358	2.04517e-06	0.000211448	0.000190524	CENH3/ATCSLD5/COMET/NA/JASON/SMR2/RMI2/GAI/CYCA2;3/IQD7/ATNACK1/CVP1/NA/CDKB2;2/AT-GTL1/NA/BUB3.2/FU/SMR9/DRP5A/ANP2/ARC12/AtTCP15/CMT3/NA/GNAT10/iqd8/CYCB2;4/CDKB2;1/CYCA2;4/CYCB2;1/NA/QWRF4/CESA10/IQD6/CYCB1;4/NA/CAP-H/BUBR1/ATNPSN11/NA/NA/APC7/PYM/NA/BRU1/BUB3.1/KINESIN-12B/ATTOPII/CDC45/AtMAD2/NA/CAP-D2/TRM7/ATRAD21.2/AtKin-1/CYCD6;1/ATK5/ATGIP1/TPXL2/KINESIN-12A/CAP-D3/ATMSH4/ATK1/NA/ATCSLG1…	90
GO:0007059	chromosome segregation	36/1792	131/14386	0.274809	2.20614	5.23109	2.68081e-06	0.000262578	0.000236594	CENH3/COMET/RMI2/NA/BUB3.2/NA/QWRF4/CAP-H/BUBR1/NA/NA/APC7/BUB3.1/ATTOPII/AtMAD2/NA/CAP-D2/AtKin-1/ATK5/ATGIP1/TPXL2/CAP-D3/ATMSH4/ATK1/PCH2/NA/TPXL5/CAP-G/ATCAP-C/NA/ATCAP-E1/ATEB1/NA/ATEB1C/SDS/MD60	36
GO:1903047	mitotic cell cycle process	44/1792	179/14386	0.24581	1.97334	4.9429	5.76512e-06	0.000510899	0.000460343	ATCSLD5/COMET/CYCA2;3/CDKB2;2/BUB3.2/CMT3/NA/CYCB2;4/CDKB2;1/CYCA2;4/CYCB2;1/NA/CESA10/CYCB1;4/CAP-H/BUBR1/NA/NA/APC7/BRU1/BUB3.1/KINESIN-12B/CDC45/AtMAD2/CAP-D2/TRM7/CYCD6;1/ATGIP1/TPXL2/KINESIN-12A/CAP-D3/ATCSLG1/CYCB2;2/NA/CYC1BAT/TPXL5/ATCESA7/CAP-G/ATCAP-C/NA/ATCAP-E1/NA/SDS/MD60	44
GO:0033013	tetrapyrrole metabolic process	28/1792	97/14386	0.28866	2.31733	4.91046	1.23151e-05	0.000968098	0.000872299	POR/ALB-1V/DEG17/ATCAO/AtHEMA1/ISPF/HO3/NA/ATGLK1/HO2/HEME2/ATTSPO/AT-SO/HOZ/ATHY2/ATG4/NA/ACSF/AtCLA1/CHLM/PORB/ATSDX1/ABAR/BPG1/CLD1/AtUPM1/ATLFNR1/NA	28
GO:0007017	microtubule-based process	49/1792	213/14386	0.230047	1.84679	4.69655	1.24849e-05	0.000968098	0.000872299	ARK2/ATNACK1/NA/NA/ANP2/ZCF125/NA/CORD5/MDKIN1/MDKIN2/QWRF4/NA/NA/NA/WDL1/NA/NA/NA/KINESIN-12B/AtKIN14h/NA/TRM7/MAP65-4/AtKin-1/ATK5/ATGIP1/TPXL2/KINESIN-12A/PAKRP2/NA/ATK1/NA/NA/MAP65-2/NA/NA/NA/KTN80.3/TPXL5/SP1L4/NA/NA/ATMAP65-3/NA/ATEB1/ATEB1C/MD60/NA/WVD2	49
GO:1901292	nucleoside phosphate catabolic process	20/1792	60/14386	0.333333	2.67597	4.90705	2.14745e-05	0.00159856	0.00144037	NA/NA/ATNUDX25/PKp3/RBA1/cPGK2/PGM/PDTPI/AtFBA1/atnudt22/PGK1/ATHXK4/DUT1/ASML1/NA/PGI/AtFBA2/VEN4/NA/NA	20
GO:0009657	plastid organization	56/1792	267/14386	0.209738	1.68375	4.25399	5.32278e-05	0.00366877	0.00330572	CRB/AtLrgB/SGRL/CP22/IPGAL2/GDC1/cPGK2/WAL/IM30/ARC12/RIQ2/NA/ATGLK1/PDTPI/ATSULA/CV/AtYbeY/MAPKKK14/AtCGL160/ARASP/NA/bTHXc/NA/AtCOR15A/CPFTSY/CURT1B/ATCOL2/SPD1/PGK1/HCF107/ARC5/PLSP1/JK224/MDH/NA/FTSZ2-2/cL37/ACSF/CSP41A/CURT1A/SECE1/ATYLMG1-2/PAB/EAL1/RIQ1/PP7L/NA/ABCI11/LSU2/VEN4/CAA33/PDV1/AtcPT5/HAI1/CDF1/NA	56
GO:0000278	mitotic cell cycle	50/1792	231/14386	0.21645	1.73764	4.26322	5.67559e-05	0.00377224	0.00339895	ATCSLD5/COMET/AtHaspin/CYCA2;3/CDKB2;2/WPP2/BUB3.2/CMT3/NA/CYCB2;4/CDKB2;1/CYCA2;4/CYCB2;1/NA/CESA10/CYCB1;4/CAP-H/BUBR1/NA/NA/APC7/BRU1/BUB3.1/KINESIN-12B/CDC45/AtMAD2/CAP-D2/TRM7/ATRAD21.2/CYCD6;1/ATGIP1/TPXL2/KINESIN-12A/CAP-D3/NA/ATCSLG1/CYCB2;2/EAL1/NA/CYC1BAT/TPXL5/ATCESA7/CAP-G/WPP1/ATCAP-C/NA/ATCAP-E1/NA/SDS/MD60	50
GO:0009644	response to high light intensity	19/1792	60/14386	0.316667	2.54217	4.51531	7.61756e-05	0.00415879	0.00374725	Lhca5/LHCA3/PSBY/LHCB2/LHCB2/AtPGR5/AtCOR15A/CAO/DEG13/CAB4/OEC33/LHCA1/LHCA2/FIB/ATSDX1/OHP/LHCB3/abc1k8/MSP-1	19
GO:0019319	hexose biosynthetic process	10/1792	21/14386	0.47619	3.82281	4.88293	8.39218e-05	0.00415879	0.00374725	AtcFBP/cPGK2/AtMUR3/PDTPI/AtFBA1/PGK1/cfbp1/SBPASE/PGI/AtFBA2	10
GO:0007094	mitotic spindle assembly checkpoint signaling	7/1792	11/14386	0.636364	5.10866	5.14204	9.60924e-05	0.00415879	0.00374725	BUB3.2/NA/BUBR1/BUB3.1/AtMAD2/NA/NA	7
GO:0031577	spindle checkpoint signaling	7/1792	11/14386	0.636364	5.10866	5.14204	9.60924e-05	0.00415879	0.00374725	BUB3.2/NA/BUBR1/BUB3.1/AtMAD2/NA/NA	7
GO:0033046	negative regulation of sister chromatid segregation	7/1792	11/14386	0.636364	5.10866	5.14204	9.60924e-05	0.00415879	0.00374725	BUB3.2/NA/BUBR1/BUB3.1/AtMAD2/NA/NA	7
GO:0033047	regulation of mitotic sister chromatid segregation	7/1792	11/14386	0.636364	5.10866	5.14204	9.60924e-05	0.00415879	0.00374725	BUB3.2/NA/BUBR1/BUB3.1/AtMAD2/NA/NA	7
GO:0033048	negative regulation of mitotic sister chromatid segregation	7/1792	11/14386	0.636364	5.10866	5.14204	9.60924e-05	0.00415879	0.00374725	BUB3.2/NA/BUBR1/BUB3.1/AtMAD2/NA/NA	7
GO:0045841	negative regulation of mitotic metaphase/anaphase transition	7/1792	11/14386	0.636364	5.10866	5.14204	9.60924e-05	0.00415879	0.00374725	BUB3.2/NA/BUBR1/BUB3.1/AtMAD2/NA/NA	7
GO:0051985	negative regulation of chromosome segregation	7/1792	11/14386	0.636364	5.10866	5.14204	9.60924e-05	0.00415879	0.00374725	BUB3.2/NA/BUBR1/BUB3.1/AtMAD2/NA/NA	7
GO:0071173	spindle assembly checkpoint signaling	7/1792	11/14386	0.636364	5.10866	5.14204	9.60924e-05	0.00415879	0.00374725	BUB3.2/NA/BUBR1/BUB3.1/AtMAD2/NA/NA	7
GO:0071174	mitotic spindle checkpoint signaling	7/1792	11/14386	0.636364	5.10866	5.14204	9.60924e-05	0.00415879	0.00374725	BUB3.2/NA/BUBR1/BUB3.1/AtMAD2/NA/NA	7
GO:1902100	negative regulation of metaphase/anaphase transition of cell cycle	7/1792	11/14386	0.636364	5.10866	5.14204	9.60924e-05	0.00415879	0.00374725	BUB3.2/NA/BUBR1/BUB3.1/AtMAD2/NA/NA	7
GO:1905819	negative regulation of chromosome separation	7/1792	11/14386	0.636364	5.10866	5.14204	9.60924e-05	0.00415879	0.00374725	BUB3.2/NA/BUBR1/BUB3.1/AtMAD2/NA/NA	7
GO:2000816	negative regulation of mitotic sister chromatid separation	7/1792	11/14386	0.636364	5.10866	5.14204	9.60924e-05	0.00415879	0.00374725	BUB3.2/NA/BUBR1/BUB3.1/AtMAD2/NA/NA	7
GO:0051304	chromosome separation	9/1792	18/14386	0.5	4.01395	4.82632	0.000119573	0.00504944	0.00454976	CENH3/BUB3.2/NA/BUBR1/APC7/BUB3.1/AtMAD2/NA/NA	9
GO:0033014	tetrapyrrole biosynthetic process	21/1792	72/14386	0.291667	2.34147	4.30437	0.000123986	0.00504944	0.00454976	POR/ALB-1V/DEG17/ATCAO/AtHEMA1/ISPF/NA/ATGLK1/HO2/HEME2/ATHY2/ATG4/NA/ACSF/AtCLA1/CHLM/PORB/ABAR/BPG1/AtUPM1/ATLFNR1	21
GO:0072523	purine-containing compound catabolic process	19/1792	62/14386	0.306452	2.46016	4.34618	0.000124812	0.00504944	0.00454976	NA/PKp3/RBA1/cPGK2/PGM/PDTPI/AtFBA1/atnudt22/PGK1/ATHXK4/ASML1/ALN/AAH/PGI/AtFBA2/VEN4/ATAAH-2/NA/NA	19
GO:0010206	photosystem II repair	7/1792	12/14386	0.583333	4.68294	4.81436	0.000205765	0.00735732	0.00662926	PSB27/LPA19/AtTLP18.3/LQY1/DEG1/MPH2/DEG8	7
GO:0030091	protein repair	7/1792	12/14386	0.583333	4.68294	4.81436	0.000205765	0.00735732	0.00662926	PSB27/LPA19/AtTLP18.3/LQY1/DEG1/MPH2/DEG8	7
GO:0045839	negative regulation of mitotic nuclear division	7/1792	12/14386	0.583333	4.68294	4.81436	0.000205765	0.00735732	0.00662926	BUB3.2/NA/BUBR1/BUB3.1/AtMAD2/NA/NA	7
GO:0010196	nonphotochemical quenching	8/1792	16/14386	0.5	4.01395	4.54998	0.000290488	0.00948419	0.00854567	CP24/CP22/FLAP1/SOQ1/RIQ2/PETC/LHCB5/RIQ1	8
GO:1990066	energy quenching	8/1792	16/14386	0.5	4.01395	4.54998	0.000290488	0.00948419	0.00854567	CP24/CP22/FLAP1/SOQ1/RIQ2/PETC/LHCB5/RIQ1	8
GO:0046496	nicotinamide nucleotide metabolic process	25/1792	98/14386	0.255102	2.04793	3.92648	0.00031009	0.00994962	0.00896505	ATNDI1/NA/G6PD3/PKp3/RBA1/PSAG/cPGK2/PGM/PDTPI/AtFBA1/EMB3119/PGK1/ATHXK4/NA/ASML1/PGI/AtFBA2/G6PD2/GSM2/PGL5/PGD3/c-NAD-MDH3/EMB2728/NA/NA	25
GO:0010088	phloem development	10/1792	24/14386	0.416667	3.34496	4.33686	0.000327648	0.0101626	0.00915691	CLE10/CLE26/OPL2/AtSEOR2/CLE41/CLE25/OPL1/CRN/CLE14/CLE13	10
GO:2001251	negative regulation of chromosome organization	7/1792	13/14386	0.538462	4.32272	4.52099	0.000397872	0.0115694	0.0104245	BUB3.2/NA/BUBR1/BUB3.1/AtMAD2/NA/NA	7
GO:0051784	negative regulation of nuclear division	8/1792	17/14386	0.470588	3.77784	4.32275	0.000488957	0.0131877	0.0118827	BUB3.2/NA/BUBR1/BUB3.1/AtMAD2/PCH2/NA/NA	8
GO:0032506	cytokinetic process	6/1792	10/14386	0.6	4.81674	4.55424	0.00049733	0.0132219	0.0119135	IQD7/ARC12/iqd8/IQD6/KINESIN-12B/KINESIN-12A	6
GO:0046434	organophosphate catabolic process	21/1792	81/14386	0.259259	2.08131	3.68121	0.000724089	0.0189793	0.0171012	NA/NA/ATNUDX25/PKp3/RBA1/cPGK2/PGM/PDTPI/AtFBA1/atnudt22/PGK1/ATHXK4/DUT1/ASML1/NA/PGI/AtFBA2/VEN4/NA/NA/PLDALPHA3	21
GO:1901990	regulation of mitotic cell cycle phase transition	14/1792	45/14386	0.311111	2.49757	3.7953	0.000799568	0.0201081	0.0181182	COMET/CYCA2;3/CDKB2;2/BUB3.2/NA/CDKB2;1/CYCA2;4/NA/BUBR1/APC7/BUB3.1/AtMAD2/NA/NA	14
GO:0019740	nitrogen utilization	6/1792	11/14386	0.545455	4.37886	4.22867	0.000978816	0.0233535	0.0210426	GAI/GLB1/FD-GOGAT/DiT1/ATGSL1/DCT	6
GO:0030261	chromosome condensation	6/1792	11/14386	0.545455	4.37886	4.22867	0.000978816	0.0233535	0.0210426	CAP-H/CAP-D2/CAP-D3/CAP-G/ATCAP-C/ATCAP-E1	6
GO:0141067	intracellular nitrogen homeostasis	6/1792	11/14386	0.545455	4.37886	4.22867	0.000978816	0.0233535	0.0210426	GAI/GLB1/FD-GOGAT/DiT1/ATGSL1/DCT	6
GO:0072524	pyridine-containing compound metabolic process	25/1792	107/14386	0.233645	1.87568	3.42949	0.00124869	0.0281972	0.0254069	ATNDI1/NA/G6PD3/PKp3/RBA1/PSAG/cPGK2/PGM/PDTPI/AtFBA1/EMB3119/PGK1/ATHXK4/NA/ASML1/PGI/AtFBA2/G6PD2/GSM2/PGL5/PGD3/c-NAD-MDH3/EMB2728/NA/NA	25
GO:0006006	glucose metabolic process	13/1792	42/14386	0.309524	2.48483	3.63502	0.00128493	0.0281972	0.0254069	GAPA-2/G6PD3/GAPB/AtcFBP/cPGK2/PDTPI/AtFBA1/PGK1/cfbp1/SBPASE/PGI/AtFBA2/G6PD2	13
GO:0005976	polysaccharide metabolic process	68/1792	384/14386	0.177083	1.42161	3.15879	0.00160026	0.0337146	0.0303783	ATCSLD5/PMEI-PME7/NA/NA/ATGSL07/ATSS3/ATGATL1/HMS/GATL8/APL2/AGP31/GBSS1/AtcFBP/AGP19/TBL31/XXT5/ATFUT3/NA/NA/AtPPa2/AtMUR3/CESA10/UXT1/UXS6/GAUT5/MEE25/BE3/TBL34/TBL33/AtSS2/NA/LSF2/TBL1/MFP1/NA/AtMSR1/NA/IRX15/GATL2/SBPASE/ESK1/GATL7/ATISA3/GXM2/ATCSLG1/PGI/GDPDL3/CAGE2/ATXTH18/NA/APL3/TBL35/ATLDA/PMEI-PME51/NA/UGD3/ATCESA7/ADG2/PME53/ADG1/NA/ATGT18/SCAP1/XTH6/XTH10/TBL15/NA/PMEI-PME40	68
GO:0006739	NADP metabolic process	12/1792	38/14386	0.315789	2.53513	3.57423	0.00161236	0.0337146	0.0303783	G6PD3/RBA1/PSAG/AtFBA1/EMB3119/NA/AtFBA2/G6PD2/GSM2/PGL5/PGD3/EMB2728	12
GO:0002229	defense response to oomycetes	18/1792	70/14386	0.257143	2.06432	3.36707	0.00186547	0.0381499	0.0343747	RTP1/LecRK-IV.1/LecRK-I.5/LecRK-VIII.1/LecRK-V.6/LecRK-IV.4/LecRK-VII.1/AtRLP51/CLT2/LecRK-VIII.2/CRN/CLT1/LSU2/LecRK-S.7/ANQ1/LecRK-II.1/DLO1/LecRK-VII.2	18
GO:0046034	ATP metabolic process	18/1792	70/14386	0.257143	2.06432	3.36707	0.00186547	0.0381499	0.0343747	NA/PKp3/cPGK2/PGM/NA/PDTPI/AtFBA1/PGK1/ATHXK4/ASML1/NA/ATPC1/ATPD/PGI/PDE334/AtFBA2/NA/NA	18
GO:0009141	nucleoside triphosphate metabolic process	22/1792	93/14386	0.236559	1.89907	3.28108	0.00201213	0.0382319	0.0344486	NA/PKp3/cPGK2/PGM/NA/PDTPI/AtFBA1/PGK1/ATHXK4/DUT1/ASML1/NA/ATPC1/ATPD/NA/PGI/UCK4/PDE334/AtFBA2/VEN4/NA/NA	22
GO:0006096	glycolytic process	13/1792	44/14386	0.295455	2.37188	3.43779	0.00205988	0.0382319	0.0344486	NA/PKp3/cPGK2/PGM/PDTPI/AtFBA1/PGK1/ATHXK4/ASML1/PGI/AtFBA2/NA/NA	13
GO:0046031	ADP metabolic process	13/1792	44/14386	0.295455	2.37188	3.43779	0.00205988	0.0382319	0.0344486	NA/PKp3/cPGK2/PGM/PDTPI/AtFBA1/PGK1/ATHXK4/ASML1/PGI/AtFBA2/NA/NA	13
GO:0006098	pentose-phosphate shunt	9/1792	25/14386	0.36	2.89004	3.56773	0.00222574	0.0406089	0.0365904	G6PD3/AtFBA1/EMB3119/AtFBA2/G6PD2/GSM2/PGL5/PGD3/EMB2728	9
GO:1905039	carboxylic acid transmembrane transport	20/1792	83/14386	0.240964	1.93443	3.22045	0.00249912	0.0442939	0.0399108	ALMT1/SIAR1/ALMT6/LAX2/NA/UMAMIT14/NA/ATPPT2/MPC3/BASS6/AtSWEET14/ATGDU2/AAP2/DiT1/XPT/APE2/BOU/AAP6/AAP4/DCT	20
GO:0019252	starch biosynthetic process	11/1792	35/14386	0.314286	2.52305	3.40291	0.00260714	0.0445128	0.0401079	ATSS3/APL2/GBSS1/BE3/AtSS2/MFP1/SBPASE/APL3/ATLDA/ADG2/ADG1	11
GO:0042631	cellular response to water deprivation	11/1792	35/14386	0.314286	2.52305	3.40291	0.00260714	0.0445128	0.0401079	CRB/NA/COR413-TM1/AtLrgB/AT-GTL1/ATMGL/ATHPR1/LHCB2/LHCB2/DEG13/AtHSPR	11
GO:0015740	C4-dicarboxylate transport	7/1792	17/14386	0.411765	3.30561	3.58788	0.00286775	0.04808	0.0433222	ALMT1/NA/ALMT6/AtmSFC1/DiT1/AAP6/DCT	7
GO:0030026	intracellular manganese ion homeostasis	7/1792	17/14386	0.411765	3.30561	3.58788	0.00286775	0.04808	0.0433222	NA/AtVTL1/AtVTL2/ATMTP11/MGR1/CST2/NA/NA	7
GO:0090307	mitotic spindle assembly	6/1792	13/14386	0.461538	3.70519	3.68076	0.00291243	0.0483932	0.0436044	NA/NA/ATGIP1/TPXL2/TPXL5/MD60	6

## Sheet: Module_2
ID	Description	GeneRatio	BgRatio	RichFactor	FoldEnrichment	zScore	pvalue	p.adjust	qvalue	geneID	Count
GO:0009451	RNA modification	75/1680	291/14386	0.257732	2.20698	7.56346	1.59702e-11	2.91935e-08	2.86119e-08	AtTAD1/ATNAF1/MEF3/AtKTI12/NA/CWM1/METTL4/NA/AtTRM9/NA/NA/NA/TGS1/NA/pde194/NA/NA/NA/TRUA1B/NA/AtTRM112a/FCS1/PPR96/ELP5/SLO1/MEF8/ATIPT2/OTP81/ICA1/MORF6/NA/NA/NA/PDE328/NA/NA/ROL5/MEF31/DIM1A/MORF8/NA/MEF20/RLUA2/AtTRM11/NA/NA/NA/NA/NA/NA/MORF1/AtTRM7b/AtTRM5b/MEF29/NA/NA/NA/NA/AtTRM4a/NA/MEF37/NA/MEF7/NA/AtTRM7c/NA/MEF18/NA/NA/NA/ORRM2/RID2/OTP80/GR-RBP3/AHG11	75
GO:0070585	protein localization to mitochondrion	20/1680	49/14386	0.408163	3.49514	6.36164	1.95978e-07	0.000119416	0.000117037	AtTim22/ATTIM17-1/NA/NA/AtIMP1a/TIM13/TOM7-2/OXA2a/TIM15-1/NA/ATTIM23-3/PAM18-2/MEE67/OXA2b/ATOEP16-4/PAM18-3/AtmtOM64/MIA40/MGE1/AtPAM16L	20
GO:0072655	establishment of protein localization to mitochondrion	20/1680	49/14386	0.408163	3.49514	6.36164	1.95978e-07	0.000119416	0.000117037	AtTim22/ATTIM17-1/NA/NA/AtIMP1a/TIM13/TOM7-2/OXA2a/TIM15-1/NA/ATTIM23-3/PAM18-2/MEE67/OXA2b/ATOEP16-4/PAM18-3/AtmtOM64/MIA40/MGE1/AtPAM16L	20
GO:0007005	mitochondrion organization	39/1680	145/14386	0.268966	2.30318	5.73485	3.63039e-07	0.000165909	0.000162603	NA/NA/NA/AtTim22/NA/OSB4/NA/APG12/TIM13/OXA2a/MISF26/ATPHB6/SDHAF1/ATATG8E/MEE67/SSB2/ATPHB4/OXA2b/BIGYIN/NA/ATOEP16-4/ATG8B/MTSSB/NA/AtSLP1/ATPHB1/mCSF1/ADL2/ATAD3B2/NA/At12Cys-2/ATAD3A2/APG5/ELM1/P12/RTP5/NA/AtSLP2/RUG3	39
GO:0006626	protein targeting to mitochondrion	17/1680	46/14386	0.369565	3.16462	5.34677	8.07198e-06	0.00163951	0.00160684	AtTim22/ATTIM17-1/NA/AtIMP1a/TIM13/TOM7-2/TIM15-1/NA/ATTIM23-3/PAM18-2/MEE67/ATOEP16-4/PAM18-3/AtmtOM64/MIA40/MGE1/AtPAM16L	17
GO:0140962	multicellular organismal-level chemical homeostasis	12/1680	29/14386	0.413793	3.54335	4.98515	4.75306e-05	0.00735927	0.00721264	MIT2/CDI3/ATNRAMP3/BHLH100/BTS/PYE/BHLH039/BHLH038/ATOPT3/ABCI10/BHLH101/ATNRAMP4	12
GO:0006839	mitochondrial transport	21/1680	72/14386	0.291667	2.49757	4.6321	4.83103e-05	0.00735927	0.00721264	MIT2/CoAc1/AtTim22/ATTIM17-1/NA/TIM13/TOM7-2/TIM15-1/NA/ATTIM23-3/PAM18-2/MEE67/ATOEP16-4/CoAc2/PAM18-3/AtmtOM64/MIA40/MGE1/AtPAM16L/ATFOLT1/MPT2	21
GO:0060586	multicellular organismal-level iron ion homeostasis	11/1680	26/14386	0.423077	3.62285	4.8673	7.72459e-05	0.0094137	0.00922614	MIT2/ATNRAMP3/BHLH100/BTS/PYE/BHLH039/BHLH038/ATOPT3/ABCI10/BHLH101/ATNRAMP4	11
GO:0006364	rRNA processing	44/1680	211/14386	0.208531	1.78567	4.18046	8.55918e-05	0.00977887	0.00958403	NA/PCP1/NA/RDP/NA/atENP1/NA/AtTRM112a/FCS1/SAHY1/PDE328/NA/AtPEIP1/DIM1A/ATDRH1/RRP42/RRP45a/uL30w/NA/ERI-1/NA/RLUA2/EBP2/NA/EDA7/MEE49/NA/NA/AtTRM7b/NA/NA/NA/GRC3/NA/NA/TOZ/NA/NA/AtNOB1/NA/NA/NA/RID2/NA	44
GO:0140053	mitochondrial gene expression	17/1680	56/14386	0.303571	2.59951	4.36077	0.000144441	0.0146025	0.0143116	uL29m/NA/MISF26/MGP3/NA/AGS1/SIN2/uL2my/NA/MEF31/MTSSB/mS83/MEF29/NA/NA/MNU1/mTERF22	17
GO:0000375	RNA splicing, via transesterification reactions	45/1680	223/14386	0.201794	1.72798	3.98381	0.000159765	0.0146025	0.0143116	CSU2/NA/AtKH1/U2A'/LSM3A/At-RSZ21/RDM16/NA/APO1/SMP1/AtLSM8/MISF26/LSM3B/ATCAF1/NA/NA/AT-RS2Z33/AtPRP4/NA/LUC7A/NA/SmD1a/NA/NA/ATPRP40B/ATRH9/ATRH53/NA/At-SCL30/NA/NA/RON3/PCP-like/mCSF1/NA/ATO/ATGRP20/LUC7B/RBP45d/SRPK3/AtC3H60/NA/PICLN/NA/NA	45
GO:0000377	RNA splicing, via transesterification reactions with bulged adenosine as nucleophile	45/1680	223/14386	0.201794	1.72798	3.98381	0.000159765	0.0146025	0.0143116	CSU2/NA/AtKH1/U2A'/LSM3A/At-RSZ21/RDM16/NA/APO1/SMP1/AtLSM8/MISF26/LSM3B/ATCAF1/NA/NA/AT-RS2Z33/AtPRP4/NA/LUC7A/NA/SmD1a/NA/NA/ATPRP40B/ATRH9/ATRH53/NA/At-SCL30/NA/NA/RON3/PCP-like/mCSF1/NA/ATO/ATGRP20/LUC7B/RBP45d/SRPK3/AtC3H60/NA/PICLN/NA/NA	45
GO:0170036	import into the mitochondrion	13/1680	37/14386	0.351351	3.00866	4.44837	0.000170227	0.0148179	0.0145226	MIT2/ATTIM17-1/NA/TOM7-2/TIM15-1/NA/ATTIM23-3/PAM18-2/PAM18-3/AtmtOM64/MGE1/AtPAM16L/ATFOLT1	13
GO:1990542	mitochondrial transmembrane transport	17/1680	58/14386	0.293103	2.50987	4.18954	0.000231941	0.0192722	0.0188882	MIT2/CoAc1/ATTIM17-1/NA/TOM7-2/TIM15-1/NA/ATTIM23-3/PAM18-2/CoAc2/PAM18-3/AtmtOM64/MIA40/MGE1/AtPAM16L/ATFOLT1/MPT2	17
GO:0042254	ribosome biogenesis	55/1680	298/14386	0.184564	1.58044	3.68166	0.000365171	0.0267013	0.0261693	NA/ATNAF1/NA/PCP1/NA/RDP/NA/NA/AtERG2/atENP1/NA/NA/AtTRM112a/FCS1/SAHY1/AtNMD3/HTD1/PDE328/NA/AtPEIP1/DIM1A/ATDRH1/RRP42/RRP45a/uL30w/ABCE1/NA/ERI-1/NA/RLUA2/EBP2/NA/EDA7/MEE49/NA/NA/NA/AtTRM7b/NA/NA/EMB2789/NA/GRC3/NA/NA/TOZ/NA/NA/AtNOB1/NA/NA/AtNLE/NA/RID2/NA	55
GO:0048871	multicellular organismal-level homeostasis	12/1680	35/14386	0.342857	2.93592	4.16951	0.00039142	0.0275198	0.0269715	MIT2/CDI3/ATNRAMP3/BHLH100/BTS/PYE/BHLH039/BHLH038/ATOPT3/ABCI10/BHLH101/ATNRAMP4	12
GO:0051205	protein insertion into membrane	7/1680	14/14386	0.5	4.28155	4.46673	0.000476187	0.0300162	0.0294181	NA/OXA2a/NA/MEE67/OXA2b/AtGET1/AtGET3c	7

## Sheet: Module_3
ID	Description	GeneRatio	BgRatio	RichFactor	FoldEnrichment	zScore	pvalue	p.adjust	qvalue	geneID	Count
GO:0009451	RNA modification	120/1405	291/14386	0.412371	4.22233	18.2693	1.12024e-46	1.98955e-43	1.94097e-43	PFC1/NA/NA/CLB19/AtTRM4f/EMB3102/NA/NA/NA/POCO1/ATECB2/NA/NA/TRUA1A/PUS10/NA/OTP90/NA/NA/NA/NA/TRUA3/AtELP2/NA/NA/PGN/CRR28/OTP71/NA/NA/NA/NA/NA/NA/OTP85/NA/SLO2/BLX/MEF21/NA/NA/NA/NA/CRR4/AtTRM6/NA/AtTRM1a/MEF13/MEF26/NA/MEF12/MEF10/MEF22/NA/OTP72/NA/CREF3/NA/NA/NA/NA/YS1/NA/CRR2/NA/ECD1/NA/AtTRM1c/OTP84/NA/NA/NA/OTP86/NA/NA/AtTRM5c/ELP6/ABO8/MEF35/MEF32/LOI1/NA/REME2/NA/AtTRM3/PDM1/DOT4/NA/NA/A…	120
GO:0006364	rRNA processing	42/1405	211/14386	0.199052	2.03812	4.99767	5.65554e-06	0.00125553	0.00122487	PFC1/NA/RHON1/ATPWP2/AtRH36/PCP2/NA/NA/NA/EMB2762/ATRAP/NA/SMO4/NA/LSM6B/POP1/AtC3H31/EDA13/NA/RNC4/RFC3/NA/NA/RID3/NA/NA/NA/NA/RH39/ATCFM3B/NA/AtTRM4d/EMB2788/NA/NA/ATMTRNASEII/AtGHS40/PES/NA/RH27/DIM1B/NA	42
GO:0007005	mitochondrion organization	32/1405	145/14386	0.22069	2.25967	5.01546	8.07135e-06	0.00149955	0.00146293	ATPHB2/NA/nMAT1/NA/NA/ATG8D/ATAD3B1/NA/ATGLR3.5/ATATG18C/OXA1b/AtATP23/LON4/HCC1/RECA3/ATG13B/ATATG18D/NA/HP20/NA/HCC2/NOXY2/FIS1B/NA/LON1/emb2473/ATPHB3/OSB3/APG7/NA/NA/GCD1	32
GO:0022613	ribonucleoprotein complex biogenesis	62/1405	363/14386	0.170799	1.74883	4.75399	8.44342e-06	0.00149955	0.00146293	PFC1/NA/RHON1/NA/ATPWP2/AtRH36/PCP2/NA/NA/NA/emb1220/CIS2/AtMDN1/SmFa/EMB2762/AtNOC2/ATRAP/NA/NA/SMO4/NA/LSM6B/POP1/AtC3H31/EDA13/CDC48C/SINE2/NA/DG238/NA/RNC4/RFC3/NA/NA/DROL1/RID3/RBL/NA/NA/NA/EMB2770/NA/RH39/ATCFM3B/NA/NA/NA/AtTRM4d/EMB2788/NA/NA/NA/RBF1/ATMTRNASEII/AtGHS40/PES/NA/AtNUFIP/RH27/DIM1B/NA/NA	62
GO:0042793	plastid transcription	7/1405	12/14386	0.583333	5.97284	5.6695	4.25135e-05	0.00539315	0.00526145	PAP8/FLN2/HMR/DER/RFC3/FLN1/ATCFM3B	7
GO:0006974	DNA damage response	56/1405	340/14386	0.164706	1.68645	4.21415	6.46607e-05	0.00637985	0.00622406	AXR1/TDP2/AtMORC6/NA/ASF1A/AE7/ATWHY2/NA/ASHH1/RTEL1/CHA19/ATWHY3/RAD7a/ATRPA1A/CKA3/NA/AtTK1a/MBD4L/RECA3/ARP5/NRPB9A/KNO1/NA/SMR7/NA/ATCOM1/FBL17/NA/APP/ATMLH1/NA/RPA1E/NA/ATMLH3/ATRECQ3/NA/ATUBA2/NA/ATSCC2/MED17/ATRAD51/emb1379/GMI1/ATRAD1/NA/NA/POLH/XRI/NA/NA/ATXRCC3/ATXRCC2/HAM1/ATRAD17/CSA-2/NA	56
GO:0006259	DNA metabolic process	71/1405	475/14386	0.149474	1.53048	3.86792	0.000175341	0.0141548	0.0138091	AXR1/TDP2/AHP2/AtMORC6/OEX2/AtELP2/NA/MDO1/MTOPVIB/ASF1A/ASY1/AE7/ATWHY2/NA/ASHH1/RTEL1/ATWHY3/RAD7a/ATRPA1A/CKA3/ATCDC6/ATCDT1A/EMB1611/NA/CDC48C/AtTK1a/MBD4L/RECA3/ARP5/NA/NRPB9A/KNO1/NA/RID3/NA/ATCOM1/NA/APP/ATMLH1/NA/RPA1E/NA/ATORC5/NA/ATMLH3/ATRECQ3/NA/NA/ATSCC2/ATRAD51/emb1379/GMI1/SMR6/ATRAD1/NA/NA/POLH/OSB3/XRI/NA/NA/ATXRCC3/ATPRD2/ROS3/NA/ATXRCC2/HAM1/ATRAD17/CSA-2/NA/DYAD	71
GO:0009793	embryo development ending in seed dormancy	70/1405	478/14386	0.146444	1.49946	3.65358	0.000356233	0.0253068	0.0246888	CTN/ATSMO1/PIAL1/GRP23/EMB1586/AtGLE1/FAC19/ABCG11/ANU1/EMB2421/ASH2R/OZ2/emb1220/IAA32/EMB93/BLX/CBP1/EMB2762/EMB2444/ABX45/EMB2219/EMB2001/ATCOQ3/emb1381/MEE21/EMB1611/CDC48C/ATR3/ANAC047/HCC1/DER/CTPS2/EMB3120/RFC3/ACM1/BE1/ATUBP14/P39/AtSWEET11/ECD1/emb1967/FBL17/AGF2/ARP7/emb1703/MEE44/DOT4/EMB1025/emb1417/ARC1/EMB140/EMB2758/ATPPR5/ATMTRNASEII/EMB166/APC1/APTG1/ATSCC2/CPN60a2/emb1379/PNT1/e…	70
GO:0043414	macromolecule methylation	18/1405	81/14386	0.222222	2.27537	3.7868	0.000678702	0.0430491	0.0419979	PFC1/AtTRM4f/AtTRM6/AtTRM1a/ATPRMT3/NA/ATPRMT6/AtTRM1c/NA/AtTRM5c/NA/AtTRM3/AtTRM4d/NA/AtTRM7a/AtTRM61/SDG40/DIM1B	18

## Sheet: Module_4
ID	Description	GeneRatio	BgRatio	RichFactor	FoldEnrichment	zScore	pvalue	p.adjust	qvalue	geneID	Count
GO:0071554	cell wall organization or biogenesis	86/1173	478/14386	0.179916	2.20654	7.99333	1.4457e-12	2.19747e-09	2.07877e-09	NA/AtPRX1/ATRAB-A2B/GUX5/ATPMEPCRA/ATEXP7/ATFUT6/CASPL1A1/ATEXT3/EXT15/ANAC015/AtGXMT1/ATPME2/RGXT3/NA/ATEXP18/RHS8/ATXTH17/ATEXP15/ATXTH21/AtMAN2/ATPE11/EXT6/CASP3/XEG113/CASP1/NA/AtPME17/PMEI-PME20/PMEI6/PMEI-PME24/ARAF/TBL32/EXT16/AtXTH31/PMEI-PME33/ICR5/EXT17/ATHRGP1/ATEXP17/RGXT2/RHS13/EXT12/XTH15/MYC4/ATHSGBP/ATXTH14/NA/PME46/PMEI-PME47/CASP4/EXT9/EXT10/XXT3/EXGT-A4/F8H/EXT13/ASFT/PAE11/ATX…	86
GO:0010015	root morphogenesis	60/1173	308/14386	0.194805	2.38915	7.3427	1.5177e-10	1.15346e-07	1.09115e-07	LRX1/ATEXP7/AtDTX31/AGC1-6/AtHB23/SRD2/RGI5/RHS8/AtRHD6/ARR11/ATBS1/LAX3/MRH6/GLV7/PLATZ7/PILS5/P4H5/PIP5K3/AKT1/LBD13/XEG113/GLV4/GIR2/ATLOX5/RGFR1/RHD4/ARK1/ATPRP3/ATEXP17/RHS13/AGL14/DROP2/ARR10/AtPLAIVA/AtPRPL1/ATMYB66/IAA28/MAP18/RGFR2/COBL9/ATRBOHC/AtMYB36/DROP3/PIP2;4/AGD1/ZFP5/ERF62/CML25/RSL4/AtCLE6/CARK4/ASL18/ASL16/ATCSLB05/RSL2/CLE22/ELS1/ATRSL1/BST1/CEP5	60
GO:0010054	trichoblast differentiation	32/1173	126/14386	0.253968	3.11474	7.10371	4.37263e-09	2.21547e-06	2.09579e-06	LRX1/ATEXP7/AtDTX31/AGC1-6/RHS8/AtRHD6/MRH6/P4H5/PIP5K3/AKT1/XEG113/GIR2/RHD4/ARK1/ATPRP3/RHS13/DROP2/AtPRPL1/ATMYB66/MAP18/COBL9/DROP3/PIP2;4/AGD1/ZFP5/CML25/RSL4/CARK4/ATCSLB05/RSL2/ATRSL1/BST1	32
GO:0045229	external encapsulating structure organization	52/1173	282/14386	0.184397	2.2615	6.37446	1.80849e-08	4.06529e-06	3.84569e-06	AtPRX1/ATPMEPCRA/ATEXP7/CASPL1A1/ATEXT3/EXT15/GALT9/ATPME2/RGXT3/ATEXP18/At2-MMP/ATEXP15/ATXTH21/ATPE11/EXT6/CASP3/XEG113/CASP1/ABCG1/AtPME17/PMEI-PME20/PMEI6/PMEI-PME24/EXT16/PMEI-PME33/ICR5/EXT17/ATHRGP1/ATEXP17/RGXT2/EXT12/NA/PME46/PMEI-PME47/CASP4/EXT9/EXT10/ATSPS2F/EXT13/ASFT/DUR/PAE11/COBL9/QRT1/RUBY/NA/NAC1L/RGXT1/EXT7/EXT8/PMEI-PME54/PMEI-PME59	52
GO:0048469	cell maturation	30/1173	120/14386	0.25	3.06607	6.77154	1.96075e-08	4.06529e-06	3.84569e-06	ATEXP7/AtDTX31/AGC1-6/RHS8/AtRHD6/MRH6/P4H5/PIP5K3/AKT1/XEG113/GIR2/RHD4/ARK1/RHS13/DROP2/AtPRPL1/ATMYB66/MAP18/COBL9/DROP3/PIP2;4/AGD1/ZFP5/CML25/RSL4/CARK4/ATCSLB05/RSL2/ATRSL1/BST1	30
GO:0071695	anatomical structure maturation	30/1173	121/14386	0.247934	3.04073	6.71654	2.40708e-08	4.06529e-06	3.84569e-06	ATEXP7/AtDTX31/AGC1-6/RHS8/AtRHD6/MRH6/P4H5/PIP5K3/AKT1/XEG113/GIR2/RHD4/ARK1/RHS13/DROP2/AtPRPL1/ATMYB66/MAP18/COBL9/DROP3/PIP2;4/AGD1/ZFP5/CML25/RSL4/CARK4/ATCSLB05/RSL2/ATRSL1/BST1	30
GO:0019748	secondary metabolic process	54/1173	305/14386	0.177049	2.17138	6.16076	4.06799e-08	6.18335e-06	5.84935e-06	AtPRX1/FMOGS-OX7/ATGSTU24/ATGSTU26/IGMT2/ATGSTU14/COSY/AtGXMT1/ERF55/BGLU34/BGLU35/PBL15/FMO/BGLU21/scpl6/scpl3/IGMT5/ATGSTU22/FPT1/ESB1/ATGSTU6/BGLU23/ATGPAT5/F6'H1/ABCG29/ATMLP-470/4CL2/AtNIT3/FAR5/ABCG37/ABCG20/ATGSTF13/ATPRR2/MYB39/MWL-2/AtDIR6/CYP81F3/CYP81F4/ABCG6/CYP86B1/scpl1/ASFT/GFR/CYP86/FACT/PER72/UGT72E2/scpl5/ATMYB63/SCPL15/NSP3/CER4/BGLU24/ATLAC15	54
GO:0010345	suberin biosynthetic process	10/1173	16/14386	0.625	7.66517	7.94779	6.35358e-08	8.04787e-06	7.61316e-06	ESB1/ATGPAT5/FAR5/ABCG20/MYB39/ABCG6/CYP86B1/ASFT/CYP86/CER4	10
GO:0009698	phenylpropanoid metabolic process	28/1173	115/14386	0.243478	2.98609	6.37122	1.06193e-07	1.24164e-05	1.17457e-05	AtPRX1/COSY/AtGXMT1/PBL15/BGLU21/ESB1/ATGPAT5/F6'H1/ABCG29/4CL2/FAR5/ABCG37/ABCG20/ATPRR2/MYB39/MWL-2/AtDIR6/ABCG6/CYP86B1/ASFT/GFR/CYP86/FACT/PER72/UGT72E2/ATMYB63/CER4/ATLAC15	28
GO:0090627	plant epidermal cell differentiation	35/1173	183/14386	0.191257	2.34563	5.45838	1.5983e-06	0.000173529	0.000164156	LRX1/ATEXP7/AtDTX31/AGC1-6/RHS8/AtEGL3/AtRHD6/MRH6/P4H5/PIP5K3/AKT1/XEG113/CDKB1;2/GIR2/RHD4/ARK1/ATPRP3/RHS13/DROP2/AtPRPL1/ATMYB66/MAP18/COBL9/ATRBOHC/DROP3/PIP2;4/AGD1/ZFP5/CML25/RSL4/CARK4/ATCSLB05/RSL2/ATRSL1/BST1	35
GO:0044036	cell wall macromolecule metabolic process	33/1173	173/14386	0.190751	2.33943	5.28084	3.34411e-06	0.000299003	0.000282852	NA/GUX5/ATFUT6/AtGXMT1/RGXT3/NA/ATXTH17/ATXTH21/AtMAN2/XEG113/NA/ARAF/TBL32/AtXTH31/RGXT2/XTH15/ATXTH14/NA/XXT3/EXGT-A4/F8H/ASFT/ATXTH20/COBL9/AtXTH12/IRX15-L/GH43A/GUX4/ATFUT5/NA/RGXT1/ATXTH26/AtXTH13	33
GO:0021700	developmental maturation	36/1173	200/14386	0.18	2.20757	5.1239	4.9432e-06	0.000417426	0.000394878	ATEXP7/AtDTX31/AGC1-6/RHS8/AtRHD6/ATSERK1/MRH6/P4H5/PIP5K3/AKT1/HD2D/AGP30/XEG113/GIR2/ATMLP-470/RHD4/ARK1/ATSUS3/RHS13/DROP2/AtPRPL1/ATMYB66/MAP18/COBL9/ATGPT1/DROP3/PIP2;4/AGD1/ZFP5/CML25/RSL4/CARK4/ATCSLB05/RSL2/ATRSL1/BST1	36
GO:2000280	regulation of root development	17/1173	68/14386	0.25	3.06607	5.08817	2.28771e-05	0.00166588	0.00157589	GLP5/AtMYB93/GLV7/PLATZ7/AGP30/UPB1/GLV4/OPS/RGFR1/PMEI4/RGFR2/ERF62/AtCLE6/NA/GLV3/ATEXO70C1/CEP5	17
GO:0010383	cell wall polysaccharide metabolic process	28/1173	149/14386	0.187919	2.3047	4.76976	2.41114e-05	0.00166588	0.00157589	GUX5/ATFUT6/AtGXMT1/RGXT3/ATXTH17/ATXTH21/AtMAN2/XEG113/ARAF/TBL32/AtXTH31/RGXT2/XTH15/ATXTH14/NA/XXT3/EXGT-A4/F8H/ASFT/ATXTH20/COBL9/AtXTH12/IRX15-L/GUX4/ATFUT5/RGXT1/ATXTH26/AtXTH13	28
GO:0005976	polysaccharide metabolic process	54/1173	384/14386	0.140625	1.72466	4.28855	5.3375e-05	0.0030805	0.0029141	ATGSL06/GUX5/ATPMEPCRA/ATFUT6/AtGXMT1/ATPME2/RGXT3/RHS8/ATXTH17/ATXTH21/AtMAN2/ATPE11/MAGT1/FRK1/XEG113/AtPME17/PMEI-PME20/PMEI6/PMEI-PME24/ARAF/TBL32/AtXTH31/PMEI-PME33/RGXT2/ATSUS3/XTH15/NA/ATXTH14/NA/PME46/PMEI-PME47/XXT3/EXGT-A4/F8H/ASFT/DUR/ATXTH20/COBL9/QRT1/AtXTH12/IRX15-L/GUX4/ATFUT5/NA/ATCSLB01/ATCSLB02/NA/RGXT1/ATCSLB05/RHS14/ATXTH26/PMEI-PME54/PMEI-PME59/AtXTH13	54
GO:0090558	plant epidermis development	42/1173	275/14386	0.152727	1.87309	4.35562	5.47194e-05	0.0030805	0.0029141	LRX1/ATEXP7/AtDTX31/AGC1-6/RHS8/AtEGL3/AtRHD6/ZFP6/ENO1/STI/MRH6/P4H5/PIP5K3/AKT1/XEG113/CDKB1;2/IBM1/GIR2/RHD4/ARK1/ATPRP3/RHS13/MYC4/DROP2/SIM/AtPRPL1/ATMYB66/MAP18/COBL9/ATRBOHC/DROP3/PIP2;4/AGD1/AtRLCK/ZFP5/CML25/RSL4/CARK4/ATCSLB05/RSL2/ATRSL1/BST1	42
GO:0071368	cellular response to cytokinin stimulus	15/1173	62/14386	0.241935	2.96716	4.62496	0.000102694	0.00538259	0.00509184	SRD2/NA/ARR3/ZFP6/ARR11/ARR15/AHP6/ARR8/AHP1/ALL1/ARR10/AHK5/ZFP5/NA/NA	15
GO:0016128	phytosteroid metabolic process	10/1173	31/14386	0.322581	3.95622	4.90929	0.00011302	0.00547918	0.00518321	CYP87A2/CHI2/CYP708A1/ADTO1/BEN1/BAT1/CYP708/CYP702A2/CYP702A6/ABS1	10
GO:0016131	brassinosteroid metabolic process	10/1173	31/14386	0.322581	3.95622	4.90929	0.00011302	0.00547918	0.00518321	CYP87A2/CHI2/CYP708A1/ADTO1/BEN1/BAT1/CYP708/CYP702A2/CYP702A6/ABS1	10
GO:0016129	phytosteroid biosynthetic process	9/1173	26/14386	0.346154	4.24533	4.93482	0.000134827	0.00602756	0.00570197	CYP87A2/CYP708A1/ADTO1/BEN1/BAT1/CYP708/CYP702A2/CYP702A6/ABS1	9
GO:0016132	brassinosteroid biosynthetic process	9/1173	26/14386	0.346154	4.24533	4.93482	0.000134827	0.00602756	0.00570197	CYP87A2/CYP708A1/ADTO1/BEN1/BAT1/CYP708/CYP702A2/CYP702A6/ABS1	9
GO:0009735	response to cytokinin	21/1173	108/14386	0.194444	2.38472	4.30372	0.000146998	0.00638392	0.00603908	ATST4B/ATST4C/SRD2/NA/ARR3/ZFP6/ARR11/MIF1/ARR15/AHP6/ARR8/ATEBP/AHP1/ALL1/CKRC2/ARR10/AHK5/ZFP5/NA/NA/ACS5	21
GO:0042546	cell wall biogenesis	35/1173	226/14386	0.154867	1.89934	4.0602	0.000168402	0.00691813	0.00654443	ATRAB-A2B/ATFUT6/ANAC015/AtGXMT1/RGXT3/RHS8/ATXTH17/ATXTH21/XEG113/TBL32/AtXTH31/RGXT2/RHS13/XTH15/MYC4/ATHSGBP/ATXTH14/EXGT-A4/ASFT/ATXTH20/COBL9/AtXTH12/ANAC105/IRX15-L/ATMYB52/ATMYB63/ANAC033/ATFUT5/ATCSLB01/ATCSLB02/RGXT1/ANAC070/ATCSLB05/ATXTH26/AtXTH13	35
GO:0010449	root meristem growth	12/1173	45/14386	0.266667	3.27047	4.54503	0.000186544	0.00746174	0.00705868	RGI5/ARR11/GLV7/GLV4/RGFR1/AGL14/ARR10/ATTERT/RGFR2/ERF62/PLT2/AtPLT1	12
GO:0045490	pectin catabolic process	14/1173	59/14386	0.237288	2.91017	4.38049	0.000216185	0.00842567	0.00797054	ATPMEPCRA/ATPME2/ATPE11/AtPME17/PMEI-PME20/PMEI-PME24/PMEI-PME33/PME46/PMEI-PME47/QRT1/NA/RHS14/PMEI-PME54/PMEI-PME59	14
GO:0010268	brassinosteroid homeostasis	8/1173	24/14386	0.333333	4.08809	4.5112	0.000428932	0.0148177	0.0140173	CYP87A2/CYP708A1/ADTO1/BIA2/CYP708/CYP702A2/CYP702A6/ABS1	8
GO:0016145	S-glycoside catabolic process	8/1173	24/14386	0.333333	4.08809	4.5112	0.000428932	0.0148177	0.0140173	BGLU34/BGLU35/BGLU21/BGLU23/ATMLP-470/AtNIT3/NSP3/BGLU24	8
GO:0019759	glycosinolate catabolic process	8/1173	24/14386	0.333333	4.08809	4.5112	0.000428932	0.0148177	0.0140173	BGLU34/BGLU35/BGLU21/BGLU23/ATMLP-470/AtNIT3/NSP3/BGLU24	8
GO:0019762	glucosinolate catabolic process	8/1173	24/14386	0.333333	4.08809	4.5112	0.000428932	0.0148177	0.0140173	BGLU34/BGLU35/BGLU21/BGLU23/ATMLP-470/AtNIT3/NSP3/BGLU24	8
GO:0035266	meristem growth	16/1173	78/14386	0.205128	2.51575	3.99934	0.000470872	0.015905	0.0150459	IDD3/RGI5/ARR11/GLV7/GLV4/RGFR1/AGL14/ARR10/JKD/ATTERT/LAMP1/RGFR2/ERF62/PLT2/CLE4/AtPLT1	16
GO:0006722	triterpenoid metabolic process	7/1173	19/14386	0.368421	4.51842	4.5724	0.000494041	0.0163248	0.015443	AtBAS/04C11/CYP716A2/CYP71A16/CYP705A5/CYP708/AtTHAS1	7
GO:0009736	cytokinin-activated signaling pathway	13/1173	57/14386	0.22807	2.79712	4.0505	0.000543396	0.0174292	0.0164877	ARR3/ZFP6/ARR11/ARR15/AHP6/ARR8/AHP1/ALL1/ARR10/AHK5/ZFP5/NA/NA	13
GO:0098754	detoxification	23/1173	135/14386	0.17037	2.08947	3.78933	0.000550396	0.0174292	0.0164877	AtPRX1/AtDTX31/ATGSTU24/ATGSTU26/NA/ATGSTU14/ATGSTU22/NA/ARQ1/ATGSTU6/AtNIT2/AtNIT3/ABCG37/ATMTP3/ATGSTF13/NA/DTX30/NA/AtMYB49/NA/NA/NA/ELS1	23
GO:0043086	negative regulation of catalytic activity	9/1173	34/14386	0.264706	3.24643	3.90732	0.00124894	0.0365075	0.0345355	PMEI9/ATDR4/NA/PMEI6/NA/UNE11/PMEI4/NA/NA	9
GO:1901658	glycosyl compound catabolic process	9/1173	34/14386	0.264706	3.24643	3.90732	0.00124894	0.0365075	0.0345355	BGLU34/BGLU35/BGLU21/BGLU23/ATMLP-470/AtNIT3/NSH3/NSP3/BGLU24	9
GO:0010075	regulation of meristem growth	13/1173	63/14386	0.206349	2.53072	3.62788	0.00147119	0.0414112	0.0391743	IDD3/RGI5/ARR11/GLV7/GLV4/RGFR1/AGL14/ARR10/JKD/LAMP1/RGFR2/ERF62/CLE4	13
GO:0010082	regulation of root meristem growth	9/1173	35/14386	0.257143	3.15367	3.80081	0.00156138	0.0423804	0.0400911	RGI5/ARR11/GLV7/GLV4/RGFR1/AGL14/ARR10/RGFR2/ERF62	9

## Sheet: Module_5
ID	Description	GeneRatio	BgRatio	RichFactor	FoldEnrichment	zScore	pvalue	p.adjust	qvalue	geneID	Count
GO:0016071	mRNA metabolic process	52/906	434/14386	0.119816	1.9025	4.94937	5.56647e-06	0.00896758	0.00892979	PRP39/CAF1g/LSH6/U11/U12-65K/ECT11/CRR22/Atcoilin/AtTHO2/EMB2279/115J-4A/CSTF64/SKI3/NA/NA/EMB14/RNE/HEN2/SRPK2/TRUA2/EMB2654/BRR2b/NA/AtKH10/VCR/PRL2/AEF1/AtKH17/SKI2/U1-70K/NA/SRPK4/At-RS2Z/AtSAP130a/UBA2A/PCFS4/AtRDR2/NA/PEL1/ATDBR1/NA/MRL1/ILP1/NA/NA/SMG7/ART1/EMB976/NA/AtKH27/CRR21/At-SC35/CDKC2	52

## Sheet: Module_6
ID	Description	GeneRatio	BgRatio	RichFactor	FoldEnrichment	zScore	pvalue	p.adjust	qvalue	geneID	Count
GO:0009834	plant-type secondary cell wall biogenesis	17/882	75/14386	0.226667	3.69708	5.98478	2.13245e-06	0.00356119	0.00348375	FLA9/ANAC010/IRX11/IRX9/ATLMCO4/GUX1/ATCESA8/ANAC073/anac075/ATMYB46/AtCOBL4/AtMYB43/ANAC026/ATMYB54/FLA6/AtMYB85/GUX2	17
GO:0010087	phloem or xylem histogenesis	20/882	116/14386	0.172414	2.81218	5.00815	2.3373e-05	0.0190773	0.0186624	ATWOX14/CLE9/LBD4/BRX/WOX4/VUP2/IRX11/CKRC1/CLE17/DAR2/AtSEOR1/AHL3/PRX52/VPNB1/ACL5/DOF5.3/ANAC026/ANAC030/LBD18/ASL19	20
GO:0042445	hormone metabolic process	20/882	119/14386	0.168067	2.74129	4.87456	3.42706e-05	0.0190773	0.0186624	CYP722A1/CYP735A2/ATSOFL2/CKRC1/CYP79B3/AtPIF4/ILR1/AtDWF4/LOG4/CYP79B2/SOB5/AtYUC6/AtPNC2/CYP702A1/ATIPT7/YUC/LOG6/AtYUC4/ATBR6OX/ATCKX3	20
GO:2000652	regulation of secondary cell wall biogenesis	9/882	31/14386	0.290323	4.73535	5.3207	6.94741e-05	0.019337	0.0189165	ANAC010/IRX11/ANAC073/anac075/ATMYB46/AtMYB43/ANAC026/ATMYB54/AtMYB85	9
GO:0009736	cytokinin-activated signaling pathway	12/882	57/14386	0.210526	3.43382	4.70518	0.000142598	0.0340197	0.0332799	ARR4/ASL9/ARR7/LBD4/ABCG14/BRX/ATSOFL2/AHK4/APRR9/ARR5/ARR9/SOB5	12
GO:0071669	plant-type cell wall organization or biogenesis	33/882	275/14386	0.12	1.95728	4.09623	0.000166892	0.0348388	0.0340812	FLA9/ATEXP11/ANAC010/IRX11/AtEDT1/GASA6/AGP17/RIC1/IRX9/ATLMCO4/ATEXP4/QRT2/COBL8/GUX1/PGX1/COBL2/ATEXLA3/ATMAP70-5/ATCESA8/ANAC073/anac075/ATMYB46/AtCOBL4/AtMYB43/ARAC10/XET/ANAC026/ATMYB54/FLA6/CESA09/AtMYB85/GUX2/XTH25	33

## Sheet: Module_7
ID	Description	GeneRatio	BgRatio	RichFactor	FoldEnrichment	zScore	pvalue	p.adjust	qvalue	geneID	Count
GO:0009627	systemic acquired resistance	14/771	73/14386	0.191781	3.57842	5.2556	2.77008e-05	0.0454848	0.0445838	NIMIN-1/UGT71C3/NA/CPN60B/ATMES7/NIMIN-2/ATPAD4/ATWRKY70/NA/ATNPR4/CRK9/AtMORC2/SAI-LLP1/EDS4	14

## Sheet: Module_8
ID	Description	GeneRatio	BgRatio	RichFactor	FoldEnrichment	zScore	pvalue	p.adjust	qvalue	geneID	Count
GO:0071456	cellular response to hypoxia	78/386	216/14386	0.361111	13.4584	30.633	5.10629e-68	3.89871e-65	3.37404e-65	SAP2/NA/NA/(AT)SRC2/AtRAV1/HUP35/NA/AUF2/NA/STZ/ATGA2OX2/NA/EXL1/NA/NA/AtFBS1/TN3/NA/AtRAV2/DUF569/SAUR78/TN7/TN8/TN11/ATMKK9/NA/CML38/ATLPP1/ATSERK4/ATPUMP5/NA/IQM4/AthCYSTM5/NA/ATHSPRO2/AtC3H29/ATCAMBP25/ATWRKY46/AtGDPD1/NA/NA/ATPK19/ATERF-4/ZAT7/NA/AtC3H47/NA/AtWRKY22/AT-HSFB2B/AtNUDT7/SCL13/NA/ACR7/NA/DIC2/CMI1/NA/ATL14/GAE1/NA/AtZAT6/NHL3/AtGILP/ANAC091/CBP60G/ATL31/NA/NRP/ATL23/AtCML37/CYP7…	78
GO:0001666	response to hypoxia	79/386	239/14386	0.330544	12.3192	29.2999	2.16522e-65	5.32645e-63	4.60965e-63	SAP2/NA/NA/(AT)SRC2/AtRAV1/HUP35/NA/AUF2/NA/STZ/ATGA2OX2/NA/EXL1/NA/NA/AtFBS1/TN3/NA/AtRAV2/DUF569/SAUR78/TN7/TN8/TN11/ATMKK9/NA/CML38/ATLPP1/ATSERK4/ATPUMP5/NA/IQM4/AthCYSTM5/NA/ATHSPRO2/AtC3H29/ATCAMBP25/ATWRKY46/AtGDPD1/NA/NA/ATPK19/ATERF-4/ZAT7/ATEDS1/NA/AtC3H47/NA/AtWRKY22/AT-HSFB2B/AtNUDT7/SCL13/NA/ACR7/NA/DIC2/CMI1/NA/ATL14/GAE1/NA/AtZAT6/NHL3/AtGILP/ANAC091/CBP60G/ATL31/NA/NRP/ATL23/AtCML…	79
GO:0009617	response to bacterium	53/386	465/14386	0.113978	4.24791	11.8217	2.29483e-19	3.22588e-17	2.79176e-17	ATEXO70B2/APK2A/AtMYB51/HUP35/AtJAZ1/OPCL1/AtFBS1/ATLOX4/SARD1/ATWRKY40/PBL14/AtLYK4/TET8/NHL13/NA/AP4.3A/ATWRKY33/ATHSPRO2/ATWRKY46/ATL6/PBL39/ATERF-4/NDR1/AtCAF1a/ATMAPK3/CRK4/ATEDS1/AtBCS1/AtLPK1/AtNUDT7/CRK10/ATWRKY53/HAE/GAE1/ATWRKY11/ATWRKY18/XLG2/ADR1-L2/NHL3/ATL55/PRLIP1/ANAC091/SZE1/CBP60G/ATL31/ATNPR3/NA/ATERF-2/BIR1/ATEXO70B1/ATMYB44/IDL6/ATWRKY38	53
GO:0140546	defense response to symbiont	40/386	325/14386	0.123077	4.58701	10.8605	5.85271e-16	7.19883e-14	6.23006e-14	AtMYB51/NSL1/ATPUB17/AGO3/TN11/SARD1/ATWRKY40/ATSERK4/AVI2/AtLYK4/AtLYK5/ATWRKY33/CHI/TN13/PBL39/NHL2/AT-SYR1/ATERF-4/MKS1/NDR1/RPP11/ATEDS1/AtBCS1/ATSYP122/AtNUDT7/ATWRKY11/ATWRKY18/XLG2/PIP2/NHL3/AtGILP/JAS1/ANAC091/CBP60G/AtCML24/ATNPR3/PBL19/ATERF-2/BIR1/IDL6	40
GO:0042742	defense response to bacterium	42/386	372/14386	0.112903	4.20784	10.4085	2.32609e-15	2.54319e-13	2.20094e-13	ATEXO70B2/APK2A/AtMYB51/AtJAZ1/SARD1/ATWRKY40/PBL14/TET8/NHL13/AP4.3A/ATWRKY33/ATHSPRO2/ATWRKY46/ATL6/PBL39/ATERF-4/NDR1/AtCAF1a/CRK4/ATEDS1/AtLPK1/AtNUDT7/CRK10/ATWRKY53/HAE/GAE1/ATWRKY11/ATWRKY18/XLG2/ADR1-L2/NHL3/PRLIP1/SZE1/CBP60G/ATL31/ATNPR3/ATERF-2/BIR1/ATEXO70B1/ATMYB44/IDL6/ATWRKY38	42
GO:0031347	regulation of defense response	33/386	270/14386	0.122222	4.55515	9.79194	2.88909e-13	2.84286e-11	2.46029e-11	PLIP2/ATEXO70B2/ATMLO2/APK2A/JAZ5/AtJAZ1/JAZ6/TN11/SARD1/ATWRKY40/EVR/JAZ7/PBL39/AT-SYR1/ATERF-4/MKS1/ATSYP122/BAP1/AtNUDT7/ATWRKY53/AtMORC7/ATWRKY18/XLG2/EDR4/AtGILP/JAS1/ANAC091/SZE1/CBP60G/ATERF-2/BIR1/ATMYB44/IDL6	33
GO:0014070	response to organic cyclic compound	35/386	315/14386	0.111111	4.14105	9.35948	9.10323e-13	7.2904e-11	6.3093e-11	AtRAV1/NSL1/AtFBS1/NA/CML38/ATWRKY40/ATSERK4/NA/AP4.3A/ATHSPRO2/CHI/ARL/ATWRKY46/AT-SYR1/ATCNGC19/FAMT/CRK4/ATEDS1/AtBCS1/NA/ATSYP122/BAP1/EXO/ATWRKY53/ATWRKY18/BT5/DIV2/EDR4/NHL3/ARACIN1/ATNPR3/NA/AtXTH22/ATMYB44/ATWRKY38	35
GO:0009620	response to fungus	36/386	333/14386	0.108108	4.02913	9.28624	9.63162e-13	7.2904e-11	6.3093e-11	ATEXO70B2/ATMLO2/ATLOX3/ERF58/AT3-MMP/NA/NA/ATMKK9/NA/NA/ATWRKY40/At17.1/ATWRKY33/AtC3H29/ATWI-12/AT-SYR1/FAMT/NA/ATSYP122/AZI3/AtBBE19/GAE1/ATWRKY18/XLG2/NA/ADR1-L2/EDR4/ATL55/CBP60G/ARACIN1/ATNPR3/ATRBOHD/SPL13/ATEXO70B1/ERF104/ATMYB44	36
GO:0009751	response to salicylic acid	26/386	179/14386	0.145251	5.41344	9.8659	1.96258e-12	1.32971e-10	1.15076e-10	NSL1/AtFBS1/ATWRKY40/NA/AP4.3A/ATHSPRO2/ATWRKY46/AT-SYR1/FAMT/CRK4/ATEDS1/AtBCS1/NA/ATSYP122/BAP1/ATWRKY53/ATWRKY18/BT5/DIV2/EDR4/NHL3/ARACIN1/ATNPR3/NA/ATMYB44/ATWRKY38	26
GO:0006955	immune response	30/386	240/14386	0.125	4.65868	9.49069	2.02699e-12	1.32971e-10	1.15076e-10	AtMYB51/NSL1/ATPUB17/ZRK12/TN11/ATSERK4/AtLYK4/AtLYK5/TN13/PBL39/AT-SYR1/ATERF-4/MKS1/NDR1/RPP11/ATEDS1/AtBCS1/ATSYP122/AtNUDT7/ATWRKY11/XLG2/PIP2/AtGILP/SZE1/AtCML24/PBL19/ATERF-2/BIR1/ATEXO70B1/IDL6	30
GO:0002376	immune system process	30/386	244/14386	0.122951	4.58231	9.37102	3.11701e-12	1.91696e-10	1.65899e-10	AtMYB51/NSL1/ATPUB17/ZRK12/TN11/ATSERK4/AtLYK4/AtLYK5/TN13/PBL39/AT-SYR1/ATERF-4/MKS1/NDR1/RPP11/ATEDS1/AtBCS1/ATSYP122/AtNUDT7/ATWRKY11/XLG2/PIP2/AtGILP/SZE1/AtCML24/PBL19/ATERF-2/BIR1/ATEXO70B1/IDL6	30
GO:0045087	innate immune response	27/386	218/14386	0.123853	4.61594	8.93263	3.32033e-11	1.92189e-09	1.66325e-09	AtMYB51/NSL1/ATPUB17/TN11/ATSERK4/AtLYK4/AtLYK5/TN13/PBL39/AT-SYR1/ATERF-4/MKS1/NDR1/RPP11/ATEDS1/AtBCS1/ATSYP122/AtNUDT7/ATWRKY11/XLG2/PIP2/AtGILP/AtCML24/PBL19/ATERF-2/BIR1/IDL6	27
GO:0009753	response to jasmonic acid	25/386	200/14386	0.125	4.65868	8.65155	1.48534e-10	8.11987e-09	7.02715e-09	JAZ5/ATLOX3/AtJAZ1/OPCL1/AtFBS1/JAZ6/NA/AP4.3A/JAZ7/ATWRKY46/AT-SYR1/ATERF-4/FAMT/NA/ATSYP122/ACS6/CORI3/ATWRKY53/ATWRKY11/JAS1/ARACIN1/ATNPR3/ATERF-2/ATMYB44/AtERF#092	25
GO:0012501	programmed cell death	21/386	164/14386	0.128049	4.77231	8.06739	2.91107e-09	1.43225e-07	1.2395e-07	NSL1/ATPUB17/TN11/ATG14a/ATSERK4/EVR/AT-SYR1/NDR1/CRK4/RPP11/ATEDS1/AtBCS1/ATSYP122/AtNUDT7/XLG2/ATL55/AtGILP/NRP/BRG1/ATRBOHD/BIR1	21
GO:0002831	regulation of response to biotic stimulus	23/386	198/14386	0.116162	4.32928	7.83261	3.49448e-09	1.62608e-07	1.40725e-07	ATEXO70B2/APK2A/TN11/SARD1/ATWRKY40/PBL39/AT-SYR1/ATERF-4/MKS1/ATSYP122/AtNUDT7/AtMORC7/ATWRKY18/XLG2/EDR4/AtGILP/JAS1/ANAC091/SZE1/CBP60G/ATERF-2/ATMYB44/IDL6	23
GO:0009611	response to wounding	25/386	234/14386	0.106838	3.98178	7.63587	4.13152e-09	1.76757e-07	1.5297e-07	JAZ5/ATLOX3/HUP35/AtJAZ1/OPCL1/STZ/AtFBS1/JAZ6/ATLOX4/ATMKK9/CML38/ATWRKY40/CYP94C1/AP4.3A/JAZ7/AtCAF1a/FAMT/ATMAPK3/NA/BAP1/ACS6/CORI3/NHL3/JAS1/ATRBOHD	25
GO:0009626	plant-type hypersensitive response	14/386	71/14386	0.197183	7.3489	8.90465	4.75597e-09	1.94995e-07	1.68753e-07	NSL1/ATPUB17/TN11/ATSERK4/AT-SYR1/NDR1/RPP11/ATEDS1/AtBCS1/ATSYP122/AtNUDT7/XLG2/AtGILP/BIR1	14
GO:0071395	cellular response to jasmonic acid stimulus	16/386	101/14386	0.158416	5.90407	8.21224	1.05801e-08	4.00416e-07	3.46531e-07	JAZ5/AtJAZ1/JAZ6/AP4.3A/JAZ7/ATWRKY46/AT-SYR1/ATERF-4/ATSYP122/ATWRKY53/ATWRKY11/JAS1/ATNPR3/ATERF-2/ATMYB44/AtERF#092	16
GO:0032101	regulation of response to external stimulus	23/386	211/14386	0.109005	4.06254	7.44126	1.19322e-08	4.34864e-07	3.76342e-07	ATEXO70B2/APK2A/TN11/SARD1/ATWRKY40/PBL39/AT-SYR1/ATERF-4/MKS1/ATSYP122/AtNUDT7/AtMORC7/ATWRKY18/XLG2/EDR4/AtGILP/JAS1/ANAC091/SZE1/CBP60G/ATERF-2/ATMYB44/IDL6	23
GO:0050832	defense response to fungus	21/386	242/14386	0.0867769	3.23412	5.81987	2.3617e-06	7.26223e-05	6.28492e-05	ATEXO70B2/AT3-MMP/NA/ATWRKY40/ATWRKY33/AtC3H29/AT-SYR1/ATSYP122/AZI3/AtBBE19/GAE1/ATWRKY18/XLG2/ADR1-L2/EDR4/ARACIN1/ATNPR3/ATRBOHD/ATEXO70B1/ERF104/ATMYB44	21
GO:0009873	ethylene-activated signaling pathway	11/386	71/14386	0.15493	5.77414	6.69596	2.71784e-06	8.10412e-05	7.01351e-05	ATERF11/ATMKK9/ATERF13/ATERF-4/ATERF6/DEWAX2/ESE3/ATERF-2/ATERF-5/AtERF98/AtERF#092	11
GO:0010200	response to chitin	6/386	18/14386	0.333333	12.4231	8.05208	5.06914e-06	0.000142515	0.000123336	STZ/AtLYK4/AtLYK5/ZAT11/ATMAPK3/ZAT7	6
GO:0071396	cellular response to lipid	29/386	432/14386	0.0671296	2.50188	5.26276	5.66653e-06	0.000152495	0.000131973	RAS1/JAZ5/AtJAZ1/AtRPK1/JAZ6/CML38/ATSERK4/NA/AP4.3A/JAZ7/ARL/ATWRKY46/AT-SYR1/ATERF-4/ATMAPK3/ATSYP122/ATCPK32/EXO/ATWRKY53/ATWRKY11/ATPK10/JAS1/CBP60G/ATNPR3/ATERF-2/ATEXO70B1/ATMYB44/AtERF#092/ATZFP2	29
GO:0009966	regulation of signal transduction	23/386	298/14386	0.0771812	2.8765	5.43521	5.73407e-06	0.000152495	0.000131973	RAS1/JAZ5/AtJAZ1/ATPUP14/NSL1/JAZ6/CML38/JAZ7/ATWRKY46/ATERF-4/AuxRP3/ANAC062/MYB77/ATWRKY53/ATWRKY11/ATMYB73/ATPK10/JAS1/CBP60G/ATNPR3/ATEXO70B1/ATMYB44/ATZFP2	23
GO:0071369	cellular response to ethylene stimulus	11/386	78/14386	0.141026	5.25595	6.25804	6.97935e-06	0.000180318	0.000156052	ATERF11/ATMKK9/ATERF13/ATERF-4/ATERF6/DEWAX2/ESE3/ATERF-2/ATERF-5/AtERF98/AtERF#092	11
GO:0023051	regulation of signaling	23/386	302/14386	0.0761589	2.8384	5.36124	7.14677e-06	0.000180318	0.000156052	RAS1/JAZ5/AtJAZ1/ATPUP14/NSL1/JAZ6/CML38/JAZ7/ATWRKY46/ATERF-4/AuxRP3/ANAC062/MYB77/ATWRKY53/ATWRKY11/ATMYB73/ATPK10/JAS1/CBP60G/ATNPR3/ATEXO70B1/ATMYB44/ATZFP2	23
GO:0002682	regulation of immune system process	13/386	110/14386	0.118182	4.40457	5.95168	7.6866e-06	0.000184478	0.000159652	ZRK12/TN11/PBL39/AT-SYR1/ATERF-4/MKS1/ATSYP122/AtNUDT7/XLG2/AtGILP/SZE1/ATERF-2/IDL6	13
GO:0050776	regulation of immune response	13/386	110/14386	0.118182	4.40457	5.95168	7.6866e-06	0.000184478	0.000159652	ZRK12/TN11/PBL39/AT-SYR1/ATERF-4/MKS1/ATSYP122/AtNUDT7/XLG2/AtGILP/SZE1/ATERF-2/IDL6	13
GO:0001101	response to acid chemical	29/386	442/14386	0.0656109	2.44528	5.12453	8.79745e-06	0.000202953	0.000175641	ATEXO70B2/ERD6/HUP35/ERF58/STZ/AtFBS1/AtRPK1/ATWRKY33/ATCAMBP25/ATWRKY46/NA/AZF2/AOC1/ATMAPK3/AtRDUF1/AtAvt6C/ACS6/NA/ATPK10/CBP60G/AtCML37/CYP707A3/ATEXO70B1/AtLtpI-11/AtRDUF2/DEWAX/ATMYB44/ATGLR2.8/WSD1	29
GO:0010646	regulation of cell communication	23/386	306/14386	0.0751634	2.8013	5.28846	8.86887e-06	0.000202953	0.000175641	RAS1/JAZ5/AtJAZ1/ATPUP14/NSL1/JAZ6/CML38/JAZ7/ATWRKY46/ATERF-4/AuxRP3/ANAC062/MYB77/ATWRKY53/ATWRKY11/ATMYB73/ATPK10/JAS1/CBP60G/ATNPR3/ATEXO70B1/ATMYB44/ATZFP2	23
GO:0071407	cellular response to organic cyclic compound	15/386	148/14386	0.101351	3.77731	5.63917	1.04984e-05	0.000234782	0.000203186	NSL1/CML38/ATSERK4/AP4.3A/ARL/ATWRKY46/AT-SYR1/ATEDS1/AtBCS1/ATSYP122/EXO/EDR4/ATNPR3/ATMYB44/ATWRKY38	15
GO:0071446	cellular response to salicylic acid stimulus	10/386	70/14386	0.142857	5.3242	6.02184	1.62587e-05	0.000348092	0.000301247	NSL1/AP4.3A/AT-SYR1/ATEDS1/AtBCS1/ATSYP122/EDR4/ATNPR3/ATMYB44/ATWRKY38	10
GO:0000160	phosphorelay signal transduction system	11/386	91/14386	0.120879	4.5051	5.56946	3.10941e-05	0.00062442	0.000540389	ATERF11/ATMKK9/ATERF13/ATERF-4/ATERF6/DEWAX2/ESE3/ATERF-2/ATERF-5/AtERF98/AtERF#092	11
GO:0010337	regulation of salicylic acid metabolic process	5/386	16/14386	0.3125	11.6467	7.07508	4.63654e-05	0.000912471	0.000789676	NSL1/SARD1/ATCAMBP25/PBL39/CBP60G	5
GO:0009415	response to water	26/386	415/14386	0.0626506	2.33495	4.58206	5.62663e-05	0.00106473	0.000921447	ATEXO70B2/ERD6/HUP35/ERF58/STZ/AtRPK1/ATWRKY33/ATCAMBP25/ATWRKY46/NA/AZF2/AOC1/AtRDUF1/AtAvt6C/ACS6/NA/ATPK10/CBP60G/AtCML37/CYP707A3/ATEXO70B1/AtLtpI-11/AtRDUF2/DEWAX/ATMYB44/WSD1	26
GO:0043067	regulation of programmed cell death	10/386	82/14386	0.121951	4.54505	5.34546	6.58953e-05	0.00122341	0.00105877	TN11/EVR/AT-SYR1/ATSYP122/XLG2/ATL55/AtGILP/NRP/BRG1/ATRBOHD	10
GO:0045088	regulation of innate immune response	11/386	99/14386	0.111111	4.14105	5.20722	6.83905e-05	0.00124623	0.00107852	TN11/PBL39/AT-SYR1/ATERF-4/MKS1/ATSYP122/AtNUDT7/XLG2/AtGILP/ATERF-2/IDL6	11
GO:0000302	response to reactive oxygen species	14/386	155/14386	0.0903226	3.36627	4.9181	7.42882e-05	0.00132908	0.00115022	HUP35/ATLOX4/NA/ATWI-12/ATEDS1/AtNUDT7/ATERF6/AT-HSFA4A/ATWRKY53/BT5/ARACIN1/AtCML24/AtCML37/IDL6	14
GO:0006979	response to oxidative stress	25/386	401/14386	0.0623441	2.32353	4.46334	8.44924e-05	0.00148465	0.00128486	NA/HUP35/STZ/ATLOX4/NA/NA/ATHSPRO2/NA/ATWI-12/ATMAPK3/ZAT7/ATEDS1/ACS6/AtNUDT7/ATERF6/AT-HSFA4A/AtBBE19/ATWRKY53/BT5/GGT1/ATFC-I/ARACIN1/AtCML24/AtCML37/IDL6	25
GO:0009733	response to auxin	22/386	336/14386	0.0654762	2.44026	4.43565	0.000111268	0.00188772	0.00163368	IAA3/TCP3/SAUR78/EXGT-A1/TET8/SAUR48/IAA2/AuxRP3/MYB77/ACS6/CMI1/ATMYB73/PIP2/BT5/AtCML24/AT-HSFA4C/ATERF-5/PBP1/AtXTH22/ATMYB44/SAUR46/IAA20	22
GO:0080135	regulation of cellular response to stress	10/386	89/14386	0.11236	4.18758	5.00862	0.000132638	0.00221213	0.00191443	RAS1/TN11/AT-SYR1/ATMAPK3/CRK4/ANAC062/ATSYP122/AtMORC7/XLG2/AtGILP	10
GO:0009723	response to ethylene	14/386	171/14386	0.0818713	3.0513	4.48062	0.000211582	0.00346992	0.00300296	ATERF11/ATMKK9/ATERF13/ATERF-4/NA/ACS6/ATERF6/DEWAX2/ESE3/SUPER1/ATERF-2/ATERF-5/AtERF98/AtERF#092	14
GO:0042537	benzene-containing compound metabolic process	8/386	62/14386	0.129032	4.80896	4.99062	0.000238053	0.00377813	0.00326969	NSL1/SARD1/ATHSPRO2/ATCAMBP25/PBL39/NA/ATMES12/CBP60G	8
GO:0009651	response to salt stress	25/386	452/14386	0.0553097	2.06136	3.80697	0.000525836	0.00796035	0.0068891	ERD6/RAS1/STZ/NSL1/AthCYSTM3/AtFBS1/AtRPK1/ATMKK9/IQM4/ATWRKY33/AtC3H29/ATCAMBP25/ATPK19/AZF2/LSU1/AtC3H47/ATCPK32/AtNUDT7/CORI3/ATMYB73/AtLtpI-11/ATMYB44/AZF1/IDL6/WSD1	25
GO:0009696	salicylic acid metabolic process	6/386	40/14386	0.15	5.59041	4.82726	0.000636421	0.00943579	0.00816597	NSL1/SARD1/ATCAMBP25/PBL39/ATMES12/CBP60G	6
GO:0072330	monocarboxylic acid biosynthetic process	15/386	213/14386	0.0704225	2.62461	3.96636	0.000642477	0.00943579	0.00816597	AMI1/ATLOX3/OPCL1/ERF58/ATLOX4/SARD1/ELO3/PBL39/AOC1/AOC2/GAE1/DIV2/CBP60G/mtACP3/ATPTS	15
GO:0010363	regulation of plant-type hypersensitive response	5/386	28/14386	0.178571	6.65526	4.97358	0.000800231	0.0115798	0.0100215	TN11/AT-SYR1/ATSYP122/XLG2/AtGILP	5
GO:0009615	response to virus	9/386	97/14386	0.0927835	3.45799	4.0332	0.00117192	0.0160163	0.0138609	AGO3/ATWRKY40/AVI2/CHI/NHL2/NA/ATWRKY18/NHL3/ANAC091	9
GO:0051607	defense response to virus	7/386	63/14386	0.111111	4.14105	4.1487	0.00143979	0.0191453	0.0165689	AGO3/ATWRKY40/AVI2/NHL2/ATWRKY18/NHL3/ANAC091	7
GO:0009838	abscission	5/386	32/14386	0.15625	5.82335	4.53546	0.00150167	0.0196899	0.0170402	ATMEK4/EVR/ATEDS1/HAE/ATZFP2	5
GO:0009694	jasmonic acid metabolic process	6/386	47/14386	0.12766	4.7578	4.28457	0.00152077	0.0196899	0.0170402	ATLOX3/OPCL1/ATLOX4/AOC1/AOC2/ATMES12	6
GO:0080142	regulation of salicylic acid biosynthetic process	3/386	10/14386	0.3	11.1808	5.34747	0.00199869	0.0248951	0.0215449	SARD1/PBL39/CBP60G	3
GO:0009612	response to mechanical stimulus	4/386	22/14386	0.181818	6.77626	4.50199	0.00254432	0.0305307	0.026422	EXGT-A1/ACS6/AtCML24/AtXTH22	4
GO:0042759	long-chain fatty acid biosynthetic process	5/386	36/14386	0.138889	5.17631	4.16584	0.00257525	0.0305307	0.026422	ATLOX3/OPCL1/ATLOX4/AOC1/AOC2	5
GO:0009409	response to cold	20/386	374/14386	0.0534759	1.99302	3.23093	0.00274804	0.0321914	0.0278592	ERD6/ERF58/STZ/AtRPK1/PQL3/ATWRKY33/AtC3H29/ATPK19/AOC2/ATMAPK3/ANAC062/AtAvt6C/BAP1/NA/BT5/ARACIN1/AtCML24/ATERF-5/AtXTH22/AZF1	20
GO:0018958	phenol-containing compound metabolic process	6/386	55/14386	0.109091	4.06576	3.78238	0.00343159	0.0392637	0.0339798	NSL1/SARD1/ATCAMBP25/PBL39/ATMES12/CBP60G	6
GO:0010227	floral organ abscission	4/386	24/14386	0.166667	6.21157	4.24279	0.00354308	0.0400734	0.0346806	ATMEK4/EVR/HAE/ATZFP2	4
GO:0042430	indole-containing compound metabolic process	7/386	74/14386	0.0945946	3.52549	3.61656	0.00364406	0.0407473	0.0352637	AMI1/AtMYB51/ATMKK9/ATWRKY33/ATHSPRO2/ATMAPK3/NA	7
GO:0001676	long-chain fatty acid metabolic process	6/386	58/14386	0.103448	3.85546	3.61811	0.0044804	0.0495361	0.0428698	ATLOX3/OPCL1/ATLOX4/AOC1/AOC2/ATMES12	6

## Sheet: Module_9
ID	Description	GeneRatio	BgRatio	RichFactor	FoldEnrichment	zScore	pvalue	p.adjust	qvalue	geneID	Count

[truncated: 12 more sheets: Module_10, Module_11, Module_12, Module_13, Module_14, Module_15, Module_16, Module_17, Module_18, Module_19, Module_20, Module_21]
