# Supplementary material for: XAP5 CIRCADIAN TIMEKEEPER coordinates circadian rhythms and anthocyanin biosynthesis independently of splicing
Source: Plant Physiol. 2026 Apr 22;201(2):kiag235. doi: 10.1093/plphys/kiag235 (PMC13227948; doi:10.1093/plphys/kiag235)
Supplement: kiag235_Supplementary_Data [file kiag235_supplementary_data.zip › Supplementary_Dataset_S6.xlsx]

## Sheet: Readme
Supplementary Dataset S6. List of genotyping primers used in this study.

## Sheet: Sheet1
Allele	Primer_ID	Sequences (5'-3')	Reference
xct-2	xct-2_WT_F	AGAAAAGATGTCGGGTATGGG	this study
	xct-2_WT_R	TCAAATCCTCCAACAACCAAG	this study
	LBb1.3	ATTTTGCCGATTTCGGAAC	this study
	xct-2_MUT_R	TCAAATCCTCCAACAACCAAG	this study
prp19a-1/mac3a-1	prp19a-1_WT_F	CGGAAGTTCTTTAACTTGCGC	this study
	prp19a-1_WT_R	GTGTTAACTGCTTCATCCGAC	this study
	LBb1.3	ATTTTGCCGATTTCGGAAC	this study
	prp19a-1_MUT_R	GTGTTAACTGCTTCATCCGAC	this study
prp19b-1/mac3b-1	prp19b-1_WT_F	ACGGAATACTAAGCAGACCAC	this study
	prp19b-1_WT_R	TTGTGTGCAGTGGAGTTTGATC	this study
	LBb1.3	ATTTTGCCGATTTCGGAAC	this study
	prp19b-1_MUT_R	TTGTGTGCAGTGGAGTTTGATC	this study
pap1-D	pap1-D-WT-F	GGTGCTTGGACTACTGAAGAA	Shin et al., 2013
	pap1-D-WT-R	GTCGCTTCAGGAACCAAAATATCT	Shin et al., 2013
	pap1-D-MUT_F	GTCCTGCCCGTCACCGAG	Shin et al., 2015
	pap1-D-MUT_R	TAGCTCTAATGCTTGCTTACG	Shin et al., 2015
References
Shin, D.H., Choi, M., Kim, K., Bang, G., Cho, M., Choi, S.-B., Choi, G., Park, Y.-I., 2013. HY5 regulates anthocyanin biosynthesis by inducing the transcriptional activation of the MYB75/PAP1 transcription factor in Arabidopsis. FEBS Lett 587, 1543–1547. https://doi.org/10.1016/j.febslet.2013.03.037
Shin, D.H., Cho, M., Choi, M.G., Das, P.K., Lee, S.-K., Choi, S.-B., Park, Y.-I., 2015. Identification of genes that may regulate the expression of the transcription factor production of anthocyanin pigment 1 (PAP1)/MYB75 involved in Arabidopsis anthocyanin biosynthesis. Plant Cell Rep 34, 805–815. https://doi.org/10.1007/s00299-015-1743-7
